# Supplementary material for: Global Transcriptome Analysis Reveals Distinct Aluminum-Tolerance Pathways in the Al-Accumulating Species Hydrangea macrophylla and Marker Identification
Source: PLoS One. 2015 Dec 14;10(12):e0144927. doi: 10.1371/journal.pone.0144927 (PMC4682798; doi:10.1371/journal.pone.0144927)
Supplement: S1 Table — (XLSX) [file pone.0144927.s001.xlsx]

## Sheet: Sheet1
S1 Table. Primers used in the study for quantitative RT-PCR
CWP-F	CCATCCAATCGTAGCCATCATC
CWP-R	GACCTCCACGCTCACATCC
MHF -F	GGTGGCGGAGTTGATCTTC
MHF-R	GACCGTGTCCTCAAGAAGC
HMT-F	TGGCAGATGAGGAGGATGATG
HMT-R	GCTGGATTCCGAGTCTTGTTC
COX11-F	CACATTGGGCGGGCGTTAC
COX11-R	ACAGCGAGAGGTCCGAGTTC
AtpJ-F	CGTAACTTAGTGAGCCTTGTTG
AtpJ-R	GCCTCGTTATCGCCTATGG
MMA1-F	GATGGCGGAGGCTTGCTAC
MMA1-R	GTTCGATGGATGCGTGCTAAG
MMT1-F	GCCGAATTGCGAGACATCAC
MMT1-R	GTCCTTCACATCGTTCACAGTC
DDI-F	CCGTTGTCCGATGGTTGTTC
DDI-R	ATCCAAGGCGAAGAGGTTCC
PCD6-F	AACGAGTTCTGCGGTCTCTG
PCD6-R	GGTAGCGGAAGGCGATGAG
MYB-F	TCTCTTCAGTCTCTTCACACTC
MYB-R	GGAGCAGGAGCAGTTGATG
CHA-F	GGCGATGACCTTGCTGTAAAG
CHA-R	CCCATACCGTTCCTACCACTC
MAD-F	CGGTGGTAGGGAGGTCAAG
MAD-R	GTGTCTTCTCGTACTCGTTAGC
MFS-F	CCGCCTTCTTCCTCTCCTTC
MFS-R	TCCAGTTGCCGACGATGAG
MRA-F	CGACGGCATTGACATCACTAC
MRA-R	TCACCACGAGGAACCAGATTG
ABC-F	GGTCTTGTTCACGCTCAATCAC
ABC-R	GGAGGCTGCGATGCTCTTG
SUP-F	CCTCAGTGACGGCGTTCTTG
SUP-R	CGAGTCAGTCATTGAGCAGGTC
MAP-F	CCAGTGCAGTTGCAGGATTTAC
MAP-R	GCGAAACAGTCAGCGAAACC
GAT-F	GTGGCGGTTACCTCCTCTTC
GAT-R	CTATCAGCAGACTTGGCAACAG
AMT-F	GTGGTATCGGGTGCTCAAG
AMT-R	AGGCGAAAGAGTAATGAAGTTC
POT-F	ATTGAAAGCGTGGAGAAGTGG
POT-R	ACAGGCGTGGAAGGTTGG
18SrRNA-F	GGAAGTTTGAGGCAATAACAGG
18SrRNA-R	ATTGCAATGATCTATCCCCATC
