# Supplementary material for: Global Transcriptome Analysis Reveals Distinct Aluminum-Tolerance Pathways in the Al-Accumulating Species Hydrangea macrophylla and Marker Identification
Source: PLoS One. 2015 Dec 14;10(12):e0144927. doi: 10.1371/journal.pone.0144927 (PMC4682798; doi:10.1371/journal.pone.0144927)
Supplement: S2 Table — (XLSX) [file pone.0144927.s002.xlsx]

## Sheet: Sheet1
S2 Table. All unigenes with expression levels (RPKM) in in roots and leaves under Al stress in hydrangea.
#ID	Root (-Al)	Root (+Al)	Leaf (+Al)	Leaf (-Al)
c100002.graph_c0	0.112917	4.8731	0	0
c100007.graph_c0	0.0778088	2.76538	0	0
c100009.graph_c0	0.482814	2.27626	0	0
c100013.graph_c0	0.774707	2.95003	0	0
c100025.graph_c0	0.111971	3.26889	0	0
c100029.graph_c0	0.379788	2.41035	0	0
c100092.graph_c0	0.211468	5.33003	0	0
c100092.graph_c1	0.180142	2.439	0	0
c100113.graph_c0	0	2.82389	0	0
c100114.graph_c0	7.58187	10.9361	0	0
c100204.graph_c0	0.102208	3.24333	0	0
c100234.graph_c0	0.661774	6.40498	0	0
c100248.graph_c0	0.781251	1.9833	0	0
c100253.graph_c0	1.02929	1.74198	0	0
c100260.graph_c0	0	2.84171	0	0
c100263.graph_c0	0.0938798	2.97907	0	0
c100267.graph_c1	1.97129	1.60139	0	0
c100269.graph_c0	0.147869	3.00306	0	0
c100292.graph_c0	2.88415	30.9511	0	0.228381
c100318.graph_c0	0	5.7311	0	0
c100325.graph_c0	0	3.01559	0	0
c100338.graph_c0	0.320344	2.98185	0	0
c100345.graph_c0	4.76694	9.07609	0	0
c100348.graph_c0	0.447568	2.27241	0	0
c100384.graph_c1	0	2.95132	0	0
c100389.graph_c0	0.507001	2.14514	0	0
c100404.graph_c0	0.086693	3.19117	0	0
c100409.graph_c0	0.985402	1.87617	0	0
c100423.graph_c0	0.476282	2.72047	0	0
c100429.graph_c0	1.33041	1.6887	0	0
c100433.graph_c0	0.298406	2.39888	0	0
c100436.graph_c0	0.0510542	3.24018	0	0
c100443.graph_c0	1.6786	2.13067	0	0
c100469.graph_c0	0	3.21383	0	0
c100475.graph_c0	0	3.25797	0	0
c100479.graph_c0	0.316019	2.40676	0	0
c100498.graph_c0	0.50486	2.43513	0	0
c100501.graph_c0	0.0773584	2.84756	0	0
c100508.graph_c0	1.13659	2.52471	0	0
c100523.graph_c0	0.840749	2.13434	0	0
c100531.graph_c0	2.0059	3.47196	0	0
c100572.graph_c0	4.66435	5.9205	0	0
c100594.graph_c0	0.526304	2.56083	0	0
c100599.graph_c0	0	3.0616	0	0
c100630.graph_c0	0	3.78038	0	0
c100634.graph_c0	6.61351	6.75218	0	0
c100638.graph_c0	10.9985	4.60831	0	0
c100640.graph_c0	0	4.68107	0	0
c100721.graph_c0	0	2.88672	0	0
c100738.graph_c0	1.05986	3.69957	0	0
c100761.graph_c0	0.817661	2.7244	0	0
c100763.graph_c0	0.442591	8.21611	0	0
c100772.graph_c0	0.110307	2.80028	0	0
c100781.graph_c1	0.178481	2.6053	0	0
c100786.graph_c0	0.0476329	2.84167	0	0
c100796.graph_c0	0	5.67082	0	0
c100824.graph_c0	0	2.83148	0	0
c100842.graph_c0	0.408831	2.3352	0	0
c100854.graph_c1	0	4.03054	0	0
c100868.graph_c0	1.21534	2.44251	0	0.0882167
c100871.graph_c0	0.0941444	2.50947	0	0
c100881.graph_c0	0.868943	1.93018	0	0
c100887.graph_c0	1.41809	1.98947	0	0.0650108
c100914.graph_c0	2.8118	2.2186	0	0.0661939
c100921.graph_c0	7.62569	3.94345	0	0
c100931.graph_c0	1.77346	4.50215	0	0
c100933.graph_c1	0.255114	3.66995	0	0
c100939.graph_c0	0.163221	2.27895	0	0
c100974.graph_c0	24.6735	5.46171	0	0
c100984.graph_c0	0.784308	2.10168	0	0
c100987.graph_c1	0.673365	4.20232	0	0
c101000.graph_c0	1.29005	2.82836	0	0
c101014.graph_c0	0.146934	3.9166	0	0
c101039.graph_c0	0	3.92685	0	0
c101039.graph_c1	0.0563029	2.7157	0	0
c101042.graph_c0	0.100215	3.3073	0	0
c101059.graph_c0	0.48669	2.47104	0	0
c101061.graph_c0	17.5434	24.7985	0	0.115765
c101081.graph_c0	6.47886	7.56579	0	0
c101106.graph_c0	0	3.06979	0	0
c101127.graph_c0	1.07008	1.98516	0	0
c101137.graph_c1	0.360108	2.5597	0	0
c101160.graph_c0	0.638138	3.37498	0	0
c101233.graph_c0	0.715423	2.42159	0	0
c101239.graph_c0	0.597329	2.19034	0	0
c101251.graph_c0	0.817101	1.86688	0	0
c101253.graph_c0	0	3.41588	0	0
c101259.graph_c0	0.309942	2.62275	0	0
c101272.graph_c0	0.52769	3.01411	0	0
c101277.graph_c0	0	3.4558	0	0
c101278.graph_c0	0.537047	1.74207	0	0
c101287.graph_c0	0.611375	2.71609	0	0
c101315.graph_c0	0.114366	3.77433	0	0
c101354.graph_c0	0.273733	4.99463	0	0.0596078
c101365.graph_c0	0	2.91357	0	0
c101367.graph_c0	1.58942	3.0793	0	0.0728654
c101413.graph_c0	0.641282	2.08019	0	0
c101430.graph_c0	0.0886472	3.93823	0	0
c101458.graph_c0	0.108692	2.48335	0	0
c101534.graph_c0	1.64108	7.75753	0	0
c101540.graph_c0	0	2.72625	0	0
c101610.graph_c0	14.5408	5.6173	0	0.413008
c101613.graph_c0	1.03781	1.66859	0	0
c101622.graph_c0	2.03977	6.16817	0	0
c101656.graph_c0	0	2.73382	0	0
c101670.graph_c0	0	2.59145	0	0
c101716.graph_c1	0.282832	2.75234	0	0
c101731.graph_c0	0.974715	2.12801	0	0
c101753.graph_c0	0	2.54272	0	0
c101762.graph_c0	9.55372	8.41041	0	0.0671099
c101766.graph_c0	0.448599	2.50541	0	0
c101794.graph_c0	7.12532	10.3363	0	0
c101796.graph_c0	0.771479	5.87548	0	0
c101849.graph_c0	0.148197	2.82161	0	0
c101850.graph_c1	0	2.88184	0	0
c101877.graph_c0	0.365964	2.94197	0	0
c101884.graph_c0	0	2.59705	0	0
c101907.graph_c0	0.188289	2.74846	0	0
c101914.graph_c0	0	3.87485	0	0
c101953.graph_c0	0.293381	2.45779	0	0
c102074.graph_c1	0	2.92597	0	0
c102081.graph_c0	0.588525	38.6316	0	0
c102171.graph_c0	1.08929	2.38821	0	0
c102172.graph_c0	0.1133	2.58863	0	0
c102181.graph_c0	4.52531	4.78668	0	0
c102182.graph_c0	0.533479	2.12819	0	0
c102188.graph_c0	2.36186	4.84282	0	0
c102210.graph_c0	0	2.86653	0	0
c102284.graph_c0	0.210203	2.53472	0	0
c102299.graph_c1	0.456866	3.47943	0	0
c102329.graph_c0	0	3.16388	0	0
c102335.graph_c0	0	3.27386	0	0
c102339.graph_c0	3.02915	5.48605	0	0
c102346.graph_c0	0	2.67372	0	0
c102380.graph_c0	0.195732	3.8509	0	0
c102429.graph_c0	0.757628	2.67129	0	0
c102436.graph_c0	1.55432	4.66325	0	0
c102455.graph_c0	0	4.53338	0	0
c102462.graph_c0	0.442069	2.13227	0	0
c102487.graph_c0	0	2.91145	0	0
c102505.graph_c0	0.539634	1.95704	0	0
c102567.graph_c0	0.293142	2.41858	0	0
c102590.graph_c1	1.12669	3.01914	0	0
c102651.graph_c1	2.01994	2.09777	0	0
c102709.graph_c0	0.250375	2.86024	0	0
c102723.graph_c0	1.23781	2.17546	0	0
c102727.graph_c0	0.418432	2.52282	0	0
c102741.graph_c0	0.884138	2.13227	0	0
c102745.graph_c0	0.128311	2.93159	0	0
c102754.graph_c0	0	2.64464	0	0
c102787.graph_c0	0.454653	1.73129	0	0
c102812.graph_c1	2.02959	1.95599	0	0.0982134
c102823.graph_c1	0.696202	1.85576	0	0
c102948.graph_c0	1.87907	6.24675	0	0
c103007.graph_c0	0.827791	2.49547	0	0
c103021.graph_c0	0.626776	2.61403	0	0
c103031.graph_c0	0	2.66026	0	0
c103086.graph_c0	0.198938	2.65139	0	0
c103096.graph_c0	0.383459	4.05607	0	0
c103109.graph_c0	0.322924	2.45935	0	0
c103123.graph_c0	0	3.26833	0	0
c103150.graph_c0	0.465768	1.97068	0	0
c103178.graph_c1	0.47339	3.84562	0	0
c103195.graph_c0	1.0147	1.88902	0	0
c103198.graph_c0	0.903262	2.40769	0	0
c103219.graph_c0	0	3.43043	0	0
c103222.graph_c0	0.276969	2.57811	0	0
c103225.graph_c0	15.4982	21.7307	0	0
c103245.graph_c0	0.729513	2.31495	0	0
c103322.graph_c0	0.0812135	2.98947	0	0
c103336.graph_c0	5.49796	9.19909	0	0
c103395.graph_c0	0	3.3793	0	0
c103409.graph_c0	0.641828	2.44404	0	0
c103416.graph_c0	1.4614	4.8693	0	0
c103479.graph_c0	0	2.73715	0	0
c103482.graph_c0	0.155437	2.36757	0	0
c103509.graph_c0	0.347377	2.20465	0	0
c103578.graph_c0	0.441958	2.52442	0	0
c103589.graph_c0	0.0876023	2.55748	0	0
c103615.graph_c0	0	3.25882	0	0
c103662.graph_c0	0.811455	2.44622	0	0
c103700.graph_c1	0.462895	2.58525	0	0
c103733.graph_c0	2.50032	5.34515	0	0
c103734.graph_c0	0	3.12994	0	0
c103776.graph_c1	0.0715588	2.54325	0	0
c103794.graph_c0	0.347674	2.31686	0	0
c103800.graph_c1	0	2.99299	0	0
c103819.graph_c0	0.265241	3.36674	0	0
c103828.graph_c0	0.794673	2.24153	0	0
c103867.graph_c0	2.04232	3.28363	0	0.711573
c103880.graph_c0	0.643451	2.24603	0	0
c104098.graph_c1	0.719952	2.65845	0	0
c104136.graph_c0	0.0539393	3.42329	0	0
c104252.graph_c0	0	3.28161	0	0
c104283.graph_c0	0.308007	2.05252	0	0
c104307.graph_c0	0.799129	16.5676	0	0
c104415.graph_c0	0.183679	4.42978	0	0
c104461.graph_c0	5.2107	8.22717	0	0
c104513.graph_c0	4.45129	6.0595	0	0
c104624.graph_c0	0.302509	44.9254	0	0
c104671.graph_c0	0.0759514	4.33827	0	0
c104841.graph_c0	0	2.27154	0	0
c104887.graph_c1	0.598858	2.35642	0	0
c104906.graph_c0	1.38544	3.37056	0	0
c104920.graph_c0	0	2.65976	0	0
c105057.graph_c0	2.74728	3.65321	0	0
c105060.graph_c0	2.06161	3.73831	0	0
c105147.graph_c0	1.72153	4.12199	0	0.0340798
c105159.graph_c0	0.117072	3.41781	0	0
c105224.graph_c0	1.78406	3.96292	0	0
c105315.graph_c0	1.23056	12.2354	0	0
c105401.graph_c0	1.67116	3.39395	0	0
c105506.graph_c0	0.161446	2.04925	0	0
c105943.graph_c0	2.59889	9.29663	0	0
c106217.graph_c1	0.224557	5.52964	0	0
c106570.graph_c0	0.0876023	3.89181	0	0
c106792.graph_c0	0.417712	7.15779	0	0
c106827.graph_c0	0.942282	2.81926	0	0
c106955.graph_c0	0.264167	2.68248	0	0
c107015.graph_c0	0.319168	5.18557	0	0
c107180.graph_c0	0.138662	3.1681	0	0
c107424.graph_c0	2.79489	5.18494	0	0
c107482.graph_c0	0	2.57107	0	0
c107582.graph_c1	0	2.86924	0	0
c107797.graph_c0	0.118106	2.84836	0	0
c107914.graph_c0	0	2.87376	0	0
c107965.graph_c0	1.56128	7.55544	0	0
c108216.graph_c1	0.85255	4.97789	0	0
c108230.graph_c1	0.107468	2.45539	0	0
c108313.graph_c0	1.8369	6.60619	0	0
c108434.graph_c0	0.330478	2.51687	0	0
c108573.graph_c0	0.0948123	2.76796	0	0
c108574.graph_c0	3.50496	4.86274	0	0
c108598.graph_c0	1.25503	2.92054	0	0
c108616.graph_c0	1.73777	35.9855	0	0
c108619.graph_c0	0.41658	5.0233	0	0
c108633.graph_c0	26.6975	20.0775	0.0842186	0
c108673.graph_c0	1.88463	4.60717	0	0
c108684.graph_c0	0.498931	4.43309	0	0
c108698.graph_c0	2.14167	3.41548	0	0
c108717.graph_c0	1.20203	1.67832	0	0
c108765.graph_c0	12.9573	16.096	0	0.0300967
c108910.graph_c0	0.46107	3.90161	0	0
c109383.graph_c1	0.417225	3.91895	0	0
c109388.graph_c0	8.84784	10.5635	0	0
c109427.graph_c0	0	2.78179	0	0
c109499.graph_c1	0.205	2.8623	0	0
c109622.graph_c0	4.16939	3.46734	0	0.876613
c109716.graph_c0	0.452855	2.75911	0	0
c109725.graph_c0	21.9589	12.4334	0.10832	0
c109746.graph_c0	0.0653315	3.81459	0	0
c109786.graph_c1	0.0714823	2.26833	0	0
c109800.graph_c0	0.102364	2.33878	0	0
c109868.graph_c0	2.12637	2.46433	0	0
c109897.graph_c0	0.488277	1.70438	0	0
c109959.graph_c0	0.183379	2.44404	0	0
c109991.graph_c0	2.97994	5.22341	0	0
c110070.graph_c1	0.328044	5.41307	0	0
c110205.graph_c0	0.421733	9.50176	0	0
c110260.graph_c0	10.4839	4.66621	0	0
c110345.graph_c0	0	2.16479	0	0
c110359.graph_c0	0.944433	10.3531	0	0
c110368.graph_c0	0.425087	2.42805	0	0
c110472.graph_c0	13.7561	3.69364	0	0
c110535.graph_c0	0.338858	2.47317	0	0
c110539.graph_c1	0.254181	3.71029	0	0
c110645.graph_c1	3.17206	1.95876	0	0
c110703.graph_c0	0.114858	2.62423	0	0
c110716.graph_c0	2.54319	2.01756	0	0
c110729.graph_c0	6.23941	0.134996	0	0
c110782.graph_c0	2.82626	3.29654	0	0
c110802.graph_c0	9.5149	8.4868	0	0
c110811.graph_c0	0.758583	3.20959	0	0
c110861.graph_c0	0	2.32446	0	0
c110931.graph_c0	0.0972961	2.46998	0	0
c110962.graph_c0	3.2748	5.54232	0	0
c110983.graph_c0	0.267491	4.18752	0	0
c111143.graph_c0	0	2.5289	0	0
c111275.graph_c0	0.232884	2.06921	0	0
c111314.graph_c0	3.16753	2.91145	0	0
c111342.graph_c0	0.621402	2.80445	0	0
c111351.graph_c0	3.06786	4.95608	0	0
c111377.graph_c0	3.41302	6.57297	0	0
c111472.graph_c0	0.265593	2.02272	0	0
c111489.graph_c0	0.931536	2.36482	0	0
c111540.graph_c0	0.997688	9.70889	0	0
c111566.graph_c0	4.53441	7.56447	0	0
c111594.graph_c0	16.2381	25.1578	0	0
c111643.graph_c0	0.992	0.251831	0.199651	5.35721
c111664.graph_c0	0.188554	2.75234	0	0
c111664.graph_c1	0.104281	2.38258	0	0
c111674.graph_c0	2.1823	4.66529	0	0
c111691.graph_c0	18.5042	4.16716	0	0
c111712.graph_c1	0.168624	2.42575	0	0
c111771.graph_c0	0.419846	2.34483	0	0
c111900.graph_c0	12.6572	8.69319	0	0.0755126
c111965.graph_c0	0.747039	59.7382	0	0
c112012.graph_c0	8.3562	7.643	0	0
c112200.graph_c0	0.837587	1.91369	0	0.0729568
c112234.graph_c0	0.834517	2.7926	0	0
c112393.graph_c0	0	8.88489	0	0
c112403.graph_c0	0.382501	2.42756	0	0
c112453.graph_c0	0	2.77584	0	0
c112494.graph_c0	0.182752	8.69886	0	0
c112609.graph_c0	0.205043	2.99302	0	0
c112654.graph_c0	0.193186	4.65904	0	0
c112731.graph_c0	1.12917	3.29651	0	0
c112959.graph_c0	0.100345	4.07581	0	0
c113050.graph_c0	0.124954	4.44094	0	0
c113088.graph_c1	0.196596	2.24587	0	0
c113159.graph_c1	0	2.20522	0	0
c113306.graph_c0	0	3.22244	0	0
c113382.graph_c0	0	3.16028	0	0
c113392.graph_c0	2.23305	1.95478	0	0
c113563.graph_c1	0.232075	1.86564	0	0
c113568.graph_c0	9.89898	5.59822	0	0
c113570.graph_c0	3.16423	7.94353	0	0.0612479
c113609.graph_c0	1.16653	4.18075	0	0
c113623.graph_c0	1.99753	6.01273	0	0
c113680.graph_c0	1.2823	6.91744	0	0
c113806.graph_c0	0.568123	2.92957	0	0
c113844.graph_c1	1.15897	4.24982	0	0
c113980.graph_c1	0.311035	3.6096	0	0
c114029.graph_c0	0.931265	2.36413	0	0
c114119.graph_c0	1.45898	32.276	0	0
c114234.graph_c1	0.16815	2.34778	0	0
c114281.graph_c0	7.47583	7.11686	0	0
c114288.graph_c0	0.413256	4.85209	0	0
c114348.graph_c0	0.415233	3.16236	0	0
c114416.graph_c0	0.366256	0.232446	8.75342	1.91413
c114525.graph_c0	1.39245	3.04395	0	0
c114547.graph_c0	0.20043	2.79848	0	0
c114702.graph_c0	0.357396	11.3412	0	0
c114887.graph_c0	0	2.72024	0	0
c114935.graph_c0	38.6049	6.14087	0	0
c115019.graph_c0	1.58482	2.83995	0	0
c115133.graph_c0	0.0567091	5.0387	0	0
c115198.graph_c0	0	4.97975	0	0
c115317.graph_c0	0.137133	3.30722	0	0
c115325.graph_c0	0.652086	1.86232	0	0
c115346.graph_c1	0.112917	3.43984	0	0
c115357.graph_c0	0.702061	3.92099	0	0
c115471.graph_c0	0.101586	2.57889	0	0
c115548.graph_c0	0.320857	2.57936	0	0
c115576.graph_c1	0.415987	1.84806	0	0
c115586.graph_c0	0.149023	3.12108	0	0
c115594.graph_c0	0.0840749	4.16197	0	0
c115616.graph_c0	0	2.94681	0	0
c115630.graph_c1	0.127789	2.91967	0	0
c115633.graph_c1	0.107989	3.15266	0	0
c115641.graph_c0	0.630665	3.68235	0	0
c115643.graph_c0	0.393793	3.04906	0	0
c115654.graph_c0	0.208889	2.3863	0	0
c115669.graph_c0	0.114074	3.47508	0	0
c115682.graph_c0	0.33479	2.97467	0	0
c115682.graph_c1	0.353753	5.8373	0	0
c115698.graph_c1	0	4.21151	0	0
c115709.graph_c0	0.097723	2.7289	0	0
c115724.graph_c0	0.848221	2.26098	0	0
c115725.graph_c0	0.591454	2.66929	0	0
c115726.graph_c0	0.959894	1.75145	0	0
c115730.graph_c0	0.772743	2.69734	0	0
c115755.graph_c0	0.0306603	6.96622	0	0
c115778.graph_c1	1.41761	2.49146	0	0
c115785.graph_c0	0.152249	3.57515	0	0
c115786.graph_c0	0.266339	3.88777	0	0
c115790.graph_c0	0.347223	4.18697	0	0
c115802.graph_c1	0.131596	3.34072	0	0
c115816.graph_c0	0.394936	2.50648	0	0
c115817.graph_c0	0.249711	2.74699	0	0
c115817.graph_c1	0.212627	2.87882	0	0
c115818.graph_c0	0	3.86316	0	0
c115827.graph_c0	0.13997	3.19797	0	0
c115832.graph_c0	0.216532	3.75623	0	0
c115835.graph_c0	0.299298	2.78594	0	0
c115836.graph_c0	0.588058	2.36369	0	0
c115839.graph_c0	0.546317	2.77378	0	0
c115855.graph_c0	6.59307	1.67373	0	0
c115877.graph_c0	0.215283	3.82565	0	0
c115882.graph_c0	0	4.48884	0	0
c115892.graph_c0	0	3.18605	0	0
c115900.graph_c0	2.57828	1.42518	0	0
c115910.graph_c0	0	4.22753	0	0
c115925.graph_c0	3.00455	4.23745	0	0
c115926.graph_c0	0	2.67795	0	0
c115932.graph_c0	0.867115	2.28594	0	0
c115936.graph_c1	0	3.37471	0	0
c115943.graph_c0	1.12656	2.14493	0	0
c115966.graph_c0	0.323968	3.56387	0	0
c115986.graph_c0	0.504695	2.83701	0	0
c115988.graph_c0	0.45791	4.06861	0	0
c116014.graph_c0	1.27733	2.01045	0	0
c116033.graph_c1	0	3.08031	0	0
c116036.graph_c0	0.269306	2.344	0	0
c116048.graph_c0	0	3.26921	0	0
c116051.graph_c0	0.773391	2.20877	0	0
c116058.graph_c0	0.64467	3.13676	0	0
c116066.graph_c1	2.37968	1.63973	0	0
c116085.graph_c0	0.630504	3.20122	0	0
c116101.graph_c1	1.49368	2.13294	0	0
c116114.graph_c0	1.53731	1.76548	0	0
c116126.graph_c0	0.0878327	3.79056	0	0.0765053
c116126.graph_c1	0.0798885	3.59982	0	0
c116131.graph_c0	1.89918	1.66891	0	0
c116135.graph_c0	0.212936	4.86508	0	0
c116150.graph_c0	0.510156	4.53283	0	0
c116171.graph_c0	1.63178	1.89863	0	0
c116175.graph_c0	0.121319	3.84979	0	0
c116179.graph_c0	0.700582	1.77851	0	0
c116190.graph_c1	0.405162	3.59993	0	0
c116195.graph_c0	0	3.36475	0	0
c116195.graph_c1	0.0505139	6.4759	0	0
c116200.graph_c0	0.234143	2.97201	0	0
c116202.graph_c0	0	4.06491	0	0
c116221.graph_c0	0.315802	3.2068	0	0
c116240.graph_c0	1.28714	3.67599	0	0
c116251.graph_c0	1.6439	1.74693	0	0
c116307.graph_c0	0.260055	2.97081	0	0
c116329.graph_c0	0.922362	2.34153	0	0
c116345.graph_c0	2.24349	2.47299	0	0
c116347.graph_c0	0.731321	2.99904	0	0
c116351.graph_c0	0.473262	3.45412	0	0
c116357.graph_c0	0	2.1848	0	0
c116359.graph_c0	1.31285	2.49962	0	0
c116363.graph_c1	0.0996171	4.29913	0	0
c116364.graph_c0	3.44645	8.16595	0	0
c116386.graph_c0	0.562887	2.72801	0	0
c116389.graph_c0	0	4.255	0	0
c116400.graph_c0	0	2.73708	0	0
c116418.graph_c1	1.69977	1.72603	0	0
c116421.graph_c0	0.0760378	2.79895	0	0
c116431.graph_c0	0.106103	3.23226	0	0
c116452.graph_c0	0.416185	2.9583	0	0
c116480.graph_c0	1.28008	1.62481	0	0
c116483.graph_c0	0.178481	3.17167	0	0
c116485.graph_c1	1.24689	3.87759	0	0
c116501.graph_c0	0.213392	4.19834	0	0
c116505.graph_c0	0.569118	2.61866	0	0
c116506.graph_c0	0.243531	3.40028	0	0
c116520.graph_c0	1.08929	2.51391	0	0
c116523.graph_c0	0	0	3.10821	0.348169
c116523.graph_c1	0.115254	0	2.20363	0
c116530.graph_c0	0.77421	2.07462	0	0
c116536.graph_c0	0.159562	4.05069	0	0
c116542.graph_c0	1.27463	1.82014	0	0
c116586.graph_c0	0	3.38977	0	0
c116625.graph_c0	5.74787	16.6535	0	0
c116647.graph_c0	0	3.73362	0	0
c116655.graph_c0	0.938798	2.50241	0	0
c116676.graph_c0	0.149356	2.65411	0	0
c116707.graph_c0	1.66804	2.93159	0	0
c116716.graph_c0	0.156713	2.8843	0	0
c116724.graph_c1	0.563504	4.22004	0	0
c116730.graph_c0	0.0921958	3.51075	0	0
c116730.graph_c1	0.256621	4.56025	0	0
c116738.graph_c0	1.14033	2.22681	0	0
c116743.graph_c0	0.825125	2.35651	0	0
c116748.graph_c0	0.41611	3.38031	0	0
c116749.graph_c0	1.46341	3.37731	0	0
c116757.graph_c0	0.289021	2.93486	0	0
c116761.graph_c0	0	2.97965	0	0
c116777.graph_c0	1.1129	5.44865	0	0
c116781.graph_c0	1.02624	2.27958	0	0
c116783.graph_c0	0.161711	4.00259	0	0
c116799.graph_c0	0.32875	2.921	0	0
c116807.graph_c0	1.13446	1.57089	0	0
c116818.graph_c0	0.0605369	3.30413	0	0
c116822.graph_c0	1.07365	1.70349	0	0
c116833.graph_c0	7.62899	4.93313	8.07542	0
c116839.graph_c0	1.62108	1.72577	0	0
c116841.graph_c0	0.146611	3.72191	0	0
c116843.graph_c0	0.203172	3.61044	0	0
c116860.graph_c0	0.777212	2.52112	0	0
c116863.graph_c0	1.2819	2.44069	0	0
c116869.graph_c0	0	2.48393	0	0
c116877.graph_c0	0.694935	9.52655	0	0
c116896.graph_c0	0.965419	2.26231	0	0
c116927.graph_c0	0	3.4607	0	0
c116939.graph_c0	0.323764	3.69861	0	0
c116967.graph_c0	0.118106	2.99828	0	0
c116984.graph_c0	0.857044	2.79734	0	0
c116989.graph_c0	0.939802	2.84971	0	0
c116989.graph_c1	0.801251	2.90582	0	0
c117005.graph_c1	0.246223	4.06294	0	0
c117042.graph_c0	0.243693	3.47988	0	0
c117054.graph_c0	0.41413	2.56259	0	0.0450902
c117059.graph_c0	0.502634	2.871	0	0
c117065.graph_c0	0.439776	2.93062	0	0
c117082.graph_c0	1.94458	2.28545	0	0
c117087.graph_c0	0.271687	2.84505	0	0
c117092.graph_c0	0	3.22926	0	0
c117095.graph_c0	0.293868	51.4753	0	0
c117099.graph_c0	0	3.73362	0	0
c117099.graph_c1	0.189945	4.33979	0	0
c117100.graph_c0	0.293787	3.91552	0	0
c117100.graph_c1	0.245696	3.05628	0	0
c117113.graph_c0	1.35516	3.44023	0	0
c117127.graph_c1	0.0615973	3.83112	0	0
c117128.graph_c0	0	3.74453	0	0
c117131.graph_c0	0	2.77765	0	0
c117133.graph_c0	2.0123	9.64934	0	0
c117189.graph_c1	0	3.49297	0	0
c117191.graph_c0	0.421069	3.34042	0	0
c117198.graph_c1	1.10322	3.90619	0	0
c117212.graph_c0	0.53189	2.0254	0	0
c117215.graph_c0	27.7538	15.4791	0	0
c117224.graph_c1	0.0704274	3.48638	0	0
c117243.graph_c0	0.305222	2.84109	0	0
c117276.graph_c0	0.319833	2.84177	0	0
c117284.graph_c0	1.28599	2.17643	0	0
c117289.graph_c0	1.32926	2.28983	0	0
c117293.graph_c0	0	0	15.5777	9.66532
c117294.graph_c0	1.06211	2.40741	0	0.0660812
c117305.graph_c0	0.0759514	2.41015	0	0
c117318.graph_c0	0.384703	2.80777	0	0
c117337.graph_c0	0.330575	3.42675	0	0
c117351.graph_c0	0.298406	2.39888	0	0
c117376.graph_c0	0	2.94681	0	0
c117377.graph_c0	0	3.75617	0	0
c117391.graph_c0	0.992247	2.40444	0	0
c117391.graph_c1	1.68932	3.06325	0	0
c117420.graph_c0	1.33684	2.42409	0	0
c117459.graph_c0	0.85012	3.2372	0	0
c117489.graph_c0	1.04539	2.38847	0	0
c117489.graph_c1	0.868294	3.96768	0	0
c117494.graph_c0	0.855477	2.94735	0	0
c117503.graph_c0	0.799696	2.90018	0	0
c117535.graph_c0	1.33894	2.3532	0	0
c117544.graph_c0	0.992247	2.17545	0	0
c117545.graph_c0	8.97848	7.27435	0	0
c117560.graph_c0	10.5035	12.2512	0	0
c117572.graph_c0	0.234794	2.58289	0	0
c117598.graph_c0	0.515689	4.41834	0	0
c117627.graph_c0	1.03474	2.75815	0	0
c117634.graph_c0	0.604918	3.19929	0	0
c117636.graph_c1	0	3.11439	0	0
c117650.graph_c0	0	3.60786	0	0
c117666.graph_c0	0.169	2.68143	0	0
c117671.graph_c1	0.322924	3.82565	0	0
c117681.graph_c0	1.69288	1.63308	0	0
c117682.graph_c0	2.0462	2.22622	0	0
c117697.graph_c0	0.172268	2.84261	0	0
c117722.graph_c0	0.799881	3.19093	0	0
c117730.graph_c0	0	3.52011	0	0
c117742.graph_c0	0.321371	3.67128	0	0
c117790.graph_c0	0.363764	2.53951	0	0.0792127
c117840.graph_c0	0.127333	3.23249	0	0
c117840.graph_c1	0.12266	3.58094	0	0
c117841.graph_c0	0	4.1787	0	0
c117855.graph_c1	0.857099	3.26378	0	0
c117889.graph_c0	0.0604274	3.52825	0	0
c117911.graph_c0	0.136537	2.85959	0	0
c117917.graph_c0	1.16168	2.38193	0	0
c117954.graph_c0	2.02051	2.35949	0.813301	4.85743
c117976.graph_c0	0.114074	3.76467	0	0
c117979.graph_c0	0	3.62299	0	0
c117980.graph_c0	0.361345	2.90484	0	0
c118005.graph_c0	2.09191	1.4674	0	0
c118027.graph_c0	1.29532	1.09611	0	0
c118040.graph_c0	0.122181	3.10171	0	0
c118075.graph_c0	2.42172	2.04927	0	0
c118086.graph_c0	0.111411	4.66669	0	0
c118086.graph_c1	0	3.35708	0	0
c118088.graph_c1	0	3.25021	0	0
c118095.graph_c0	0.542578	3.30576	0	0
c118104.graph_c0	0.269159	2.84706	0	0
c118126.graph_c0	0.126459	2.40773	0	0
c118131.graph_c1	0.110489	3.64638	0	0
c118144.graph_c0	0	4.02716	0	0
c118152.graph_c0	0.116257	3.09889	0	0
c118158.graph_c0	0.664035	4.91672	0	0
c118171.graph_c0	1.18452	2.0047	0	0
c118177.graph_c0	5.92459	16.6291	0	0
c118182.graph_c0	0	3.76233	0	0
c118191.graph_c0	0.95797	2.70214	0	0
c118191.graph_c1	0.859127	3.0534	0	0
c118193.graph_c0	1.35891	1.35526	0	0
c118198.graph_c0	0.241769	2.91536	0	0
c118209.graph_c0	0	3.26274	0	0
c118220.graph_c0	0.591502	2.57417	0	0
c118231.graph_c0	0.0790984	2.91161	0	0
c118232.graph_c0	1.03279	2.06004	0	0
c118235.graph_c1	0.509579	2.91066	0	0
c118239.graph_c0	1.01529	2.57743	0	0
c118245.graph_c0	0.645004	2.96783	0	0
c118251.graph_c0	0.822695	2.48011	0	0
c118256.graph_c0	0.524318	3.32761	0	0
c118297.graph_c0	0	2.95946	0	0
c118323.graph_c1	0.0937481	3.21288	0	0
c118327.graph_c0	0	3.71481	0	0
c118365.graph_c0	0.134071	3.06321	0	0
c118377.graph_c0	0.861782	3.28161	0	0
c118391.graph_c0	0	4.55363	0	0
c118394.graph_c0	0.112812	4.58219	0	0
c118433.graph_c0	0.213904	2.71511	0	0
c118434.graph_c0	0.130823	3.81926	0	0
c118436.graph_c0	23.1055	6.29743	0	0.12347
c118462.graph_c0	0.410451	2.95227	0	0
c118463.graph_c0	0	3.64562	0	0
c118463.graph_c1	0.123339	3.13111	0	0
c118489.graph_c0	0	3.07714	0	0
c118495.graph_c0	1.54227	41.2551	0	0
c118506.graph_c0	0.0835493	3.1815	0	0
c118510.graph_c0	0.106272	3.10251	0	0
c118512.graph_c0	0.162474	3.78088	0	0
c118514.graph_c0	0.837808	3.82838	0	0
c118519.graph_c0	1.12026	2.25144	0	0
c118523.graph_c0	0.0691876	3.16154	0	0
c118546.graph_c0	0.368783	3.62778	0	0
c118556.graph_c0	0.149189	3.12457	0	0
c118560.graph_c0	0.6311	2.40319	0	0
c118564.graph_c0	0.220979	3.36589	0	0
c118572.graph_c0	1.01797	2.58425	0	0
c118598.graph_c0	1.53473	3.60389	0	0
c118600.graph_c1	0.878327	2.34123	0	0
c118618.graph_c0	0	0	4.24752	6.69951
c118641.graph_c1	0	4.02889	0	0
c118646.graph_c0	0.172268	3.27993	0	0
c118656.graph_c1	0	2.40604	0	0
c118667.graph_c1	0.608203	2.14444	0	0
c118679.graph_c0	0	3.23745	0	0
c118686.graph_c1	0.223534	4.53975	0	0
c118692.graph_c1	0.32929	2.50783	0	0
c118696.graph_c0	0	3.22646	0	0
c118697.graph_c0	0.686068	2.23929	0	0
c118701.graph_c0	0.384932	3.90878	0	0
c118702.graph_c0	0.135602	3.09818	0	0
c118714.graph_c0	1.12409	1.9756	0	0
c118723.graph_c0	0	3.90676	0	0
c118726.graph_c1	0	3.72569	0	0
c118727.graph_c0	0.13986	3.72803	0	0
c118736.graph_c0	0.292098	3.26272	0	0
c118739.graph_c1	0.0878327	3.90204	0	0
c118746.graph_c0	1.9288	2.77909	0	0
c118760.graph_c1	0.260649	3.24227	0	0
c118786.graph_c0	1.14791	2.18558	0	0
c118787.graph_c0	0	5.17669	0	0
c118788.graph_c0	0.85172	2.09012	0	0
c118793.graph_c0	0	3.509	0	0
c118810.graph_c0	0.953697	1.91668	0	0
c118823.graph_c0	3.22623	3.5832	0	0
c118843.graph_c0	0.635721	2.65133	0	0
c118844.graph_c0	0.677129	2.57846	0	0
c118875.graph_c0	0.339781	3.19153	0	0
c118886.graph_c0	0	3.62242	0	0
c118892.graph_c1	0.171683	2.72399	0	0
c118897.graph_c0	1.19909	2.00265	0	0
c118913.graph_c0	2.48919	2.49826	0	0
c118919.graph_c0	0.205646	3.13235	0	0
c118920.graph_c0	0	3.72617	0	0
c118922.graph_c0	0.56988	3.10009	0	0
c118932.graph_c0	0	3.91678	0	0
c118932.graph_c1	0	2.85087	0	0
c118958.graph_c0	0.141152	3.31458	0	0
c118967.graph_c0	0.625688	3.17677	0	0
c118972.graph_c0	1.00215	2.92568	0	0
c118999.graph_c0	1.25549	2.15606	0	0
c119010.graph_c0	0.799958	2.14361	0	0
c119010.graph_c1	1.21384	4.04445	0	0
c119022.graph_c0	1.13289	2.10168	0	0
c119040.graph_c0	3.02225	2.13121	6.42052	0
c119042.graph_c1	0	2.98558	0	0
c119052.graph_c0	0	3.7666	0	0
c119087.graph_c0	0.107124	3.67128	0	0
c119087.graph_c1	0.140153	4.62534	0	0
c119143.graph_c0	1.19485	2.7489	0	0
c119152.graph_c1	1.35213	1.798	0	0
c119177.graph_c1	0	2.79008	0	0
c119197.graph_c0	1.75106	1.40767	0	0
c119228.graph_c0	5.88741	7.91254	0	0
c119234.graph_c0	0.557107	3.35892	0	0
c119279.graph_c0	0.11945	2.95658	0	0
c119286.graph_c0	0	3.90107	0	0
c119290.graph_c0	0.256129	3.25108	0	0
c119298.graph_c0	0.464181	2.94595	0	0
c119310.graph_c0	0.635721	3.45826	0	0
c119314.graph_c0	0.0783563	3.48105	0	0
c119316.graph_c0	0.353694	2.84334	0	0
c119334.graph_c0	12.3026	7.15723	0	0.0892996
c119336.graph_c0	0.0583177	4.07128	0	0
c119340.graph_c0	0.0984429	3.12387	0	0
c119343.graph_c0	0.892774	2.54972	0	0
c119347.graph_c0	0	2.34958	0	0
c119370.graph_c0	0.0990067	3.14176	0	0
c119370.graph_c1	0.222586	8.19338	0	0
c119375.graph_c0	0.206948	3.5462	0	0
c119378.graph_c0	0.115453	2.63783	0	0
c119381.graph_c0	0.354003	3.14538	0	0
c119397.graph_c0	0.301592	2.83282	0	0
c119401.graph_c0	1.13552	3.60331	0	0
c119410.graph_c0	0.133389	3.10406	0	0
c119414.graph_c0	0	3.40649	0	0
c119419.graph_c0	0	3.86662	0	0
c119431.graph_c0	0.754565	3.63955	0	0
c119447.graph_c0	0.581285	2.80376	0	0
c119470.graph_c0	0.505722	3.20959	0	0
c119471.graph_c0	0.0585733	3.49434	0	0
c119471.graph_c1	0.602355	6.88118	0	0
c119475.graph_c0	0.205674	2.8717	0	0
c119484.graph_c0	0.202121	3.24969	0	0
c119488.graph_c0	0.306946	3.01947	0	0
c119498.graph_c0	0.748934	3.08955	0	0
c119507.graph_c0	0.468084	2.73306	0	0
c119508.graph_c1	0.380554	5.47447	0	0
c119510.graph_c0	1.59829	1.35249	0	0
c119534.graph_c0	0.580081	3.49744	0	0
c119539.graph_c0	1.20062	2.03195	0	0
c119564.graph_c0	1.57248	1.19758	0	0
c119569.graph_c0	0.108624	2.68861	0	0
c119595.graph_c0	0.245731	3.32703	0	0
c119603.graph_c0	0.436819	3.88121	0	0
c119619.graph_c0	0.634603	2.41652	0	0
c119632.graph_c0	0.105411	3.14428	0	0
c119634.graph_c0	10.9514	16.3395	0	0
c119649.graph_c0	0.34636	2.93092	0	0
c119655.graph_c0	0.884559	6.17529	0	0
c119662.graph_c0	0.172491	3.17469	0	0
c119662.graph_c1	0.199194	4.80395	0	0
c119666.graph_c0	0.731747	2.86384	0	0
c119673.graph_c0	6.67601	16.6523	0	0
c119680.graph_c0	1.10901	2.25229	0	0
c119686.graph_c0	1.35489	2.75165	0	0
c119709.graph_c0	0.297963	2.64745	0	0
c119711.graph_c0	0.128311	3.74592	0	0
c119714.graph_c0	0.481794	2.90484	0	0
c119715.graph_c0	0	3.80275	0	0
c119727.graph_c0	1.19053	2.15879	0	0
c119739.graph_c0	0.0745115	2.93192	0	0
c119743.graph_c0	1.10376	5.00361	0	0
c119747.graph_c0	0.122885	3.27557	0	0
c119757.graph_c0	0.113563	3.09915	0	0
c119765.graph_c0	0.472052	2.87607	0	0
c119795.graph_c0	0.611375	2.45741	0	0
c119804.graph_c0	0.245431	2.90759	0	0
c119826.graph_c0	0.57691	2.92911	0	0
c119832.graph_c0	0	3.78654	0	0
c119838.graph_c0	0.818102	3.21912	0	0
c119844.graph_c0	0.378492	2.53938	0	0
c119865.graph_c0	1.04584	2.15146	0	0
c119869.graph_c0	1.18136	1.71374	0	0
c119892.graph_c0	0.27625	5.08438	0	0
c119893.graph_c1	0.20253	2.48504	0	0
c119898.graph_c0	2.3241	0.0893943	0	0.0613447
c119914.graph_c0	0.43213	3.01679	0	0
c119929.graph_c0	0.925087	1.85919	0	0
c119949.graph_c0	0.804238	2.94906	0	0
c119962.graph_c1	2.80011	0	0	0
c119971.graph_c0	0.145336	3.874	0	0
c119973.graph_c0	0.11646	2.66082	0	0
c119979.graph_c0	0.274547	3.31061	0	0
c119982.graph_c0	3.23545	1.48114	0	0
c120005.graph_c0	3.11537	6.08366	0	0
c120025.graph_c0	1.5443	2.52025	0	0
c120036.graph_c0	0.133478	3.10613	0	0
c120084.graph_c0	1.13916	2.1345	0	0
c120084.graph_c1	0.960915	3.48486	0	0
c120102.graph_c0	1.64163	3.076	0	0
c120124.graph_c0	0.175205	2.89106	0	0
c120155.graph_c0	0	3.56387	0	0
c120170.graph_c0	9.2779	17.2119	0	0.207215
c120186.graph_c0	0.123339	3.28766	0	0
c120219.graph_c0	0	3.27721	0	0
c120222.graph_c0	0.0888843	3.27183	0	0
c120223.graph_c0	2.83579	0	0	0
c120225.graph_c0	2.92725	4.8509	0	0
c120238.graph_c0	0.260118	3.3017	0	0
c120242.graph_c0	0.190704	2.66269	0	0
c120243.graph_c0	1.47767	1.93613	0	0
c120246.graph_c0	0.385898	3.33081	0	0
c120265.graph_c1	0.195446	2.85294	0	0
c120274.graph_c0	1.34105	4.6203	0	0
c120281.graph_c0	1.55903	1.76495	0	0
c120290.graph_c0	0.193721	2.62286	0	0
c120293.graph_c0	0	2.70552	0	0
c120295.graph_c0	0.528385	2.68274	0	0
c120296.graph_c1	0.354124	3.48357	0	0
c120324.graph_c0	0.606065	2.30785	0	0.0754148
c120337.graph_c1	0	3.41588	0	0
c120339.graph_c0	1.25796	2.34188	0	0
c120341.graph_c0	0.28478	3.61475	0	0
c120353.graph_c1	0.27884	3.89328	0	0
c120381.graph_c1	0.232514	4.42698	0	0
c120392.graph_c0	0.527724	2.37491	0	0
c120395.graph_c0	0.663337	2.52594	0	0
c120401.graph_c1	0.333173	3.46778	0	0
c120405.graph_c0	0.11646	3.25211	0	0
c120442.graph_c0	0	3.98906	0	0
c120444.graph_c1	0	3.84383	0	0
c120446.graph_c0	0.704901	2.83334	0	0
c120471.graph_c0	0.332621	3.79979	0	0
c120473.graph_c0	0.334616	3.18548	0	0
c120478.graph_c0	0.169644	3.33763	0	0
c120489.graph_c0	0.283879	3.78347	0	0
c120491.graph_c0	0.150534	2.86611	0	0
c120533.graph_c1	0.547917	2.50372	0	0
c120541.graph_c1	0.140744	3.21565	0	0
c120551.graph_c0	0.556382	2.82488	0	0
c120562.graph_c0	1.0079	3.22614	0	0
c120588.graph_c0	0	3.72357	0	0
c120613.graph_c1	0.935977	2.31669	0	0
c120630.graph_c0	0.789684	2.18696	0	0
c120636.graph_c0	0	4.61432	0	0
c120660.graph_c0	12.9831	12.3597	0	0.188478
c120666.graph_c0	0.149023	3.40482	0	0
c120684.graph_c0	0.780237	2.09077	0	0
c120688.graph_c0	1.84866	2.63984	0	0.10064
c120689.graph_c0	0.424916	3.2361	0	0
c120695.graph_c0	1.12605	3.02677	0	0
c120697.graph_c0	0.435827	5.9008	0	0
c120699.graph_c0	1.3543	2.32069	0	0
c120706.graph_c0	1.34237	1.97291	0	0
c120709.graph_c0	0.160092	3.45451	0	0
c120712.graph_c0	1.82798	1.88859	0	0
c120714.graph_c0	0.277902	2.91013	0	0
c120719.graph_c0	0.0972062	3.39308	0	0
c120724.graph_c0	0.471616	5.38764	0	0
c120748.graph_c1	0.447397	3.06658	0	0
c120750.graph_c0	0.317953	2.58292	0	0
c120760.graph_c0	0	4.54877	0	0
c120760.graph_c1	0	4.37676	0	0
c120766.graph_c1	1.16792	2.62281	0	0
c120785.graph_c0	1.09857	3.58568	0	0
c120805.graph_c0	0.190558	3.74909	0	0
c120833.graph_c0	0.747886	3.44121	0	0
c120847.graph_c0	0	4.49294	0	0
c120847.graph_c1	0	4.40023	0	0
c120876.graph_c0	3.13321	0	0	0
c120885.graph_c0	0.0981537	3.48845	0	0
c120890.graph_c0	0	3.0553	0	0
c120898.graph_c0	0.814114	2.48007	0	0
c120914.graph_c0	0.136433	3.11716	0	0
c120923.graph_c0	0.234554	2.82836	0	0
c120926.graph_c0	0.397036	2.26783	0	0
c120927.graph_c0	0.123422	2.66324	0	0
c120927.graph_c1	0.173611	2.6444	0	0
c120930.graph_c1	0.778218	2.19511	0	0
c120941.graph_c0	7.76787	1.46072	9.93993	2.17183
c120944.graph_c0	0.0958996	2.67798	0	0
c120971.graph_c0	1.02403	2.0797	0	0
c120972.graph_c1	0.568874	2.88831	0	0
c120986.graph_c0	0	3.01349	0	0
c120994.graph_c0	0.190704	2.90476	0	0
c120998.graph_c0	5.98312	9.22181	0	0
c121004.graph_c0	0.254181	3.54898	0	0
c121016.graph_c1	1.21002	2.16832	0	0
c121037.graph_c0	1.17083	3.91803	0	0
c121046.graph_c0	0.613298	2.80248	0	0
c121082.graph_c0	0.928548	3.53585	0	0
c121094.graph_c0	0.124954	2.85489	0	0
c121098.graph_c0	15.3148	4.85981	0	0
c121121.graph_c0	0.170538	5.41165	0	0
c121124.graph_c1	1.66936	2.70347	0	0
c121125.graph_c0	0.129775	2.38851	0	0
c121143.graph_c0	0.229419	3.49445	0	0
c121153.graph_c0	0.221345	3.51194	0	0
c121157.graph_c0	0.100516	3.31725	0	0
c121160.graph_c0	1.0668	4.06228	0	0
c121170.graph_c0	0.252743	3.84972	0	0
c121173.graph_c0	1.00916	2.56188	0	0
c121177.graph_c1	0.285057	5.00526	0	0
c121180.graph_c0	0.211534	3.22203	0	0
c121193.graph_c0	0	2.54123	0	0
c121197.graph_c0	1.73611	1.9833	0	0
c121219.graph_c0	0	2.85489	0	0
c121220.graph_c0	0.319801	4.76964	0	0
c121229.graph_c0	0.369335	3.43787	0	0
c121237.graph_c0	0.183379	4.42254	0	0
c121238.graph_c0	0.291941	3.89093	0	0
c121250.graph_c1	0.118525	2.70802	0	0
c121259.graph_c0	0.967215	2.45539	0	0.0936086
c121299.graph_c0	0.500323	2.9213	0	0
c121317.graph_c0	0.74269	2.35676	0	0
c121325.graph_c0	0.890221	2.9553	0	0
c121333.graph_c0	0.70731	2.02004	0	0
c121341.graph_c0	1.05545	1.88775	0	0
c121353.graph_c0	1.95427	5.82396	0	0
c121357.graph_c0	0	4.06363	0	0
c121365.graph_c0	0.596144	2.69046	0	0
c121371.graph_c0	0	3.25273	0	0
c121381.graph_c0	0.170076	4.6414	0	0
c121393.graph_c0	0.160328	3.86662	0	0
c121394.graph_c0	0.925989	2.45759	0	0
c121430.graph_c0	1.26939	2.8197	0	0
c121479.graph_c0	15.0261	21.4843	0.260704	0
c121488.graph_c0	0.125042	4.22188	0	0
c121495.graph_c0	0.21563	2.46332	0	0
c121502.graph_c0	0.411571	3.55239	0	0
c121510.graph_c0	0.0509375	4.71985	0	0
c121525.graph_c0	1.22405	1.5537	0	0
c121532.graph_c0	0.287287	3.40345	0	0
c121532.graph_c1	0.421847	3.67169	0	0
c121542.graph_c0	0.195161	3.22035	0	0
c121551.graph_c0	0.485511	5.03282	0	0
c121551.graph_c1	0	4.03143	0	0
c121554.graph_c0	0.904775	2.67969	0	0
c121563.graph_c0	0.912179	2.49849	0	0
c121569.graph_c0	1.30751	3.41689	0	0
c121576.graph_c0	0.902331	2.90152	0	0
c121578.graph_c0	0	3.78528	0	0
c121595.graph_c0	1.11787	1.29554	0	0
c121620.graph_c0	0.615559	3.59414	0	0
c121629.graph_c0	0.633998	2.87407	0	0
c121641.graph_c0	0.303509	3.46723	0	0
c121643.graph_c0	0.933551	2.25144	0	0
c121650.graph_c0	0.124341	2.60415	0	0
c121669.graph_c1	0.104937	4.6619	0	0
c121684.graph_c0	5.00175	2.07778	0	0
c121700.graph_c0	0.478126	2.30618	0	0
c121724.graph_c0	0.352257	2.79452	0	0
c121728.graph_c0	0	3.15501	0	0
c121729.graph_c0	0.0937481	2.4989	0	0
c121729.graph_c1	0.311563	6.98664	0	0
c121730.graph_c0	0.165649	3.57441	0	0
c121739.graph_c0	0.650038	2.88785	0	0
c121760.graph_c0	1.60005	1.87474	0	0
c121801.graph_c0	0.553175	2.45753	0	0
c121817.graph_c0	0.127833	4.09704	0	0
c121829.graph_c0	0.106441	3.9181	0	0
c121837.graph_c0	0	4.20224	0	0
c121869.graph_c0	1.46297	2.57119	0	0
c121882.graph_c0	0.866572	3.29985	0	0
c121891.graph_c0	0.982899	3.07102	0	0
c121893.graph_c0	0	3.38006	0	0
c121905.graph_c0	0.783431	27.0022	0	0
c121909.graph_c0	0	3.11909	0	0
c121916.graph_c0	1.18406	3.27913	0	0
c121922.graph_c0	0.0993209	3.2778	0	0
c121937.graph_c0	0.129054	5.40572	0	0
c121940.graph_c0	0.135878	3.44942	0	0
c121953.graph_c0	2.04935	1.37289	0	0
c121955.graph_c0	0.477442	3.63614	0	0
c121963.graph_c0	0.456874	2.65104	0	0
c121968.graph_c1	0.636555	2.42396	0	0
c121971.graph_c0	1.07338	2.27076	0	0
c121972.graph_c0	1.56163	2.47774	0	0
c121973.graph_c0	0.0609789	3.87006	0	0
c121976.graph_c0	0.198938	2.52514	0	0
c121991.graph_c1	0.159944	3.65434	0	0
c121997.graph_c1	0.256129	3.41363	0	0
c122001.graph_c0	0.171385	3.80696	0	0
c122006.graph_c0	0.434062	3.4435	0	0.0945208
c122010.graph_c0	0.110761	2.90553	0	0
c122021.graph_c0	0.938075	1.98451	0	0.0680913
c122022.graph_c0	0.118	4.9427	0	0
c122023.graph_c0	2.53256	5.74036	0	0
c122027.graph_c0	0.0777183	2.36757	0	0
c122028.graph_c0	1.06715	2.58595	0	0
c122029.graph_c0	0.107815	2.73702	0	0
c122029.graph_c1	0.142545	4.16148	0	0
c122068.graph_c0	0.375117	2.77748	0	0
c122098.graph_c0	0.539042	2.50878	0	0
c122100.graph_c0	0.129555	3.2889	0	0
c122111.graph_c0	1.17785	1.62506	0	0
c122122.graph_c0	0.913275	5.40974	0	0
c122128.graph_c0	4.80325	6.82844	0	0
c122135.graph_c1	0.739915	2.08707	0	0
c122136.graph_c0	16.3258	16.7216	0	0
c122137.graph_c0	1.51572	2.10715	0	0
c122168.graph_c0	1.80267	1.36199	0	0
c122169.graph_c0	1.36142	2.90628	0	0
c122173.graph_c0	1.28727	2.58708	0	0
c122187.graph_c0	1.04084	1.98172	0	0
c122193.graph_c0	0.320568	2.4414	0	0
c122204.graph_c0	0.0714823	4.17373	0	0
c122217.graph_c0	0.122996	4.21525	0	0
c122219.graph_c0	0	3.55105	0	0
c122223.graph_c0	1.2709	3.06502	0	0
c122229.graph_c0	0.103314	2.62275	0	0
c122246.graph_c0	0.100972	3.84494	0	0
c122256.graph_c0	0.420857	5.16391	0	0
c122261.graph_c0	1.2667	1.98614	0	0
c122273.graph_c0	1.65848	3.23866	0	0
c122283.graph_c0	1.11907	1.7361	0	0
c122288.graph_c0	0.396901	2.61971	0	0
c122289.graph_c0	1.0617	1.98598	0	0
c122290.graph_c0	0.230096	6.57142	0	0
c122293.graph_c0	0.661127	4.19588	0	0
c122295.graph_c0	0.515828	2.71252	0	0
c122299.graph_c0	0	3.38793	0	0
c122333.graph_c0	0.891965	2.18349	0	0
c122340.graph_c0	0	2.57435	0	0
c122342.graph_c0	0.251791	3.19601	0	0
c122363.graph_c0	0	3.07323	0	0
c122367.graph_c0	0.276822	3.16236	0	0
c122373.graph_c0	0.521123	3.30734	0	0
c122375.graph_c0	0.583441	3.16425	0	0
c122389.graph_c0	1.18478	2.56539	0	0
c122401.graph_c0	0.232075	2.84756	0	0
c122402.graph_c0	0.968675	2.35664	0	0
c122426.graph_c0	0.273424	3.29707	0	0
c122433.graph_c0	0	3.17995	0	0
c122436.graph_c0	1.06803	2.14647	0	0
c122436.graph_c1	1.46544	2.57553	0	0
c122439.graph_c1	0.60207	3.18422	0	0
c122452.graph_c0	0.205043	2.4725	0	0
c122483.graph_c0	0.476373	5.92573	0	0
c122489.graph_c0	0.0761244	3.96165	0	0
c122496.graph_c0	0.0965928	3.67819	0	0
c122505.graph_c0	0.921852	2.00591	0	0
c122512.graph_c1	0.154758	5.69664	0	0
c122513.graph_c0	0.305222	2.97023	0	0
c122539.graph_c0	1.58149	1.92012	0	0
c122547.graph_c0	0.308037	2.4763	0	0
c122554.graph_c0	2.18004	3.13609	8.92136	1.51911
c122559.graph_c0	0.503502	3.6022	0	0
c122563.graph_c0	0.728832	3.30398	0	0
c122575.graph_c0	0.569265	2.60127	0	0
c122595.graph_c0	0.441929	4.79919	0	0
c122597.graph_c1	0.399751	2.2326	0	0
c122602.graph_c0	0.149562	3.60696	0	0
c122602.graph_c1	0.163916	3.64106	0	0
c122605.graph_c0	1.56123	2.439	0	0
c122610.graph_c0	0.130823	3.15504	0	0
c122610.graph_c1	0.0869022	3.19887	0	0
c122644.graph_c0	0.994369	1.9834	0	0
c122646.graph_c0	1.74094	2.2098	0	0
c122647.graph_c0	0.132499	5.38183	0	0
c122662.graph_c0	0.308007	3.02991	0	0
c122665.graph_c0	1.64012	1.56137	0	0
c122673.graph_c0	0.23211	3.24082	0	0
c122686.graph_c1	0.720414	2.03206	0	0
c122689.graph_c1	0.143463	3.27779	0	0
c122697.graph_c0	2.77014	0.125577	0	0
c122712.graph_c0	0	3.47242	0	0
c122712.graph_c1	0.19213	5.60908	0	0
c122731.graph_c0	0.248913	3.39644	0	0
c122746.graph_c0	0.0535932	2.65303	0	0
c122751.graph_c0	0	2.92574	0	0
c122766.graph_c0	0.229288	3.97751	0	0
c122780.graph_c0	1.54317	2.39403	0	0
c122801.graph_c0	0	2.94779	0	0
c122805.graph_c0	0.488869	2.21617	0	0
c122813.graph_c0	0.978662	2.7329	0	0
c122825.graph_c0	0	8.43224	0	0
c122830.graph_c0	0.110672	2.80955	0	0
c122837.graph_c0	0.84848	3.39664	0.0656791	0
c122838.graph_c0	2.3639	1.37524	0	0
c122848.graph_c0	0.410055	3.12292	0	0
c122857.graph_c0	0.296722	3.67217	0	0
c122866.graph_c0	0.346579	2.34622	0	0
c122867.graph_c0	0.12709	3.22634	0	0
c122887.graph_c0	0	3.78313	0	0
c122891.graph_c0	0.310956	3.74965	0	0
c122902.graph_c0	0.487868	4.33479	0	0
c122905.graph_c0	1.27538	1.81312	0	0
c122908.graph_c0	0	3.25882	0	0
c122917.graph_c0	0.226985	3.0252	0	0
c122976.graph_c0	0.212544	3.3723	0	0
c122977.graph_c0	0.65934	2.63028	0	0
c122979.graph_c0	1.08209	3.20484	0	0
c123004.graph_c0	0.679223	4.59811	0	0
c123010.graph_c1	0.227758	2.89096	0	0
c123027.graph_c0	1.66107	2.20881	0	0
c123036.graph_c0	9.62912	5.53465	0	0.158251
c123044.graph_c0	1.23926	1.68953	0	0
c123050.graph_c1	2.90338	0.268021	0	0
c123054.graph_c0	0.783511	16.2438	0	0
c123072.graph_c0	1.38334	6.43824	0	0
c123096.graph_c0	0.243693	2.55191	0	0
c123150.graph_c0	0.0989503	5.14954	0	0
c123157.graph_c0	0	0.291641	27.5142	29.2193
c123230.graph_c0	0.745005	2.52172	0	0
c123235.graph_c0	1.42081	4.50861	0	0
c123240.graph_c0	0.0748751	3.51647	0	0
c123264.graph_c0	0.322405	4.63796	0	0
c123266.graph_c0	1.22758	16.4475	0	0.0594036
c123270.graph_c0	0.164671	3.76233	0	0
c123276.graph_c0	4.63017	12.6946	0	0.806607
c123282.graph_c0	17.8472	2.02869	0	0
c123300.graph_c0	37.2464	5.64816	1.11946	47.4082
c123308.graph_c0	0.592403	2.88245	0	0
c123310.graph_c0	35.9038	66.0025	0.311467	0.404399
c123320.graph_c0	2.11221	2.7768	0	0
c123331.graph_c0	0.521159	5.95361	0	0
c123332.graph_c0	1.31814	3.24785	0	0
c123337.graph_c0	0.0617681	4.31216	0	0
c123362.graph_c0	68.0403	12.514	0	0
c123384.graph_c1	0.6336	2.81482	0	0
c123385.graph_c0	0.793099	3.16388	0	0
c123403.graph_c0	0.634858	2.99309	0	0
c123412.graph_c0	1.56949	1.66014	0	0
c123426.graph_c1	0.267443	6.44989	0	0
c123427.graph_c0	1.68184	0.355796	7.61598	0.244156
c123428.graph_c0	0.294515	4.29906	0	0
c123443.graph_c0	0.281244	3.45087	0	0
c123470.graph_c1	0.278553	3.88928	0	0
c123472.graph_c0	1.34103	1.98589	0	0
c123485.graph_c0	7.45143	6.90192	0	0
c123485.graph_c1	7.7409	6.60995	0	0
c123489.graph_c0	7.16389	14.246	0	0
c123517.graph_c0	0.0909409	3.00124	0	0
c123517.graph_c1	0.316855	3.82078	0	0
c123533.graph_c0	18.6502	13.6182	19.8776	39.2586
c123557.graph_c0	1.13763	3.79052	0	0
c123558.graph_c0	3.15258	0.635175	0	0
c123570.graph_c0	0.181142	3.104	0	0
c123573.graph_c0	0.295854	0	3.34933	0.322123
c123574.graph_c0	17.2052	61.8486	0	0
c123583.graph_c0	25.1756	82.4442	0.108035	0
c123587.graph_c0	0.63461	2.23066	0	0
c123615.graph_c0	1.24958	7.13749	0	0
c123651.graph_c0	0.476718	8.67314	0	0
c123661.graph_c0	0.125659	6.69899	0	0
c123666.graph_c0	3.20275	0.542038	0	0
c123668.graph_c0	48.3522	41.8588	3.36339	12.7126
c123690.graph_c0	0.212627	3.86842	0	0
c123690.graph_c1	0.133703	3.56391	0	0
c123703.graph_c0	0.993892	2.52311	0	0
c123708.graph_c0	0.832951	2.64318	0	0
c123714.graph_c0	2.43838	13.384	0.0331588	0
c123717.graph_c0	23.1745	104.894	0	0
c123732.graph_c0	1.14818	3.07673	0	0
c123744.graph_c0	0.717124	2.45768	0	0
c123749.graph_c0	1.59826	1.35246	0	6.26462
c123753.graph_c0	0.762527	2.90365	0	0
c123756.graph_c0	31.3098	9.99958	15.0421	1.93543
c123761.graph_c0	0.407621	5.95007	0	0
c123769.graph_c0	5.96981	4.04136	23.4108	52.2827
c123786.graph_c0	12.6433	10.7382	0	0
c123803.graph_c1	9.19719	3.42172	0.239358	0.0690609
c123805.graph_c0	18.0503	3.9379	47.3023	20.0625
c123805.graph_c1	7.07934	3.2449	19.393	7.19407
c123805.graph_c2	24.0925	7.80788	66.9558	23.3965
c123822.graph_c0	8.89516	7.76237	0	0
c123846.graph_c0	0.685539	3.37188	0	0
c123874.graph_c0	9.1212	5.78882	0	0
c123877.graph_c1	0.293381	3.35153	0.0590461	0
c123885.graph_c0	0.271749	4.58762	0	0
c123891.graph_c0	3.99181	9.33614	0	0
c123892.graph_c0	0.279766	9.32165	0	0
c123897.graph_c0	0.185133	3.13322	0	0
c123913.graph_c0	0.990882	10.3134	0	0
c123915.graph_c0	0.888862	2.75009	0	0
c123944.graph_c0	1.83819	18.7592	0	0
c123956.graph_c0	0	3.44793	0	0
c123959.graph_c0	0.300644	2.92568	0	0
c123959.graph_c2	0.216328	3.43235	0	0
c123960.graph_c0	20.3148	34.9356	0	0
c123965.graph_c0	0.306952	15.9187	0	0
c123996.graph_c0	0.70203	3.56438	0	0
c124023.graph_c0	2.16902	1.97883	0	0
c124037.graph_c0	1.85618	11.7804	0	0
c124053.graph_c0	0.786477	3.16123	0	0
c124059.graph_c0	0	4.17368	0	0
c124085.graph_c0	1.45732	3.08299	0	0
c124099.graph_c0	3.13639	4.71601	0	0
c124164.graph_c1	0	2.44994	0	0
c124172.graph_c0	1.75733	1.57454	1.87243	9.18416
c124185.graph_c0	1.30564	3.25313	0	0
c124191.graph_c0	6.66171	4.31597	0	0
c124201.graph_c0	0.325547	3.85672	0	0
c124204.graph_c0	0.824277	1.65658	0	0
c124205.graph_c0	2.32691	2.33538	0	0
c124235.graph_c0	1.62785	2.97023	0	0
c124246.graph_c0	2.49046	4.82495	0	0
c124263.graph_c1	0.184792	3.9093	0	0
c124265.graph_c0	1.05773	2.78109	0	0
c124305.graph_c0	1.10471	3.41792	0	0
c124312.graph_c0	0.159754	4.32593	0	0
c124318.graph_c0	1.07405	2.72661	0	0
c124333.graph_c0	0	4.09238	0	0
c124344.graph_c0	1.00134	2.64794	0	0
c124352.graph_c0	1.33411	3.57496	0	0
c124358.graph_c0	0.972961	3.58147	0	0
c124373.graph_c0	6.85501	10.1822	0	0
c124378.graph_c0	1.29898	4.94643	0	0
c124380.graph_c0	1.25659	3.82799	0	0
c124388.graph_c0	0.550225	3.14283	0	0
c124393.graph_c0	36.4704	67.7239	0.226545	0.196093
c124422.graph_c0	2.34979	5.15178	0	0
c124451.graph_c1	0.294894	3.24404	0	0
c124459.graph_c0	7.81195	6.99939	0	0
c124459.graph_c1	10.317	6.68412	0	0.0936086
c124461.graph_c1	0.75107	2.72383	0	0
c124479.graph_c0	97.1536	242.05	0.302994	0.174843
c124509.graph_c0	3.06904	7.23462	0	0
c124516.graph_c0	0.859396	3.15132	0	0
c124523.graph_c0	8.45383	3.13662	0.130879	0
c124537.graph_c0	1.26798	2.0693	0	0
c124539.graph_c0	0.385914	5.14337	0	0
c124540.graph_c0	7.86261	5.73483	0	0.051109
c124543.graph_c0	0.928329	3.10653	0	0
c124580.graph_c0	0.121766	4.32763	0	0
c124593.graph_c1	0	3.51711	0	0
c124608.graph_c0	0.107038	2.58142	0	0
c124616.graph_c0	0.308362	3.22911	0	0
c124617.graph_c0	1.39853	2.72615	0	0
c124630.graph_c0	23.2781	88.9819	0	0
c124672.graph_c0	2.31641	13.4411	0	0
c124673.graph_c0	0	4.10632	0	0
c124675.graph_c0	0.267966	3.53737	0	0
c124685.graph_c0	0	3.77899	0	0
c124685.graph_c1	0	6.31311	0	0
c124706.graph_c0	0.990209	2.93273	0	0
c124710.graph_c0	0	2.63848	0	0
c124711.graph_c0	1.81282	1.90086	0	0
c124720.graph_c0	12.4055	91.8754	0	0
c124727.graph_c0	8.55412	6.38696	0	0.146097
c124771.graph_c0	0.961217	2.88967	0	0
c124774.graph_c0	1.55799	3.75739	0	0
c124779.graph_c0	15.2666	2.9067	0	0
c124788.graph_c0	3.73339	34.7514	0	0
c124788.graph_c1	5.69825	66.3586	0	0
c124788.graph_c2	7.2066	87.6627	0	0
c124794.graph_c0	0	3.47724	0	0
c124795.graph_c0	1.21933	2.73826	0	0
c124802.graph_c0	1.02061	14.8978	0	0.111123
c124805.graph_c0	1.74773	2.7404	0.275883	1.82083
c124806.graph_c0	0.180211	5.48986	0	0
c124838.graph_c0	0.14089	4.35161	0	0
c124840.graph_c0	1.15258	3.73874	0	0
c124847.graph_c0	0.784483	2.19066	0	0
c124854.graph_c0	0.186971	3.32255	0	0
c124888.graph_c0	0.224695	3.27988	0	0
c124932.graph_c0	0.427366	3.03777	0	0
c124948.graph_c0	0.347317	4.40854	0	0
c124961.graph_c0	0.483312	3.33029	0	0
c124965.graph_c0	1.15794	2.80595	0	0
c124966.graph_c0	0.963278	3.10377	0	0
c124972.graph_c0	1.5366	3.90084	0	0
c124998.graph_c0	0.356633	6.69963	0	0
c124999.graph_c0	0.528857	2.76905	0	0
c125005.graph_c0	6.49481	9.60053	0.0827311	0
c125059.graph_c0	37.8772	21.8	30.1751	10.2697
c125097.graph_c0	0.118316	3.00358	0	0.206114
c125135.graph_c0	0.605832	4.10127	0	0
c125136.graph_c0	5.76771	17.6455	0	0
c125155.graph_c0	0	2.70783	0	0
c125177.graph_c0	0	3.18878	0	0
c125177.graph_c1	0.247592	3.77125	0	0
c125193.graph_c0	8.61222	6.08691	0	0.0852448
c125203.graph_c0	10.1268	6.02026	0	0.111656
c125204.graph_c0	0.0880642	3.24164	0	0
c125221.graph_c1	7.20281	10.1178	0	0
c125228.graph_c0	0	0	3.46624	11.6262
c125248.graph_c0	0	0	35.0378	49.2651
c125257.graph_c0	19.6809	2.00092	0.384562	10.6934
c125318.graph_c0	56.7123	36.0916	2.45405	8.76787
c125333.graph_c0	0.385814	1.22429	2.5236	0
c125363.graph_c0	0.0896511	4.32421	0	0
c125390.graph_c0	6.51714	12.868	0.242897	0
c125408.graph_c0	3.62252	8.62145	0	0
c125411.graph_c1	0.216065	3.01679	0	0
c125416.graph_c0	1.24785	2.57385	0	0
c125417.graph_c0	7.35427	13.1537	0	0
c125418.graph_c0	3.71345	9.66272	0	0.0808636
c125463.graph_c0	0.67311	16.2333	0.225785	0
c125472.graph_c0	0.996878	3.79604	0	0
c125483.graph_c0	0.999363	2.95984	0	0
c125484.graph_c0	0.789085	2.57553	0	0
c125486.graph_c0	31.0779	83.9917	0	0
c125512.graph_c0	1.13453	3.12015	0	0
c125525.graph_c0	0.702415	3.63001	0	0
c125528.graph_c0	1.67122	3.48498	0	0
c125536.graph_c0	0.288397	2.37943	0	0
c125544.graph_c1	0.106441	14.8617	0	0.0927139
c125549.graph_c0	0.44269	2.5286	0	0
c125550.graph_c0	1.40523	17.6386	0	0
c125551.graph_c0	1.05946	2.93407	0	0
c125557.graph_c0	7.7323	7.49016	0	0
c125579.graph_c0	0.184392	5.1491	0	0
c125579.graph_c1	0.16355	3.58845	0	0.0203511
c125589.graph_c0	51.46	74.8808	0.106772	0.0924194
c125608.graph_c0	1.22388	0.238997	7.0106	2.29608
c125614.graph_c0	1.26611	2.89276	0	0
c125633.graph_c0	1.69204	2.23721	0	0
c125636.graph_c0	1.98773	2.1821	0	0
c125644.graph_c0	0.291334	107.906	0	0
c125655.graph_c0	0.131176	3.82957	0	0
c125681.graph_c0	1.43169	2.47809	0	0
c125709.graph_c0	0.944707	2.29833	0	0
c125711.graph_c0	1.79169	1.97757	0	0
c125713.graph_c0	2.04546	2.37378	1.7643	4.93776
c125718.graph_c0	0.650295	3.46679	0	0
c125726.graph_c0	14.5888	5.21372	0	0
c125772.graph_c0	0.62782	2.71883	0	0
c125774.graph_c0	0.100215	2.79848	0	0
c125774.graph_c1	0	3.48767	0	0
c125776.graph_c1	0.577358	3.1146	0	0
c125780.graph_c0	1.38945	3.12905	0	0
c125818.graph_c0	3.74231	6.96689	0	0
c125855.graph_c1	0.177853	3.95063	0	0
c125874.graph_c1	1.89685	2.8663	0	0
c125883.graph_c0	2.10969	20.2513	0.132687	0
c125941.graph_c0	0.465838	4.73035	0	0
c125949.graph_c0	1.1845	3.32918	0	0
c125950.graph_c0	38.5226	62.4669	0.036468	0
c125958.graph_c0	5.19916	10.2427	0	0
c125985.graph_c0	1.34522	1.47466	0	0
c126007.graph_c0	1.40613	3.02047	0	0
c126019.graph_c0	2.26262	12.6367	0	0
c126022.graph_c0	2.27298	6.81936	0	0
c126035.graph_c0	5.50469	9.8569	0	0
c126037.graph_c0	0.519148	2.63584	0	0
c126039.graph_c0	1.89133	4.9014	0	0
c126089.graph_c0	0.573304	4.80283	0	0
c126096.graph_c0	0.489125	34.3242	0	0
c126101.graph_c0	1.08553	2.06681	0	0
c126104.graph_c0	2.11256	19.6643	0	0
c126110.graph_c0	0	0	26.3793	27.2097
c126118.graph_c0	0	3.13518	0	0
c126136.graph_c0	6.36124	8.97154	0	0
c126167.graph_c0	2.09479	56.0594	0	0
c126177.graph_c0	34.3861	71.6667	0.213598	0.369772
c126224.graph_c0	85.8208	49.54	11.8259	45.4528
c126224.graph_c1	96.6238	76.5889	17.2312	71.5561
c126227.graph_c0	9.79537	6.69489	0	0
c126233.graph_c0	0	0.947695	13.1482	67.9598
c126235.graph_c0	6.18208	4.44662	0	0
c126283.graph_c0	1.0283	8.26643	0	0
c126290.graph_c0	8.81671	3.98833	0	0.0816985
c126299.graph_c0	5.39845	4.9835	0	0
c126323.graph_c0	0.910123	0.641794	73.0653	72.1402
c126324.graph_c0	0	5.81991	0	0
c126350.graph_c0	1.83478	2.49233	0	0
c126356.graph_c0	0.402719	5.28215	0	0
c126370.graph_c0	0.492447	2.96907	0	0
c126388.graph_c0	27.5864	177.156	0	0
c126394.graph_c0	1.01415	2.3405	0	0
c126419.graph_c1	0.6714	2.22887	0	0
c126446.graph_c0	1.829	4.17882	0	0
c126447.graph_c1	0	3.13241	0	0
c126449.graph_c0	0.238474	3.25401	0	0
c126457.graph_c0	5.10091	11.5211	0	0
c126462.graph_c1	163.246	159.236	1.61054	15.6562
c126466.graph_c0	0.0865807	2.19796	0	0
c126515.graph_c0	130.723	33.5436	11.9083	98.6431
c126529.graph_c0	167.444	184.867	2.43195	3.35088
c126530.graph_c0	43.8226	61.3817	0.134243	0.058099
c126530.graph_c1	78.331	105.552	0	0
c126543.graph_c0	8.36689	6.1361	0	0
c126543.graph_c1	8.25699	5.62378	0	0.175418
c126549.graph_c0	0.347738	3.45753	0	0
c126552.graph_c1	11.3389	4.2185	0	0
c126563.graph_c0	4.1547	6.18001	0	0.0188484
c126574.graph_c0	5.61735	4.53738	0	0
c126589.graph_c1	0.389201	12.421	0	0
c126595.graph_c0	1.31933	16.6068	0	0
c126631.graph_c0	13.2493	395.517	0.121208	0.104915
c126646.graph_c0	1.4605	5.56148	0	0
c126657.graph_c0	1.58646	2.20249	0	0
c126677.graph_c0	1.11925	3.78848	0	0
c126712.graph_c0	0.411982	2.61466	0	0
c126715.graph_c0	8.13979	6.3207	0	0
c126731.graph_c0	1.57605	3.50086	0	0
c126732.graph_c0	118.047	60.5543	81.1217	37.6109
c126765.graph_c0	0.264716	3.13606	0	0
c126800.graph_c0	210.35	146.874	0.439162	0.217217
c126805.graph_c0	0.844662	2.75693	0	0
c126827.graph_c0	2.4979	11.6256	0	0
c126878.graph_c0	13.9587	4.84912	57.6654	21.3734
c126884.graph_c0	5.72913	10.9767	0	0
c126908.graph_c0	0.235069	2.58592	0	0
c126911.graph_c0	8.45352	4.47089	0	0
c126937.graph_c0	0.23897	7.98761	0	0
c126938.graph_c0	0.73867	4.21921	0	0
c126939.graph_c0	108.102	115.549	1.5349	1.37076
c126954.graph_c0	7.69663	6.42372	39.6806	90.4585
c127009.graph_c0	1.07253	4.08413	0	0
c127015.graph_c0	0	7.27411	0	0
c127019.graph_c0	5.02542	0.193297	0	0
c127022.graph_c0	1.5978	2.78434	0	0
c127023.graph_c0	0	0	30.2743	7.82739
c127023.graph_c1	0	0	131.822	25.8264
c127035.graph_c0	4.44379	7.52074	0	0
c127067.graph_c0	0.208238	2.77534	0	0
c127075.graph_c0	4.4018	5.93645	0	0
c127096.graph_c0	2.65705	2.50784	0	0
c127101.graph_c0	0.190379	12.7039	0	0
c127111.graph_c0	0.234554	4.46584	0	0
c127114.graph_c1	0	2.21975	0	0
c127120.graph_c0	3.93298	9.19612	0	0
c127122.graph_c0	9.26351	6.81445	0	0.0916914
c127129.graph_c0	83.6439	218.716	0	0.0460536
c127129.graph_c1	58.5966	159.482	0	0.163589
c127133.graph_c0	14.2397	12.4263	0	0
c127137.graph_c0	0.60333	3.06325	0	0
c127144.graph_c0	0	5.51626	0	0
c127145.graph_c0	54.3146	66.0039	0	0
c127148.graph_c0	1.71947	1.76682	3.79019	8.84365
c127159.graph_c0	0.365068	15.7551	0	0
c127171.graph_c0	1.08527	2.3794	0	0
c127198.graph_c0	2.69971	4.07948	0	0
c127200.graph_c0	0.751028	3.21735	0	0
c127203.graph_c0	0	4.44094	0	0
c127215.graph_c0	3.83269	8.8936	0	0
c127216.graph_c0	0	3.77606	0	0
c127232.graph_c0	0.387069	4.25803	0	0
c127252.graph_c0	0.1133	2.58863	0	0
c127280.graph_c0	1.37637	1.52866	70.2047	113.218
c127281.graph_c1	2.58316	2.93964	0	0
c127300.graph_c0	71.984	14.3582	8.84305	59.362
c127300.graph_c1	40.1797	10.4509	3.97701	40.1615
c127307.graph_c0	0.0980313	3.73296	0	0
c127313.graph_c0	1.37556	4.36504	0	0
c127320.graph_c0	32.9348	100.579	0	0.568066
c127333.graph_c0	22.7171	350.749	0	0.0636249
c127333.graph_c1	21.2182	306.592	0	0
c127339.graph_c0	6.19848	11.6144	0	0
c127347.graph_c0	0.260118	3.3017	0	0
c127377.graph_c0	0.415371	5.27235	0	0
c127417.graph_c0	7.10459	6.70359	0	0
c127422.graph_c0	0.106611	3.38306	0	0
c127427.graph_c0	1.44934	5.7234	0	0
c127427.graph_c1	0.912353	2.70214	0	0
c127429.graph_c0	0.533231	8.46045	0	0
c127434.graph_c0	3.60997	4.07304	0	0.11646
c127448.graph_c0	1.39508	2.95132	0	0
c127450.graph_c0	0.446202	2.94512	0	0
c127464.graph_c0	0.102052	3.36791	0	0
c127472.graph_c1	0.912887	2.44622	0	0
c127485.graph_c0	3.19557	6.81781	0	0
c127491.graph_c0	0.490399	4.35728	0	0
c127493.graph_c0	7.07071	4.15681	1.79754	0.12966
c127498.graph_c0	0.5525	3.33115	0	0
c127503.graph_c0	0.757149	2.60859	0	0
c127513.graph_c0	0	14.7645	0	0
c127524.graph_c0	5.75845	5.55223	0	0
c127526.graph_c0	97.3942	84.5431	148.842	325.858
c127526.graph_c1	127.775	112.295	198.193	436.183
c127528.graph_c0	0.21489	2.65943	0	0
c127540.graph_c0	0	0.681664	55.6633	53.7942
c127595.graph_c2	1.1139	3.65948	0	0
c127616.graph_c0	0.310903	2.49934	0	0
c127617.graph_c1	0.42212	2.5897	0	0
c127628.graph_c0	1.06382	16.2038	0	0
c127632.graph_c0	1.39222	3.87792	0	0
c127641.graph_c0	3.46077	6.6807	0	0
c127658.graph_c0	1.04259	2.84526	0	0
c127658.graph_c1	1.07096	2.55562	0	0
c127691.graph_c1	0.761188	3.1401	0	0
c127727.graph_c0	2.05248	2.76806	0	0
c127747.graph_c0	5.06576	10.4837	0	0
c127753.graph_c0	0.385009	4.88696	0	0
c127763.graph_c0	1968.74	1200.06	3.91713	3.78947
c127775.graph_c0	2.91071	2.63177	1618.09	1791.54
c127780.graph_c0	0	19.9375	0	0
c127786.graph_c0	1.97374	1.6414	0	0.0592826
c127792.graph_c0	0.392175	9.5576	0	0
c127794.graph_c0	0.757268	2.40302	0	0
c127810.graph_c0	0.494494	1.883	0	0
c127810.graph_c1	0.799958	2.5949	0	0
c127812.graph_c0	0.50639	2.57107	0	0
c127815.graph_c0	8.95535	5.50778	1253.66	885.629
c127825.graph_c0	2.18854	2.43069	0	0
c127834.graph_c0	1.15249	3.19172	0	0.09126
c127850.graph_c0	1.39837	3.19495	0	0
c127861.graph_c0	1.39568	2.36207	0	0
c127862.graph_c0	0.175945	12.0598	0	0
c127867.graph_c0	0.165854	6.10509	0	0
c127909.graph_c1	7.89397	4.08975	0	0
c127912.graph_c0	0.906614	5.75387	0	0
c127915.graph_c0	0.502552	14.6716	0	0
c127962.graph_c0	0.935943	12.8453	0	0
c127980.graph_c1	0.0846453	3.33068	0	0
c127983.graph_c0	229.501	199.802	65.831	178.211
c127983.graph_c1	27.3377	26.4661	5.12899	25.0229
c127994.graph_c0	0.141224	7.88731	0	0
c128034.graph_c0	5.41938	3.75211	0	0
c128054.graph_c0	6.26681	6.8381	0	0
c128056.graph_c0	4.75004	11.1972	0.0853568	0
c128058.graph_c0	1.7421	3.3751	0	0
c128068.graph_c0	43.0153	49.7698	24.3903	75.0798
c128109.graph_c0	1.37489	3.17869	0	0.0855411
c128112.graph_c1	0	3.47876	0	0
c128142.graph_c0	0.0839693	3.83699	0	0
c128161.graph_c0	0	3.9303	0	0
c128164.graph_c0	0.236213	3.74784	0	0
c128168.graph_c1	5.73406	5.49916	0.128227	0.221981
c128174.graph_c0	4.19055	9.73668	0	0.0618664
c128184.graph_c0	0	3.67792	0	0
c128185.graph_c0	1.54813	25.0544	0	0
c128188.graph_c0	7.39951	5.40995	0	0
c128236.graph_c0	4.46437	5.25	0	0
c128238.graph_c1	1.36603	2.86763	0	0
c128240.graph_c0	0.692964	4.50788	0	0
c128266.graph_c0	3.43034	7.21548	0	0
c128292.graph_c0	0	3.58093	0	0
c128302.graph_c0	2.02168	7.09189	0	0
c128318.graph_c0	0.294029	3.23452	0	0
c128334.graph_c0	1.59542	1.9185	0	0
c128348.graph_c0	7.43645	2.22098	0	0
c128351.graph_c0	1.54268	2.58754	0	0
c128365.graph_c0	2.24398	3.15348	0	0
c128376.graph_c0	0.481478	9.10606	0	0
c128384.graph_c0	0.748462	11.0837	0	0
c128405.graph_c0	1.20835	2.39653	0	0
c128406.graph_c1	0.106272	2.42805	0	0
c128410.graph_c0	1.32204	7.83104	0	0
c128422.graph_c0	1.36093	1.15163	0	0
c128423.graph_c0	60.2941	107.373	55.4053	188.196
c128432.graph_c1	1.13133	2.15401	0	0
c128435.graph_c0	0.571227	3.22251	0	0
c128439.graph_c0	0.251592	3.61928	0	0
c128440.graph_c0	1.18481	3.1331	0	0
c128441.graph_c0	0.085255	3.24645	0	0
c128489.graph_c0	0.324066	2.0567	0	0
c128496.graph_c0	1.52991	3.35424	0	0
c128496.graph_c1	1.2678	3.07216	0	0
c128499.graph_c0	6.8992	7.84502	0	0
c128500.graph_c0	2.6054	1.23398	0	0
c128510.graph_c0	4.42316	6.04623	0	0
c128515.graph_c0	0.660139	2.19955	0	0
c128517.graph_c0	0.188821	3.83476	0	0
c128517.graph_c1	0.315359	9.0065	0	0
c128523.graph_c0	0	4.84388	0	0
c128523.graph_c1	0	6.22091	0	0
c128529.graph_c0	0.706142	4.03341	0	0
c128537.graph_c1	0.544346	2.62559	0	0
c128551.graph_c0	1.14982	3.21945	0	0
c128563.graph_c1	2.53106	3.01191	0	0
c128580.graph_c0	1.81201	2.47693	0	0
c128582.graph_c0	1.76254	2.14773	0	0
c128590.graph_c0	261.228	167.763	2.86867	0.90293
c128600.graph_c0	0	0.402149	24.8681	17.9378
c128601.graph_c1	1.35083	2.6944	0	0
c128605.graph_c0	2.61849	9.74946	0	0
c128611.graph_c0	2.45496	1.30675	22.8714	59.46
c128623.graph_c0	6.54892	1.25093	0.127965	0
c128630.graph_c0	2.28122	3.70634	0	0
c128638.graph_c0	21.557	54.3554	0	0
c128655.graph_c0	0.890267	3.39008	0	0
c128655.graph_c1	0.516805	3.1706	0	0
c128656.graph_c0	2.04687	2.89789	0	0
c128666.graph_c0	0	0	3.56305	0.48189
c128687.graph_c0	1.47957	2.92138	0	0
c128690.graph_c0	1.40033	2.84392	0	0
c128704.graph_c0	0.709266	2.85088	0	0
c128710.graph_c0	6.2248	1.6567	0	0
c128711.graph_c0	0.193196	4.65928	0	0
c128731.graph_c0	4.16813	6.34879	0	0
c128732.graph_c0	0.606856	4.44049	0	0
c128737.graph_c0	1.43089	1.63461	2.87981	0
c128767.graph_c0	0.779226	2.30785	0	0
c128780.graph_c0	0.850607	4.1028	0	0
c128798.graph_c0	1.25329	2.65137	0	0
c128807.graph_c0	0.387327	5.89966	0	0
c128823.graph_c0	8.03457	8.64497	0	0
c128854.graph_c0	2.29748	3.61056	0	0
c128872.graph_c0	0	3.59563	0	0
c128891.graph_c0	8.95461	9.61754	0	0
c128912.graph_c0	43.7731	106.286	0.103645	0
c128928.graph_c0	0.846244	13.9639	0	0
c128937.graph_c0	0.298164	18.6393	0	0
c128964.graph_c0	1.19909	2.40319	0	0
c128966.graph_c0	23.0647	119.079	0	0.225732
c128966.graph_c1	33.0376	169.138	0	0.0959229
c128974.graph_c0	1.90841	3.73737	0	0
c128978.graph_c0	0	4.79991	0	0
c128986.graph_c0	2.06922	5.10706	0	0
c128997.graph_c1	0.317774	5.51251	0	0
c129015.graph_c0	0.250149	4.08236	0	0
c129017.graph_c0	0.147906	3.94252	0	0
c129018.graph_c0	51.8234	71.3596	0.465626	0.403036
c129020.graph_c0	0.867948	2.49718	0	0
c129021.graph_c0	1.55452	3.81478	0	0
c129023.graph_c0	5.86721	9.01517	0	0
c129030.graph_c0	5.61901	8.25841	0.0744004	0.0643994
c129054.graph_c0	6.10847	10.8257	0	0.10039
c129055.graph_c0	0.28368	3.7551	0	0
c129058.graph_c0	1.42187	3.66427	0	0
c129071.graph_c0	1.49324	0	0	7.804
c129074.graph_c0	3.87347	0.900229	0	0
c129078.graph_c0	1.01707	1.93647	0	0
c129079.graph_c0	9.70776	11.719	0	0
c129089.graph_c0	1.33548	3.09547	0	0
c129096.graph_c0	4.29186	15.7697	0	0.787022
c129116.graph_c0	0	5.04143	0	0
c129119.graph_c0	0.898382	3.10422	0	0
c129129.graph_c0	7.28535	7.97812	0	0
c129135.graph_c0	6.41415	7.71305	0	0
c129152.graph_c0	0.171217	2.8977	0	0
c129155.graph_c0	1.19632	3.72724	0	0
c129170.graph_c0	4.26918	11.7499	0	0
c129176.graph_c0	0.894738	3.56934	0	0
c129176.graph_c1	0.544346	3.59291	0	0
c129177.graph_c0	1.77459	17.144	0	0
c129187.graph_c0	1.4392	2.69867	0	0
c129188.graph_c0	1.53978	2.49193	0	0
c129190.graph_c0	2.99123	3.60696	0	0
c129195.graph_c0	9.59832	156.167	0	0
c129201.graph_c0	0.103154	2.48777	0	0
c129201.graph_c2	0.094678	4.32633	0	0
c129243.graph_c0	2.52623	3.20657	0.0397211	0
c129256.graph_c0	0.421496	4.1828	0	0
c129258.graph_c0	4.78957	3.50029	16.7231	41.4027
c129261.graph_c0	0.898144	2.28005	0	0
c129278.graph_c0	2.20088	5.29313	0	0
c129288.graph_c0	25.6297	97.0955	0	0
c129294.graph_c1	0	5.47397	0	0
c129300.graph_c0	0.202864	5.53619	0	0
c129300.graph_c1	0.130791	4.89742	0	0
c129304.graph_c0	0.453764	4.03177	0	0
c129309.graph_c1	9.20843	9.40151	37.2674	75.6751
c129312.graph_c0	3.1122	2.21605	0	0
c129315.graph_c0	0	18.4185	0.369674	0.159991
c129320.graph_c1	0.1544	3.72366	0	0
c129325.graph_c0	0.409457	3.37823	0	0
c129325.graph_c1	0.707388	2.84334	0	0
c129344.graph_c0	0.430117	3.16652	0	0
c129366.graph_c0	0.358475	13.7155	0	0
c129374.graph_c0	0.0894758	4.9972	0	0
c129390.graph_c0	11.1768	7.85341	0	0
c129391.graph_c1	1.42197	1.35369	0	0
c129394.graph_c0	1.3414	2.69587	0	0
c129397.graph_c0	132.748	63.5176	0	0.605381
c129410.graph_c0	38.6892	37.4713	6.04861	2.08759
c129426.graph_c0	2.10063	1.86025	0	0
c129439.graph_c0	0.715272	1.81581	0	0
c129469.graph_c0	2.32638	1.34223	0	0
c129476.graph_c0	0.167218	0.212251	57.549	49.3762
c129479.graph_c0	0.568967	5.59702	0	0
c129517.graph_c0	4.31515	10.6192	0	0
c129518.graph_c0	0.83237	2.32438	0	0
c129524.graph_c0	0.165897	0	2.00332	7.80313
c129526.graph_c0	3.23475	13.1731	0	0
c129527.graph_c0	0.870122	3.86559	0	0
c129535.graph_c0	0.318815	0	1.81801	0
c129537.graph_c0	0.843139	2.90484	0	0
c129537.graph_c1	0.493885	3.55239	0	0
c129549.graph_c1	1.08929	0.251391	73.8412	64.1741
c129568.graph_c0	0.432085	5.72825	0	0
c129569.graph_c0	0.189356	2.76404	0	0
c129570.graph_c0	0.631849	15.1491	0	0
c129572.graph_c0	1.28554	3.56017	0	0
c129575.graph_c0	0.421778	3.74757	0	0
c129602.graph_c0	0.362378	4.5997	0	0
c129609.graph_c1	0.179558	4.7862	0	0
c129625.graph_c0	0.112347	2.99468	0	0
c129628.graph_c0	0	13.3615	0	0
c129634.graph_c0	0.0874876	4.88616	0	0
c129634.graph_c1	0	5.95116	0	0
c129636.graph_c0	0.293464	3.0731	0	0
c129647.graph_c1	0.240463	3.51006	0	0
c129649.graph_c0	9.97341	62.8748	0	0
c129660.graph_c0	11.9392	11.6573	0	0
c129671.graph_c0	9.97597	8.50474	0	0
c129674.graph_c0	2.26297	6.78933	0	0.179193
c129689.graph_c0	11.3628	3.05652	0.0252416	0
c129696.graph_c0	1.11183	3.52813	0	0
c129712.graph_c0	0	3.48738	0	0
c129717.graph_c0	1.48399	3.39056	0	0
c129724.graph_c0	4.77537	7.03908	0	0
c129742.graph_c0	0.625939	3.17804	0	0
c129747.graph_c0	4.83331	6.81664	0	0
c129757.graph_c0	15.0659	9.8429	22.2954	77.7728
c129795.graph_c1	0	2.19511	0	0
c129810.graph_c0	0.138765	7.30962	0	0
c129825.graph_c0	11.5762	3.45737	0	0.296567
c129852.graph_c0	5.49521	4.92649	0.0386703	0.234305
c129868.graph_c0	0.515476	2.07195	0	0
c129882.graph_c0	2.55645	1.5452	5.08387	0.583198
c129893.graph_c0	1.45026	1.78144	0	0
c129897.graph_c0	60.0839	220.271	0	0
c129903.graph_c0	5.61633	4.6128	0	0.0575532
c129931.graph_c0	1.31205	2.15523	0	0
c129932.graph_c1	17.983	14.6431	41.6557	87.1852
c129966.graph_c0	9.33154	4.59642	0	0
c129975.graph_c0	0.0638335	0.0810246	5.20311	8.06218
c130018.graph_c0	0.618079	2.80191	0	0
c130020.graph_c0	2.21783	4.60655	0	0
c130024.graph_c1	2.57678	0.321712	0	0
c130035.graph_c0	45.7344	23.9399	23.8964	54.9025
c130043.graph_c0	1.11271	2.16564	0	0
c130067.graph_c0	8.5987	4.97745	0	0
c130074.graph_c0	35.8908	35.4487	10.2708	23.0558
c130080.graph_c0	0.420013	17.4155	0	0
c130100.graph_c0	1.32531	3.36446	0	0
c130100.graph_c1	0.478126	3.27721	0	0
c130117.graph_c0	1.27334	8.48537	0	0
c130152.graph_c0	69.3267	36.6427	7.54437	54.0809
c130154.graph_c0	1.26903	1.96875	0	0
c130173.graph_c0	1.56494	6.95239	0	0.0619599
c130175.graph_c0	1.19816	4.01934	0	0
c130176.graph_c0	5.90025	10.3697	0	0
c130190.graph_c0	2.13491	5.94085	0	0
c130218.graph_c0	1.63187	1.98129	0	0
c130226.graph_c0	0.101896	3.1041	0	0
c130251.graph_c0	0.998276	14.4759	0	0
c130271.graph_c0	0	7.67338	0	0
c130273.graph_c0	0.065588	3.24681	0	0
c130293.graph_c0	46.3507	27.099	3.39221	25.4472
c130305.graph_c0	1.02317	2.74174	0	0
c130328.graph_c0	0.815336	4.55363	0	0
c130335.graph_c0	10.429	5.31441	0	0
c130337.graph_c1	2.81271	8.84435	0	0
c130346.graph_c0	0.50933	2.90924	0	0
c130347.graph_c0	6.14191	4.45485	0	0
c130352.graph_c0	3.99116	0.403488	0	0
c130357.graph_c0	0.772259	2.40604	0	0
c130367.graph_c0	0.185722	4.95051	0	0
c130405.graph_c1	0.19983	2.79011	0	0
c130407.graph_c0	0.979018	3.37298	0	0
c130411.graph_c0	2.31823	2.20691	0	0
c130421.graph_c0	0.0908161	5.53314	0	0
c130425.graph_c0	0.738134	2.47006	0	0
c130429.graph_c0	136.327	14.6565	0	0.162221
c130430.graph_c0	0.0903696	5.27652	0	0
c130442.graph_c0	0	3.18549	0	0
c130463.graph_c0	0.18213	4.04564	0	0
c130481.graph_c0	1.25726	2.39379	0	0
c130498.graph_c0	5.43848	7.01446	0	0
c130500.graph_c0	0.941315	2.70826	0	0
c130502.graph_c0	1.61557	2.31814	0	0
c130506.graph_c0	7.82917	6.91315	0	0
c130563.graph_c0	0	0	147.169	58.4453
c130563.graph_c1	0	0	63.3212	33.2772
c130563.graph_c2	0.0753518	0.19129	220.732	103.177
c130577.graph_c0	1.18406	3.27913	0	0
c130624.graph_c0	2.10679	1.78278	0	0
c130631.graph_c0	0.54662	6.36011	0	0
c130635.graph_c0	0.659805	3.34999	0	0
c130637.graph_c1	2.10165	2.439	0	0
c130647.graph_c0	1.34934	2.37148	0	0
c130655.graph_c0	1.1395	3.47131	0	0
c130665.graph_c0	0.267941	4.42131	0	0
c130669.graph_c0	0	3.88004	0	0
c130678.graph_c0	1.18981	3.15776	0	0
c130687.graph_c1	1.01863	2.387	0	0
c130705.graph_c0	37.4047	18.8078	22.5479	49.422
c130721.graph_c0	0.310622	3.71745	0	0
c130728.graph_c0	0.170184	4.86038	0	0
c130733.graph_c0	0.136537	3.29286	0	0
c130738.graph_c0	0.747616	3.51114	0	0
c130753.graph_c0	0	0	79.2629	28.6486
c130796.graph_c0	0.16689	2.54202	0	0
c130818.graph_c0	0.853868	19.9424	0	0
c130826.graph_c0	8.66618	143.743	0.0535019	0.0463101
c130830.graph_c0	1.21518	2.8278	0	0
c130854.graph_c0	39.5134	27.6406	6.9134	17.7709
c130874.graph_c0	0.251791	3.19601	0	0
c130894.graph_c0	0.735101	2.48819	0	0
c130903.graph_c1	0.112537	3.42825	0	0
c130907.graph_c0	4.91962	12.4891	0	0
c130930.graph_c0	0	3.97717	0	0
c130940.graph_c0	0	2.55419	0	0
c130950.graph_c0	0.712417	4.06925	0	0
c130975.graph_c0	2.14151	17.5176	0	0
c130985.graph_c0	2.97507	4.61547	0	0
c131005.graph_c0	0.257301	3.75584	0	0
c131006.graph_c0	41.6011	38.9896	24.826	57.7775
c131032.graph_c0	0.917063	2.71609	0	0
c131033.graph_c0	76.5648	107.083	1.46491	1.08685
c131042.graph_c0	139.216	29.8414	0	0.160611
c131058.graph_c0	0.493277	3.86108	0	0
c131062.graph_c0	31.6224	8.51427	15.1877	69.5562
c131064.graph_c0	0.139277	3.71249	0	0
c131084.graph_c0	0	3.59793	0	0
c131089.graph_c0	0.124954	3.80652	0	0
c131103.graph_c0	0	4.81109	0	0
c131103.graph_c1	0	6.00547	0	0
c131104.graph_c0	0.0828243	3.46928	0	0
c131108.graph_c0	13.2867	23.3934	0	0
c131120.graph_c0	10.6296	16.6404	0	0
c131126.graph_c1	1.36239	3.67475	0	0
c131126.graph_c2	1.32362	3.84018	0	0
c131140.graph_c0	0.239973	3.50291	0	0
c131158.graph_c0	0.462895	3.0553	0	0
c131160.graph_c1	3.50053	0.98098	0	0
c131172.graph_c0	10.3609	5.58925	2.25901	6.39249
c131186.graph_c0	31.2221	27.3886	0	0
c131193.graph_c0	0.383459	3.73159	0	0
c131193.graph_c1	0.0629317	2.23664	0	0
c131200.graph_c0	1.34452	2.68183	0	0
c131201.graph_c1	1.46653	3.10247	0	0
c131203.graph_c0	0.234143	3.41781	0	0
c131226.graph_c0	0.440453	3.72714	0	0
c131260.graph_c0	1.0957	3.0796	0	0
c131264.graph_c0	0	3.72025	0	0
c131275.graph_c0	0.79709	2.5683	0	0
c131277.graph_c0	8.30664	24.3874	0	0
c131285.graph_c0	1.37024	1.93251	0	0
c131286.graph_c0	0	4.25844	0	0
c131317.graph_c0	0.344494	5.17436	0	0
c131323.graph_c0	20.6528	11.7744	0	0
c131329.graph_c0	0.158868	2.62149	0	0
c131345.graph_c1	0.154359	3.9186	0	0
c131347.graph_c0	1.76383	1.11942	0	0
c131364.graph_c0	7.89261	28.4781	0	0
c131378.graph_c0	2.01935	1.65367	0	0
c131380.graph_c0	0	3.43984	0	0
c131414.graph_c0	2.25312	8.22222	0	0
c131429.graph_c0	2.18991	2.38258	0	0
c131434.graph_c0	0.607611	1.92812	0	0
c131446.graph_c0	0.841901	4.43894	0	0
c131466.graph_c0	1.05338	4.01121	0	0
c131478.graph_c0	0.0549146	3.62459	0	0
c131515.graph_c0	0.335179	2.97812	0	0
c131520.graph_c0	0.722888	2.25221	0	0
c131540.graph_c0	0.458666	2.57827	0	0
c131540.graph_c1	0.747039	5.21524	0	0
c131565.graph_c0	6.06516	4.79023	10.0367	25.593
c131566.graph_c0	1.0978	2.72883	0	0
c131580.graph_c0	6.34162	16.9246	0	0
c131609.graph_c0	2.47231	2.01737	0	0
c131621.graph_c0	0.18619	2.59966	0	0
c131638.graph_c0	0.450973	6.86909	0	0
c131657.graph_c0	1.71376	2.08072	0	0
c131675.graph_c0	0.136155	3.97492	0	0
c131675.graph_c1	0	2.47358	0	0
c131696.graph_c0	0.276143	3.10453	0	0
c131702.graph_c0	11.0591	10.4217	6.23886	0
c131722.graph_c0	0.96559	2.50233	0	0
c131723.graph_c0	2.61286	2.62559	0	0
c131737.graph_c0	0.394453	4.22004	0	0
c131738.graph_c0	0	3.62606	0	0
c131742.graph_c0	0.694935	3.17552	0	0
c131744.graph_c0	0.815081	2.91567	0	0
c131770.graph_c0	0.690913	6.51473	0	0
c131772.graph_c1	0.161837	2.97861	0	0
c131791.graph_c0	1.60431	2.22728	0	0
c131817.graph_c0	8.86392	13.7301	0	0
c131904.graph_c0	8.05678	33.6439	0	0
c131931.graph_c0	0.0724905	3.5885	0	0
c131938.graph_c0	0.819105	2.0794	0	0
c131943.graph_c0	0.289316	4.55367	0	0
c131945.graph_c0	0.134206	0.255524	2.43094	0.350695
c131953.graph_c0	2.11381	1.74165	0	0
c131955.graph_c0	12.917	12.1601	0	0
c131957.graph_c0	2.08697	1.55485	0	0
c131973.graph_c1	1.27882	2.05609	0	0
c131985.graph_c0	2.16532	2.38997	0	0
c131989.graph_c0	3.87352	29.5002	0	0
c131989.graph_c1	5.04722	43.3894	0	0
c132018.graph_c0	0	0	12.7655	12.8558
c132026.graph_c0	1.78392	2.39755	0	0
c132034.graph_c0	0.857618	2.72146	0	0
c132039.graph_c0	1.28735	2.51391	0	0
c132041.graph_c0	1.4124	2.56111	0	0
c132047.graph_c1	0.176211	4.47333	0	0
c132050.graph_c0	1.83498	0.985414	20.6671	6.39333
c132052.graph_c0	1.15988	3.08471	0	0
c132079.graph_c0	1.70819	2.60186	0	0
c132099.graph_c0	12.4901	19.251	0	0
c132112.graph_c0	1.73259	2.31495	0	0
c132124.graph_c0	2.50545	1.77717	0	0
c132134.graph_c0	0.311871	3.43079	0	0
c132166.graph_c0	1.66642	3.0553	0	0
c132192.graph_c0	2.89038	0.837441	0	0
c132259.graph_c0	10.4032	20.7976	0	0
c132260.graph_c0	3.06751	2.10132	23.4698	7.33714
c132275.graph_c0	0.648894	2.47094	0	0
c132283.graph_c0	1.09416	2.65139	0	0
c132310.graph_c0	1.15702	2.93723	0	0
c132317.graph_c1	0.226985	2.59303	0	0
c132359.graph_c1	1.17456	2.31086	0	0
c132369.graph_c0	0.280457	2.37325	0	0
c132395.graph_c0	0.131848	3.51447	0	0
c132401.graph_c0	0.97594	2.35956	0	0
c132417.graph_c0	30.8684	14.8237	0	0.0448124
c132426.graph_c0	20.5828	47.9304	0.155733	0
c132427.graph_c0	1.01814	3.87699	0	0
c132469.graph_c0	1.4609	2.87423	0	0
c132501.graph_c0	0.406068	3.29873	0	0
c132512.graph_c0	0	4.03421	0	0
c132516.graph_c0	2.23454	30.2541	0	0
c132534.graph_c0	0.393464	4.61971	0	0
c132538.graph_c0	17.578	11.7046	0	0.627502
c132565.graph_c0	1.08582	3.93784	0	0
c132565.graph_c1	0.15768	4.00289	0	0
c132570.graph_c2	1.44879	2.15879	0	0
c132590.graph_c0	0.829607	4.73863	0	0
c132598.graph_c0	0.60294	3.93592	0	0
c132623.graph_c0	1.12086	2.45741	0	0
c132637.graph_c0	11.6431	19.1576	0	0.150245
c132639.graph_c0	0.592627	3.3098	0	0
c132641.graph_c0	0.867285	2.56866	0	0
c132642.graph_c0	0.814316	1.84575	0	0
c132645.graph_c0	35.3194	14.7672	0.419994	0
c132654.graph_c0	2.29714	1.35618	0	0
c132659.graph_c1	0	2.31396	0	0
c132662.graph_c0	0.114848	4.51912	0	0
c132680.graph_c0	2.37574	1.74585	0	0
c132714.graph_c1	0.19242	3.41937	0	0
c132724.graph_c1	9.36508	14.5948	0	0
c132726.graph_c0	0.858366	3.67717	0	0
c132739.graph_c0	0.174746	1.99627	0	0
c132747.graph_c0	0.723996	2.91009	0	0
c132808.graph_c3	5.57123	2.23314	6.93417	1.40474
c132856.graph_c1	2.31601	5.03954	0	0
c132860.graph_c0	11.8638	11.7532	0	0.0840142
c132870.graph_c0	1.09047	3.46036	0	0
c132879.graph_c0	0.165854	3.57885	0	0
c132890.graph_c0	13.1617	22.275	0	0.100564
c132900.graph_c0	6.79449	19.9927	0	0
c132911.graph_c0	2.07035	18.5206	0.0992097	0
c132913.graph_c1	1.28805	3.10639	0	0
c132943.graph_c0	1.70529	2.33104	0	0
c132948.graph_c0	1.15544	2.2385	0	0
c132949.graph_c1	4.73242	4.15863	10.6235	20.7373
c132959.graph_c0	35.0882	13.0009	0	0.0441663
c132971.graph_c0	6.70046	51.0298	0	0
c132985.graph_c0	0.155117	0.590676	25.1313	11.2143
c132991.graph_c0	0	3.1473	0	0
c133030.graph_c0	1.0529	1.82883	0	0.0482689
c133054.graph_c0	1.45201	29.5707	0	0.0281055
c133081.graph_c0	0.526449	4.00937	0	0
c133109.graph_c0	64.7556	47.186	1.20674	0.261131
c133114.graph_c0	0.711777	2.89109	0	0
c133136.graph_c0	0.662594	2.20772	0	0
c133137.graph_c0	0.859746	2.5918	0	0
c133138.graph_c0	0.99997	3.52576	0	0
c133140.graph_c0	0.861568	4.06193	0	0
c133140.graph_c2	0.476082	2.77976	0	0
c133157.graph_c1	1.1543	3.59632	0	0
c133173.graph_c0	1.54033	1.85489	0	0
c133182.graph_c0	42.5085	18.8093	0.217692	0.471074
c133190.graph_c0	139.219	368.315	0.14223	0.123111
c133205.graph_c0	0.828902	3.35368	0	0
c133223.graph_c0	10.1697	12.9086	0	0.316364
c133228.graph_c0	0.0854026	0.379409	9.49648	10.7492
c133237.graph_c0	1.07468	3.41027	0	0
c133270.graph_c2	1.14054	2.78817	0	0
c133306.graph_c0	0.337299	2.99696	0	0
c133314.graph_c0	0.528835	3.62478	0	0
c133316.graph_c0	1.04088	2.6424	0	0
c133320.graph_c0	15.6501	19.0934	0.458701	0.132347
c133330.graph_c0	16.6253	17.8786	0	0.100564
c133334.graph_c0	1.88985	3.34378	0	0
c133338.graph_c0	0.680082	2.46639	0	0
c133345.graph_c0	0.379326	3.65926	0	0
c133367.graph_c0	1.91943	4.20824	0	0
c133379.graph_c0	15.0428	89.7418	0	0
c133389.graph_c2	1.44373	2.06161	0	0
c133403.graph_c0	0.919361	3.16745	0	0
c133408.graph_c0	1.73651	2.9389	24.4644	46.6373
c133416.graph_c0	1.32887	2.81125	0	0
c133426.graph_c2	0.149228	3.40949	0	0
c133455.graph_c0	15.9939	3.99368	0	0
c133478.graph_c0	1.30208	2.86477	0	0
c133484.graph_c0	1.09589	3.86396	0	0
c133485.graph_c0	0.573238	5.27522	0	0
c133511.graph_c0	0	0.231239	23.2823	21.5808
c133513.graph_c0	1.25134	2.05551	0	0
c133518.graph_c0	21.3975	27.6584	0	0.0854953
c133555.graph_c0	0.0980097	3.73214	0	0
c133559.graph_c1	0.823642	4.35607	0	0
c133575.graph_c0	0	0	27.8419	15.6489
c133592.graph_c0	2.13683	1.95285	0	0
c133607.graph_c0	0.60792	2.48027	0	0
c133660.graph_c0	2.84021	0.147148	0.058329	0
c133679.graph_c0	0.386789	2.94573	0	0
c133695.graph_c0	21.3117	43.356	0	0
c133698.graph_c0	0	0	26.2535	20.8984
c133700.graph_c0	0.478657	2.58215	0	0
c133702.graph_c0	0.547267	2.25762	0	0
c133734.graph_c0	0.779504	2.84462	0	0
c133766.graph_c0	43.3724	22.411	0	0.445768
c133773.graph_c0	0.449692	3.80532	0	0
c133773.graph_c1	0.345745	6.87544	0	0
c133782.graph_c0	1.29797	2.74588	0	0
c133790.graph_c0	0.111411	4.66669	0	0
c133790.graph_c1	0.354705	5.62789	0	0
c133809.graph_c0	0.623602	3.00787	0	0
c133847.graph_c2	0	2.97965	0	0
c133856.graph_c0	0.55428	3.37706	0	0
c133859.graph_c0	0.0724905	3.68052	0	0
c133867.graph_c1	0.151558	4.71317	0	0
c133877.graph_c0	0.837855	2.71783	0	0
c133894.graph_c0	4.459	23.3671	0	0.018495
c133925.graph_c0	0.230895	6.88732	0	0
c133935.graph_c0	0.693186	3.51947	0	0
c133937.graph_c0	0.945467	0.442139	28.5428	5.93812
c133940.graph_c1	0.139313	2.65247	0	0
c133942.graph_c0	1.67848	2.38116	0	0
c133949.graph_c0	0.512437	3.15929	0	0
c133957.graph_c0	4.22751	5.52863	4.51199	12.0512
c133960.graph_c0	18.162	28.4016	0.0731061	0
c133973.graph_c0	0.599434	1.90217	0	0
c133987.graph_c0	0	2.87376	0	0
c133988.graph_c0	28.4473	21.6237	0	0
c133989.graph_c1	1.08907	2.38774	0	0
c134014.graph_c0	1.86906	2.25944	0	0
c134017.graph_c0	22.0038	8.02578	0	0
c134030.graph_c0	8.82561	10.184	0	0
c134048.graph_c1	0.220979	5.18908	0	0
c134052.graph_c0	0.817356	3.45826	0	0
c134054.graph_c0	1.20991	2.36269	0	0
c134058.graph_c0	1.64948	1.55339	0	0
c134091.graph_c0	0.226164	4.7367	0	0
c134100.graph_c0	1.03957	2.37517	0	0
c134126.graph_c1	0.062055	4.96232	0	0
c134131.graph_c0	1.12771	3.68078	0	0
c134155.graph_c0	0.656525	2.5	0	0
c134217.graph_c0	1.65105	1.84421	0	0
c134218.graph_c0	0	5.02589	0	0
c134221.graph_c0	1.04316	2.26988	0	0
c134224.graph_c0	0	0.0630172	15.4376	13.9246
c134226.graph_c0	0.310117	3.14908	0	0
c134228.graph_c0	1.06951	13.9031	0	0
c134232.graph_c1	0.275826	4.78482	0	0
c134236.graph_c0	0	5.04109	0	0
c134238.graph_c0	0.322044	6.02941	0	0
c134265.graph_c0	0.125423	3.98001	0	0
c134267.graph_c0	0.121514	4.62718	0	0
c134294.graph_c0	12.2925	28.5313	0	0
c134310.graph_c1	0.12411	2.36301	0	0
c134319.graph_c0	1.85979	1.44685	0	0
[truncated: 27,728 more rows]
