# Supplementary material for: Global Transcriptome Analysis Reveals Distinct Aluminum-Tolerance Pathways in the Al-Accumulating Species Hydrangea macrophylla and Marker Identification
Source: PLoS One. 2015 Dec 14;10(12):e0144927. doi: 10.1371/journal.pone.0144927 (PMC4682798; doi:10.1371/journal.pone.0144927)
Supplement: S3 Table — (XLSX) [file pone.0144927.s003.xlsx]

## Sheet: Sheet1
S3 Table. Annotations of all unigenes that assembled in Hydrangea in the study.
#ID	Swissprot_annotation	nr_annotation	KOG_class	KOG_class_annotation	GO_annotation	KEGG_annotation
c209000.graph_c0	Putative elongation of fatty acids protein 1 OS=Schizosaccharomyces pombe (strain 972 / ATCC 24843) GN=SPAC1B2.03c PE=1 SV=1	hypothetical protein BN14_00860 [Rhizoctonia solani AG-1 IB]	--	--	--	--
c186399.graph_c0	40S ribosomal protein S3a OS=Oryza sativa subsp. japonica GN=RPS3A PE=2 SV=2	Os03g0200500 [Oryza sativa Japonica Group]	[J]	Translation, ribosomal structure and biogenesis	Molecular Function: structural constituent of ribosome (GO:0003735);; Cellular Component: ribosome (GO:0005840);; Biological Process: translation (GO:0006412);;	K02984|4e-66|osa:4331966|Os03g0200500
c181344.graph_c0	Multisite-specific tRNA:(cytosine-C(5))-methyltransferase trm4b OS=Schizosaccharomyces pombe (strain 972 / ATCC 24843) GN=trm4b PE=3 SV=2	hypothetical protein SNOG_06412 [Phaeosphaeria nodorum SN15]	[J]	Translation, ribosomal structure and biogenesis	Molecular Function: tRNA (cytosine-5-)-methyltransferase activity (GO:0016428);; Biological Process: methylation (GO:0032259);;	--
c165319.graph_c0	CTP synthase OS=Neurospora crassa (strain ATCC 24698 / 74-OR23-1A / CBS 708.71 / DSM 1257 / FGSC 987) GN=ura-7 PE=3 SV=1	hypothetical protein COCSADRAFT_37655 [Bipolaris sorokiniana ND90Pr]	[F]	Nucleotide transport and metabolism	Molecular Function: CTP synthase activity (GO:0003883);; Biological Process: CTP biosynthetic process (GO:0006241);; Biological Process: phospholipid biosynthetic process (GO:0008654);; Biological Process: pyrimidine nucleobase biosynthetic process (GO:0019856);;	K01937|0.0|pop:POPTR_883601|CTP synthase (EC:6.3.4.2)
c203907.graph_c0	Putative nitroreductase HBN1 OS=Saccharomyces cerevisiae (strain ATCC 204508 / S288c) GN=HBN1 PE=1 SV=1	hypothetical protein PTT_08460 [Pyrenophora teres f. teres 0-1]	[R]	General function prediction only	Molecular Function: oxidoreductase activity (GO:0016491);; Biological Process: oxidation-reduction process (GO:0055114);;	--
c209474.graph_c0	Altered inheritance of mitochondria protein 3 OS=Zygosaccharomyces rouxii (strain ATCC 2623 / CBS 732 / NBRC 1130 / NCYC 568 / NRRL Y-229) GN=AIM3 PE=3 SV=1	hypothetical protein SNOG_01807 [Phaeosphaeria nodorum SN15]	[D]	Cell cycle control, cell division, chromosome partitioning	--	--
c194460.graph_c0	Calmodulin OS=Pleurotus ostreatus GN=CMD1 PE=2 SV=3	calmodulin [Punctularia strigosozonata HHB-11173 SS5]	[TZDR]	--	Molecular Function: phosphorylase kinase activity (GO:0004689);; Molecular Function: calcium ion binding (GO:0005509);;	K02183|2e-68|zma:100281919|calmodulin (EC:2.7.11.19)
c211827.graph_c0	Negative regulator of sexual conjugation and meiosis OS=Schizosaccharomyces pombe (strain 972 / ATCC 24843) GN=ran1 PE=1 SV=2	related to VHS1-protein kinase involved in G1/S transition [Fusarium fujikuroi IMI 58289]	[RTKL]	--	Molecular Function: protein serine/threonine kinase activity (GO:0004674);; Molecular Function: ATP binding (GO:0005524);; Biological Process: protein phosphorylation (GO:0006468);;	--
c92816.graph_c0	--	btb/poz-like protein [Grosmannia clavigera kw1407]	--	--	--	--
c203037.graph_c0	Sulfite reductase [NADPH] flavoprotein component OS=Saccharomyces cerevisiae (strain ATCC 204508 / S288c) GN=MET10 PE=1 SV=2	hypothetical protein SNOG_13177 [Phaeosphaeria nodorum SN15]	--	--	Molecular Function: oxidoreductase activity, acting on the aldehyde or oxo group of donors (GO:0016903);; Biological Process: oxidation-reduction process (GO:0055114);;	--
c209034.graph_c0	Succinate-semialdehyde dehydrogenase [NADP(+)] GabD OS=Escherichia coli (strain K12) GN=gabD PE=1 SV=1	hypothetical protein FOXB_07303 [Fusarium oxysporum Fo5176]	[C]	Energy production and conversion	Molecular Function: oxidoreductase activity, acting on the aldehyde or oxo group of donors, NAD or NADP as acceptor (GO:0016620);; Biological Process: oxidation-reduction process (GO:0055114);;	K00135|1e-105|zma:100280779|succinate semialdehyde dehydrogenase
c165004.graph_c2	Quinate permease OS=Emericella nidulans (strain FGSC A4 / ATCC 38163 / CBS 112.46 / NRRL 194 / M139) GN=qutD PE=1 SV=2	MFS general substrate transporter [Glarea lozoyensis ATCC 20868]	[GEPR]	--	Molecular Function: glucose transmembrane transporter activity (GO:0005355);; Cellular Component: vacuole (GO:0005773);; Cellular Component: plasma membrane (GO:0005886);; Molecular Function: mannose transmembrane transporter activity (GO:0015578);; Biological Process: glucose transport (GO:0015758);; Biological Process: mannose transport (GO:0015761);; Cellular Component: integral component of m…	--
c195778.graph_c0	Calcium-independent phospholipase A2-gamma OS=Mus musculus GN=Pnpla8 PE=2 SV=1	hypothetical protein NECHADRAFT_77287 [Nectria haematococca mpVI 77-13-4]	[R]	General function prediction only	Biological Process: metabolic process (GO:0008152);;	--
c209195.graph_c0	--	hypothetical protein COCHEDRAFT_1163424 [Bipolaris maydis C5]	--	--	Molecular Function: sequence-specific DNA binding RNA polymerase II transcription factor activity (GO:0000981);; Molecular Function: DNA binding (GO:0003677);; Cellular Component: nucleus (GO:0005634);; Biological Process: regulation of transcription from RNA polymerase II promoter (GO:0006357);; Molecular Function: zinc ion binding (GO:0008270);;	--
c195493.graph_c0	Epidermis-specific secreted glycoprotein EP1 OS=Daucus carota GN=EP1 PE=1 SV=1	PREDICTED: epidermis-specific secreted glycoprotein EP1-like [Vitis vinifera]	--	--	Cellular Component: plasma membrane (GO:0005886);; Cellular Component: plant-type cell wall (GO:0009505);; Cellular Component: apoplast (GO:0048046);;	--
c208793.graph_c0	Thioredoxin domain-containing protein 5 OS=Homo sapiens GN=TXNDC5 PE=1 SV=2	thioredoxin-like protein [Phytophthora infestans T30-4]	[OC]	--	Biological Process: single-organism process (GO:0044699);;	K09584|8e-34|vvi:100243120|hypothetical protein LOC100243120
c211383.graph_c0	Multiple epidermal growth factor-like domains protein 6 OS=Homo sapiens GN=MEGF6 PE=1 SV=4	hypothetical protein BN14_05702 [Rhizoctonia solani AG-1 IB]	--	--	--	--
c184940.graph_c0	Acetyl-CoA acetyltransferase, mitochondrial OS=Rattus norvegicus GN=Acat1 PE=1 SV=1	acetyl-CoA C-acetyltransferase [Exophiala dermatitidis NIH/UT8656]	[I]	Lipid transport and metabolism	Biological Process: metabolic process (GO:0008152);; Molecular Function: transferase activity, transferring acyl groups other than amino-acyl groups (GO:0016747);;	K00626|1e-108|ath:AT5G48230|ACAT2
c211680.graph_c1	Uncharacterized protein RSN1 OS=Saccharomyces cerevisiae (strain ATCC 204508 / S288c) GN=RSN1 PE=1 SV=1	putative protein RSN1 AltName: Full=Rescuer of SRO7 at high Nacl protein 1 [Rhizoctonia solani AG-1 IB]	--	--	--	--
c188373.graph_c0	Inositol oxygenase 4 OS=Arabidopsis thaliana GN=MIOX4 PE=2 SV=1	PREDICTED: probable inositol oxygenase [Vitis vinifera]	--	--	Molecular Function: iron ion binding (GO:0005506);; Cellular Component: cytoplasm (GO:0005737);; Biological Process: syncytium formation (GO:0006949);; Biological Process: inositol catabolic process (GO:0019310);; Biological Process: L-ascorbic acid biosynthetic process (GO:0019853);; Molecular Function: inositol oxygenase activity (GO:0050113);; Biological Process: oxidation-reduction process (G…	K00469|1e-125|vvi:100254212|hypothetical protein LOC100254212
c160483.graph_c0	Vacuolar protein-sorting-associated protein 36 OS=Dictyostelium discoideum GN=vps36 PE=3 SV=1	hypothetical protein LEMA_P005540.1 [Leptosphaeria maculans JN3]	--	--	Molecular Function: metal ion binding (GO:0046872);;	--
c209234.graph_c0	Flocculation protein FLO11 OS=Saccharomyces cerevisiae (strain ATCC 204508 / S288c) GN=MUC1 PE=1 SV=2	hypothetical protein BAUCODRAFT_29977 [Baudoinia compniacensis UAMH 10762]	--	--	--	--
c207182.graph_c0	FYVE-type zinc finger-containing protein C9B6.03 OS=Schizosaccharomyces pombe (strain 972 / ATCC 24843) GN=SPBC9B6.03 PE=1 SV=1	related to VPS27-vacuolar protein sorting-associated protein [Fusarium fujikuroi IMI 58289]	--	--	Molecular Function: metal ion binding (GO:0046872);;	--
c183637.graph_c0	Flocculation protein FLO11 OS=Saccharomyces cerevisiae (strain ATCC 204508 / S288c) GN=MUC1 PE=1 SV=2	hypothetical protein SNOG_11448 [Phaeosphaeria nodorum SN15]	--	--	--	--
c206573.graph_c0	--	lectin [Aspergillus oryzae RIB40]	--	--	--	--
c211505.graph_c0	Probable proton ATPase 1B OS=Leishmania donovani GN=H1B PE=2 SV=1	hypothetical protein VOLCADRAFT_105176 [Volvox carteri f. nagariensis]	--	--	Molecular Function: binding (GO:0005488);; Molecular Function: hydrolase activity (GO:0016787);;	K01535|0.0|vcn:VOLCADRAFT_105176|hypothetical protein
c206982.graph_c0	Glutathione S-transferase omega-like 2 OS=Schizosaccharomyces pombe (strain 972 / ATCC 24843) GN=gto2 PE=3 SV=1	hypothetical protein FOXB_10319 [Fusarium oxysporum Fo5176]	[O]	Posttranslational modification, protein turnover, chaperones	Molecular Function: glutathione transferase activity (GO:0004364);; Molecular Function: ATP binding (GO:0005524);; Biological Process: cellular protein modification process (GO:0006464);; Molecular Function: small protein activating enzyme activity (GO:0008641);; Molecular Function: ligase activity (GO:0016874);; Biological Process: fungal-type cell wall organization (GO:0031505);;	K07393|1e-93|rcu:RCOM_1291360|glutathione transferase, putative
c187547.graph_c0	Cell division control protein 48 OS=Emericella nidulans (strain FGSC A4 / ATCC 38163 / CBS 112.46 / NRRL 194 / M139) GN=cdc48 PE=1 SV=2	cell division control protein 48 [Exophiala dermatitidis NIH/UT8656]	[O]	Posttranslational modification, protein turnover, chaperones	Molecular Function: ATP binding (GO:0005524);; Biological Process: protein targeting to peroxisome (GO:0006625);; Biological Process: fatty acid metabolic process (GO:0006631);; Biological Process: cell cycle (GO:0007049);; Molecular Function: nucleoside-triphosphatase activity (GO:0017111);; Biological Process: cell division (GO:0051301);; Biological Process: cellular response to osmotic stress …	K13525|0.0|sbi:SORBI_01g020910|hypothetical protein
c188820.graph_c0	Uncharacterized protein DKFZp434B061 OS=Homo sapiens PE=2 SV=2	hypothetical protein COCSADRAFT_36894 [Bipolaris sorokiniana ND90Pr]	--	--	--	--
c200139.graph_c0	Proliferating cell nuclear antigen OS=Schizosaccharomyces pombe (strain 972 / ATCC 24843) GN=pcn1 PE=1 SV=1	hypothetical protein TRIATDRAFT_297381 [Trichoderma atroviride IMI 206040]	[L]	Replication, recombination and repair	Molecular Function: DNA binding (GO:0003677);; Cellular Component: nucleus (GO:0005634);; Biological Process: regulation of DNA replication (GO:0006275);; Molecular Function: DNA polymerase processivity factor activity (GO:0030337);; Cellular Component: PCNA complex (GO:0043626);;	K04802|1e-104|pop:POPTR_706048|proliferating cell nuclear antigen (PCNA)
c184051.graph_c0	Dihydrolipoyl dehydrogenase, mitochondrial OS=Dictyostelium discoideum GN=lpd PE=3 SV=1	dihydrolipoamide dehydrogenase [Ectocarpus siliculosus]	[C]	Energy production and conversion	Molecular Function: dihydrolipoyl dehydrogenase activity (GO:0004148);; Biological Process: cell redox homeostasis (GO:0045454);; Molecular Function: flavin adenine dinucleotide binding (GO:0050660);; Biological Process: oxidation-reduction process (GO:0055114);;	K00382|1e-150|ppp:PHYPADRAFT_106783|hypothetical protein
c176815.graph_c0	Probable tyrosine-protein phosphatase At1g05000 OS=Arabidopsis thaliana GN=At1g05000 PE=1 SV=1	similar to tyrosine-protein phosphatase SIW14 [Leptosphaeria maculans JN3]	--	--	Molecular Function: protein tyrosine phosphatase activity (GO:0004725);; Biological Process: peptidyl-tyrosine dephosphorylation (GO:0035335);;	--
c205506.graph_c0	Probable Ras GTPase-activating-like protein ngap OS=Dictyostelium discoideum GN=ngap PE=2 SV=1	hypothetical protein SETTUDRAFT_160908 [Setosphaeria turcica Et28A]	--	--	Biological Process: cellular bud site selection (GO:0000282);; Molecular Function: GTPase activator activity (GO:0005096);; Molecular Function: phospholipid binding (GO:0005543);; Cellular Component: intracellular (GO:0005622);; Biological Process: positive regulation of GTPase activity (GO:0043547);; Biological Process: regulation of small GTPase mediated signal transduction (GO:0051056);;	--
c201981.graph_c0	Coronin-6 OS=Mus musculus GN=Coro6 PE=2 SV=1	hypothetical protein GUITHDRAFT_134530 [Guillardia theta CCMP2712]	[R]	General function prediction only	--	--
c155823.graph_c0	Cytochrome P450 55A3 OS=Cylindrocarpon tonkinense GN=CYP55A3 PE=3 SV=1	cytochrome P450 [Ajellomyces capsulatus H88]	[Q]	Secondary metabolites biosynthesis, transport and catabolism	Molecular Function: monooxygenase activity (GO:0004497);; Molecular Function: iron ion binding (GO:0005506);; Molecular Function: electron carrier activity (GO:0009055);; Molecular Function: oxidoreductase activity, acting on paired donors, with incorporation or reduction of molecular oxygen (GO:0016705);; Molecular Function: heme binding (GO:0020037);; Biological Process: oxidation-reduction pro…	--
c93051.graph_c0	4,5-DOPA dioxygenase extradiol-like protein OS=Arabidopsis thaliana GN=At4g15093 PE=2 SV=1	extradiol ring-cleavage dioxygenase [Ophiostoma piceae UAMH 11346]	[S]	Function unknown	Biological Process: metabolic process (GO:0008152);; Molecular Function: oxidoreductase activity, acting on single donors with incorporation of molecular oxygen (GO:0016701);; Molecular Function: transition metal ion binding (GO:0046914);;	--
c191807.graph_c0	Protein OPI10 homolog OS=Schizosaccharomyces pombe (strain 972 / ATCC 24843) GN=SPBC21H7.06c PE=3 SV=1	hypothetical protein PTRG_08968 [Pyrenophora tritici-repentis Pt-1C-BFP]	--	--	--	--
c162749.graph_c0	--	hypothetical protein FOXB_05667 [Fusarium oxysporum Fo5176]	--	--	--	--
c91987.graph_c0	Glucose-repressible gene protein OS=Neurospora crassa (strain ATCC 24698 / 74-OR23-1A / CBS 708.71 / DSM 1257 / FGSC 987) GN=grg-1 PE=2 SV=1	glucose-repressible protein [Ophiostoma piceae UAMH 11346]	--	--	--	--
c206294.graph_c0	Uncharacterized protein LOC284861 OS=Homo sapiens PE=2 SV=1	hypothetical protein NECHADRAFT_100506 [Nectria haematococca mpVI 77-13-4]	--	--	--	--
c208610.graph_c1	Glutamate decarboxylase 4 OS=Arabidopsis thaliana GN=GAD4 PE=2 SV=1	hypothetical protein SNOG_02205 [Phaeosphaeria nodorum SN15]	[E]	Amino acid transport and metabolism	Molecular Function: glutamate decarboxylase activity (GO:0004351);; Biological Process: glutamate metabolic process (GO:0006536);; Molecular Function: pyridoxal phosphate binding (GO:0030170);;	K01580|0.0|zma:100192055|hypothetical protein LOC100192055
c210688.graph_c0	Chitin synthase 4 OS=Magnaporthe oryzae (strain 70-15 / ATCC MYA-4617 / FGSC 8958) GN=CHS4 PE=3 SV=2	Chitin synthase 4 [Fusarium oxysporum f. sp. cubense race 1]	[M]	Cell wall/membrane/envelope biogenesis	Cellular Component: incipient cellular bud site (GO:0000131);; Cellular Component: prospore membrane (GO:0005628);; Cellular Component: cellular bud neck (GO:0005935);; Molecular Function: transferase activity, transferring hexosyl groups (GO:0016758);; Molecular Function: heme binding (GO:0020037);; Biological Process: ascospore wall assembly (GO:0030476);; Cellular Component: mating projection …	--
c201546.graph_c0	Fibrocystin-L OS=Homo sapiens GN=PKHD1L1 PE=2 SV=2	hypothetical protein AURANDRAFT_63994 [Aureococcus anophagefferens]	--	--	--	--
c180735.graph_c0	Glycoprotein gp2 OS=Equine herpesvirus 1 (strain V592) GN=71 PE=3 SV=1	predicted protein [Trichoderma reesei QM6a]	--	--	--	--
c192284.graph_c0	Mitochondrial peroxiredoxin PRX1 OS=Saccharomyces cerevisiae (strain ATCC 204508 / S288c) GN=PRX1 PE=1 SV=1	hypothetical protein PTT_12340 [Pyrenophora teres f. teres 0-1]	[O]	Posttranslational modification, protein turnover, chaperones	Molecular Function: peroxidase activity (GO:0004601);; Molecular Function: peroxiredoxin activity (GO:0051920);; Biological Process: oxidation-reduction process (GO:0055114);;	K11188|5e-69|ppp:PHYPADRAFT_161426|hypothetical protein
c213735.graph_c0	40S ribosomal protein S13-1 OS=Arabidopsis thaliana GN=RPS13A PE=2 SV=1	40S ribosomal protein S13-1 [Arabidopsis thaliana]	[J]	Translation, ribosomal structure and biogenesis	Biological Process: cytokinesis by cell plate formation (GO:0000911);; Biological Process: RNA methylation (GO:0001510);; Molecular Function: structural constituent of ribosome (GO:0003735);; Cellular Component: cell wall (GO:0005618);; Cellular Component: nucleolus (GO:0005730);; Cellular Component: endoplasmic reticulum (GO:0005783);; Cellular Component: Golgi apparatus (GO:0005794);; Biologica…	K02953|4e-80|ath:AT3G60770|40S ribosomal protein S13 (RPS13A)
c170624.graph_c0	40S ribosomal protein S19 OS=Oryza sativa subsp. japonica GN=RPS19A PE=2 SV=1	hypothetical protein PHYSODRAFT_286607 [Phytophthora sojae]	[J]	Translation, ribosomal structure and biogenesis	Cellular Component: ribosome (GO:0005840);;	K02966|2e-43|vvi:100266271|hypothetical protein LOC100266271
c209900.graph_c0	Uncharacterized RING finger protein C328.02 OS=Schizosaccharomyces pombe (strain 972 / ATCC 24843) GN=SPAC328.02 PE=3 SV=1	hypothetical protein FG07044.1 [Fusarium graminearum PH-1]	--	--	Molecular Function: zinc ion binding (GO:0008270);; Molecular Function: oxidoreductase activity (GO:0016491);; Biological Process: oxidation-reduction process (GO:0055114);;	--
c206919.graph_c0	40S ribosomal protein S19 OS=Emericella nidulans (strain FGSC A4 / ATCC 38163 / CBS 112.46 / NRRL 194 / M139) GN=rps19 PE=3 SV=1	40S ribosomal protein S19 [Metarhizium anisopliae ARSEF 23]	[J]	Translation, ribosomal structure and biogenesis	Molecular Function: structural constituent of ribosome (GO:0003735);; Cellular Component: ribosome (GO:0005840);; Biological Process: translation (GO:0006412);;	K02966|2e-42|vvi:100266271|hypothetical protein LOC100266271
c209472.graph_c0	2,4-dichlorophenol 6-monooxygenase OS=Delftia acidovorans GN=tfdB PE=1 SV=3	hypothetical protein FOXB_14869 [Fusarium oxysporum Fo5176]	[HC]	--	Molecular Function: oxidoreductase activity (GO:0016491);; Biological Process: oxidation-reduction process (GO:0055114);;	--
c200559.graph_c0	Ubiquitin domain-containing protein DSK2 OS=Saccharomyces cerevisiae (strain ATCC 204508 / S288c) GN=DSK2 PE=1 SV=2	hypothetical protein COCSADRAFT_40841 [Bipolaris sorokiniana ND90Pr]	--	--	--	K04523|5e-26|pop:POPTR_741844|hypothetical protein
c207462.graph_c0	DNA-directed RNA polymerase II subunit rpb1 OS=Schizosaccharomyces pombe (strain 972 / ATCC 24843) GN=rpb1 PE=1 SV=1	hypothetical protein SETTUDRAFT_177979 [Setosphaeria turcica Et28A]	[K]	Transcription	Molecular Function: DNA binding (GO:0003677);; Molecular Function: DNA-directed RNA polymerase activity (GO:0003899);; Cellular Component: DNA-directed RNA polymerase II, core complex (GO:0005665);; Biological Process: transcription from RNA polymerase II promoter (GO:0006366);;	K03006|0.0|ath:AT4G35800|NRPB1
c200567.graph_c0	Lipase 4 OS=Candida rugosa GN=LIP4 PE=3 SV=1	hypothetical protein SNOG_01642 [Phaeosphaeria nodorum SN15]	[I]	Lipid transport and metabolism	Molecular Function: carboxylic ester hydrolase activity (GO:0052689);;	--
c212961.graph_c0	Elongation factor 1-alpha OS=Yarrowia lipolytica (strain CLIB 122 / E 150) GN=TEF PE=2 SV=2	translation elongation factor 1 alpha-like protein [Dothistroma septosporum NZE10]	[J]	Translation, ribosomal structure and biogenesis	Molecular Function: RNA polymerase II transcription cofactor activity (GO:0001104);; Molecular Function: translation elongation factor activity (GO:0003746);; Molecular Function: GTPase activity (GO:0003924);; Molecular Function: GTP binding (GO:0005525);; Cellular Component: cytoplasm (GO:0005737);; Biological Process: GTP catabolic process (GO:0006184);; Biological Process: regulation of transc…	--
c172496.graph_c0	Inositol phosphorylceramide synthase catalytic subunit aur1 OS=Schizosaccharomyces pombe (strain 972 / ATCC 24843) GN=aur1 PE=1 SV=1	hypothetical protein COCSADRAFT_85211 [Bipolaris sorokiniana ND90Pr]	--	--	Molecular Function: catalytic activity (GO:0003824);; Biological Process: metabolic process (GO:0008152);; Cellular Component: membrane (GO:0016020);; Cellular Component: ribonucleoprotein complex (GO:0030529);;	--
c205560.graph_c0	Balbiani ring protein 3 OS=Chironomus tentans GN=BR3 PE=2 SV=1	hypothetical protein TRIVIDRAFT_170508 [Trichoderma virens Gv29-8]	--	--	--	--
c170683.graph_c0	Phosphatidylinositide phosphatase SAC1 OS=Pongo abelii GN=SACM1L PE=2 SV=1	hypothetical protein WALSEDRAFT_60674 [Wallemia sebi CBS 633.66]	[T]	Signal transduction mechanisms	--	--
c181622.graph_c0	--	conserved hypothetical protein [Pyrenophora tritici-repentis Pt-1C-BFP]	--	--	Molecular Function: hydrolase activity (GO:0016787);;	--
c210180.graph_c0	Transcriptional regulator prz1 OS=Schizosaccharomyces pombe (strain 972 / ATCC 24843) GN=prz1 PE=1 SV=1	transporter ATM1 [Rhizoctonia solani AG-1 IA]	[R]	General function prediction only	Molecular Function: nucleic acid binding (GO:0003676);; Molecular Function: metal ion binding (GO:0046872);;	--
c185372.graph_c0	Uncharacterized oxidoreductase Mb1570 OS=Mycobacterium bovis (strain ATCC BAA-935 / AF2122/97) GN=Mb1570 PE=3 SV=1	retinol dehydrogenase, putative [Phytophthora infestans T30-4]	[IQR]	--	--	--
c131277.graph_c0	Putative protein TPRXL OS=Homo sapiens GN=TPRXL PE=5 SV=2	hypothetical protein HMPREF1120_02072 [Exophiala dermatitidis NIH/UT8656]	--	--	--	--
c205543.graph_c0	Activator of stress genes 1 OS=Saccharomyces cerevisiae (strain ATCC 204508 / S288c) GN=ASG1 PE=1 SV=1	predicted protein [Nectria haematococca mpVI 77-13-4]	--	--	Molecular Function: sequence-specific DNA binding RNA polymerase II transcription factor activity (GO:0000981);; Molecular Function: DNA binding (GO:0003677);; Molecular Function: aminopeptidase activity (GO:0004177);; Cellular Component: nucleus (GO:0005634);; Biological Process: regulation of transcription from RNA polymerase II promoter (GO:0006357);; Molecular Function: zinc ion binding (GO:0…	--
c184981.graph_c0	Early endosome antigen 1 OS=Mus musculus GN=Eea1 PE=1 SV=2	hypothetical protein LEMA_P084450.1 [Leptosphaeria maculans JN3]	--	--	Biological Process: single-organism cellular process (GO:0044763);;	--
c206832.graph_c0	Vegetative cell wall protein gp1 OS=Chlamydomonas reinhardtii GN=GP1 PE=2 SV=1	hypothetical protein FOC1_g10003950 [Fusarium oxysporum f. sp. cubense race 1]	--	--	--	--
c209991.graph_c0	--	related to C6 finger domain protein [Fusarium fujikuroi IMI 58289]	--	--	Molecular Function: sequence-specific DNA binding RNA polymerase II transcription factor activity (GO:0000981);; Cellular Component: nucleus (GO:0005634);; Biological Process: regulation of transcription from RNA polymerase II promoter (GO:0006357);; Molecular Function: zinc ion binding (GO:0008270);;	--
c171581.graph_c0	E3 ubiquitin-protein ligase RNF167 OS=Mus musculus GN=Rnf167 PE=2 SV=1	hypothetical protein HMPREF1120_07814 [Exophiala dermatitidis NIH/UT8656]	--	--	Molecular Function: metal ion binding (GO:0046872);;	--
c187066.graph_c0	2,3-bisphosphoglycerate-independent phosphoglycerate mutase OS=Halothermothrix orenii (strain H 168 / OCM 544 / DSM 9562) GN=gpmI PE=3 SV=1	hypothetical protein COCHEDRAFT_1163165 [Bipolaris maydis C5]	[G]	Carbohydrate transport and metabolism	Molecular Function: phosphoglycerate mutase activity (GO:0004619);; Cellular Component: cytoplasm (GO:0005737);; Biological Process: glucose catabolic process (GO:0006007);; Molecular Function: manganese ion binding (GO:0030145);;	K01834|0.0|cme:CMK188C|phosphoglycerate mutase
c163679.graph_c0	Phosphatidic acid phosphohydrolase 1 OS=Saccharomyces cerevisiae (strain ATCC 204508 / S288c) GN=PAH1 PE=1 SV=1	Phosphatidate phosphatase LPIN3 [Medicago truncatula]	--	--	Molecular Function: hydrolase activity (GO:0016787);;	--
c198769.graph_c0	FK506-binding protein 1 OS=Gibberella zeae (strain PH-1 / ATCC MYA-4620 / FGSC 9075 / NRRL 31084) GN=FPR1 PE=3 SV=2	hypothetical protein FOXB_10321 [Fusarium oxysporum Fo5176]	[O]	Posttranslational modification, protein turnover, chaperones	Biological Process: protein peptidyl-prolyl isomerization (GO:0000413);; Molecular Function: peptidyl-prolyl cis-trans isomerase activity (GO:0003755);; Molecular Function: macrolide binding (GO:0005527);; Cellular Component: nucleus (GO:0005634);; Cellular Component: mitochondrion (GO:0005739);; Biological Process: chromatin organization (GO:0006325);; Biological Process: protein folding (GO:000…	K09568|4e-26|cre:CHLREDRAFT_77543|FKB12
c168520.graph_c0	Glycoprotein gp2 OS=Equine herpesvirus 1 (strain V592) GN=71 PE=3 SV=1	predicted protein [Leptosphaeria maculans JN3]	--	--	--	--
c204171.graph_c0	Probable NADP-dependent mannitol dehydrogenase OS=Alternaria alternata PE=1 SV=2	hypothetical protein COCSADRAFT_34195 [Bipolaris sorokiniana ND90Pr]	[IQR]	--	Molecular Function: mannitol 2-dehydrogenase (NADP+) activity (GO:0050085);; Biological Process: oxidation-reduction process (GO:0055114);;	K00059|2e-35|rcu:RCOM_1081890|Ketoacyl-ACP Reductase (KAR) (EC:1.1.1.100)
c211701.graph_c0	Mucin-2 OS=Homo sapiens GN=MUC2 PE=1 SV=2	uncharacterized protein FFUJ_06603 [Fusarium fujikuroi IMI 58289]	--	--	--	--
c203092.graph_c0	pH-response transcription factor pacC/RIM101 OS=Sclerotinia sclerotiorum GN=pac1 PE=2 SV=1	hypothetical protein SNOG_11739 [Phaeosphaeria nodorum SN15]	[R]	General function prediction only	Molecular Function: nucleic acid binding (GO:0003676);; Molecular Function: metal ion binding (GO:0046872);;	--
c85971.graph_c0	Zinc finger protein YER130C OS=Saccharomyces cerevisiae (strain ATCC 204508 / S288c) GN=YER130C PE=4 SV=2	c2h2 transcription factor [Grosmannia clavigera kw1407]	[R]	General function prediction only	Molecular Function: nucleic acid binding (GO:0003676);; Biological Process: pathogenesis (GO:0009405);; Molecular Function: metal ion binding (GO:0046872);;	--
c149071.graph_c0	26S proteasome non-ATPase regulatory subunit 14 homolog OS=Arabidopsis thaliana GN=RPN11 PE=1 SV=1	hypothetical protein SELMODRAFT_83505 [Selaginella moellendorffii]	[R]	General function prediction only	Biological Process: mitotic G2 phase (GO:0000085);; Cellular Component: nucleus (GO:0005634);; Cellular Component: cytosol (GO:0005829);; Biological Process: glycolysis (GO:0006096);; Biological Process: N-terminal protein myristoylation (GO:0006499);; Biological Process: protein targeting to vacuole (GO:0006623);; Biological Process: fatty acid beta-oxidation (GO:0006635);; Biological Process: w…	K03030|1e-119|vcn:VOLCADRAFT_106741|rpn11
c210691.graph_c0	Mucin-2 OS=Homo sapiens GN=MUC2 PE=1 SV=2	hypothetical protein AG1IA_01451 [Rhizoctonia solani AG-1 IA]	--	--	--	--
c202139.graph_c0	Guanine nucleotide-binding protein subunit gamma OS=Neurospora crassa (strain ATCC 24698 / 74-OR23-1A / CBS 708.71 / DSM 1257 / FGSC 987) GN=gng-1 PE=3 SV=2	hypothetical protein SNOG_00288 [Phaeosphaeria nodorum SN15]	--	--	Molecular Function: signal transducer activity (GO:0004871);; Cellular Component: heterotrimeric G-protein complex (GO:0005834);; Biological Process: G-protein coupled receptor signaling pathway (GO:0007186);;	--
c204458.graph_c0	V-type proton ATPase 16 kDa proteolipid subunit OS=Neurospora crassa (strain ATCC 24698 / 74-OR23-1A / CBS 708.71 / DSM 1257 / FGSC 987) GN=vma-3 PE=2 SV=1	hypothetical protein FOXB_06117 [Fusarium oxysporum Fo5176]	[C]	Energy production and conversion	Biological Process: protein targeting to vacuole (GO:0006623);; Biological Process: cellular copper ion homeostasis (GO:0006878);; Biological Process: cellular iron ion homeostasis (GO:0006879);; Biological Process: endocytosis (GO:0006897);; Biological Process: vacuole organization (GO:0007033);; Molecular Function: hydrogen ion transmembrane transporter activity (GO:0015078);; Biological Proces…	K02155|4e-33|vcn:VOLCADRAFT_107886|hypothetical protein
c167319.graph_c0	40S ribosomal protein S3a OS=Danio rerio GN=rps3a PE=2 SV=3	hypothetical protein AURANDRAFT_38843 [Aureococcus anophagefferens]	[J]	Translation, ribosomal structure and biogenesis	Cellular Component: ribosome (GO:0005840);;	K02984|5e-91|cre:CHLREDRAFT_168484|RPS3a
c175169.graph_c0	60S ribosomal protein L5 OS=Lysiphlebus testaceipes GN=RpL5 PE=2 SV=1	hypothetical protein SORBIDRAFT_01g048270 [Sorghum bicolor]	[J]	Translation, ribosomal structure and biogenesis	Biological Process: RNA methylation (GO:0001510);; Molecular Function: structural constituent of ribosome (GO:0003735);; Cellular Component: nucleolus (GO:0005730);; Cellular Component: vacuole (GO:0005773);; Cellular Component: Golgi apparatus (GO:0005794);; Cellular Component: plasma membrane (GO:0005886);; Biological Process: gluconeogenesis (GO:0006094);; Biological Process: glycolysis (GO:00…	K02932|1e-120|sbi:SORBI_01g048270|hypothetical protein
c209773.graph_c0	Probable alanine aminotransferase, mitochondrial OS=Saccharomyces cerevisiae (strain ATCC 204508 / S288c) GN=ALT1 PE=1 SV=1	similar to alanine aminotransferase [Leptosphaeria maculans JN3]	[E]	Amino acid transport and metabolism	Cellular Component: mitochondrion (GO:0005739);; Biological Process: alanine biosynthetic process (GO:0006523);; Biological Process: alanine catabolic process (GO:0006524);; Molecular Function: transaminase activity (GO:0008483);; Molecular Function: pyridoxal phosphate binding (GO:0030170);;	--
c206174.graph_c0	40S ribosomal protein S18 OS=Branchiostoma belcheri GN=RPS18 PE=2 SV=1	ribosomal protein S18, S13 family [Trichoderma reesei QM6a]	[J]	Translation, ribosomal structure and biogenesis	Molecular Function: RNA binding (GO:0003723);; Molecular Function: structural constituent of ribosome (GO:0003735);; Cellular Component: ribosome (GO:0005840);; Biological Process: translation (GO:0006412);; Biological Process: mycelium development (GO:0043581);;	K02964|3e-81|zma:100285246|40S ribosomal protein S18
c198997.graph_c0	Transcription factor prr1 OS=Schizosaccharomyces pombe (strain 972 / ATCC 24843) GN=prr1 PE=1 SV=2	hypothetical protein LEMA_P008300.1 [Leptosphaeria maculans JN3]	[K]	Transcription	Molecular Function: phosphorelay response regulator activity (GO:0000156);; Biological Process: phosphorelay signal transduction system (GO:0000160);; Molecular Function: sequence-specific DNA binding transcription factor activity (GO:0003700);; Cellular Component: nucleus (GO:0005634);; Biological Process: regulation of transcription, DNA-templated (GO:0006355);; Biological Process: response to …	--
c184973.graph_c1	Phosphatidylserine decarboxylase proenzyme 3 OS=Schizosaccharomyces pombe (strain 972 / ATCC 24843) GN=psd3 PE=3 SV=2	hypothetical protein LEMA_P107080.1 [Leptosphaeria maculans JN3]	[I]	Lipid transport and metabolism	Molecular Function: phosphatidylserine decarboxylase activity (GO:0004609);; Molecular Function: calcium ion binding (GO:0005509);; Biological Process: phospholipid biosynthetic process (GO:0008654);;	K01613|3e-82|sbi:SORBI_03g046500|hypothetical protein
c188697.graph_c0	Heat shock 70 kDa protein OS=Emericella nidulans (strain FGSC A4 / ATCC 38163 / CBS 112.46 / NRRL 194 / M139) GN=AN6010 PE=1 SV=1	hsp70 family protein, mitochondrial precursor [Trichoderma reesei QM6a]	[O]	Posttranslational modification, protein turnover, chaperones	Molecular Function: ATP binding (GO:0005524);; Cellular Component: mitochondrion (GO:0005739);; Biological Process: protein targeting to mitochondrion (GO:0006626);; Biological Process: response to stress (GO:0006950);; Biological Process: protein refolding (GO:0042026);; Molecular Function: unfolded protein binding (GO:0051082);;	K04043|2e-36|cme:CML205C|dnaK-type molecular chaperone mortalin, mitochondrial precursor
c209045.graph_c0	Nuclear localization sequence-binding protein OS=Saccharomyces cerevisiae (strain ATCC 204508 / S288c) GN=NSR1 PE=1 SV=1	Protein gar2 [Fusarium oxysporum f. sp. cubense race 4]	[R]	General function prediction only	Molecular Function: nucleotide binding (GO:0000166);; Molecular Function: nucleic acid binding (GO:0003676);;	K11294|7e-94|zma:100273020|hypothetical protein LOC100273020
c198709.graph_c0	E3 ubiquitin-protein ligase RNF167 OS=Homo sapiens GN=RNF167 PE=1 SV=1	hypothetical protein SNOG_04334 [Phaeosphaeria nodorum SN15]	--	--	Molecular Function: metal ion binding (GO:0046872);;	--
c177516.graph_c0	Uncharacterized protein DDB_G0271670 OS=Dictyostelium discoideum GN=DDB_G0271670 PE=4 SV=1	hypothetical protein HMPREF1120_01979 [Exophiala dermatitidis NIH/UT8656]	--	--	--	--
c187295.graph_c0	Mitochondrial import inner membrane translocase subunit tim9 OS=Emericella nidulans (strain FGSC A4 / ATCC 38163 / CBS 112.46 / NRRL 194 / M139) GN=tim9 PE=3 SV=3	RecName: Full=Mitochondrial import inner membrane translocase subunit tim9	--	--	Cellular Component: mitochondrial inner membrane (GO:0005743);; Biological Process: protein transport (GO:0015031);; Molecular Function: metal ion binding (GO:0046872);;	--
c210032.graph_c0	Leishmanolysin C1 OS=Leishmania mexicana GN=gp63-C1 PE=2 SV=1	hypothetical protein CARUB_v10026049mg [Capsella rubella]	--	--	--	K01404|6e-38|vvi:100257368|hypothetical protein LOC100257368
c199821.graph_c0	Ribose-phosphate pyrophosphokinase 5 OS=Saccharomyces cerevisiae (strain ATCC 204508 / S288c) GN=PRS5 PE=1 SV=1	ribose-phosphate pyrophosphokinase [Pyrenophora tritici-repentis Pt-1C-BFP]	[FE]	--	Molecular Function: magnesium ion binding (GO:0000287);; Molecular Function: ribose phosphate diphosphokinase activity (GO:0004749);; Biological Process: nucleotide biosynthetic process (GO:0009165);; Molecular Function: kinase activity (GO:0016301);; Biological Process: phosphorylation (GO:0016310);;	K00948|5e-45|ppp:PHYPADRAFT_190808|hypothetical protein
c192142.graph_c0	Putative cryptochrome DASH, mitochondrial OS=Neurospora crassa (strain ATCC 24698 / 74-OR23-1A / CBS 708.71 / DSM 1257 / FGSC 987) GN=B22I21.260 PE=3 SV=1	hypothetical protein LEMA_P039460.1 [Leptosphaeria maculans JN3]	[L]	Replication, recombination and repair	Molecular Function: lyase activity (GO:0016829);;	K01669|4e-68|cme:CMA044C|cryptochrome DASH
c202698.graph_c0	--	uncharacterized protein FFUJ_01371 [Fusarium fujikuroi IMI 58289]	--	--	--	--
c209500.graph_c0	Uncharacterized protein C31F10.16 OS=Schizosaccharomyces pombe (strain 972 / ATCC 24843) GN=SPBC31F10.16 PE=4 SV=2	hypothetical protein COCC4DRAFT_169235 [Bipolaris maydis ATCC 48331]	--	--	--	--
c163522.graph_c0	Mucin-2 OS=Homo sapiens GN=MUC2 PE=1 SV=2	hypothetical protein F503_07587 [Ophiostoma piceae UAMH 11346]	--	--	--	--
c208656.graph_c0	G1/S-specific cyclin CCN1 OS=Candida albicans (strain SC5314 / ATCC MYA-2876) GN=CCN1 PE=3 SV=1	hypothetical protein TRIATDRAFT_302490 [Trichoderma atroviride IMI 206040]	[D]	Cell cycle control, cell division, chromosome partitioning	Cellular Component: nucleus (GO:0005634);;	--
c213726.graph_c0	Guanine nucleotide-binding protein subunit beta-like protein OS=Drosophila melanogaster GN=Rack1 PE=1 SV=2	guanine nucleotide binding protein beta subunit [Dacryopinax sp. DJM-731 SS1]	[R]	General function prediction only	--	--
c201229.graph_c0	--	hypothetical protein SNOG_02234 [Phaeosphaeria nodorum SN15]	--	--	--	--
c211340.graph_c0	Vegetative cell wall protein gp1 OS=Chlamydomonas reinhardtii GN=GP1 PE=2 SV=1	hypothetical protein BN14_05068 [Rhizoctonia solani AG-1 IB]	--	--	--	--
c179492.graph_c0	Protein gar2 OS=Schizosaccharomyces pombe (strain 972 / ATCC 24843) GN=gar2 PE=1 SV=2	nucleolin [Exophiala dermatitidis NIH/UT8656]	[R]	General function prediction only	Molecular Function: organic cyclic compound binding (GO:0097159);; Molecular Function: heterocyclic compound binding (GO:1901363);;	K11294|1e-113|zma:100273020|hypothetical protein LOC100273020
c201462.graph_c0	Probable glucose transporter rco-3 OS=Neurospora crassa (strain ATCC 24698 / 74-OR23-1A / CBS 708.71 / DSM 1257 / FGSC 987) GN=rco-3 PE=3 SV=2	hexose transporter [Ophiostoma piceae UAMH 11346]	[GEPR]	--	Cellular Component: integral component of membrane (GO:0016021);; Molecular Function: substrate-specific transmembrane transporter activity (GO:0022891);; Biological Process: transmembrane transport (GO:0055085);;	--
c200475.graph_c0	Flocculation protein FLO11 OS=Saccharomyces cerevisiae (strain ATCC 204508 / S288c) GN=MUC1 PE=1 SV=2	hypothetical protein AG1IA_03684 [Rhizoctonia solani AG-1 IA]	--	--	--	--
c90259.graph_c0	Putative mitochondrial 2-oxoglutarate/malate carrier protein OS=Neurospora crassa (strain ATCC 24698 / 74-OR23-1A / CBS 708.71 / DSM 1257 / FGSC 987) GN=NCU04792 PE=3 SV=1	mitochondrial 2-oxoglutarate/malate carrier protein [Ajellomyces capsulatus H88]	--	--	--	--
c190412.graph_c0	Parkin coregulated gene protein homolog OS=Mus musculus GN=Pacrg PE=1 SV=1	flagellar/basal body protein, PACRG-like protein [Chlamydomonas reinhardtii]	--	--	--	--
c214239.graph_c0	36.4 kDa proline-rich protein OS=Solanum lycopersicum GN=TPRP-F1 PE=2 SV=1	RecName: Full=36.4 kDa proline-rich protein	--	--	--	--
c204006.graph_c0	Chitin synthase 8 OS=Ustilago maydis (strain 521 / FGSC 9021) GN=CHS8 PE=3 SV=1	glycosyltransferase family 2 protein [Trichoderma atroviride IMI 206040]	--	--	Molecular Function: DNA binding (GO:0003677);; Molecular Function: motor activity (GO:0003774);; Molecular Function: chitin synthase activity (GO:0004100);; Molecular Function: ATP binding (GO:0005524);; Cellular Component: myosin complex (GO:0016459);; Molecular Function: heme binding (GO:0020037);;	--
c202884.graph_c0	Single-stranded TG1-3 DNA-binding protein OS=Schizosaccharomyces pombe (strain 972 / ATCC 24843) GN=tcg1 PE=1 SV=3	hypothetical protein TRIATDRAFT_301301 [Trichoderma atroviride IMI 206040]	[R]	General function prediction only	Molecular Function: nucleotide binding (GO:0000166);; Molecular Function: nucleic acid binding (GO:0003676);;	K11294|4e-18|zma:100273020|hypothetical protein LOC100273020
c191816.graph_c0	Collagen-like protein 5 OS=Acanthamoeba polyphaga mimivirus GN=MIMI_R241 PE=4 SV=1	F4N2.10 [Arabidopsis thaliana]	--	--	--	--
c189373.graph_c1	ATP synthase subunit beta, mitochondrial OS=Neurospora crassa (strain ATCC 24698 / 74-OR23-1A / CBS 708.71 / DSM 1257 / FGSC 987) GN=atp-2 PE=2 SV=1	ATP synthase subunit beta [Aspergillus niger CBS 513.88]	[C]	Energy production and conversion	Molecular Function: ATP binding (GO:0005524);; Biological Process: ATP synthesis coupled proton transport (GO:0015986);; Biological Process: ATP hydrolysis coupled proton transport (GO:0015991);; Cellular Component: proton-transporting ATP synthase complex, catalytic core F(1) (GO:0045261);; Molecular Function: proton-transporting ATP synthase activity, rotational mechanism (GO:0046933);;	K02133|3e-49|cme:CMH197C|mitochondrial F-type ATPase F1 subunit beta, precursor
c202021.graph_c1	Ubiquitin-conjugating enzyme E2-16 kDa OS=Magnaporthe oryzae (strain 70-15 / ATCC MYA-4617 / FGSC 8958) GN=UBC1 PE=3 SV=2	ubiquitin-conjugating enzyme E2 [Dacryopinax sp. DJM-731 SS1]	[O]	Posttranslational modification, protein turnover, chaperones	Molecular Function: acid-amino acid ligase activity (GO:0016881);;	K06689|5e-65|cme:CMD152C|probable ubiquitin-conjugating enzyme E2
c211272.graph_c0	Uncharacterized protein PB18E9.04c OS=Schizosaccharomyces pombe (strain 972 / ATCC 24843) GN=SPAPB18E9.04c PE=4 SV=1	hypothetical protein SNOG_10438 [Phaeosphaeria nodorum SN15]	--	--	--	--
c208305.graph_c0	Spermidine synthase OS=Neurospora crassa (strain ATCC 24698 / 74-OR23-1A / CBS 708.71 / DSM 1257 / FGSC 987) GN=spe-3 PE=3 SV=1	spermidine synthase [Exophiala dermatitidis NIH/UT8656]	[E]	Amino acid transport and metabolism	Molecular Function: spermidine synthase activity (GO:0004766);; Cellular Component: extracellular region (GO:0005576);; Biological Process: arginine metabolic process (GO:0006525);; Biological Process: spermidine biosynthetic process (GO:0008295);; Molecular Function: spermine synthase activity (GO:0016768);; Biological Process: cellular response to farnesol (GO:0097308);;	K00797|1e-101|pop:POPTR_833545|spermidine synthase
c185121.graph_c1	Bifunctional epoxide hydrolase 2 OS=Sus scrofa GN=EPHX2 PE=2 SV=1	PREDICTED: epoxide hydrolase 2-like [Glycine max]	[R]	General function prediction only	Molecular Function: epoxide hydrolase activity (GO:0004301);; Molecular Function: non-membrane spanning protein tyrosine kinase activity (GO:0004715);; Cellular Component: peroxisome (GO:0005777);; Cellular Component: cytosol (GO:0005829);; Biological Process: metabolic process (GO:0008152);;	--
c190906.graph_c0	Protein yop1 OS=Neosartorya fumigata (strain ATCC MYA-4609 / Af293 / CBS 101355 / FGSC A1100) GN=yop1 PE=3 SV=1	hypothetical protein HMPREF1120_04682 [Exophiala dermatitidis NIH/UT8656]	[U]	Intracellular trafficking, secretion, and vesicular transport	Molecular Function: ATP binding (GO:0005524);; Biological Process: ATP catabolic process (GO:0006200);; Cellular Component: integral component of membrane (GO:0016021);; Molecular Function: ATPase activity, coupled to transmembrane movement of substances (GO:0042626);; Biological Process: transmembrane transport (GO:0055085);;	--
c188828.graph_c0	Isopenicillin N epimerase component 1 OS=Acremonium chrysogenum GN=cefD1 PE=3 SV=1	hypothetical protein COCSADRAFT_130829 [Bipolaris sorokiniana ND90Pr]	[IQ]	--	Molecular Function: catalytic activity (GO:0003824);; Biological Process: metabolic process (GO:0008152);;	--
c91753.graph_c0	Vanillyl-alcohol oxidase OS=Penicillium simplicissimum GN=VAOA PE=1 SV=1	FAD binding domain containing protein [Aspergillus kawachii IFO 4308]	[C]	Energy production and conversion	Molecular Function: oxidoreductase activity, acting on CH-OH group of donors (GO:0016614);;	--
c205498.graph_c0	--	hypothetical protein RO3G_05982 [Rhizopus delemar RA 99-880]	--	--	--	--
c210197.graph_c0	Protein kinase C-like OS=Hypocrea jecorina GN=pkc1 PE=3 SV=1	Protein kinase C-like protein [Fusarium oxysporum f. sp. cubense race 4]	[RTKL]	--	Molecular Function: protein kinase C activity (GO:0004697);; Molecular Function: ATP binding (GO:0005524);; Biological Process: protein phosphorylation (GO:0006468);; Biological Process: intracellular signal transduction (GO:0035556);; Molecular Function: metal ion binding (GO:0046872);;	--
c208632.graph_c0	Alkali-sensitive linkage protein 1 OS=Schizosaccharomyces pombe (strain 972 / ATCC 24843) GN=asl1 PE=1 SV=1	hypothetical protein SNOG_02797 [Phaeosphaeria nodorum SN15]	--	--	--	--
c182911.graph_c0	Probable DNA double-strand break repair Rad50 ATPase OS=Aquifex aeolicus (strain VF5) GN=rad50 PE=3 SV=1	--	[L]	Replication, recombination and repair	--	--
c192250.graph_c0	Carboxylic acid transporter protein homolog OS=Saccharomyces cerevisiae (strain ATCC 204508 / S288c) GN=JEN1 PE=1 SV=1	sugar transporter family protein [Pyrenophora tritici-repentis Pt-1C-BFP]	[GEPR]	--	Biological Process: carbohydrate transport (GO:0008643);; Cellular Component: integral component of membrane (GO:0016021);; Molecular Function: transmembrane transporter activity (GO:0022857);; Biological Process: transmembrane transport (GO:0055085);;	--
c207305.graph_c0	Putative GPI-anchored protein PB15E9.01c OS=Schizosaccharomyces pombe (strain 972 / ATCC 24843) GN=SPAPB15E9.01c PE=2 SV=3	hypothetical protein SNOG_16157 [Phaeosphaeria nodorum SN15]	--	--	Molecular Function: oxidoreductase activity (GO:0016491);; Biological Process: oxidation-reduction process (GO:0055114);;	--
c210580.graph_c0	Protein csh3 OS=Schizosaccharomyces pombe (strain 972 / ATCC 24843) GN=csh3 PE=2 SV=1	hypothetical protein SNOG_06604 [Phaeosphaeria nodorum SN15]	--	--	--	--
c213034.graph_c0	--	hypothetical protein [Podospora anserina S mat+]	--	--	--	--
c208516.graph_c0	Ubiquitin carboxyl-terminal hydrolase 6 OS=Schizosaccharomyces pombe (strain 972 / ATCC 24843) GN=ubp6 PE=1 SV=2	hypothetical protein FOXB_04025 [Fusarium oxysporum Fo5176]	--	--	Molecular Function: ubiquitin thiolesterase activity (GO:0004221);; Biological Process: ubiquitin-dependent protein catabolic process (GO:0006511);; Molecular Function: cysteine-type peptidase activity (GO:0008234);;	K11843|1e-106|ppp:PHYPADRAFT_207886|hypothetical protein
c125486.graph_c0	Circumsporozoite protein OS=Plasmodium cynomolgi (strain Mulligan/NIH) PE=3 SV=3	hypothetical protein PANT_27d00096 [Pseudozyma antarctica T-34]	--	--	--	--
c201200.graph_c0	Multiple epidermal growth factor-like domains protein 11 OS=Homo sapiens GN=MEGF11 PE=2 SV=3	hypothetical protein CHLREDRAFT_181491 [Chlamydomonas reinhardtii]	--	--	--	--
c197637.graph_c0	Superoxide dismutase [Mn], mitochondrial OS=Hevea brasiliensis GN=SODA PE=2 SV=1	mitochondrial Mn-superoxide dismutase-1 [Spirogyra sp. KG0101]	[P]	Inorganic ion transport and metabolism	Cellular Component: mitochondrion (GO:0005739);; Biological Process: metabolic process (GO:0008152);; Molecular Function: oxidoreductase activity (GO:0016491);;	K04564|2e-72|rcu:RCOM_0689650|superoxide dismutase [mn], putative (EC:1.15.1.1)
c211706.graph_c0	Flocculation protein FLO11 OS=Saccharomyces cerevisiae (strain ATCC 204508 / S288c) GN=MUC1 PE=1 SV=2	ZZ domain-containing protein [Rhizoctonia solani AG-1 IA]	--	--	--	--
c209631.graph_c0	Probable cytochrome b5 OS=Neurospora crassa (strain ATCC 24698 / 74-OR23-1A / CBS 708.71 / DSM 1257 / FGSC 987) GN=B23L21.190 PE=3 SV=2	hypothetical protein FOXB_11079 [Fusarium oxysporum Fo5176]	[CI]	--	Molecular Function: heme binding (GO:0020037);; Molecular Function: metal ion binding (GO:0046872);;	--
c160963.graph_c0	Putative axial regulator YABBY 2 OS=Arabidopsis thaliana GN=YAB2 PE=2 SV=1	PREDICTED: putative axial regulator YABBY 2 [Vitis vinifera]	--	--	--	--
c207567.graph_c1	Putative protein TPRXL OS=Homo sapiens GN=TPRXL PE=5 SV=2	hypothetical protein EMIHUDRAFT_117666 [Emiliania huxleyi CCMP1516]	--	--	--	--
c173491.graph_c1	--	conserved hypothetical protein [Ricinus communis]	--	--	Biological Process: defense response (GO:0006952);; Biological Process: signal transduction (GO:0007165);; Cellular Component: chloroplast (GO:0009507);; Biological Process: photosystem II assembly (GO:0010207);; Biological Process: mRNA modification (GO:0016556);; Molecular Function: ADP binding (GO:0043531);;	--
c211622.graph_c0	Serine-rich adhesin for platelets OS=Staphylococcus aureus (strain MW2) GN=sraP PE=3 SV=1	hypothetical protein GUITHDRAFT_137244 [Guillardia theta CCMP2712]	--	--	--	--
c210515.graph_c0	Uncharacterized transporter C1002.16c OS=Schizosaccharomyces pombe (strain 972 / ATCC 24843) GN=SPAC1002.16c PE=3 SV=1	hypothetical protein SNOG_13265 [Phaeosphaeria nodorum SN15]	[GEPR]	--	Cellular Component: integral component of membrane (GO:0016021);; Biological Process: transmembrane transport (GO:0055085);;	--
c188935.graph_c0	Oxysterol-binding protein 9 OS=Dictyostelium discoideum GN=osbI PE=3 SV=1	hypothetical protein PHYSODRAFT_470921 [Phytophthora sojae]	--	--	--	--
c210289.graph_c0	Alpha-actinin A OS=Dictyostelium discoideum GN=abpA PE=1 SV=2	similar to alpha-actinin [Leptosphaeria maculans JN3]	[Z]	Cytoskeleton	--	--
c209983.graph_c0	Actin-related protein 2/3 complex subunit 1 OS=Schizosaccharomyces pombe (strain 972 / ATCC 24843) GN=arc1 PE=1 SV=3	hypothetical protein TRIATDRAFT_144686 [Trichoderma atroviride IMI 206040]	[R]	General function prediction only	Molecular Function: actin binding (GO:0003779);; Cellular Component: Arp2/3 protein complex (GO:0005885);; Molecular Function: ubiquitin binding (GO:0043130);; Biological Process: actin nucleation (GO:0045010);;	K05757|5e-77|ppp:PHYPADRAFT_160291|hypothetical protein
c175579.graph_c0	--	hypothetical protein LEMA_P065110.1 [Leptosphaeria maculans JN3]	--	--	--	--
c181837.graph_c0	LOB domain-containing protein 41 OS=Arabidopsis thaliana GN=LBD41 PE=2 SV=1	hypothetical protein PRUPE_ppa009213mg [Prunus persica]	--	--	--	--
c92439.graph_c0	--	hypothetical protein SNOG_03054 [Phaeosphaeria nodorum SN15]	--	--	--	--
c181670.graph_c0	Ethanolamine kinase 2 OS=Rattus norvegicus GN=Etnk2 PE=3 SV=1	similar to ethanolamine kinase [Leptosphaeria maculans JN3]	--	--	Molecular Function: kinase activity (GO:0016301);; Biological Process: phosphorylation (GO:0016310);; Biological Process: glycerophospholipid biosynthetic process (GO:0046474);;	K00894|8e-40|sbi:SORBI_02g025680|hypothetical protein
c205420.graph_c0	T-complex protein 1 subunit zeta OS=Schizosaccharomyces pombe (strain 972 / ATCC 24843) GN=cct6 PE=3 SV=1	predicted protein [Nectria haematococca mpVI 77-13-4]	[O]	Posttranslational modification, protein turnover, chaperones	Molecular Function: ATP binding (GO:0005524);; Cellular Component: chaperonin-containing T-complex (GO:0005832);; Biological Process: protein folding (GO:0006457);; Molecular Function: unfolded protein binding (GO:0051082);;	--
c207904.graph_c0	Putative acyl-CoA-binding protein OS=Schizosaccharomyces pombe (strain 972 / ATCC 24843) GN=SPBC1539.06 PE=3 SV=1	Putative acyl-CoA-binding protein [Fusarium oxysporum f. sp. cubense race 4]	[I]	Lipid transport and metabolism	Molecular Function: fatty-acyl-CoA binding (GO:0000062);;	--
c199435.graph_c0	Wiskott-Aldrich syndrome protein homolog 1 OS=Schizosaccharomyces pombe (strain 972 / ATCC 24843) GN=wsp1 PE=1 SV=3	hypothetical protein LEMA_P038750.1 [Leptosphaeria maculans JN3]	--	--	Molecular Function: actin binding (GO:0003779);; Biological Process: actin filament organization (GO:0007015);; Biological Process: single-organism transport (GO:0044765);;	--
c204897.graph_c0	FK506-binding protein 1 OS=Gibberella zeae (strain PH-1 / ATCC MYA-4620 / FGSC 9075 / NRRL 31084) GN=FPR1 PE=3 SV=2	hypothetical protein FOXB_10321 [Fusarium oxysporum Fo5176]	[O]	Posttranslational modification, protein turnover, chaperones	Biological Process: protein peptidyl-prolyl isomerization (GO:0000413);; Molecular Function: peptidyl-prolyl cis-trans isomerase activity (GO:0003755);; Molecular Function: macrolide binding (GO:0005527);; Cellular Component: nucleus (GO:0005634);; Cellular Component: mitochondrion (GO:0005739);; Biological Process: chromatin organization (GO:0006325);; Biological Process: protein folding (GO:000…	K09568|6e-28|vcn:VOLCADRAFT_80367|hypothetical protein
c188499.graph_c0	Diacylglycerol pyrophosphate phosphatase 1 OS=Saccharomyces cerevisiae (strain ATCC 204508 / S288c) GN=DPP1 PE=1 SV=1	oligosaccharyl transferase subunit OST3/OST6 family [Rhizoctonia solani AG-1 IA]	[I]	Lipid transport and metabolism	Molecular Function: catalytic activity (GO:0003824);; Biological Process: metabolic process (GO:0008152);; Cellular Component: membrane (GO:0016020);;	--
c208689.graph_c0	Integumentary mucin C.1 (Fragment) OS=Xenopus laevis PE=2 SV=1	hypothetical protein AOL_s00081g119 [Arthrobotrys oligospora ATCC 24927]	--	--	--	--
c180892.graph_c0	Bifunctional epoxide hydrolase 2 OS=Mus musculus GN=Ephx2 PE=1 SV=2	hypothetical protein SNOG_12792 [Phaeosphaeria nodorum SN15]	[R]	General function prediction only	--	--
c195878.graph_c0	--	hypothetical protein TRIATDRAFT_297502 [Trichoderma atroviride IMI 206040]	--	--	Biological Process: transcription, DNA-templated (GO:0006351);;	--
c195449.graph_c0	Adenylate kinase OS=Phaeosphaeria nodorum (strain SN15 / ATCC MYA-4574 / FGSC 10173) GN=ADK1 PE=3 SV=1	hypothetical protein COCHEDRAFT_1184400 [Bipolaris maydis C5]	[F]	Nucleotide transport and metabolism	Molecular Function: adenylate kinase activity (GO:0004017);; Molecular Function: ATP binding (GO:0005524);; Cellular Component: mitochondrial intermembrane space (GO:0005758);; Cellular Component: cytosol (GO:0005829);; Biological Process: ADP biosynthetic process (GO:0006172);; Biological Process: DNA replication initiation (GO:0006270);; Biological Process: nucleotide phosphorylation (GO:004693…	K00939|7e-77|ppp:PHYPADRAFT_105020|hypothetical protein
c193056.graph_c0	UPF0602 protein C4orf47 homolog OS=Xenopus laevis PE=2 SV=1	hypothetical protein BATDEDRAFT_26333 [Batrachochytrium dendrobatidis JAM81]	--	--	--	--
c192847.graph_c0	Hydroxymethylglutaryl-CoA synthase OS=Schizosaccharomyces pombe (strain 972 / ATCC 24843) GN=hcs1 PE=1 SV=1	hypothetical protein SETTUDRAFT_43713 [Setosphaeria turcica Et28A]	[I]	Lipid transport and metabolism	Molecular Function: hydroxymethylglutaryl-CoA synthase activity (GO:0004421);; Biological Process: ergosterol biosynthetic process (GO:0006696);; Biological Process: isoprenoid biosynthetic process (GO:0008299);;	K01641|1e-149|sbi:SORBI_01g049310|hypothetical protein
c209986.graph_c0	Putative mitochondrial carnitine O-acetyltransferase OS=Saccharomyces cerevisiae (strain ATCC 204508 / S288c) GN=YAT1 PE=1 SV=2	similar to carnitine acetyl transferase [Leptosphaeria maculans JN3]	--	--	Molecular Function: transferase activity, transferring acyl groups (GO:0016746);;	--
c198143.graph_c0	Platelet binding protein GspB OS=Streptococcus gordonii GN=gspB PE=1 SV=1	hypothetical protein SNOG_14949 [Phaeosphaeria nodorum SN15]	--	--	--	--
c166816.graph_c0	Protein argonaute-2 OS=Drosophila melanogaster GN=AGO2 PE=1 SV=3	hypothetical protein AURANDRAFT_70950 [Aureococcus anophagefferens]	--	--	--	--
c173009.graph_c0	Mucin-2 OS=Homo sapiens GN=MUC2 PE=1 SV=2	hypothetical protein COCC4DRAFT_180382 [Bipolaris maydis ATCC 48331]	--	--	--	--
c172838.graph_c0	Uncharacterized endoplasmic reticulum membrane protein C16E8.02 OS=Schizosaccharomyces pombe (strain 972 / ATCC 24843) GN=SPAC16E8.02 PE=4 SV=2	hypothetical protein SNOG_11114 [Phaeosphaeria nodorum SN15]	[S]	Function unknown	--	--
c195913.graph_c0	Uncharacterized protein C757.02c OS=Schizosaccharomyces pombe (strain 972 / ATCC 24843) GN=SPCC757.02c PE=4 SV=1	hypothetical protein FOXB_14867 [Fusarium oxysporum Fo5176]	--	--	--	--
c211128.graph_c0	Peroxisomal acyl-coenzyme A oxidase 1 OS=Arabidopsis thaliana GN=ACX1 PE=1 SV=1	acyl-coenzyme A oxidase 1 [Pyrenophora tritici-repentis Pt-1C-BFP]	[I]	Lipid transport and metabolism	Molecular Function: acyl-CoA dehydrogenase activity (GO:0003995);; Molecular Function: acyl-CoA oxidase activity (GO:0003997);; Cellular Component: peroxisome (GO:0005777);; Biological Process: fatty acid beta-oxidation (GO:0006635);; Molecular Function: flavin adenine dinucleotide binding (GO:0050660);;	K00232|1e-123|ath:AT4G16760|ACX1
c179379.graph_c0	Superoxide dismutase [Cu-Zn] OS=Aspergillus niger GN=sodC PE=1 SV=2	superoxide dismutase [Exophiala dermatitidis NIH/UT8656]	[P]	Inorganic ion transport and metabolism	Molecular Function: superoxide dismutase activity (GO:0004784);; Cellular Component: cytoplasm (GO:0005737);; Biological Process: superoxide metabolic process (GO:0006801);; Molecular Function: metal ion binding (GO:0046872);; Biological Process: oxidation-reduction process (GO:0055114);;	K04565|6e-51|zma:542722|sod4, SODCC.2, sod4ap
c208429.graph_c1	Cross-pathway control protein 1 OS=Neurospora crassa (strain ATCC 24698 / 74-OR23-1A / CBS 708.71 / DSM 1257 / FGSC 987) GN=cpc-1 PE=1 SV=2	hypothetical protein NECHADRAFT_33921 [Nectria haematococca mpVI 77-13-4]	--	--	Molecular Function: sequence-specific DNA binding transcription factor activity (GO:0003700);; Biological Process: regulation of transcription, DNA-templated (GO:0006355);; Molecular Function: sequence-specific DNA binding (GO:0043565);;	--
c183379.graph_c0	Elicitor-responsive protein 3 OS=Oryza sativa subsp. japonica GN=ERG3 PE=2 SV=1	hypothetical protein RO3G_05982 [Rhizopus delemar RA 99-880]	--	--	--	--
c141895.graph_c0	Alcohol dehydrogenase OS=Cupriavidus necator GN=adh PE=3 SV=1	alcohol dehydrogenase [Exophiala dermatitidis NIH/UT8656]	[ER]	--	Molecular Function: zinc ion binding (GO:0008270);; Molecular Function: oxidoreductase activity (GO:0016491);; Biological Process: oxidation-reduction process (GO:0055114);;	--
c208916.graph_c0	Auxin-induced protein X10A OS=Glycine max PE=2 SV=1	SAUR-like auxin-responsive protein family [Theobroma cacao]	--	--	--	K14488|2e-37|vvi:100240974|hypothetical protein LOC100240974
c191755.graph_c1	--	PREDICTED: uncharacterized protein LOC100854331 [Vitis vinifera]	--	--	Biological Process: maltose metabolic process (GO:0000023);; Biological Process: pentose-phosphate shunt (GO:0006098);; Biological Process: rRNA processing (GO:0006364);; Cellular Component: chloroplast thylakoid membrane (GO:0009535);; Biological Process: photosynthetic electron transport in photosystem I (GO:0009773);; Biological Process: photorespiration (GO:0009853);; Cellular Component: NAD(…	--
c206693.graph_c0	DOA4-independent degradation protein 4 OS=Saccharomyces cerevisiae (strain ATCC 204508 / S288c) GN=DID4 PE=1 SV=2	DOA4-independent degradation protein 4 [Fusarium oxysporum f. sp. cubense race 4]	[N]	Cell motility	Cellular Component: ESCRT III complex (GO:0000815);; Biological Process: protein transport (GO:0015031);; Biological Process: protein retention in Golgi apparatus (GO:0045053);; Biological Process: late endosome to vacuole transport (GO:0045324);; Biological Process: intralumenal vesicle formation (GO:0070676);;	K12191|1e-78|osa:4342791|Os07g0236800
c161356.graph_c0	14-3-3-like protein A OS=Glycine max GN=GF14A PE=1 SV=1	unknown [Glycine max]	[T]	Signal transduction mechanisms	Molecular Function: protein domain specific binding (GO:0019904);;	K06630|3e-65|pop:POPTR_672511|hypothetical protein
c157112.graph_c0	Aluminum-activated malate transporter 10 OS=Arabidopsis thaliana GN=ALMT10 PE=3 SV=2	hypothetical protein PRUPE_ppa022258mg [Prunus persica]	--	--	Biological Process: malate transport (GO:0015743);;	--
c197183.graph_c0	Intraflagellar transport protein 88 homolog OS=Mus musculus GN=Ift88 PE=1 SV=2	hypothetical protein PHYSODRAFT_495507 [Phytophthora sojae]	[R]	General function prediction only	Molecular Function: protein binding (GO:0005515);; Cellular Component: intraciliary transport particle B (GO:0030992);; Cellular Component: motile cilium (GO:0031514);;	--
c173166.graph_c0	Secologanin synthase OS=Catharanthus roseus GN=CYP72A1 PE=2 SV=1	PREDICTED: secologanin synthase-like [Solanum lycopersicum]	[Q]	Secondary metabolites biosynthesis, transport and catabolism	Molecular Function: monooxygenase activity (GO:0004497);; Molecular Function: iron ion binding (GO:0005506);; Molecular Function: electron carrier activity (GO:0009055);; Molecular Function: oxidoreductase activity, acting on paired donors, with incorporation or reduction of molecular oxygen (GO:0016705);; Molecular Function: heme binding (GO:0020037);; Biological Process: oxidation-reduction pro…	--
c208957.graph_c0	Elongation factor 1-alpha OS=Tetrahymena pyriformis PE=2 SV=1	predicted protein [Hordeum vulgare subsp. vulgare]	[J]	Translation, ribosomal structure and biogenesis	Molecular Function: translation elongation factor activity (GO:0003746);; Molecular Function: GTPase activity (GO:0003924);; Molecular Function: GTP binding (GO:0005525);; Cellular Component: cytoplasm (GO:0005737);; Biological Process: GTP catabolic process (GO:0006184);; Biological Process: translational elongation (GO:0006414);;	K03231|0.0|cme:CMH226C|eukaryotic translation elongation factor 1 alpha (eEF-1a)
c190380.graph_c0	--	hypothetical protein PIIN_08234 [Piriformospora indica DSM 11827]	--	--	--	--
c213377.graph_c0	Uncharacterized protein YDR210W OS=Saccharomyces cerevisiae (strain ATCC 204508 / S288c) GN=YDR210W PE=1 SV=1	hypothetical protein PTRG_08048 [Pyrenophora tritici-repentis Pt-1C-BFP]	--	--	--	--
c207848.graph_c0	--	PREDICTED: uncharacterized protein LOC100254788 [Vitis vinifera]	--	--	--	--
c173322.graph_c0	Histone H1 OS=Neurospora crassa (strain ATCC 24698 / 74-OR23-1A / CBS 708.71 / DSM 1257 / FGSC 987) GN=hh1 PE=3 SV=1	histone H1/5 [Exophiala dermatitidis NIH/UT8656]	--	--	Cellular Component: nucleosome (GO:0000786);; Molecular Function: DNA binding (GO:0003677);; Cellular Component: nucleus (GO:0005634);; Biological Process: nucleosome assembly (GO:0006334);;	K11275|1e-31|sbi:SORBI_01g005010|hypothetical protein
c200658.graph_c0	Putative GATA transcription factor 22 OS=Arabidopsis thaliana GN=GATA22 PE=2 SV=1	PREDICTED: uncharacterized protein LOC100261004 [Vitis vinifera]	--	--	--	--
c210449.graph_c0	Mucin-2 OS=Homo sapiens GN=MUC2 PE=1 SV=2	hypothetical protein BN14_05881 [Rhizoctonia solani AG-1 IB]	[S]	Function unknown	--	--
c92576.graph_c0	AN1-type zinc finger protein YOR052C OS=Saccharomyces cerevisiae (strain ATCC 204508 / S288c) GN=YOR052C PE=1 SV=1	hypothetical protein SNOG_12015 [Phaeosphaeria nodorum SN15]	[R]	General function prediction only	Molecular Function: zinc ion binding (GO:0008270);;	--
c192261.graph_c0	40S ribosomal protein S0-A OS=Schizosaccharomyces japonicus (strain yFS275 / FY16936) GN=rps0a PE=3 SV=1	hypothetical protein GUITHDRAFT_189772 [Guillardia theta CCMP2712]	[J]	Translation, ribosomal structure and biogenesis	Biological Process: cellular process (GO:0009987);; Cellular Component: small ribosomal subunit (GO:0015935);;	K02998|4e-81|osa:4343909|Os07g0616600
c113568.graph_c0	60S ribosomal protein L27 OS=Danio rerio GN=rpl27 PE=2 SV=3	hypothetical protein PHYSODRAFT_353474 [Phytophthora sojae]	[J]	Translation, ribosomal structure and biogenesis	Cellular Component: ribonucleoprotein complex (GO:0030529);;	K02901|4e-46|olu:OSTLU_31471|RPL27
c206121.graph_c0	Spherulin-1A OS=Physarum polycephalum PE=1 SV=1	cupin domain-containing protein [Rhizoctonia solani AG-1 IA]	--	--	Cellular Component: extracellular region (GO:0005576);;	--
c180673.graph_c1	Extensin-1 OS=Arabidopsis thaliana GN=EXT1 PE=2 SV=2	putative extensin [Nicotiana tabacum]	--	--	Molecular Function: structural constituent of cell wall (GO:0005199);; Biological Process: plant-type cell wall organization (GO:0009664);;	--
c174141.graph_c1	Nitronate monooxygenase OS=Pseudomonas aeruginosa (strain ATCC 15692 / PAO1 / 1C / PRS 101 / LMG 12228) GN=PA1024 PE=1 SV=1	hypothetical protein COCHEDRAFT_1134523 [Bipolaris maydis C5]	[R]	General function prediction only	Molecular Function: oxidoreductase activity, acting on single donors with incorporation of molecular oxygen, incorporation of two atoms of oxygen (GO:0016702);; Molecular Function: nitronate monooxygenase activity (GO:0018580);; Biological Process: oxidation-reduction process (GO:0055114);;	--
c201963.graph_c1	Ubiquitin-60S ribosomal protein L40 OS=Neurospora crassa (strain ATCC 24698 / 74-OR23-1A / CBS 708.71 / DSM 1257 / FGSC 987) GN=ubi-1 PE=1 SV=2	putative ubiquitin-60s ribosomal protein l40 protein [Togninia minima UCRPA7]	[O]	Posttranslational modification, protein turnover, chaperones	Molecular Function: structural constituent of ribosome (GO:0003735);; Cellular Component: nucleus (GO:0005634);; Cellular Component: ribosome (GO:0005840);; Biological Process: translation (GO:0006412);;	K02927|1e-80|osa:4332169|Os03g0234200
c141441.graph_c0	60S ribosomal protein L10a-2 OS=Drosophila melanogaster GN=RpL10Ab PE=1 SV=2	unnamed protein product [Oryza sativa Japonica Group]	[J]	Translation, ribosomal structure and biogenesis	Biological Process: multicellular organismal development (GO:0007275);; Cellular Component: large ribosomal subunit (GO:0015934);; Cellular Component: cytosolic ribosome (GO:0022626);;	K02865|2e-78|sbi:SORBI_07g024200|hypothetical protein
c195968.graph_c0	Sedoheptulose-1,7-bisphosphatase, chloroplastic OS=Spinacia oleracea PE=2 SV=1	sedoheptulose-1,7-bisphosphatase, chloroplast [Galdieria sulphuraria]	[G]	Carbohydrate transport and metabolism	Biological Process: cellular aromatic compound metabolic process (GO:0006725);; Biological Process: sulfur compound metabolic process (GO:0006790);; Biological Process: phosphate-containing compound metabolic process (GO:0006796);; Biological Process: nitrogen compound metabolic process (GO:0006807);; Biological Process: signal transduction (GO:0007165);; Cellular Component: chloroplast (GO:00095…	K01100|4e-74|ota:Ot03g05460|sedoheptulose-1,7-bisphosphatase (ISS)
c176369.graph_c0	Myb protein OS=Drosophila melanogaster GN=Myb PE=1 SV=2	hypothetical protein AURANDRAFT_39143 [Aureococcus anophagefferens]	[KAD]	--	Molecular Function: DNA binding (GO:0003677);; Molecular Function: chromatin binding (GO:0003682);;	K09422|1e-09|ath:AT5G11050|MYB64
c93625.graph_c0	60S ribosomal protein L19-3 OS=Arabidopsis thaliana GN=RPL19C PE=2 SV=3	predicted protein [Physcomitrella patens subsp. patens]	[J]	Translation, ribosomal structure and biogenesis	Molecular Function: structural constituent of ribosome (GO:0003735);; Cellular Component: plasma membrane (GO:0005886);; Biological Process: translation (GO:0006412);; Cellular Component: cytosolic large ribosomal subunit (GO:0022625);; Biological Process: ribosome biogenesis (GO:0042254);;	--
c206660.graph_c0	--	HMW glutenin subunit Dtx1.5 [Aegilops tauschii]	--	--	--	--
c204220.graph_c0	DNA double-strand break repair Rad50 ATPase OS=Sulfolobus acidocaldarius (strain ATCC 33909 / DSM 639 / JCM 8929 / NBRC 15157 / NCIMB 11770) GN=rad50 PE=3 SV=1	Piso0_005164 [Millerozyma farinosa CBS 7064]	--	--	--	--
c193675.graph_c0	--	hypothetical protein BN14_07019 [Rhizoctonia solani AG-1 IB]	--	--	--	--
c206727.graph_c1	Isocitrate dehydrogenase [NADP], mitochondrial OS=Aspergillus niger GN=icdA PE=2 SV=1	similar to isocitrate dehydrogenase [Leptosphaeria maculans JN3]	[C]	Energy production and conversion	Molecular Function: magnesium ion binding (GO:0000287);; Molecular Function: isocitrate dehydrogenase (NADP+) activity (GO:0004450);; Biological Process: tricarboxylic acid cycle (GO:0006099);; Biological Process: isocitrate metabolic process (GO:0006102);; Molecular Function: NAD binding (GO:0051287);;	K00031|0.0|ppp:PHYPADRAFT_222920|hypothetical protein
c91613.graph_c0	RNA polymerase II transcription factor B subunit 5 OS=Gibberella zeae (strain PH-1 / ATCC MYA-4620 / FGSC 9075 / NRRL 31084) GN=TFB5 PE=3 SV=3	similar to glutathione-dependent formaldehyde-activating [Leptosphaeria maculans JN3]	[S]	Function unknown	--	--
c210274.graph_c0	cAMP-dependent protein kinase regulatory subunit OS=Colletotrichum orbiculare (strain 104-T / ATCC 96160 / CBS 514.97 / LARS 414 / MAFF 240422) GN=PKAR PE=3 SV=1	cAMP-dependent protein kinase regulatory subunit [Fusarium oxysporum f. sp. cubense race 4]	--	--	Biological Process: regulation of protein phosphorylation (GO:0001932);; Cellular Component: cAMP-dependent protein kinase complex (GO:0005952);; Biological Process: signal transduction (GO:0007165);; Molecular Function: cAMP-dependent protein kinase regulator activity (GO:0008603);; Molecular Function: kinase activity (GO:0016301);; Molecular Function: cAMP binding (GO:0030552);; Cellular Compon…	K04739|3e-60|ppp:PHYPADRAFT_114967|hypothetical protein
c199420.graph_c0	Interaptin OS=Dictyostelium discoideum GN=abpD PE=1 SV=1	hypothetical protein OsJ_05972 [Oryza sativa Japonica Group]	--	--	Cellular Component: intracellular organelle (GO:0043229);; Biological Process: single-organism cellular process (GO:0044763);;	--
c191076.graph_c0	--	--	[E]	Amino acid transport and metabolism	--	--
c170086.graph_c0	Uncharacterized protein C22H10.02 OS=Schizosaccharomyces pombe (strain 972 / ATCC 24843) GN=SPAC22H10.02 PE=1 SV=2	hypothetical protein HMPREF1120_00926 [Exophiala dermatitidis NIH/UT8656]	--	--	--	--
c211175.graph_c0	Sphingosine N-acyltransferase lac1 OS=Schizosaccharomyces pombe (strain 972 / ATCC 24843) GN=lac1 PE=1 SV=2	Sphingosine N-acyltransferase lac1 [Fusarium oxysporum f. sp. cubense race 1]	[U]	Intracellular trafficking, secretion, and vesicular transport	Cellular Component: integral component of membrane (GO:0016021);; Molecular Function: transferase activity, transferring acyl groups (GO:0016746);;	--
c165186.graph_c0	40S ribosomal protein S10b OS=Drosophila melanogaster GN=RpS10b PE=1 SV=2	hypothetical protein COCSUDRAFT_54901 [Coccomyxa subellipsoidea C-169]	[J]	Translation, ribosomal structure and biogenesis	Cellular Component: cell wall (GO:0005618);; Cellular Component: chloroplast (GO:0009507);; Biological Process: cellular process (GO:0009987);; Biological Process: auxin homeostasis (GO:0010252);; Cellular Component: cytosolic small ribosomal subunit (GO:0022627);; Biological Process: axillary shoot meristem initiation (GO:0090506);; Biological Process: regulation of secondary shoot formation (GO…	K02947|7e-39|cre:CHLREDRAFT_149993|RPS10
c211429.graph_c0	Uncharacterized protein RSN1 OS=Saccharomyces cerevisiae (strain ATCC 204508 / S288c) GN=RSN1 PE=1 SV=1	Putative protein RSN1 [Fusarium oxysporum f. sp. cubense race 4]	--	--	Cellular Component: membrane (GO:0016020);;	--
c203784.graph_c0	Homeobox protein PKNOX1 OS=Homo sapiens GN=PKNOX1 PE=1 SV=3	hypothetical protein SNOG_06363 [Phaeosphaeria nodorum SN15]	--	--	Molecular Function: DNA binding (GO:0003677);;	--
c211574.graph_c0	Alkali-sensitive linkage protein 1 OS=Schizosaccharomyces pombe (strain 972 / ATCC 24843) GN=asl1 PE=1 SV=1	hypothetical protein FOXB_08454 [Fusarium oxysporum Fo5176]	--	--	Molecular Function: catalytic activity (GO:0003824);; Biological Process: carbohydrate metabolic process (GO:0005975);;	--
c198243.graph_c0	Protein PXR1 OS=Lodderomyces elongisporus (strain ATCC 11503 / CBS 2605 / JCM 1781 / NBRC 1676 / NRRL YB-4239) GN=PXR1 PE=3 SV=1	hypothetical protein PDIG_64730 [Penicillium digitatum PHI26]	--	--	--	--
c209099.graph_c0	Elongation factor 2 OS=Bos taurus GN=EEF2 PE=2 SV=3	elongation factor 2 [Ajellomyces capsulatus H143]	[J]	Translation, ribosomal structure and biogenesis	Molecular Function: nucleotide binding (GO:0000166);; Biological Process: translational elongation (GO:0006414);;	K03234|1e-116|zma:100272648|hypothetical protein LOC100272648
c204808.graph_c0	Proline-rich receptor-like protein kinase PERK2 OS=Arabidopsis thaliana GN=PERK2 PE=2 SV=3	hypothetical protein COCSADRAFT_295458 [Bipolaris sorokiniana ND90Pr]	--	--	--	--
c184791.graph_c0	--	hypothetical protein FPSE_08542 [Fusarium pseudograminearum CS3096]	--	--	--	--
c197092.graph_c0	Mannan endo-1,6-alpha-mannosidase DCW1 OS=Saccharomyces cerevisiae (strain ATCC 204508 / S288c) GN=DCW1 PE=1 SV=1	hypothetical protein PTT_09393 [Pyrenophora teres f. teres 0-1]	--	--	Molecular Function: mannan endo-1,6-alpha-mannosidase activity (GO:0008496);; Biological Process: carbohydrate catabolic process (GO:0016052);;	--
c177319.graph_c0	Nucleolar GTP-binding protein 2 OS=Neurospora crassa (strain ATCC 24698 / 74-OR23-1A / CBS 708.71 / DSM 1257 / FGSC 987) GN=nog-2 PE=3 SV=1	hypothetical protein LEMA_P086480.1 [Leptosphaeria maculans JN3]	[R]	General function prediction only	Biological Process: ribosomal large subunit export from nucleus (GO:0000055);; Biological Process: protein peptidyl-prolyl isomerization (GO:0000413);; Molecular Function: peptidyl-prolyl cis-trans isomerase activity (GO:0003755);; Molecular Function: GTP binding (GO:0005525);; Cellular Component: nucleoplasm (GO:0005654);; Cellular Component: nucleolus (GO:0005730);; Biological Process: protein …	K14537|1e-150|vcn:VOLCADRAFT_81595|hypothetical protein
c211878.graph_c0	Phenol 2-monooxygenase OS=Trichosporon cutaneum PE=1 SV=3	hypothetical protein SNOG_06904 [Phaeosphaeria nodorum SN15]	[HC]	--	Molecular Function: monooxygenase activity (GO:0004497);; Biological Process: oxidation-reduction process (GO:0055114);;	--
c202744.graph_c0	--	hypothetical protein SNOG_03521 [Phaeosphaeria nodorum SN15]	--	--	--	--
c143925.graph_c0	Trans-aconitate 2-methyltransferase OS=Delftia acidovorans (strain DSM 14801 / SPH-1) GN=tam PE=3 SV=1	hypothetical protein LEMA_P095400.1 [Leptosphaeria maculans JN3]	[R]	General function prediction only	--	--
c177193.graph_c0	Cytochrome b561 OS=Pongo abelii GN=CYB561 PE=2 SV=1	hypothetical protein PTT_01411 [Pyrenophora teres f. teres 0-1]	--	--	Cellular Component: integral component of membrane (GO:0016021);;	--
c121479.graph_c0	60S ribosomal protein L7a-2 OS=Arabidopsis thaliana GN=RPL7AB PE=1 SV=1	Ribosomal protein L7Ae/L30e/S12e/Gadd45 family protein [Theobroma cacao]	[J]	Translation, ribosomal structure and biogenesis	Biological Process: RNA methylation (GO:0001510);; Cellular Component: vacuolar membrane (GO:0005774);; Cellular Component: Golgi apparatus (GO:0005794);; Cellular Component: cytosolic large ribosomal subunit (GO:0022625);;	K02936|9e-77|vvi:100246265|hypothetical protein LOC100246265
c210017.graph_c0	NADH-ubiquinone oxidoreductase 40 kDa subunit, mitochondrial OS=Neurospora crassa (strain ATCC 24698 / 74-OR23-1A / CBS 708.71 / DSM 1257 / FGSC 987) GN=nuo-40 PE=1 SV=2	NADH-ubiquinone oxidoreductase 40 kDa subunit, mitochondrial [Fusarium oxysporum f. sp. cubense race 4]	[MG]	--	--	K03953|1e-58|olu:OSTLU_26150|hypothetical protein
c192541.graph_c0	60S ribosomal protein L27a OS=Oscheius brevesophaga GN=rpl-27a PE=3 SV=1	ribosomal protein L27 putative [Albugo laibachii Nc14]	[J]	Translation, ribosomal structure and biogenesis	Cellular Component: ribonucleoprotein complex (GO:0030529);;	K02900|9e-60|vcn:VOLCADRAFT_77145|rpl27A
c199676.graph_c0	Phosphoglucomutase-1 OS=Paramecium tetraurelia GN=pp63-1 PE=1 SV=4	PREDICTED: phosphoglucomutase, cytoplasmic-like isoform X1 [Cicer arietinum]	[G]	Carbohydrate transport and metabolism	Biological Process: maltose metabolic process (GO:0000023);; Molecular Function: phosphoglucomutase activity (GO:0004614);; Cellular Component: nucleus (GO:0005634);; Cellular Component: cytosol (GO:0005829);; Cellular Component: plasma membrane (GO:0005886);; Biological Process: trehalose biosynthetic process (GO:0005992);; Biological Process: cellular calcium ion homeostasis (GO:0006874);; Cell…	K01835|1e-148|ppp:PHYPADRAFT_191802|hypothetical protein
c213252.graph_c0	60S ribosomal protein L29 OS=Bos taurus GN=RPL29 PE=2 SV=3	60S ribosomal protein L29 [Zea mays]	--	--	Molecular Function: structural constituent of ribosome (GO:0003735);; Cellular Component: ribosome (GO:0005840);; Biological Process: translation (GO:0006412);; Cellular Component: intracellular organelle part (GO:0044446);;	--
c211037.graph_c0	Elongation factor 1-gamma 1 OS=Saccharomyces cerevisiae (strain ATCC 204508 / S288c) GN=CAM1 PE=1 SV=2	probable CAM1-translation elongation factor eEF1 gamma homologue [Fusarium fujikuroi IMI 58289]	--	--	Molecular Function: transcription coactivator activity (GO:0003713);; Molecular Function: translation elongation factor activity (GO:0003746);; Molecular Function: calcium ion binding (GO:0005509);; Molecular Function: phospholipid binding (GO:0005543);; Cellular Component: eukaryotic translation elongation factor 1 complex (GO:0005853);; Biological Process: translational elongation (GO:0006414);…	K03233|1e-45|rcu:RCOM_0758170|elongation factor 1 gamma, putative
c207645.graph_c0	Alpha-protein kinase vwkA OS=Dictyostelium discoideum GN=vwkA PE=1 SV=1	Alpha-protein kinase vwkA [Fusarium oxysporum f. sp. cubense race 1]	--	--	Molecular Function: protein serine/threonine kinase activity (GO:0004674);; Molecular Function: ATP binding (GO:0005524);; Biological Process: protein phosphorylation (GO:0006468);;	--
c212285.graph_c0	Flocculation protein FLO11 OS=Saccharomyces cerevisiae (strain ATCC 204508 / S288c) GN=MUC1 PE=1 SV=2	hypothetical protein TRIATDRAFT_80465 [Trichoderma atroviride IMI 206040]	--	--	--	--
c213442.graph_c0	Histidine-rich glycoprotein OS=Plasmodium lophurae PE=4 SV=1	hypothetical protein GUITHDRAFT_147960 [Guillardia theta CCMP2712]	[R]	General function prediction only	--	--
c185215.graph_c0	Circularly permutated Ras protein 1 OS=Dictyostelium discoideum GN=cpras1 PE=3 SV=1	--	--	--	--	--
c209439.graph_c0	Oxysterol-binding protein-like protein 1 OS=Schizosaccharomyces pombe (strain 972 / ATCC 24843) GN=obp1 PE=1 SV=1	Oxysterol-binding protein-like protein 1 [Fusarium oxysporum f. sp. cubense race 4]	--	--	--	--
c199517.graph_c0	Keratin, type I cytoskeletal 10 OS=Homo sapiens GN=KRT10 PE=1 SV=6	hypothetical protein FOC4_g10011008 [Fusarium oxysporum f. sp. cubense race 4]	--	--	--	--
c210644.graph_c0	--	hypothetical protein FOXB_16048 [Fusarium oxysporum Fo5176]	--	--	--	--
c192490.graph_c0	Subtilisin-like protease SDD1 OS=Arabidopsis thaliana GN=SDD1 PE=2 SV=1	PREDICTED: subtilisin-like protease SDD1-like [Vitis vinifera]	[O]	Posttranslational modification, protein turnover, chaperones	Biological Process: metabolic process (GO:0008152);; Molecular Function: serine-type peptidase activity (GO:0008236);; Molecular Function: oxidoreductase activity (GO:0016491);;	--
c215716.graph_c0	--	50S ribosomal protein L36e [Exophiala dermatitidis NIH/UT8656]	--	--	--	--
c207300.graph_c0	Uncharacterized RNA-binding protein C23E6.01c OS=Schizosaccharomyces pombe (strain 972 / ATCC 24843) GN=SPBC23E6.01c PE=1 SV=2	hypothetical protein SNOG_11545 [Phaeosphaeria nodorum SN15]	[R]	General function prediction only	Molecular Function: nucleotide binding (GO:0000166);; Molecular Function: nucleic acid binding (GO:0003676);; Molecular Function: iron ion binding (GO:0005506);; Molecular Function: electron carrier activity (GO:0009055);; Molecular Function: oxidoreductase activity, acting on paired donors, with incorporation or reduction of molecular oxygen (GO:0016705);; Molecular Function: heme binding (GO:00…	--
c210829.graph_c0	Protein PRY2 OS=Saccharomyces cerevisiae (strain ATCC 204508 / S288c) GN=PRY2 PE=3 SV=1	hypothetical protein FOXB_07199 [Fusarium oxysporum Fo5176]	[S]	Function unknown	Cellular Component: extracellular region (GO:0005576);;	--
c210239.graph_c0	Arginine metabolism regulation protein II OS=Saccharomyces cerevisiae (strain ATCC 204508 / S288c) GN=ARG81 PE=1 SV=3	hypothetical protein SNOG_00863 [Phaeosphaeria nodorum SN15]	--	--	Molecular Function: sequence-specific DNA binding RNA polymerase II transcription factor activity (GO:0000981);; Cellular Component: nucleus (GO:0005634);; Biological Process: regulation of transcription from RNA polymerase II promoter (GO:0006357);; Molecular Function: zinc ion binding (GO:0008270);;	--
c96766.graph_c0	Uncharacterized histidine-rich protein DDB_G0274557 OS=Dictyostelium discoideum GN=DDB_G0274557 PE=4 SV=1	hypothetical protein F503_04012 [Ophiostoma piceae UAMH 11346]	--	--	--	--
c203352.graph_c0	Translation machinery-associated protein 7 OS=Danio rerio GN=tma7 PE=3 SV=1	hypothetical protein COCHEDRAFT_1214109 [Bipolaris maydis C5]	--	--	--	--
c211445.graph_c0	Protein ecm33 OS=Neosartorya fumigata (strain ATCC MYA-4609 / Af293 / CBS 101355 / FGSC A1100) GN=ecm33 PE=1 SV=1	hypothetical protein FG10089.1 [Fusarium graminearum PH-1]	--	--	--	--
c146779.graph_c0	Non-specific lipid-transfer protein OS=Bos taurus GN=SCP2 PE=1 SV=2	sterol carrier protein 2 [Exophiala dermatitidis NIH/UT8656]	[I]	Lipid transport and metabolism	Molecular Function: 3-oxoacyl-[acyl-carrier-protein] synthase activity (GO:0004315);; Biological Process: fatty acid biosynthetic process (GO:0006633);; Molecular Function: propanoyl-CoA C-acyltransferase activity (GO:0033814);;	K10413|2e-10|ota:Ot06g04800|DY1A
c103225.graph_c0	60S ribosomal protein L22-2 OS=Arabidopsis thaliana GN=RPL22B PE=2 SV=1	hypothetical protein PHYSODRAFT_353368 [Phytophthora sojae]	--	--	Biological Process: RNA methylation (GO:0001510);; Molecular Function: RNA binding (GO:0003723);; Molecular Function: structural constituent of ribosome (GO:0003735);; Cellular Component: nucleolus (GO:0005730);; Cellular Component: plasma membrane (GO:0005886);; Biological Process: translation (GO:0006412);; Cellular Component: plasmodesma (GO:0009506);; Cellular Component: plastid (GO:0009536);…	K02891|9e-41|rcu:RCOM_1178340|60S ribosomal protein L22, putative
c148872.graph_c0	Ubiquitin-conjugating enzyme variant MMS2 OS=Saccharomyces cerevisiae (strain ATCC 204508 / S288c) GN=MMS2 PE=1 SV=1	ubiquitin-conjugating enzyme E2 variant [Rhodosporidium toruloides NP11]	[O]	Posttranslational modification, protein turnover, chaperones	Biological Process: cellular process (GO:0009987);; Cellular Component: intracellular part (GO:0044424);;	K10704|7e-46|pop:POPTR_653682|hypothetical protein
c198609.graph_c0	Uncharacterized protein MAL13P1.147 OS=Plasmodium falciparum (isolate 3D7) GN=MAL13P1.147 PE=4 SV=1	hypothetical protein PHYSODRAFT_531014 [Phytophthora sojae]	--	--	--	--
c209450.graph_c0	Proline-rich protein HaeIII subfamily 1 OS=Mus musculus GN=Prh1 PE=2 SV=2	hypothetical protein AG1IA_06422 [Rhizoctonia solani AG-1 IA]	--	--	--	--
c183277.graph_c0	60S ribosomal protein L19 OS=Xenopus laevis GN=rpl19 PE=2 SV=1	60S ribosomal protein L19e [Galdieria sulphuraria]	[J]	Translation, ribosomal structure and biogenesis	Biological Process: glucose metabolic process (GO:0006006);; Cellular Component: membrane (GO:0016020);; Cellular Component: cytosolic ribosome (GO:0022626);; Biological Process: cellular macromolecule metabolic process (GO:0044260);; Cellular Component: intracellular organelle part (GO:0044446);; Biological Process: response to stimulus (GO:0050896);; Biological Process: organic substance biosyn…	K02885|4e-67|rcu:RCOM_0682590|60S ribosomal protein L19, putative
c197254.graph_c0	Leucine-rich repeat extensin-like protein 3 OS=Arabidopsis thaliana GN=LRX3 PE=1 SV=1	hypothetical protein BN14_01053 [Rhizoctonia solani AG-1 IB]	--	--	Molecular Function: binding (GO:0005488);;	--
c208146.graph_c0	--	hypothetical protein FOC4_g10004565 [Fusarium oxysporum f. sp. cubense race 4]	--	--	--	--
c206830.graph_c0	4,5-DOPA dioxygenase extradiol-like protein OS=Arabidopsis thaliana GN=At4g15093 PE=2 SV=1	hypothetical protein SNOG_02289 [Phaeosphaeria nodorum SN15]	[S]	Function unknown	Biological Process: cellular aromatic compound metabolic process (GO:0006725);; Molecular Function: ferrous iron binding (GO:0008198);; Molecular Function: zinc ion binding (GO:0008270);; Molecular Function: oxidoreductase activity, acting on single donors with incorporation of molecular oxygen, incorporation of two atoms of oxygen (GO:0016702);; Biological Process: oxidation-reduction process (G…	--
c205137.graph_c0	PHO85 cyclin-6 OS=Saccharomyces cerevisiae (strain ATCC 204508 / S288c) GN=PCL6 PE=1 SV=1	PHO85 cyclin-6 [Fusarium oxysporum f. sp. cubense race 1]	--	--	Biological Process: regulation of cyclin-dependent protein serine/threonine kinase activity (GO:0000079);; Molecular Function: kinase activity (GO:0016301);; Molecular Function: protein kinase binding (GO:0019901);;	--
c214469.graph_c0	Probable glucan endo-1,3-beta-glucosidase eglC OS=Aspergillus terreus (strain NIH 2624 / FGSC A1156) GN=eglC PE=3 SV=1	glucan 1,3-beta-glucosidase [Gaeumannomyces graminis var. tritici R3-111a-1]	--	--	Molecular Function: hydrolase activity (GO:0016787);; Biological Process: mycelium development (GO:0043581);;	--
c200400.graph_c0	Cullin-1 OS=Arabidopsis thaliana GN=CUL1 PE=1 SV=1	PREDICTED: cullin-1-like [Solanum lycopersicum]	[O]	Posttranslational modification, protein turnover, chaperones	--	K03347|7e-39|vvi:100233054|CUL1
c166240.graph_c0	Homeobox protein 2 OS=Dictyostelium discoideum GN=hbx2 PE=2 SV=1	hypothetical protein TRIATDRAFT_302477 [Trichoderma atroviride IMI 206040]	--	--	--	--
c199312.graph_c0	Uncharacterized protein DDB_G0271670 OS=Dictyostelium discoideum GN=DDB_G0271670 PE=4 SV=1	AaceriACL074Wp [Saccharomycetaceae sp. &apos;Ashbya aceri&apos;]	--	--	--	--
c208452.graph_c0	Calcipressin-2 OS=Macaca fascicularis GN=RCAN2 PE=2 SV=1	hypothetical protein FOXB_06167 [Fusarium oxysporum Fo5176]	--	--	Biological Process: calcium-mediated signaling (GO:0019722);;	--
c209493.graph_c0	Heat shock 70 kDa protein 12B OS=Homo sapiens GN=HSPA12B PE=2 SV=2	Heat shock 70 kDa protein 12A [Rhizoctonia solani AG-1 IB]	--	--	--	--
c175576.graph_c0	Uncharacterized protein DDB_G0271670 OS=Dictyostelium discoideum GN=DDB_G0271670 PE=4 SV=1	hypothetical protein COCHEDRAFT_1192163 [Bipolaris maydis C5]	--	--	--	--
c211625.graph_c0	Protein VTS1 OS=Gibberella zeae (strain PH-1 / ATCC MYA-4620 / FGSC 9075 / NRRL 31084) GN=VTS1 PE=3 SV=1	hypothetical protein FOXB_16041 [Fusarium oxysporum Fo5176]	--	--	Molecular Function: nucleotide binding (GO:0000166);; Molecular Function: RNA binding (GO:0003723);; Cellular Component: cytoplasm (GO:0005737);; Biological Process: protein transport (GO:0015031);;	--
c176390.graph_c0	Regulator of phospholipase D SRF1 OS=Saccharomyces cerevisiae (strain ATCC 204508 / S288c) GN=SRF1 PE=1 SV=1	hypothetical protein SNOG_13305 [Phaeosphaeria nodorum SN15]	--	--	--	--
c204053.graph_c0	Interferon-induced guanylate-binding protein 2 OS=Homo sapiens GN=GBP2 PE=1 SV=3	hypothetical protein GUITHDRAFT_67968, partial [Guillardia theta CCMP2712]	--	--	Cellular Component: intracellular membrane-bounded organelle (GO:0043231);;	--
c208105.graph_c0	Vacuolar protease A OS=Neurospora crassa (strain ATCC 24698 / 74-OR23-1A / CBS 708.71 / DSM 1257 / FGSC 987) GN=pep-4 PE=3 SV=2	vacuolar protease A [Trichoderma aureoviride]	--	--	Molecular Function: aspartic-type endopeptidase activity (GO:0004190);; Biological Process: proteolysis (GO:0006508);;	K08245|2e-78|rcu:RCOM_0903730|Aspartic proteinase precursor, putative (EC:3.4.23.40)
c209144.graph_c0	Mucin-2 OS=Homo sapiens GN=MUC2 PE=1 SV=2	N-terminal WSC domain-containing protein [Trichoderma reesei QM6a]	--	--	--	--
c194528.graph_c0	Transmembrane protein 205 OS=Bos taurus GN=TMEM205 PE=2 SV=1	PREDICTED: uncharacterized protein LOC101292414 [Fragaria vesca subsp. vesca]	--	--	--	--
c86486.graph_c0	Apoptosis-inducing factor 1 OS=Saccharomyces cerevisiae (strain ATCC 204508 / S288c) GN=AIF1 PE=1 SV=1	AMID-like mitochondrial oxidoreductase [Exophiala dermatitidis NIH/UT8656]	[R]	General function prediction only	Molecular Function: oxidoreductase activity (GO:0016491);; Molecular Function: flavin adenine dinucleotide binding (GO:0050660);; Biological Process: oxidation-reduction process (GO:0055114);;	--
c210065.graph_c0	40S ribosomal protein S3 OS=Schizosaccharomyces pombe (strain 972 / ATCC 24843) GN=rps3 PE=1 SV=1	40S ribosomal protein S3 [Nectria haematococca mpVI 77-13-4]	[J]	Translation, ribosomal structure and biogenesis	Molecular Function: RNA binding (GO:0003723);; Molecular Function: structural constituent of ribosome (GO:0003735);; Biological Process: translation (GO:0006412);; Cellular Component: small ribosomal subunit (GO:0015935);;	K02985|1e-162|zma:100382976|hypothetical protein LOC100382976
c190738.graph_c0	Peroxisomal membrane protein 11-4 OS=Oryza sativa subsp. japonica GN=PEX11-4 PE=2 SV=2	PREDICTED: peroxisomal membrane protein 11-4 [Vitis vinifera]	--	--	Cellular Component: integral component of peroxisomal membrane (GO:0005779);; Biological Process: pentose-phosphate shunt (GO:0006098);; Biological Process: peroxisome fission (GO:0016559);; Molecular Function: identical protein binding (GO:0042802);;	--
c208992.graph_c2	Heat shock 70 kDa protein OS=Emericella nidulans (strain FGSC A4 / ATCC 38163 / CBS 112.46 / NRRL 194 / M139) GN=AN6010 PE=1 SV=1	hypothetical protein SNOG_13583 [Phaeosphaeria nodorum SN15]	[O]	Posttranslational modification, protein turnover, chaperones	Molecular Function: endonuclease activity (GO:0004519);; Molecular Function: ATP binding (GO:0005524);; Cellular Component: mitochondrion (GO:0005739);; Biological Process: protein targeting to mitochondrion (GO:0006626);; Biological Process: response to stress (GO:0006950);; Biological Process: protein refolding (GO:0042026);; Molecular Function: unfolded protein binding (GO:0051082);;	K04043|1e-59|cre:CHLREDRAFT_137452|HSP70C
c195317.graph_c0	Alpha/beta hydrolase domain-containing protein 17B OS=Rattus norvegicus GN=Abhd17b PE=1 SV=1	hypothetical protein GUITHDRAFT_59134, partial [Guillardia theta CCMP2712]	[R]	General function prediction only	--	--
c199596.graph_c0	Uncharacterized protein DDB_G0271670 OS=Dictyostelium discoideum GN=DDB_G0271670 PE=4 SV=1	hypothetical protein MTR_027s0011 [Medicago truncatula]	--	--	--	--
c208560.graph_c0	Heat shock protein 78, mitochondrial OS=Schizosaccharomyces pombe (strain 972 / ATCC 24843) GN=hsp78 PE=3 SV=1	Heat shock protein 78, mitochondrial [Fusarium oxysporum f. sp. cubense race 4]	[O]	Posttranslational modification, protein turnover, chaperones	Molecular Function: ATP binding (GO:0005524);; Biological Process: response to stress (GO:0006950);; Molecular Function: nucleoside-triphosphatase activity (GO:0017111);;	--
c211707.graph_c0	1,3-beta-glucanosyltransferase gel3 OS=Neosartorya fumigata (strain CEA10 / CBS 144.89 / FGSC A1163) GN=gel3 PE=1 SV=1	1,3-beta-glucanosyltransferase gel4 [Rhizoctonia solani AG-1 IB]	--	--	Molecular Function: catalytic activity (GO:0003824);;	--
c155802.graph_c0	4,5-DOPA dioxygenase extradiol-like protein OS=Schizosaccharomyces pombe (strain 972 / ATCC 24843) GN=SPBC1709.16c PE=3 SV=2	hypothetical protein HMPREF1120_05532 [Exophiala dermatitidis NIH/UT8656]	[S]	Function unknown	Biological Process: cellular aromatic compound metabolic process (GO:0006725);; Molecular Function: ferrous iron binding (GO:0008198);; Molecular Function: zinc ion binding (GO:0008270);; Molecular Function: oxidoreductase activity, acting on single donors with incorporation of molecular oxygen (GO:0016701);; Biological Process: oxidation-reduction process (GO:0055114);;	--
c207256.graph_c0	Neutrophil cytosol factor 2 OS=Bos taurus GN=NCF2 PE=2 SV=1	hypothetical protein SNOG_08334 [Phaeosphaeria nodorum SN15]	[R]	General function prediction only	--	K12850|6e-07|vvi:100267328|hypothetical protein LOC100267328
c205854.graph_c0	--	acid phosphatase/Vanadium-dependent haloperoxidase [Coccomyxa subellipsoidea C-169]	--	--	--	--
c211022.graph_c0	4-coumarate--CoA ligase OS=Pinus taeda GN=4CL PE=2 SV=1	4-coumarate--CoA ligase-like 7 [Fusarium oxysporum f. sp. cubense race 1]	[IQ]	--	Molecular Function: monooxygenase activity (GO:0004497);; Biological Process: metabolic process (GO:0008152);;	K01904|8e-81|ppp:PHYPADRAFT_209184|hypothetical protein
c199379.graph_c0	Probable indole-3-pyruvate monooxygenase YUCCA10 OS=Arabidopsis thaliana GN=YUC10 PE=2 SV=1	hypothetical protein NECHADRAFT_94035 [Nectria haematococca mpVI 77-13-4]	[P]	Inorganic ion transport and metabolism	--	--
c204549.graph_c0	Positive regulator of purine utilization OS=Emericella nidulans (strain FGSC A4 / ATCC 38163 / CBS 112.46 / NRRL 194 / M139) GN=uaY PE=4 SV=2	hypothetical protein SNOG_08898 [Phaeosphaeria nodorum SN15]	--	--	Molecular Function: sequence-specific DNA binding RNA polymerase II transcription factor activity (GO:0000981);; Molecular Function: DNA binding (GO:0003677);; Cellular Component: nucleus (GO:0005634);; Biological Process: regulation of transcription from RNA polymerase II promoter (GO:0006357);; Molecular Function: zinc ion binding (GO:0008270);;	--
c153637.graph_c0	Formin-like protein 20 OS=Arabidopsis thaliana GN=FH20 PE=2 SV=3	hypothetical protein MGG_14269 [Magnaporthe oryzae 70-15]	--	--	--	--
c209188.graph_c4	Aconitate hydratase, mitochondrial OS=Schizosaccharomyces pombe (strain 972 / ATCC 24843) GN=SPAC24C9.06c PE=3 SV=2	hypothetical protein SETTUDRAFT_26281 [Setosphaeria turcica Et28A]	[C]	Energy production and conversion	Biological Process: mitochondrial genome maintenance (GO:0000002);; Molecular Function: double-stranded DNA binding (GO:0003690);; Molecular Function: single-stranded DNA binding (GO:0003697);; Cellular Component: cytosol (GO:0005829);; Biological Process: tricarboxylic acid cycle (GO:0006099);; Biological Process: propionate metabolic process (GO:0019541);; Cellular Component: mitochondrial nucl…	K01681|1e-145|cre:CHLREDRAFT_129025|ACH1
c199459.graph_c0	Flocculation protein FLO11 OS=Saccharomyces cerevisiae (strain ATCC 204508 / S288c) GN=MUC1 PE=1 SV=2	hypothetical protein FOXB_08242 [Fusarium oxysporum Fo5176]	--	--	Biological Process: metabolic process (GO:0008152);; Molecular Function: sulfuric ester hydrolase activity (GO:0008484);;	--
c209745.graph_c0	Paired box protein Pax-7 OS=Mus musculus GN=Pax7 PE=1 SV=2	hypothetical protein NECHADRAFT_92678 [Nectria haematococca mpVI 77-13-4]	[K]	Transcription	--	--
c208042.graph_c0	Uncharacterized protein ORF3 OS=Grapevine fleck virus (isolate Italy/MT48) GN=ORF3 PE=4 SV=1	hypothetical protein BN14_02441 [Rhizoctonia solani AG-1 IB]	--	--	--	--
c157906.graph_c0	--	GTP-binding protein [Grosmannia clavigera kw1407]	--	--	--	--
c215971.graph_c0	Carbamoyl-phosphate synthase arginine-specific large chain OS=Schizosaccharomyces pombe (strain 972 / ATCC 24843) GN=arg4 PE=3 SV=1	hypothetical protein PTT_10529 [Pyrenophora teres f. teres 0-1]	[EF]	--	Molecular Function: carbamoyl-phosphate synthase (ammonia) activity (GO:0004087);; Molecular Function: carbamoyl-phosphate synthase (glutamine-hydrolyzing) activity (GO:0004088);; Molecular Function: ATP binding (GO:0005524);; Cellular Component: carbamoyl-phosphate synthase complex (GO:0005951);; Biological Process: nitrogen compound metabolic process (GO:0006807);; Molecular Function: metal ion…	K11541|0.0|cme:CMQ255C|CAD complex (carbamoyl-phosphate synthase II / aspartate carbamoyltransferase catalytic chain / dihydroorotase)
c209022.graph_c0	Extracellular matrix protein A OS=Dictyostelium discoideum GN=ecmA PE=2 SV=1	keratin-associated protein 10-2 [Verticillium alfalfae VaMs.102]	--	--	--	--
c171475.graph_c0	Serine/threonine-protein kinase ksp1 OS=Schizosaccharomyces pombe (strain 972 / ATCC 24843) GN=ksp1 PE=1 SV=1	protein-serine/threonine kinase [Exophiala dermatitidis NIH/UT8656]	[RTKL]	--	--	--
c187026.graph_c1	Glu S.griseus protease inhibitor OS=Momordica charantia PE=1 SV=1	protease inhibitor [Medicago truncatula]	--	--	Molecular Function: serine-type endopeptidase inhibitor activity (GO:0004867);; Cellular Component: extracellular region (GO:0005576);; Cellular Component: cell wall (GO:0005618);; Biological Process: proteolysis (GO:0006508);; Molecular Function: peptidase activity (GO:0008233);; Biological Process: response to wounding (GO:0009611);; Biological Process: proline transport (GO:0015824);; Biologic…	--
c189561.graph_c0	Interaptin OS=Dictyostelium discoideum GN=abpD PE=1 SV=1	predicted protein [Hordeum vulgare subsp. vulgare]	--	--	--	--
c201417.graph_c0	Putative zinc finger protein At1g68190 OS=Arabidopsis thaliana GN=At1g68190 PE=2 SV=1	B-box zinc finger family protein, putative isoform 2 [Theobroma cacao]	--	--	Cellular Component: intracellular (GO:0005622);;	--
c200370.graph_c0	--	hypothetical protein Cob_11110 [Colletotrichum orbiculare MAFF 240422]	--	--	--	--
c177803.graph_c0	Uncharacterized protein ORF3 OS=Grapevine fleck virus (isolate Italy/MT48) GN=ORF3 PE=4 SV=1	hypothetical protein TRIATDRAFT_298265 [Trichoderma atroviride IMI 206040]	--	--	--	--
c206742.graph_c0	Eukaryotic translation initiation factor 2 subunit gamma OS=Saccharomyces cerevisiae (strain ATCC 204508 / S288c) GN=GCD11 PE=1 SV=1	hypothetical protein TRIATDRAFT_148319 [Trichoderma atroviride IMI 206040]	[J]	Translation, ribosomal structure and biogenesis	Molecular Function: tRNA binding (GO:0000049);; Molecular Function: translation initiation factor activity (GO:0003743);; Molecular Function: GTPase activity (GO:0003924);; Molecular Function: GTP binding (GO:0005525);; Biological Process: GTP catabolic process (GO:0006184);; Biological Process: translational initiation (GO:0006413);; Cellular Component: multi-eIF complex (GO:0043614);; Biologica…	K03242|0.0|cre:CHLREDRAFT_126673|EIF2G
c213982.graph_c0	60S ribosomal protein L22 OS=Drosophila melanogaster GN=RpL22 PE=1 SV=2	hypothetical protein Cob_01141 [Colletotrichum orbiculare MAFF 240422]	--	--	--	--
c217861.graph_c0	Ubiquitin carboxyl-terminal hydrolase 14 OS=Pan troglodytes GN=USP14 PE=3 SV=2	hypothetical protein PHYSODRAFT_504765 [Phytophthora sojae]	--	--	--	K11843|1e-108|pop:POPTR_592725|hypothetical protein
c192476.graph_c0	Glycoprotein gp2 OS=Equine herpesvirus 1 (strain Ab4p) GN=EUs4 PE=4 SV=1	hypothetical protein SETTUDRAFT_167114 [Setosphaeria turcica Et28A]	--	--	--	--
c210719.graph_c0	General alpha-glucoside permease OS=Saccharomyces cerevisiae (strain ATCC 204508 / S288c) GN=MAL11 PE=1 SV=1	hypothetical protein FOXB_10192 [Fusarium oxysporum Fo5176]	[GEPR]	--	Cellular Component: integral component of membrane (GO:0016021);; Molecular Function: substrate-specific transmembrane transporter activity (GO:0022891);; Biological Process: transmembrane transport (GO:0055085);;	K08150|2e-29|osa:4336250|Os04g0491700
c174528.graph_c0	--	hypothetical protein CH063_10835 [Colletotrichum higginsianum]	--	--	--	--
c91804.graph_c0	V-type proton ATPase proteolipid subunit OS=Dictyostelium discoideum GN=vatP PE=2 SV=1	unnamed protein product [Malassezia sympodialis ATCC 42132]	[C]	Energy production and conversion	Biological Process: protein targeting to vacuole (GO:0006623);; Biological Process: cellular copper ion homeostasis (GO:0006878);; Biological Process: cellular iron ion homeostasis (GO:0006879);; Biological Process: endocytosis (GO:0006897);; Biological Process: vacuole organization (GO:0007033);; Molecular Function: hydrogen ion transmembrane transporter activity (GO:0015078);; Biological Proces…	K02155|3e-66|cre:CHLREDRAFT_134189|ATPvL1
c206971.graph_c0	--	hypothetical protein FOXB_13212 [Fusarium oxysporum Fo5176]	--	--	--	--
c203736.graph_c0	Uncharacterized acyltransferase C428.14 OS=Schizosaccharomyces pombe (strain 972 / ATCC 24843) GN=SPBC428.14 PE=3 SV=1	hypothetical protein SNOG_16448 [Phaeosphaeria nodorum SN15]	[I]	Lipid transport and metabolism	Biological Process: metabolic process (GO:0008152);; Cellular Component: integral component of membrane (GO:0016021);; Molecular Function: transferase activity, transferring acyl groups (GO:0016746);; Molecular Function: transmembrane transporter activity (GO:0022857);; Biological Process: transmembrane transport (GO:0055085);;	K13513|8e-35|sbi:SORBI_03g036470|hypothetical protein
c214059.graph_c0	Elongation factor 3 OS=Candida glabrata (strain ATCC 2001 / CBS 138 / JCM 3761 / NBRC 0622 / NRRL Y-65) GN=TEF3 PE=3 SV=2	elongation factor EF-3 [Exophiala dermatitidis NIH/UT8656]	--	--	Molecular Function: translation elongation factor activity (GO:0003746);; Molecular Function: ATP binding (GO:0005524);; Biological Process: ATP catabolic process (GO:0006200);; Biological Process: translational elongation (GO:0006414);; Molecular Function: ATPase activity (GO:0016887);;	K03235|1e-53|vcn:VOLCADRAFT_74917|hypothetical protein
c190174.graph_c0	Ammonium transporter 3 OS=Dictyostelium discoideum GN=amtC PE=2 SV=1	hypothetical protein VOLCADRAFT_75428 [Volvox carteri f. nagariensis]	[P]	Inorganic ion transport and metabolism	--	--
c208895.graph_c0	Spore wall maturation protein DIT1 OS=Saccharomyces cerevisiae (strain ATCC 204508 / S288c) GN=DIT1 PE=1 SV=2	hypothetical protein COCHEDRAFT_1220547 [Bipolaris maydis C5]	--	--	--	--
c207342.graph_c1	Protoplast secreted protein 2 OS=Saccharomyces cerevisiae (strain ATCC 204508 / S288c) GN=PST2 PE=1 SV=1	probable 1,4-Benzoquinone reductase [Fusarium fujikuroi IMI 58289]	[R]	General function prediction only	Cellular Component: cytoplasm (GO:0005737);; Molecular Function: FMN binding (GO:0010181);; Molecular Function: oxidoreductase activity (GO:0016491);; Biological Process: negative regulation of transcription, DNA-templated (GO:0045892);; Biological Process: oxidation-reduction process (GO:0055114);;	--
c195825.graph_c0	Glycerophosphoryl diester phosphodiesterase OS=Escherichia coli (strain K12) GN=glpQ PE=1 SV=2	hypothetical protein PHYSODRAFT_467898 [Phytophthora sojae]	[C]	Energy production and conversion	Cellular Component: cell part (GO:0044464);;	K01126|3e-60|cre:CHLREDRAFT_115518|GDPD2
c209494.graph_c0	Sulfite oxidase OS=Gallus gallus GN=SUOX PE=1 SV=3	oxidoreductase molybdopterin binding domain-containing protein [Beauveria bassiana ARSEF 2860]	[R]	General function prediction only	Molecular Function: electron carrier activity (GO:0009055);; Molecular Function: oxidoreductase activity (GO:0016491);; Molecular Function: molybdenum ion binding (GO:0030151);; Biological Process: oxidation-reduction process (GO:0055114);;	K00387|6e-61|vvi:100263528|hypothetical protein LOC100263528
c211593.graph_c1	Cell wall synthesis protein psu1 OS=Schizosaccharomyces pombe (strain 972 / ATCC 24843) GN=psu1 PE=3 SV=1	Cell wall synthesis protein psu1 [Fusarium oxysporum f. sp. cubense race 1]	--	--	--	--
c208726.graph_c0	Chitin synthase 1 OS=Neurospora crassa (strain ATCC 24698 / 74-OR23-1A / CBS 708.71 / DSM 1257 / FGSC 987) GN=chs-1 PE=3 SV=2	chitin synthase 3a [Fusarium verticillioides]	[M]	Cell wall/membrane/envelope biogenesis	Molecular Function: chitin synthase activity (GO:0004100);; Biological Process: chitin biosynthetic process (GO:0006031);; Molecular Function: acid-amino acid ligase activity (GO:0016881);;	--
c209414.graph_c0	Lysophospholipase OS=Neurospora crassa (strain ATCC 24698 / 74-OR23-1A / CBS 708.71 / DSM 1257 / FGSC 987) GN=lpl PE=3 SV=2	hypothetical protein FOXB_14413 [Fusarium oxysporum Fo5176]	--	--	Molecular Function: phospholipase activity (GO:0004620);; Biological Process: phospholipid catabolic process (GO:0009395);;	--
c209690.graph_c0	Neutral alpha-glucosidase AB OS=Dictyostelium discoideum GN=modA PE=3 SV=1	predicted protein [Hordeum vulgare subsp. vulgare]	[G]	Carbohydrate transport and metabolism	Cellular Component: endoplasmic reticulum (GO:0005783);; Cellular Component: chloroplast (GO:0009507);; Biological Process: unidimensional cell growth (GO:0009826);; Molecular Function: glucosidase activity (GO:0015926);; Biological Process: cellulose biosynthetic process (GO:0030244);; Biological Process: defense response to bacterium (GO:0042742);; Biological Process: response to cadmium ion (G…	K05546|1e-165|ath:AT5G63840|RSW3
c186427.graph_c0	Putative uncharacterized protein DDB_G0290521 OS=Dictyostelium discoideum GN=DDB_G0290521 PE=4 SV=2	hypothetical protein COCSADRAFT_32578 [Bipolaris sorokiniana ND90Pr]	--	--	Cellular Component: fungal-type cell wall (GO:0009277);;	--
c186892.graph_c1	--	hypothetical protein SNOG_04706 [Phaeosphaeria nodorum SN15]	--	--	--	--
c195975.graph_c0	Probable serine/threonine-protein kinase ifkC OS=Dictyostelium discoideum GN=ifkC PE=3 SV=1	PEK/GCN2 protein kinase [Mucor circinelloides f. circinelloides 1006PhL]	[RTKL]	--	Molecular Function: transferase activity (GO:0016740);;	--
c215258.graph_c0	--	predicted protein [Schizosaccharomyces japonicus yFS275]	--	--	--	--
c205129.graph_c0	Countin-1 OS=Dictyostelium discoideum GN=ctnA PE=1 SV=1	--	--	--	--	--
c211260.graph_c0	Probable 5-methyltetrahydropteroyltriglutamate--homocysteine methyltransferase OS=Schizosaccharomyces pombe (strain 972 / ATCC 24843) GN=met26 PE=1 SV=1	hypothetical protein FOXB_12227 [Fusarium oxysporum Fo5176]	[E]	Amino acid transport and metabolism	Molecular Function: 5-methyltetrahydropteroyltriglutamate-homocysteine S-methyltransferase activity (GO:0003871);; Cellular Component: cytoplasm (GO:0005737);; Molecular Function: zinc ion binding (GO:0008270);; Biological Process: methionine biosynthetic process (GO:0009086);; Biological Process: methylation (GO:0032259);;	K00549|0.0|cme:CMJ234C|vitamine B12-independent methionine synthase
c85589.graph_c0	Glycerol-3-phosphate dehydrogenase [NAD(+)] OS=Colletotrichum gloeosporioides PE=2 SV=1	glycerol-3-phosphate dehydrogenase [Ophiostoma piceae UAMH 11346]	[C]	Energy production and conversion	Molecular Function: glycerol-3-phosphate dehydrogenase [NAD+] activity (GO:0004367);; Cellular Component: nucleus (GO:0005634);; Cellular Component: mitochondrion (GO:0005739);; Cellular Component: cytosol (GO:0005829);; Biological Process: glycerol metabolic process (GO:0006071);; Biological Process: NADH oxidation (GO:0006116);; Biological Process: intracellular accumulation of glycerol (GO:000…	K00006|1e-46|ath:AT5G40610|glycerol-3-phosphate dehydrogenase (NAD+) / GPDH
c200007.graph_c0	Regulatory protein brlA OS=Emericella nidulans (strain FGSC A4 / ATCC 38163 / CBS 112.46 / NRRL 194 / M139) GN=brlA PE=4 SV=1	hypothetical protein PTT_06377 [Pyrenophora teres f. teres 0-1]	[R]	General function prediction only	Molecular Function: nucleic acid binding (GO:0003676);; Molecular Function: sequence-specific DNA binding transcription factor activity (GO:0003700);; Cellular Component: nucleus (GO:0005634);; Biological Process: regulation of transcription, DNA-templated (GO:0006355);;	K09191|8e-06|vvi:100260239|hypothetical protein LOC100260239
c134224.graph_c0	Probable indole-3-pyruvate monooxygenase YUCCA3 OS=Arabidopsis thaliana GN=YUC3 PE=2 SV=1	PREDICTED: flavin-containing monooxygenase YUCCA6-like [Vitis vinifera]	[P]	Inorganic ion transport and metabolism	Molecular Function: N,N-dimethylaniline monooxygenase activity (GO:0004499);; Molecular Function: flavin adenine dinucleotide binding (GO:0050660);; Molecular Function: NADP binding (GO:0050661);; Biological Process: oxidation-reduction process (GO:0055114);;	--
c92146.graph_c0	Dirigent protein 21 OS=Arabidopsis thaliana GN=DIR21 PE=1 SV=1	PREDICTED: disease resistance response protein 206 [Vitis vinifera]	--	--	--	--
c204111.graph_c0	--	conserved hypothetical protein [Ricinus communis]	--	--	--	--
c202799.graph_c0	GTP-binding protein ypt5 OS=Schizosaccharomyces pombe (strain 972 / ATCC 24843) GN=ypt5 PE=1 SV=1	GTP-binding protein ypt5 [Fusarium oxysporum f. sp. cubense race 4]	[R]	General function prediction only	Molecular Function: GTP binding (GO:0005525);; Biological Process: small GTPase mediated signal transduction (GO:0007264);; Biological Process: protein transport (GO:0015031);;	--
c207847.graph_c0	Macrophage migration inhibitory factor homolog OS=Trichuris trichiura PE=1 SV=2	hypothetical protein AG1IA_02142 [Rhizoctonia solani AG-1 IA]	--	--	--	K07253|2e-17|ppp:PHYPADRAFT_166244|hypothetical protein
c178902.graph_c0	Protein ral2 OS=Schizosaccharomyces pombe (strain 972 / ATCC 24843) GN=ral2 PE=1 SV=1	hypothetical protein SNOG_00784 [Phaeosphaeria nodorum SN15]	--	--	--	--
c211365.graph_c0	Flocculation protein FLO11 OS=Saccharomyces cerevisiae (strain ATCC 204508 / S288c) GN=MUC1 PE=1 SV=2	hypothetical protein FOC4_g10000060 [Fusarium oxysporum f. sp. cubense race 4]	--	--	Molecular Function: nucleic acid binding (GO:0003676);; Molecular Function: metal ion binding (GO:0046872);;	--
c210799.graph_c0	Putative lysine N-acyltransferase C17G9.06c OS=Schizosaccharomyces pombe (strain 972 / ATCC 24843) GN=SPBC17G9.06c PE=3 SV=1	Putative lysine N-acyltransferase C17G9.06c [Fusarium oxysporum f. sp. cubense race 1]	[J]	Translation, ribosomal structure and biogenesis	Molecular Function: UDP-N-acetylmuramate dehydrogenase activity (GO:0008762);; Molecular Function: flavin adenine dinucleotide binding (GO:0050660);; Biological Process: oxidation-reduction process (GO:0055114);;	--
c194359.graph_c0	AP-1-like transcription factor OS=Kluyveromyces lactis (strain ATCC 8585 / CBS 2359 / DSM 70799 / NBRC 1267 / NRRL Y-1140 / WM37) GN=YAP1 PE=3 SV=1	AP-1-like protein [Alternaria alternata]	--	--	Molecular Function: sequence-specific DNA binding transcription factor activity (GO:0003700);; Biological Process: regulation of transcription, DNA-templated (GO:0006355);; Molecular Function: sequence-specific DNA binding (GO:0043565);;	--
c208026.graph_c0	--	hypothetical protein SNOG_14383 [Phaeosphaeria nodorum SN15]	[S]	Function unknown	Biological Process: metabolic process (GO:0008152);; Molecular Function: carbon-sulfur lyase activity (GO:0016846);;	--
c203920.graph_c1	Ubiquitin-40S ribosomal protein S27a-3 OS=Arabidopsis thaliana GN=RPS27AC PE=1 SV=2	ubiquitin-40S ribosomal protein S31 fusion protein [Schizosaccharomyces japonicus yFS275]	--	--	Cellular Component: Golgi apparatus (GO:0005794);; Biological Process: gene expression (GO:0010467);; Biological Process: cellular component organization (GO:0016043);; Cellular Component: cytosolic small ribosomal subunit (GO:0022627);; Biological Process: cellular macromolecule biosynthetic process (GO:0034645);; Biological Process: protein ubiquitination involved in ubiquitin-dependent protein…	K02977|1e-52|ath:AT3G62250|UBQ5
c212347.graph_c0	--	hypothetical protein HMPREF1120_07645 [Exophiala dermatitidis NIH/UT8656]	--	--	--	--
c189491.graph_c0	Sphingolipid long chain base-responsive protein PIL1 OS=Saccharomyces cerevisiae (strain ATCC 204508 / S288c) GN=PIL1 PE=1 SV=1	meiotic expression up-regulated protein 14 [Pyrenophora tritici-repentis Pt-1C-BFP]	--	--	Cellular Component: mitochondrial outer membrane (GO:0005741);; Biological Process: negative regulation of protein kinase activity (GO:0006469);; Biological Process: protein targeting to mitochondrion (GO:0006626);; Biological Process: endocytosis (GO:0006897);; Biological Process: response to heat (GO:0009408);; Cellular Component: eisosome (GO:0032126);;	--
c211544.graph_c0	Heat shock protein 81-1 OS=Oryza sativa subsp. japonica GN=HSP81-1 PE=2 SV=2	hypothetical protein SORBIDRAFT_07g028270 [Sorghum bicolor]	[O]	Posttranslational modification, protein turnover, chaperones	Molecular Function: ATP binding (GO:0005524);; Cellular Component: cell wall (GO:0005618);; Cellular Component: nucleolus (GO:0005730);; Cellular Component: mitochondrion (GO:0005739);; Cellular Component: cytosol (GO:0005829);; Cellular Component: plasma membrane (GO:0005886);; Biological Process: protein folding (GO:0006457);; Biological Process: defense response (GO:0006952);; Biological Proce…	K04079|0.0|sbi:SORBI_07g028270|hypothetical protein
c197250.graph_c0	Alsin OS=Pan troglodytes GN=ALS2 PE=2 SV=1	--	--	--	--	--
c208374.graph_c0	Agglutinin isolectin 1 OS=Triticum aestivum PE=1 SV=2	hypothetical protein SNOG_08349 [Phaeosphaeria nodorum SN15]	[G]	Carbohydrate transport and metabolism	Molecular Function: catalytic activity (GO:0003824);;	--
c203072.graph_c0	Prohibitin-1 OS=Saccharomyces cerevisiae (strain ATCC 204508 / S288c) GN=PHB1 PE=1 SV=2	Prohibitin-1 [Fusarium oxysporum f. sp. cubense race 4]	[O]	Posttranslational modification, protein turnover, chaperones	Cellular Component: membrane (GO:0016020);;	--
c206947.graph_c0	Dihydrolipoyl dehydrogenase, mitochondrial OS=Schizosaccharomyces pombe (strain 972 / ATCC 24843) GN=dld1 PE=2 SV=2	hypothetical protein SNOG_02707 [Phaeosphaeria nodorum SN15]	[C]	Energy production and conversion	Molecular Function: DNA binding (GO:0003677);; Molecular Function: RNA binding (GO:0003723);; Molecular Function: dihydrolipoyl dehydrogenase activity (GO:0004148);; Molecular Function: glycine dehydrogenase (decarboxylating) activity (GO:0004375);; Molecular Function: oxoglutarate dehydrogenase (succinyl-transferring) activity (GO:0004591);; Molecular Function: pyruvate dehydrogenase activity (G…	K00382|0.0|ath:AT1G48030|mtLPD1
c210421.graph_c0	Histone-lysine N-methyltransferase 2D OS=Homo sapiens GN=KMT2D PE=1 SV=2	hypothetical protein FOC1_g10006726 [Fusarium oxysporum f. sp. cubense race 1]	--	--	Molecular Function: acid phosphatase activity (GO:0003993);;	--
c198716.graph_c0	Repressible alkaline phosphatase OS=Saccharomyces cerevisiae (strain ATCC 204508 / S288c) GN=PHO8 PE=1 SV=2	similar to alkaline phosphatase [Leptosphaeria maculans JN3]	[P]	Inorganic ion transport and metabolism	Molecular Function: alkaline phosphatase activity (GO:0004035);; Biological Process: dephosphorylation (GO:0016311);;	K01077|7e-32|zma:100191948|hypothetical protein LOC100191948
c205827.graph_c0	Cytochrome P450 71A18 OS=Arabidopsis thaliana GN=CYP71A18 PE=2 SV=2	hypothetical protein NECHADRAFT_97937 [Nectria haematococca mpVI 77-13-4]	--	--	Molecular Function: iron ion binding (GO:0005506);; Molecular Function: electron carrier activity (GO:0009055);; Molecular Function: oxidoreductase activity, acting on paired donors, with incorporation or reduction of molecular oxygen (GO:0016705);; Molecular Function: heme binding (GO:0020037);; Biological Process: oxidation-reduction process (GO:0055114);;	--
c212251.graph_c0	Branchpoint-bridging protein OS=Debaryomyces hansenii (strain ATCC 36239 / CBS 767 / JCM 1990 / NBRC 0083 / IGC 2968) GN=BBP PE=3 SV=2	hypothetical protein BDDG_07195 [Ajellomyces dermatitidis ATCC 18188]	--	--	--	--
c167175.graph_c0	Tubulin beta-2 chain OS=Physarum polycephalum GN=BETC PE=2 SV=1	b-tubulin [Entosiphon sulcatum]	[Z]	Cytoskeleton	Molecular Function: GTPase activity (GO:0003924);; Molecular Function: structural constituent of cytoskeleton (GO:0005200);; Molecular Function: GTP binding (GO:0005525);; Cellular Component: cell wall (GO:0005618);; Cellular Component: vacuolar membrane (GO:0005774);; Cellular Component: Golgi apparatus (GO:0005794);; Cellular Component: cytosol (GO:0005829);; Cellular Component: microtubule (GO…	K07375|0.0|ath:AT5G44340|TUB4
c191242.graph_c0	Covalently-linked cell wall protein 14 OS=Saccharomyces cerevisiae (strain ATCC 204508 / S288c) GN=CCW14 PE=1 SV=1	hypothetical protein LEMA_P048860.1 [Leptosphaeria maculans JN3]	--	--	--	--
c207794.graph_c0	Peroxisomal membrane protein PMP30B OS=Candida boidinii GN=PEX11B PE=1 SV=1	hypothetical protein FOXB_11187 [Fusarium oxysporum Fo5176]	--	--	Cellular Component: integral component of peroxisomal membrane (GO:0005779);; Biological Process: peroxisome fission (GO:0016559);;	--
c195864.graph_c0	Histone H2B OS=Tetrahymena pyriformis PE=1 SV=2	histone H2B [Arabidopsis thaliana]	--	--	Cellular Component: nucleosome (GO:0000786);; Molecular Function: DNA binding (GO:0003677);; Cellular Component: nucleolus (GO:0005730);; Biological Process: nucleosome assembly (GO:0006334);; Biological Process: cell proliferation (GO:0008283);; Cellular Component: chloroplast (GO:0009507);; Molecular Function: protein heterodimerization activity (GO:0046982);;	K11252|6e-54|ath:AT2G37470|histone H2B, putative
c210749.graph_c0	Ubiquitin-activating enzyme E1 1 OS=Candida albicans (strain WO-1) GN=UBA1 PE=3 SV=2	hypothetical protein TRIVIDRAFT_231757 [Trichoderma virens Gv29-8]	[H]	Coenzyme transport and metabolism	Biological Process: protein peptidyl-prolyl isomerization (GO:0000413);; Molecular Function: peptidyl-prolyl cis-trans isomerase activity (GO:0003755);; Molecular Function: ubiquitin activating enzyme activity (GO:0004839);; Molecular Function: ATP binding (GO:0005524);; Biological Process: protein folding (GO:0006457);; Biological Process: protein ubiquitination (GO:0016567);; Molecular Function…	K03178|0.0|sbi:SORBI_05g000520|hypothetical protein
c211838.graph_c1	Lectin-B OS=Phytolacca americana PE=1 SV=1	hypothetical protein SNOG_00220 [Phaeosphaeria nodorum SN15]	--	--	Molecular Function: chitin binding (GO:0008061);;	--
c201053.graph_c0	Histone H2B.4 OS=Chlamydomonas reinhardtii PE=1 SV=3	hypothetical protein PHACADRAFT_251153 [Phanerochaete carnosa HHB-10118-sp]	--	--	Molecular Function: binding (GO:0005488);; Cellular Component: chromosome (GO:0005694);;	K11252|2e-49|cre:CHLREDRAFT_102205|HTB38
c173565.graph_c0	Isoflavone reductase homolog P3 OS=Arabidopsis thaliana GN=At1g75280 PE=2 SV=1	hypothetical protein SETTUDRAFT_166917 [Setosphaeria turcica Et28A]	--	--	--	K00224|6e-17|ath:AT1G75280|isoflavone reductase, putative
c194780.graph_c0	40S ribosomal protein S26E OS=Neurospora crassa (strain ATCC 24698 / 74-OR23-1A / CBS 708.71 / DSM 1257 / FGSC 987) GN=rps-26 PE=3 SV=2	hypothetical protein LEMA_P097250.1 [Leptosphaeria maculans JN3]	[J]	Translation, ribosomal structure and biogenesis	Molecular Function: structural constituent of ribosome (GO:0003735);; Cellular Component: ribosome (GO:0005840);; Biological Process: translation (GO:0006412);;	K02976|3e-49|ath:AT3G56340|40S ribosomal protein S26 (RPS26C)
c209697.graph_c4	Putative fumarate reductase OS=Schizosaccharomyces pombe (strain 972 / ATCC 24843) GN=osm1 PE=3 SV=1	fumarate reductase [Rhizoctonia solani AG-1 IA]	[C]	Energy production and conversion	Molecular Function: succinate dehydrogenase activity (GO:0000104);; Molecular Function: heme binding (GO:0020037);; Molecular Function: metal ion binding (GO:0046872);; Biological Process: oxidation-reduction process (GO:0055114);;	--
c204919.graph_c0	Dihydrolipoyllysine-residue succinyltransferase component of 2-oxoglutarate dehydrogenase complex, mitochondrial OS=Saccharomyces cerevisiae (strain ATCC 204508 / S288c) GN=KGD2 PE=1 SV=2	similar to dihydrolipoyllysine-residue succinyltransferase component of 2-oxoglutarate dehydrogenase complex [Leptosphaeria maculans JN3]	[C]	Energy production and conversion	Biological Process: mitochondrial genome maintenance (GO:0000002);; Molecular Function: dihydrolipoyllysine-residue succinyltransferase activity (GO:0004149);; Biological Process: tricarboxylic acid cycle (GO:0006099);; Biological Process: 2-oxoglutarate metabolic process (GO:0006103);; Cellular Component: mitochondrial oxoglutarate dehydrogenase complex (GO:0009353);; Cellular Component: mitocho…	K00658|1e-121|osa:4335689|Os04g0394200
c209239.graph_c0	--	hypothetical protein SNOG_12396 [Phaeosphaeria nodorum SN15]	--	--	--	--
c209143.graph_c1	Uncharacterized protein AFUA_6G14090 OS=Neosartorya fumigata (strain ATCC MYA-4609 / Af293 / CBS 101355 / FGSC A1100) GN=AFUA_6G14090 PE=1 SV=1	predicted protein [Hordeum vulgare subsp. vulgare]	--	--	--	--
c161118.graph_c0	--	hypothetical protein LEMA_P106500.1 [Leptosphaeria maculans JN3]	--	--	--	--
c137987.graph_c0	60S ribosomal protein L14-A OS=Saccharomyces cerevisiae (strain ATCC 204508 / S288c) GN=RPL14A PE=1 SV=1	hypothetical protein LEMA_P039270.1 [Leptosphaeria maculans JN3]	[J]	Translation, ribosomal structure and biogenesis	Molecular Function: structural constituent of ribosome (GO:0003735);; Cellular Component: ribosome (GO:0005840);; Biological Process: translation (GO:0006412);;	K02875|8e-27|ppp:PHYPADRAFT_214411|hypothetical protein
c199747.graph_c0	Mucin-19 OS=Mus musculus GN=Muc19 PE=2 SV=2	hypothetical protein TRIATDRAFT_214762 [Trichoderma atroviride IMI 206040]	--	--	Molecular Function: RNA binding (GO:0003723);; Molecular Function: UDP-N-acetylmuramate dehydrogenase activity (GO:0008762);; Molecular Function: ribonuclease T2 activity (GO:0033897);; Molecular Function: flavin adenine dinucleotide binding (GO:0050660);; Biological Process: oxidation-reduction process (GO:0055114);;	--
c86433.graph_c0	Putative lipocalin R877 OS=Acanthamoeba polyphaga mimivirus GN=MIMI_R877 PE=1 SV=1	DEHA2F00176p [Debaryomyces hansenii CBS767]	[M]	Cell wall/membrane/envelope biogenesis	--	K03098|1e-28|zma:100286188|pco085164
c203610.graph_c0	Protein transport protein Sec61 subunit alpha OS=Dictyostelium discoideum GN=sec61a PE=3 SV=1	putative Sec61/secY [Ectocarpus siliculosus]	[U]	Intracellular trafficking, secretion, and vesicular transport	Biological Process: protein transport (GO:0015031);; Cellular Component: integral component of membrane (GO:0016021);;	K10956|0.0|cre:CHLREDRAFT_188207|SEC61A
c178446.graph_c0	Calreticulin OS=Oryctolagus cuniculus GN=CALR PE=1 SV=1	Calreticulin [Medicago truncatula]	--	--	Molecular Function: calcium ion binding (GO:0005509);; Cellular Component: endoplasmic reticulum lumen (GO:0005788);; Cellular Component: cytoplasmic membrane-bounded vesicle (GO:0016023);; Biological Process: sequestering of calcium ion (GO:0051208);;	K08057|1e-140|rcu:RCOM_1434770|calreticulin, putative
c209714.graph_c0	Transcriptional activator protein acu-15 OS=Neurospora crassa (strain ATCC 24698 / 74-OR23-1A / CBS 708.71 / DSM 1257 / FGSC 987) GN=acu-15 PE=1 SV=2	similar to transcriptional activator protein acu-15 [Leptosphaeria maculans JN3]	--	--	Molecular Function: sequence-specific DNA binding RNA polymerase II transcription factor activity (GO:0000981);; Molecular Function: DNA binding (GO:0003677);; Cellular Component: nucleus (GO:0005634);; Biological Process: regulation of transcription from RNA polymerase II promoter (GO:0006357);; Molecular Function: zinc ion binding (GO:0008270);;	--
c180352.graph_c0	Probable glucose transporter rco-3 OS=Neurospora crassa (strain ATCC 24698 / 74-OR23-1A / CBS 708.71 / DSM 1257 / FGSC 987) GN=rco-3 PE=3 SV=2	predicted transporter [Pseudozyma antarctica T-34]	[GEPR]	--	Cellular Component: integral component of membrane (GO:0016021);; Molecular Function: substrate-specific transmembrane transporter activity (GO:0022891);; Biological Process: transmembrane transport (GO:0055085);;	--
c204190.graph_c0	Serine/arginine repetitive matrix protein 1 OS=Gallus gallus GN=SRRM1 PE=2 SV=1	hypothetical protein AG1IA_09141 [Rhizoctonia solani AG-1 IA]	--	--	--	--
c193590.graph_c0	Diacylglycerol pyrophosphate phosphatase 1 OS=Saccharomyces cerevisiae (strain ATCC 204508 / S288c) GN=DPP1 PE=1 SV=1	diacylglycerol pyrophosphate phosphatase, putative [Talaromyces marneffei ATCC 18224]	[I]	Lipid transport and metabolism	--	--
c210212.graph_c0	Transcriptional activator HAP3 OS=Saccharomyces cerevisiae (strain ATCC 204508 / S288c) GN=HAP3 PE=1 SV=1	probable transcription factor HAP3 [Fusarium fujikuroi IMI 58289]	[B]	Chromatin structure and dynamics	Cellular Component: nucleus (GO:0005634);; Biological Process: regulation of transcription, DNA-templated (GO:0006355);; Molecular Function: sequence-specific DNA binding (GO:0043565);; Molecular Function: protein heterodimerization activity (GO:0046982);;	--
c208776.graph_c0	Ankyrin-3 OS=Homo sapiens GN=ANK3 PE=1 SV=3	Ankyrin repeat domain-containing protein 50 [Fusarium oxysporum f. sp. cubense race 1]	[R]	General function prediction only	--	--
c206744.graph_c0	Acetyl-CoA carboxylase OS=Schizosaccharomyces pombe (strain 972 / ATCC 24843) GN=cut6 PE=1 SV=2	acetyl-CoA carboxylase [Trichoderma atroviride IMI 206040]	[I]	Lipid transport and metabolism	Molecular Function: acetyl-CoA carboxylase activity (GO:0003989);; Molecular Function: biotin carboxylase activity (GO:0004075);; Molecular Function: ATP binding (GO:0005524);; Cellular Component: mitochondrion (GO:0005739);; Cellular Component: endoplasmic reticulum membrane (GO:0005789);; Biological Process: protein import into nucleus (GO:0006606);; Biological Process: fatty acid biosynthetic …	K11262|0.0|ota:Ot01g03240|acetyl-CoA carboxylase (ISS)
c202592.graph_c0	Probable proteasome subunit alpha type-2 OS=Neurospora crassa (strain ATCC 24698 / 74-OR23-1A / CBS 708.71 / DSM 1257 / FGSC 987) GN=B14D6.510 PE=3 SV=1	hypothetical protein COCSADRAFT_199548 [Bipolaris sorokiniana ND90Pr]	[O]	Posttranslational modification, protein turnover, chaperones	Molecular Function: threonine-type endopeptidase activity (GO:0004298);; Cellular Component: nucleus (GO:0005634);; Cellular Component: cytoplasm (GO:0005737);; Biological Process: ubiquitin-dependent protein catabolic process (GO:0006511);; Cellular Component: proteasome core complex, alpha-subunit complex (GO:0019773);;	K02726|6e-93|rcu:RCOM_1574800|proteasome subunit alpha type, putative (EC:3.4.25.1)
c201514.graph_c0	von Willebrand factor A domain-containing protein DDB_G0286969 OS=Dictyostelium discoideum GN=DDB_G0286969 PE=4 SV=1	hypothetical protein SNOG_14214 [Phaeosphaeria nodorum SN15]	--	--	--	K11275|5e-07|vcn:VOLCADRAFT_88064|hstH1-1
c201133.graph_c0	60S ribosomal protein L24 OS=Tetrahymena thermophila (strain SB210) GN=RPL24 PE=1 SV=1	60S ribosomal protein L24 putative [Albugo laibachii Nc14]	[J]	Translation, ribosomal structure and biogenesis	Cellular Component: ribosome (GO:0005840);;	K02896|3e-32|zma:100283762|60S ribosomal protein L24
c138182.graph_c0	ATP synthase subunit 5, mitochondrial OS=Neurospora crassa (strain ATCC 24698 / 74-OR23-1A / CBS 708.71 / DSM 1257 / FGSC 987) GN=atp-5 PE=3 SV=2	ATP synthase F1, delta subunit [Exophiala dermatitidis NIH/UT8656]	--	--	Cellular Component: intracellular (GO:0005622);; Biological Process: generation of precursor metabolites and energy (GO:0006091);; Biological Process: porphyrin-containing compound biosynthetic process (GO:0006779);; Biological Process: ATP synthesis coupled proton transport (GO:0015986);; Cellular Component: membrane (GO:0016020);; Molecular Function: proton-transporting ATP synthase activity, r…	K02137|4e-86|zma:100191583|hypothetical protein LOC100191583
c175124.graph_c0	Coiled-coil domain-containing protein 113 OS=Danio rerio GN=ccdc113 PE=2 SV=1	conserved hypothetical protein [Phytophthora infestans T30-4]	[L]	Replication, recombination and repair	--	--
c197608.graph_c0	Coiled-coil domain-containing protein 65 OS=Rattus norvegicus GN=Ccdc65 PE=2 SV=1	hypothetical protein GUITHDRAFT_158068 [Guillardia theta CCMP2712]	--	--	--	--
c205300.graph_c0	Pathogenesis-related protein 1C OS=Nicotiana tabacum PE=2 SV=3	unnamed protein product [Nicotiana tabacum]	[S]	Function unknown	--	--
c199319.graph_c0	Translation initiation factor IF-2 OS=Mycobacterium sp. (strain MCS) GN=infB PE=3 SV=1	conserved hypothetical protein [Pyrenophora tritici-repentis Pt-1C-BFP]	--	--	--	--
c195076.graph_c0	MAP-homologous protein 1 OS=Saccharomyces cerevisiae (strain ATCC 204508 / S288c) GN=MHP1 PE=1 SV=1	conserved hypothetical protein [Pyrenophora tritici-repentis Pt-1C-BFP]	--	--	--	K13171|5e-11|vvi:100262120|hypothetical protein LOC100262120
c204367.graph_c0	Putative protein TPRXL OS=Homo sapiens GN=TPRXL PE=5 SV=2	hypothetical protein LEMA_P120480.1 [Leptosphaeria maculans JN3]	[R]	General function prediction only	--	--
c192420.graph_c0	3-dehydroshikimate dehydratase OS=Neurospora crassa (strain ATCC 24698 / 74-OR23-1A / CBS 708.71 / DSM 1257 / FGSC 987) GN=qa-4 PE=4 SV=1	3-dehydroshikimate dehydratase [Aspergillus oryzae RIB40]	[G]	Carbohydrate transport and metabolism	Molecular Function: catalytic activity (GO:0003824);;	--
c209812.graph_c0	Probable phosphoketolase OS=Thermosynechococcus elongatus (strain BP-1) GN=tll1186 PE=3 SV=1	hypothetical protein SNOG_03148 [Phaeosphaeria nodorum SN15]	[G]	Carbohydrate transport and metabolism	Biological Process: carbohydrate metabolic process (GO:0005975);; Molecular Function: aldehyde-lyase activity (GO:0016832);;	--
c203519.graph_c0	Probable chaperone protein HSP31 OS=Saccharomyces cerevisiae (strain ATCC 204508 / S288c) GN=HSP31 PE=1 SV=1	hypothetical protein FOXB_06919 [Fusarium oxysporum Fo5176]	[R]	General function prediction only	--	--
c214988.graph_c0	Vegetative cell wall protein gp1 OS=Chlamydomonas reinhardtii GN=GP1 PE=2 SV=1	carbohydrate binding family 6 [Ophiostoma piceae UAMH 11346]	--	--	Biological Process: mycelium development (GO:0043581);;	--
c209749.graph_c0	GATA zinc finger domain-containing protein 10 OS=Dictyostelium discoideum GN=gtaJ PE=4 SV=1	uncharacterized protein FFUJ_10874 [Fusarium fujikuroi IMI 58289]	--	--	Molecular Function: sequence-specific DNA binding transcription factor activity (GO:0003700);; Biological Process: regulation of transcription, DNA-templated (GO:0006355);; Molecular Function: zinc ion binding (GO:0008270);; Molecular Function: sequence-specific DNA binding (GO:0043565);;	--
c163512.graph_c0	Pleckstrin homology domain-containing family A member 8 OS=Mus musculus GN=Plekha8 PE=2 SV=2	hypothetical protein SNOG_06085 [Phaeosphaeria nodorum SN15]	--	--	Cellular Component: cytoplasm (GO:0005737);; Molecular Function: glycolipid transporter activity (GO:0017089);; Biological Process: glycolipid transport (GO:0046836);; Molecular Function: glycolipid binding (GO:0051861);;	--
c207011.graph_c0	Zinc finger protein YPR015C OS=Saccharomyces cerevisiae (strain ATCC 204508 / S288c) GN=YPR015C PE=4 SV=1	Zinc finger protein YPR013C [Rhizoctonia solani AG-1 IB]	[R]	General function prediction only	--	--
c209772.graph_c0	Uncharacterized protein L397 OS=Acanthamoeba polyphaga mimivirus GN=MIMI_L397 PE=4 SV=1	TPA: hypothetical protein ZEAMMB73_515660 [Zea mays]	--	--	--	--
c202985.graph_c0	Fatty acid-binding protein OS=Yarrowia lipolytica (strain CLIB 122 / E 150) GN=SCP2 PE=1 SV=4	probable peroxisomal protein POX18 [Fusarium fujikuroi IMI 58289]	[I]	Lipid transport and metabolism	Molecular Function: sterol binding (GO:0032934);;	--
c200766.graph_c0	40S ribosomal protein S5-2 OS=Arabidopsis thaliana GN=RPS5B PE=2 SV=2	unnamed protein product [Chondrus crispus]	[J]	Translation, ribosomal structure and biogenesis	Molecular Function: RNA binding (GO:0003723);; Molecular Function: structural constituent of ribosome (GO:0003735);; Biological Process: translation (GO:0006412);; Cellular Component: small ribosomal subunit (GO:0015935);;	K02989|1e-80|vcn:VOLCADRAFT_120316|rps5
c211704.graph_c0	Mucin-7 OS=Homo sapiens GN=MUC7 PE=1 SV=2	predicted protein [Nectria haematococca mpVI 77-13-4]	--	--	--	--
c91746.graph_c0	1,3-beta-glucanosyltransferase gel4 OS=Neosartorya fumigata (strain ATCC MYA-4609 / Af293 / CBS 101355 / FGSC A1100) GN=gel4 PE=3 SV=1	hypothetical protein HMPREF1120_03477 [Exophiala dermatitidis NIH/UT8656]	--	--	Molecular Function: catalytic activity (GO:0003824);; Biological Process: carbohydrate metabolic process (GO:0005975);;	--
c150243.graph_c0	Beta-apo-4&apos;-carotenal oxygenase OS=Neurospora crassa (strain ATCC 24698 / 74-OR23-1A / CBS 708.71 / DSM 1257 / FGSC 987) GN=ylo-1 PE=1 SV=1	fatty aldehyde dehydrogenase [Ophiostoma piceae UAMH 11346]	[C]	Energy production and conversion	Molecular Function: oxidoreductase activity, acting on the aldehyde or oxo group of donors, NAD or NADP as acceptor (GO:0016620);; Biological Process: cellular metabolic process (GO:0044237);; Biological Process: single-organism metabolic process (GO:0044710);; Biological Process: organic substance metabolic process (GO:0071704);;	K00128|9e-91|sbi:SORBI_08g004840|hypothetical protein
c190099.graph_c0	Glucose/galactose transporter OS=Brucella abortus biovar 1 (strain 9-941) GN=gluP PE=3 SV=1	hypothetical protein SNOG_00015 [Phaeosphaeria nodorum SN15]	[G]	Carbohydrate transport and metabolism	Cellular Component: integral component of membrane (GO:0016021);; Biological Process: transmembrane transport (GO:0055085);;	K02429|4e-62|ppp:PHYPADRAFT_173818|hypothetical protein
c196850.graph_c0	ABC transporter B family member 11 OS=Arabidopsis thaliana GN=ABCB11 PE=2 SV=1	multidrug/pheromone exporter, MDR family, ABC transporter family [Populus trichocarpa]	[V]	Defense mechanisms	Cellular Component: vacuolar membrane (GO:0005774);; Cellular Component: plasma membrane (GO:0005886);; Cellular Component: plasmodesma (GO:0009506);; Biological Process: auxin efflux (GO:0010315);; Molecular Function: auxin influx transmembrane transporter activity (GO:0010328);; Molecular Function: auxin efflux transmembrane transporter activity (GO:0010329);; Molecular Function: ATPase activit…	K05658|0.0|pop:POPTR_834831|multidrug/pheromone exporter, MDR family, ABC transporter family
c174216.graph_c0	Probable 60S ribosomal protein L28e OS=Schizosaccharomyces pombe (strain 972 / ATCC 24843) GN=rpl28e PE=1 SV=1	hypothetical protein SS1G_08976 [Sclerotinia sclerotiorum 1980]	--	--	--	--
c199193.graph_c0	--	hypothetical protein SNOG_06276 [Phaeosphaeria nodorum SN15]	--	--	Molecular Function: DNA binding (GO:0003677);; Cellular Component: nucleus (GO:0005634);; Biological Process: transcription, DNA-templated (GO:0006351);; Molecular Function: zinc ion binding (GO:0008270);;	--
c204824.graph_c0	Axoneme-associated protein mst101(2) OS=Drosophila hydei GN=mst101(2) PE=1 SV=1	hypothetical protein CGGC5_13303 [Colletotrichum gloeosporioides Nara gc5]	--	--	--	--
c208657.graph_c0	Negative regulator of the PHO system OS=Candida albicans GN=PHO85 PE=3 SV=1	CMGC/CDK/CDK5 protein kinase [Rhizoctonia solani AG-1 IA]	[RTKL]	--	Molecular Function: protein serine/threonine kinase activity (GO:0004674);; Molecular Function: ATP binding (GO:0005524);; Biological Process: protein phosphorylation (GO:0006468);;	--
c187437.graph_c0	--	hypothetical protein TSTA_054360 [Talaromyces stipitatus ATCC 10500]	--	--	--	--
c203662.graph_c0	60S ribosomal protein L9-B OS=Saccharomyces cerevisiae (strain ATCC 204508 / S288c) GN=RPL9B PE=1 SV=1	predicted protein [Hordeum vulgare subsp. vulgare]	[J]	Translation, ribosomal structure and biogenesis	Molecular Function: structural constituent of ribosome (GO:0003735);; Cellular Component: ribosome (GO:0005840);; Biological Process: translation (GO:0006412);; Molecular Function: rRNA binding (GO:0019843);;	K02940|1e-101|zma:100286209|60S ribosomal protein L9
c208269.graph_c1	Homeobox-leucine zipper protein HDG5 OS=Arabidopsis thaliana GN=HDG5 PE=2 SV=3	PREDICTED: homeobox-leucine zipper protein ROC3 [Vitis vinifera]	[K]	Transcription	Molecular Function: sequence-specific DNA binding transcription factor activity (GO:0003700);; Cellular Component: nucleus (GO:0005634);; Biological Process: response to cold (GO:0009409);; Biological Process: response to water deprivation (GO:0009414);; Biological Process: abscisic acid-activated signaling pathway (GO:0009738);; Biological Process: hyperosmotic salinity response (GO:0042538);; M…	--
c201850.graph_c0	Woronin body major protein OS=Neurospora crassa (strain ATCC 24698 / 74-OR23-1A / CBS 708.71 / DSM 1257 / FGSC 987) GN=hex-1 PE=1 SV=1	woronin body major protein [Pyrenophora tritici-repentis Pt-1C-BFP]	--	--	Molecular Function: binding (GO:0005488);; Biological Process: translational elongation (GO:0006414);;	--
c196694.graph_c1	1,3-beta-glucanosyltransferase gel4 OS=Neosartorya fumigata (strain ATCC MYA-4609 / Af293 / CBS 101355 / FGSC A1100) GN=gel4 PE=3 SV=1	glycoside hydrolase family 72 protein [Trichoderma atroviride IMI 206040]	--	--	Biological Process: carbohydrate metabolic process (GO:0005975);; Molecular Function: hydrolase activity (GO:0016787);;	--
c205363.graph_c0	Uncharacterized amino-acid permease P7G5.06 OS=Schizosaccharomyces pombe (strain 972 / ATCC 24843) GN=SPAP7G5.06 PE=3 SV=1	hypothetical protein COCHEDRAFT_1148733, partial [Bipolaris maydis C5]	[E]	Amino acid transport and metabolism	Biological Process: amino acid transmembrane transport (GO:0003333);; Molecular Function: amino acid transmembrane transporter activity (GO:0015171);; Cellular Component: integral component of membrane (GO:0016021);;	--
c92821.graph_c0	Dynein, 70 kDa intermediate chain, flagellar outer arm OS=Chlamydomonas reinhardtii GN=ODA6 PE=1 SV=1	putative, Dynein intermediate chain [Ectocarpus siliculosus]	[R]	General function prediction only	Cellular Component: motile cilium (GO:0031514);;	K11143|1e-145|cre:CHLREDRAFT_188612|ODA6
c196471.graph_c0	Ran-binding protein 1 homolog b OS=Arabidopsis thaliana GN=RANBP1B PE=1 SV=2	ran/spi1 binding protein [Coprinopsis cinerea okayama7#130]	[U]	Intracellular trafficking, secretion, and vesicular transport	Biological Process: intracellular transport (GO:0046907);;	--
c208355.graph_c0	--	predicted protein [Leptosphaeria maculans JN3]	--	--	--	--
c164970.graph_c0	Transcription factor RAX1 OS=Arabidopsis thaliana GN=RAX1 PE=2 SV=1	hypothetical protein AURANDRAFT_5675 [Aureococcus anophagefferens]	[KAD]	--	Molecular Function: binding (GO:0005488);;	K09422|5e-25|ath:AT5G23000|MYB37
c184372.graph_c0	Protein sel-1 homolog 2 OS=Mus musculus GN=Sel1l2 PE=2 SV=1	hypothetical protein BATDEDRAFT_8526, partial [Batrachochytrium dendrobatidis JAM81]	[R]	General function prediction only	--	--
c175177.graph_c0	Glycoprotein gp2 OS=Equine herpesvirus 1 (strain V592) GN=71 PE=3 SV=1	hypothetical protein PTT_06377 [Pyrenophora teres f. teres 0-1]	--	--	Molecular Function: nucleic acid binding (GO:0003676);; Molecular Function: sequence-specific DNA binding transcription factor activity (GO:0003700);; Cellular Component: nucleus (GO:0005634);; Biological Process: regulation of transcription, DNA-templated (GO:0006355);;	K09191|1e-07|vvi:100260239|hypothetical protein LOC100260239
c207942.graph_c1	G-type lectin S-receptor-like serine/threonine-protein kinase At1g67520 OS=Arabidopsis thaliana GN=At1g67520 PE=2 SV=3	PREDICTED: G-type lectin S-receptor-like serine/threonine-protein kinase CES101-like [Solanum lycopersicum]	--	--	Molecular Function: kinase activity (GO:0016301);;	--
c207748.graph_c0	Uncharacterized protein YGR266W OS=Saccharomyces cerevisiae (strain ATCC 204508 / S288c) GN=YGR266W PE=1 SV=1	hypothetical protein SNOG_08559 [Phaeosphaeria nodorum SN15]	--	--	--	--
c204650.graph_c0	Fibrocystin-L OS=Homo sapiens GN=PKHD1L1 PE=2 SV=2	hypothetical protein PHYSODRAFT_478338 [Phytophthora sojae]	--	--	--	--
c206226.graph_c0	Cell wall integrity and stress response component 2 OS=Saccharomyces cerevisiae (strain ATCC 204508 / S288c) GN=WSC2 PE=1 SV=1	hypothetical protein FOC1_g10015914 [Fusarium oxysporum f. sp. cubense race 1]	--	--	--	--
c174275.graph_c0	Golgin subfamily A member 4 OS=Homo sapiens GN=GOLGA4 PE=1 SV=1	hypothetical protein G210_1294 [Candida maltosa Xu316]	--	--	--	--
c206896.graph_c0	Tubulin alpha chain OS=Gibberella zeae (strain PH-1 / ATCC MYA-4620 / FGSC 9075 / NRRL 31084) GN=TUB1 PE=3 SV=2	predicted protein [Nectria haematococca mpVI 77-13-4]	[Z]	Cytoskeleton	Molecular Function: GTPase activity (GO:0003924);; Molecular Function: structural constituent of cytoskeleton (GO:0005200);; Molecular Function: GTP binding (GO:0005525);; Cellular Component: cytoplasm (GO:0005737);; Cellular Component: microtubule (GO:0005874);; Biological Process: GTP catabolic process (GO:0006184);; Biological Process: microtubule-based process (GO:0007017);; Biological Proces…	--
c208474.graph_c0	Mucin-5AC (Fragments) OS=Homo sapiens GN=MUC5AC PE=1 SV=3	hypothetical protein LEMA_P119960.1 [Leptosphaeria maculans JN3]	--	--	Molecular Function: ATP adenylyltransferase activity (GO:0003877);; Biological Process: metabolic process (GO:0008152);; Cellular Component: membrane (GO:0016020);; Biological Process: vesicle-mediated transport (GO:0016192);;	--
c197082.graph_c0	Uncharacterized protein DDB_G0288133 OS=Dictyostelium discoideum GN=DDB_G0288133 PE=4 SV=1	PREDICTED: uncharacterized protein LOC101314953 [Fragaria vesca subsp. vesca]	--	--	--	K13199|1e-20|vcn:VOLCADRAFT_105597|hypothetical protein
c186329.graph_c0	Pyruvate carboxylase OS=Aspergillus niger GN=pyc PE=3 SV=1	pyruvate carboxylase [Exophiala dermatitidis NIH/UT8656]	[C]	Energy production and conversion	Molecular Function: DNA binding (GO:0003677);; Molecular Function: biotin carboxylase activity (GO:0004075);; Molecular Function: pyruvate carboxylase activity (GO:0004736);; Molecular Function: ATP binding (GO:0005524);; Cellular Component: cytoplasm (GO:0005737);; Biological Process: gluconeogenesis (GO:0006094);; Molecular Function: metal ion binding (GO:0046872);;	K01958|0.0|ota:Ot08g00930|Acetyl-CoA carboxylase (ISS)
c177838.graph_c0	--	hypothetical protein SETTUDRAFT_164178 [Setosphaeria turcica Et28A]	--	--	--	--
c201119.graph_c0	EF-hand domain-containing protein 1 OS=Homo sapiens GN=EFHC1 PE=1 SV=1	protofilament ribbon protein of flagellar microtubules [Micromonas pusilla CCMP1545]	--	--	--	--
c202006.graph_c0	Putative uncharacterized protein DDB_G0290989 OS=Dictyostelium discoideum GN=DDB_G0290989 PE=4 SV=2	hypothetical protein GUITHDRAFT_139125 [Guillardia theta CCMP2712]	--	--	--	--
c207418.graph_c0	Probable receptor-like protein kinase At1g11050 OS=Arabidopsis thaliana GN=At1g11050 PE=2 SV=1	hypothetical protein PRUPE_ppa024913mg [Prunus persica]	--	--	Molecular Function: nucleotide binding (GO:0000166);; Molecular Function: protein kinase activity (GO:0004672);; Biological Process: phosphorylation (GO:0016310);;	--
c197357.graph_c0	Glycerophosphoryl diester phosphodiesterase OS=Escherichia coli (strain K12) GN=glpQ PE=1 SV=2	hypothetical protein PHYSODRAFT_467898 [Phytophthora sojae]	[C]	Energy production and conversion	Cellular Component: cell part (GO:0044464);;	K01126|8e-52|ath:AT5G08030|glycerophosphoryl diester phosphodiesterase family protein
c206563.graph_c0	von Willebrand factor A domain-containing protein 5A OS=Homo sapiens GN=VWA5A PE=2 SV=2	hypothetical protein FOXB_11399 [Fusarium oxysporum Fo5176]	[R]	General function prediction only	--	--
c93005.graph_c0	Platelet binding protein GspB OS=Streptococcus gordonii GN=gspB PE=1 SV=1	hypothetical protein GUITHDRAFT_133789 [Guillardia theta CCMP2712]	--	--	--	--
c183928.graph_c0	--	PREDICTED: uncharacterized protein LOC100249838 [Vitis vinifera]	--	--	Biological Process: maltose metabolic process (GO:0000023);; Cellular Component: nucleus (GO:0005634);; Cellular Component: vacuole (GO:0005773);; Biological Process: glycerol metabolic process (GO:0006071);; Biological Process: lipid metabolic process (GO:0006629);; Molecular Function: glycerophosphodiester phosphodiesterase activity (GO:0008889);; Cellular Component: chloroplast stroma (GO:0009…	--
c188683.graph_c0	Condensin complex subunit 2 OS=Arabidopsis thaliana GN=CAPH PE=1 SV=1	Os01g0532800 [Oryza sativa Japonica Group]	--	--	Biological Process: organelle organization (GO:0006996);; Biological Process: regulation of gene expression (GO:0010468);; Biological Process: cellular macromolecule biosynthetic process (GO:0034645);; Biological Process: regulation of cellular process (GO:0050794);; Biological Process: nucleic acid metabolic process (GO:0090304);;	K06676|3e-13|osa:4327806|Os01g0532800
c192564.graph_c1	Protein PF14_0175 OS=Plasmodium falciparum (isolate 3D7) GN=PF14_0175 PE=4 SV=1	ER to Golgi vesicle transport protein, putative; intracellular protein transport protein, putative [Candida dubliniensis CD36]	--	--	Biological Process: single-organism cellular process (GO:0044763);;	--
c215634.graph_c0	Long chain acyl-CoA synthetase 6, peroxisomal OS=Arabidopsis thaliana GN=LACS6 PE=1 SV=1	long-chain fatty-acid-CoA ligase [Exophiala dermatitidis NIH/UT8656]	[I]	Lipid transport and metabolism	Molecular Function: ligase activity (GO:0016874);; Biological Process: primary metabolic process (GO:0044238);; Biological Process: organic substance metabolic process (GO:0071704);;	K01897|1e-147|sbi:SORBI_08g001010|hypothetical protein
c168380.graph_c0	Amino-acid permease BAT1 OS=Arabidopsis thaliana GN=BAT1 PE=2 SV=2	hypothetical protein TRIATDRAFT_240747 [Trichoderma atroviride IMI 206040]	[E]	Amino acid transport and metabolism	Biological Process: amino acid transmembrane transport (GO:0003333);; Molecular Function: amino acid transmembrane transporter activity (GO:0015171);; Cellular Component: integral component of membrane (GO:0016021);;	--
c192442.graph_c0	Cathepsin Z OS=Mus musculus GN=Ctsz PE=2 SV=1	cysteine protease, partial [Plasmopara viticola]	--	--	--	K08568|2e-73|vcn:VOLCADRAFT_120530|hypothetical protein
c92692.graph_c0	Axoneme-associated protein mst101(2) OS=Drosophila hydei GN=mst101(2) PE=1 SV=1	unnamed protein product [Blastocystis hominis]	--	--	--	--
c201486.graph_c0	3-hydroxybenzoate 6-hydroxylase 1 OS=Pseudomonas alcaligenes GN=xlnD PE=1 SV=1	3-hydroxybenzoate 6-hydroxylase 1 [Fusarium oxysporum f. sp. cubense race 1]	[HC]	--	Molecular Function: oxidoreductase activity (GO:0016491);; Molecular Function: carboxy-lyase activity (GO:0016831);; Biological Process: oxidation-reduction process (GO:0055114);;	--
c204724.graph_c0	High-affinity nicotinic acid transporter OS=Saccharomyces cerevisiae (strain ATCC 204508 / S288c) GN=TNA1 PE=1 SV=1	hypothetical protein MYCFIDRAFT_55210 [Pseudocercospora fijiensis CIRAD86]	[GEPR]	--	Cellular Component: integral component of membrane (GO:0016021);; Biological Process: transmembrane transport (GO:0055085);;	--
c171886.graph_c0	Cell wall protein TIR3 OS=Saccharomyces cerevisiae (strain ATCC 204508 / S288c) GN=TIR3 PE=2 SV=1	YALI0B14795p [Yarrowia lipolytica]	--	--	--	--
c183402.graph_c0	Small heat shock protein C4 OS=Rickettsia felis (strain ATCC VR-1525 / URRWXCal2) GN=hspc4-1 PE=3 SV=1	hypothetical protein, variant [Exophiala dermatitidis NIH/UT8656]	[O]	Posttranslational modification, protein turnover, chaperones	--	--
c208258.graph_c1	Uncharacterized amino-acid permease P7G5.06 OS=Schizosaccharomyces pombe (strain 972 / ATCC 24843) GN=SPAP7G5.06 PE=3 SV=1	predicted protein [Nectria haematococca mpVI 77-13-4]	[E]	Amino acid transport and metabolism	Biological Process: amino acid transmembrane transport (GO:0003333);; Molecular Function: amino acid transmembrane transporter activity (GO:0015171);; Cellular Component: integral component of membrane (GO:0016021);;	--
c195811.graph_c0	Mucin-2 OS=Homo sapiens GN=MUC2 PE=1 SV=2	hypothetical protein COCHEDRAFT_1164567 [Bipolaris maydis C5]	--	--	Molecular Function: catalytic activity (GO:0003824);; Biological Process: metabolic process (GO:0008152);;	--
c210356.graph_c1	--	hypothetical protein FOC1_g10007747 [Fusarium oxysporum f. sp. cubense race 1]	--	--	Cellular Component: integral component of membrane (GO:0016021);; Molecular Function: transferase activity, transferring hexosyl groups (GO:0016758);;	--
c166951.graph_c0	Single-stranded DNA-binding protein RIM1, mitochondrial OS=Saccharomyces cerevisiae (strain ATCC 204508 / S288c) GN=RIM1 PE=1 SV=1	hypothetical protein COCSADRAFT_179332 [Bipolaris sorokiniana ND90Pr]	--	--	Molecular Function: single-stranded DNA binding (GO:0003697);; Cellular Component: mitochondrion (GO:0005739);; Biological Process: DNA replication (GO:0006260);;	--
c192196.graph_c0	40S ribosomal protein S10 OS=Lumbricus rubellus GN=RPS10 PE=2 SV=1	predicted protein [Bathycoccus prasinos]	[J]	Translation, ribosomal structure and biogenesis	--	K02947|3e-29|olu:OSTLU_28709|RPS10
c205016.graph_c0	ABC transporter F family member 3 OS=Arabidopsis thaliana GN=ABCF3 PE=2 SV=1	hypothetical protein PRUPE_ppa002137mg [Prunus persica]	--	--	Cellular Component: cytosol (GO:0005829);; Biological Process: gluconeogenesis (GO:0006094);; Biological Process: glycolysis (GO:0006096);; Biological Process: mRNA export from nucleus (GO:0006406);; Biological Process: protein import into nucleus (GO:0006606);; Biological Process: cytoskeleton organization (GO:0007010);; Biological Process: response to salt stress (GO:0009651);; Biological Proce…	K06158|0.0|sbi:SORBI_04g037970|hypothetical protein
c210908.graph_c0	Uncharacterized protein DKFZp434B061 OS=Homo sapiens PE=2 SV=2	hypothetical protein BN14_09148 [Rhizoctonia solani AG-1 IB]	--	--	--	--
c195955.graph_c0	Dehydration-responsive protein RD22 OS=Arabidopsis thaliana GN=RD22 PE=2 SV=1	RD22-like protein [Camellia sinensis]	--	--	Biological Process: response to stress (GO:0006950);; Biological Process: response to abiotic stimulus (GO:0009628);; Cellular Component: intracellular membrane-bounded organelle (GO:0043231);; Cellular Component: cytoplasmic part (GO:0044444);; Biological Process: response to oxygen-containing compound (GO:1901700);;	--
c123362.graph_c0	Quinate permease OS=Neurospora terricola GN=qa-y PE=3 SV=1	hypothetical protein PTT_10796 [Pyrenophora teres f. teres 0-1]	[GEPR]	--	Cellular Component: integral component of membrane (GO:0016021);; Biological Process: quinate metabolic process (GO:0019630);; Molecular Function: substrate-specific transmembrane transporter activity (GO:0022891);; Biological Process: transmembrane transport (GO:0055085);;	--
c208473.graph_c0	Flavin carrier protein 2 OS=Saccharomyces cerevisiae (strain ATCC 204508 / S288c) GN=FLC2 PE=1 SV=2	hypothetical protein LEMA_P122900.1 [Leptosphaeria maculans JN3]	--	--	--	K14306|3e-08|rcu:RCOM_1609340|structural constituent of nuclear pore, putative
c86479.graph_c0	Isotrichodermin C-15 hydroxylase OS=Fusarium sporotrichioides GN=TRI11 PE=3 SV=1	putative isotrichodermin c-15 hydroxylase protein [Togninia minima UCRPA7]	[Q]	Secondary metabolites biosynthesis, transport and catabolism	Molecular Function: monooxygenase activity (GO:0004497);; Molecular Function: iron ion binding (GO:0005506);; Molecular Function: electron carrier activity (GO:0009055);; Molecular Function: oxidoreductase activity, acting on paired donors, with incorporation or reduction of molecular oxygen (GO:0016705);; Molecular Function: heme binding (GO:0020037);; Biological Process: oxidation-reduction pro…	--
c200345.graph_c0	--	hypothetical protein BN14_07549 [Rhizoctonia solani AG-1 IB]	--	--	--	--
c93684.graph_c0	--	hypothetical protein HMPREF1120_00350 [Exophiala dermatitidis NIH/UT8656]	--	--	--	--
c86629.graph_c0	Carboxylic acid transporter protein homolog OS=Saccharomyces cerevisiae (strain ATCC 204508 / S288c) GN=JEN1 PE=1 SV=1	MFS transporter, SHS family, lactate transporter [Exophiala dermatitidis NIH/UT8656]	[GEPR]	--	Biological Process: carbohydrate transport (GO:0008643);; Cellular Component: integral component of membrane (GO:0016021);; Molecular Function: transmembrane transporter activity (GO:0022857);; Biological Process: transmembrane transport (GO:0055085);;	--
c178229.graph_c0	Dityrosine transporter 1 OS=Saccharomyces cerevisiae (strain ATCC 204508 / S288c) GN=DTR1 PE=1 SV=1	hypothetical protein SETTUDRAFT_117399 [Setosphaeria turcica Et28A]	[GEPR]	--	--	--
c212548.graph_c0	ATP synthase subunit J, mitochondrial OS=Saccharomyces cerevisiae (strain ATCC 204508 / S288c) GN=ATP18 PE=1 SV=1	hypothetical protein PTT_11955 [Pyrenophora teres f. teres 0-1]	--	--	Cellular Component: mitochondrial proton-transporting ATP synthase complex, coupling factor F(o) (GO:0000276);; Biological Process: ATP synthesis coupled proton transport (GO:0015986);; Biological Process: mitochondrial proton-transporting ATP synthase complex assembly (GO:0033615);; Molecular Function: proton-transporting ATP synthase activity, rotational mechanism (GO:0046933);; Molecular Funct…	--
c163007.graph_c0	--	hypothetical protein SNOG_00111 [Phaeosphaeria nodorum SN15]	--	--	--	--
c168492.graph_c0	Uncharacterized protein LOC284861 OS=Homo sapiens PE=2 SV=1	hypothetical protein TRIATDRAFT_41980 [Trichoderma atroviride IMI 206040]	--	--	Molecular Function: carbon-nitrogen ligase activity, with glutamine as amido-N-donor (GO:0016884);;	--
c196388.graph_c0	Glucoamylase OS=Aspergillus oryzae (strain ATCC 42149 / RIB 40) GN=glaA PE=2 SV=2	hypothetical protein FOXB_03895 [Fusarium oxysporum Fo5176]	[G]	Carbohydrate transport and metabolism	Biological Process: polysaccharide catabolic process (GO:0000272);; Molecular Function: glucan 1,4-alpha-glucosidase activity (GO:0004339);; Molecular Function: starch binding (GO:2001070);;	--
c211273.graph_c1	Chitin synthase 8 OS=Ustilago maydis (strain 521 / FGSC 9021) GN=CHS8 PE=3 SV=1	class V chitin synthase [Fusarium oxysporum]	--	--	Molecular Function: DNA binding (GO:0003677);; Molecular Function: motor activity (GO:0003774);; Molecular Function: chitin synthase activity (GO:0004100);; Molecular Function: ATP binding (GO:0005524);; Cellular Component: myosin complex (GO:0016459);; Molecular Function: heme binding (GO:0020037);;	--
c186448.graph_c0	26S proteasome non-ATPase regulatory subunit 1 OS=Mus musculus GN=Psmd1 PE=1 SV=1	hypothetical protein RO3G_13173 [Rhizopus delemar RA 99-880]	[O]	Posttranslational modification, protein turnover, chaperones	--	K03032|0.0|ppp:PHYPADRAFT_166351|hypothetical protein
c207323.graph_c5	ATPase 2, plasma membrane-type OS=Arabidopsis thaliana GN=AHA2 PE=1 SV=2	AT1G80660-like protein, partial [Capsella rubella]	--	--	Molecular Function: ATP binding (GO:0005524);; Biological Process: ATP catabolic process (GO:0006200);; Biological Process: ATP biosynthetic process (GO:0006754);; Biological Process: cation transport (GO:0006812);; Molecular Function: hydrogen-exporting ATPase activity, phosphorylative mechanism (GO:0008553);; Cellular Component: integral component of membrane (GO:0016021);; Molecular Function: …	K01535|7e-86|vvi:100267065|hypothetical protein LOC100267065
c208450.graph_c1	Heat shock 70 kDa protein OS=Emericella nidulans (strain FGSC A4 / ATCC 38163 / CBS 112.46 / NRRL 194 / M139) GN=AN6010 PE=1 SV=1	similar to mitochondrial heat shock protein [Leptosphaeria maculans JN3]	[O]	Posttranslational modification, protein turnover, chaperones	Molecular Function: ATP binding (GO:0005524);; Cellular Component: mitochondrion (GO:0005739);; Biological Process: protein targeting to mitochondrion (GO:0006626);; Biological Process: spore germination (GO:0009847);; Biological Process: protein refolding (GO:0042026);; Biological Process: mycelium development (GO:0043581);; Molecular Function: unfolded protein binding (GO:0051082);; Biological …	K04043|1e-111|cme:CML205C|dnaK-type molecular chaperone mortalin, mitochondrial precursor
c176539.graph_c0	Synaptobrevin homolog 1 OS=Schizosaccharomyces pombe (strain 972 / ATCC 24843) GN=syb1 PE=3 SV=1	putative synaptobrevin protein [Neofusicoccum parvum UCRNP2]	[U]	Intracellular trafficking, secretion, and vesicular transport	--	--
c190789.graph_c0	--	hypothetical protein PTT_11398 [Pyrenophora teres f. teres 0-1]	--	--	--	--
c173676.graph_c0	--	predicted protein [Pyrenophora tritici-repentis Pt-1C-BFP]	--	--	--	--
c199797.graph_c0	40S ribosomal protein S2 OS=Saccharomyces cerevisiae (strain ATCC 204508 / S288c) GN=RPS2 PE=1 SV=3	hypothetical protein TRIATDRAFT_259826 [Trichoderma atroviride IMI 206040]	[J]	Translation, ribosomal structure and biogenesis	Molecular Function: RNA binding (GO:0003723);; Molecular Function: structural constituent of ribosome (GO:0003735);; Biological Process: translation (GO:0006412);; Cellular Component: small ribosomal subunit (GO:0015935);; Biological Process: mycelium development (GO:0043581);;	K02981|1e-118|ath:AT1G58983|40S ribosomal protein S2, putative
c213733.graph_c0	--	hypothetical protein HMPREF1120_00776 [Exophiala dermatitidis NIH/UT8656]	--	--	--	--
c186140.graph_c0	Negative regulator of sexual conjugation and meiosis OS=Schizosaccharomyces pombe (strain 972 / ATCC 24843) GN=ran1 PE=1 SV=2	hypothetical protein HMPREF1120_01997 [Exophiala dermatitidis NIH/UT8656]	[RTKL]	--	Molecular Function: protein serine/threonine kinase activity (GO:0004674);; Molecular Function: ATP binding (GO:0005524);; Biological Process: protein phosphorylation (GO:0006468);;	--
c209875.graph_c0	Probable glycosidase crf1 OS=Neosartorya fumigata (strain ATCC MYA-4609 / Af293 / CBS 101355 / FGSC A1100) GN=crf1 PE=1 SV=2	hypothetical protein FOXB_07539 [Fusarium oxysporum Fo5176]	--	--	Molecular Function: hydrolase activity, hydrolyzing O-glycosyl compounds (GO:0004553);; Biological Process: carbohydrate metabolic process (GO:0005975);; Cellular Component: fungal-type cell wall (GO:0009277);; Cellular Component: membrane (GO:0016020);; Molecular Function: IgE binding (GO:0019863);;	--
c201139.graph_c0	Vegetative cell wall protein gp1 OS=Chlamydomonas reinhardtii GN=GP1 PE=2 SV=1	hypothetical protein SNOG_04487 [Phaeosphaeria nodorum SN15]	[D]	Cell cycle control, cell division, chromosome partitioning	--	--
c210217.graph_c0	UDP-glucose 6-dehydrogenase 1 OS=Oryza sativa subsp. japonica GN=UGD1 PE=3 SV=1	hypothetical protein FOXB_01527 [Fusarium oxysporum Fo5176]	[M]	Cell wall/membrane/envelope biogenesis	Molecular Function: oxidoreductase activity, acting on the CH-OH group of donors, NAD or NADP as acceptor (GO:0016616);; Molecular Function: NAD binding (GO:0051287);; Biological Process: oxidation-reduction process (GO:0055114);;	K00012|1e-146|vvi:100264653|hypothetical protein LOC100264653
c190445.graph_c0	Serine palmitoyltransferase 2 OS=Schizosaccharomyces pombe (strain 972 / ATCC 24843) GN=lcb2 PE=3 SV=1	hypothetical protein COCHEDRAFT_1227287 [Bipolaris maydis C5]	[H]	Coenzyme transport and metabolism	Molecular Function: serine C-palmitoyltransferase activity (GO:0004758);; Biological Process: sphingolipid biosynthetic process (GO:0030148);; Molecular Function: pyridoxal phosphate binding (GO:0030170);; Cellular Component: SPOTS complex (GO:0035339);;	--
c182160.graph_c0	--	predicted protein [Micromonas sp. RCC299]	--	--	--	--
c208007.graph_c1	Flocculation protein FLO11 OS=Saccharomyces cerevisiae (strain ATCC 204508 / S288c) GN=MUC1 PE=1 SV=2	hypothetical protein AG1IA_02382 [Rhizoctonia solani AG-1 IA]	--	--	--	--
c131904.graph_c0	--	hypothetical protein COCSADRAFT_265866 [Bipolaris sorokiniana ND90Pr]	--	--	--	--
c201748.graph_c0	Flocculation protein FLO11 OS=Saccharomyces cerevisiae (strain ATCC 204508 / S288c) GN=MUC1 PE=1 SV=2	hypothetical protein SNOG_02641 [Phaeosphaeria nodorum SN15]	--	--	--	--
c173651.graph_c0	Dynein heavy chain 1, axonemal OS=Rattus norvegicus GN=Dnah1 PE=2 SV=2	hypothetical protein SELMODRAFT_138124 [Selaginella moellendorffii]	--	--	Molecular Function: motor activity (GO:0003774);; Molecular Function: protein binding (GO:0005515);; Cellular Component: axonemal dynein complex (GO:0005858);; Cellular Component: intraciliary transport particle B (GO:0030992);; Biological Process: motile cilium assembly (GO:0044458);; Biological Process: establishment of protein localization to organelle (GO:0072594);;	K10408|0.0|cre:CHLREDRAFT_130324|DHC2
c201513.graph_c0	Mitochondrial-processing peptidase subunit beta OS=Blastocladiella emersonii GN=MPP1 PE=3 SV=1	hypothetical protein PHYSODRAFT_545625 [Phytophthora sojae]	[R]	General function prediction only	Cellular Component: mitochondrial envelope (GO:0005740);; Molecular Function: hydrolase activity (GO:0016787);; Cellular Component: organelle membrane (GO:0031090);; Cellular Component: membrane-enclosed lumen (GO:0031974);; Biological Process: cellular metabolic process (GO:0044237);; Biological Process: primary metabolic process (GO:0044238);; Biological Process: organic substance metabolic pro…	K01412|1e-100|ppp:PHYPADRAFT_185217|hypothetical protein
c195647.graph_c0	40S ribosomal protein S2-4 OS=Arabidopsis thaliana GN=RPS2D PE=2 SV=1	40S ribosomal protein S2 [Arabidopsis lyrata subsp. lyrata]	[J]	Translation, ribosomal structure and biogenesis	Biological Process: RNA methylation (GO:0001510);; Molecular Function: structural constituent of ribosome (GO:0003735);; Cellular Component: nucleolus (GO:0005730);; Cellular Component: Golgi apparatus (GO:0005794);; Biological Process: translation (GO:0006412);; Biological Process: pyrimidine ribonucleotide biosynthetic process (GO:0009220);; Cellular Component: plasmodesma (GO:0009506);; Cellul…	K02981|1e-111|ath:AT3G57490|40S ribosomal protein S2 (RPS2D)
c209350.graph_c0	Branched-chain-amino-acid aminotransferase, mitochondrial OS=Schizosaccharomyces pombe (strain 972 / ATCC 24843) GN=eca39 PE=1 SV=3	hypothetical protein FG04570.1 [Fusarium graminearum PH-1]	[EH]	--	Biological Process: branched-chain amino acid biosynthetic process (GO:0009082);; Molecular Function: L-leucine transaminase activity (GO:0052654);; Molecular Function: L-valine transaminase activity (GO:0052655);; Molecular Function: L-isoleucine transaminase activity (GO:0052656);;	K00826|6e-65|ota:Ot08g02190|Branched chain aminotransferase BCAT1, pyridoxal phosphate enzymes type IV superfamily (ISS)
c207967.graph_c0	Histone H1 OS=Neurospora crassa (strain ATCC 24698 / 74-OR23-1A / CBS 708.71 / DSM 1257 / FGSC 987) GN=hh1 PE=3 SV=1	hypothetical protein SNOG_12105 [Phaeosphaeria nodorum SN15]	--	--	Cellular Component: chromosome (GO:0005694);;	K11275|9e-35|osa:4334439|Os03g0799000
c195597.graph_c0	Salicylate hydroxylase OS=Pseudomonas putida GN=nahG PE=4 SV=1	mannitol 1-phosphate dehydrogenase [Phaeosphaeria nodorum SN15]	[HC]	--	Molecular Function: oxidoreductase activity (GO:0016491);; Biological Process: oxidation-reduction process (GO:0055114);;	--
c199609.graph_c0	Probable ADP-ribosylation factor GTPase-activating protein AGD8 OS=Arabidopsis thaliana GN=AGD8 PE=1 SV=1	ADP-ribosylation factor GTPase-activating protein AGD10 [Medicago truncatula]	[U]	Intracellular trafficking, secretion, and vesicular transport	--	K12493|4e-36|zma:100191606|hypothetical protein LOC100191606
c207825.graph_c0	Ammonia transport outward protein 2 OS=Saccharomyces cerevisiae (strain ATCC 204508 / S288c) GN=ATO2 PE=1 SV=1	hypothetical protein BN14_10818 [Rhizoctonia solani AG-1 IB]	[S]	Function unknown	--	K07034|4e-64|ppp:PHYPADRAFT_123327|hypothetical protein
c210374.graph_c0	Probable glutamate--tRNA ligase, cytoplasmic OS=Schizosaccharomyces pombe (strain 972 / ATCC 24843) GN=SPAC17A5.15c PE=1 SV=1	hypothetical protein FOXB_13547 [Fusarium oxysporum Fo5176]	[J]	Translation, ribosomal structure and biogenesis	Molecular Function: glutamate-tRNA ligase activity (GO:0004818);; Molecular Function: ATP binding (GO:0005524);; Cellular Component: mitochondrion (GO:0005739);; Biological Process: glutamyl-tRNA aminoacylation (GO:0006424);; Cellular Component: methionyl glutamyl tRNA synthetase complex (GO:0017102);;	K01885|1e-176|vcn:VOLCADRAFT_77768|hypothetical protein
c146618.graph_c1	Probable quinate permease OS=Neosartorya fischeri (strain ATCC 1020 / DSM 3700 / FGSC A1164 / NRRL 181) GN=qutD PE=3 SV=1	MFS quinate transporter QutD [Neosartorya fischeri NRRL 181]	[GEPR]	--	Biological Process: maltose metabolic process (GO:0000023);; Cellular Component: plasma membrane (GO:0005886);; Molecular Function: monosaccharide transmembrane transporter activity (GO:0015145);; Biological Process: monosaccharide transport (GO:0015749);; Cellular Component: integral component of membrane (GO:0016021);; Biological Process: quinate metabolic process (GO:0019630);; Biological Proc…	K08150|5e-24|vvi:100246301|hypothetical protein LOC100246301
c208892.graph_c0	Vanillin dehydrogenase OS=Pseudomonas fluorescens GN=vdh PE=3 SV=1	Salicylaldehyde dehydrogenase [Fusarium oxysporum f. sp. cubense race 1]	[C]	Energy production and conversion	Molecular Function: oxidoreductase activity, acting on the aldehyde or oxo group of donors, NAD or NADP as acceptor (GO:0016620);; Biological Process: oxidation-reduction process (GO:0055114);;	K00135|7e-90|cme:CMR066C|succinate-semialdehyde dehydrogenase (NADP+) (SSDH)
c198198.graph_c0	Mucin-2 OS=Homo sapiens GN=MUC2 PE=1 SV=2	predicted protein [Leptosphaeria maculans JN3]	--	--	--	--
c201143.graph_c0	--	hypothetical protein NECHADRAFT_82035 [Nectria haematococca mpVI 77-13-4]	--	--	--	--
c148944.graph_c0	Putative protein TPRXL OS=Homo sapiens GN=TPRXL PE=5 SV=2	hypothetical protein SNOG_13847 [Phaeosphaeria nodorum SN15]	--	--	--	--
c211014.graph_c0	Cellobiose dehydrogenase OS=Phanerochaete chrysosporium GN=CDH-1 PE=1 SV=1	related to cellobiose dehydrogenase [Fusarium fujikuroi IMI 58289]	--	--	Molecular Function: catalytic activity (GO:0003824);; Biological Process: carbohydrate catabolic process (GO:0016052);; Molecular Function: carbohydrate binding (GO:0030246);;	--
c93869.graph_c0	--	uncharacterized protein FFUJ_11853 [Fusarium fujikuroi IMI 58289]	--	--	--	--
c207728.graph_c0	40S ribosomal protein S1 OS=Phaeosphaeria nodorum (strain SN15 / ATCC MYA-4574 / FGSC 10173) GN=RPS1 PE=3 SV=1	hypothetical protein SNOG_09423 [Phaeosphaeria nodorum SN15]	[J]	Translation, ribosomal structure and biogenesis	Molecular Function: structural constituent of ribosome (GO:0003735);; Cellular Component: ribosome (GO:0005840);; Biological Process: translation (GO:0006412);;	K02984|1e-118|rcu:RCOM_1427870|40S ribosomal protein S3a, putative
c208893.graph_c0	Polygalacturonase OS=Cochliobolus carbonum GN=PGN1 PE=3 SV=1	endo-polygalacturonase PG1 [Thanatephorus cucumeris]	--	--	Biological Process: metabolic process (GO:0008152);; Molecular Function: hydrolase activity, acting on glycosyl bonds (GO:0016798);;	--
c192811.graph_c0	Uncharacterized MFS-type transporter C1271.10c OS=Schizosaccharomyces pombe (strain 972 / ATCC 24843) GN=SPBC1271.10c PE=1 SV=1	hypothetical protein COCHEDRAFT_1177268 [Bipolaris maydis C5]	[GEPR]	--	--	--
c205827.graph_c1	--	hypothetical protein NECHADRAFT_97937 [Nectria haematococca mpVI 77-13-4]	--	--	Molecular Function: iron ion binding (GO:0005506);; Molecular Function: electron carrier activity (GO:0009055);; Molecular Function: oxidoreductase activity, acting on paired donors, with incorporation or reduction of molecular oxygen (GO:0016705);; Molecular Function: heme binding (GO:0020037);; Biological Process: oxidation-reduction process (GO:0055114);;	--
c186052.graph_c0	Putative transcription factor kapC OS=Neosartorya fumigata (strain ATCC MYA-4609 / Af293 / CBS 101355 / FGSC A1100) GN=kapC PE=3 SV=2	hypothetical protein TRIATDRAFT_141284 [Trichoderma atroviride IMI 206040]	--	--	Molecular Function: sequence-specific DNA binding transcription factor activity (GO:0003700);; Biological Process: regulation of transcription, DNA-templated (GO:0006355);; Molecular Function: sequence-specific DNA binding (GO:0043565);;	--
c186449.graph_c0	--	hypothetical protein SNOG_04326 [Phaeosphaeria nodorum SN15]	--	--	--	--
c200660.graph_c0	Lysine-rich arabinogalactan protein 19 OS=Arabidopsis thaliana GN=AGP19 PE=2 SV=2	hypothetical protein FOC1_g10012032 [Fusarium oxysporum f. sp. cubense race 1]	--	--	--	--
c205244.graph_c0	Collagen-like protein 5 OS=Acanthamoeba polyphaga mimivirus GN=MIMI_R241 PE=4 SV=1	hypothetical protein COCSUDRAFT_40018 [Coccomyxa subellipsoidea C-169]	--	--	--	--
c204050.graph_c0	Pisatin demethylase OS=Fusarium solani subsp. pisi GN=PDAT9 PE=3 SV=1	Pisatin demethylase [Fusarium oxysporum f. sp. cubense race 1]	[Q]	Secondary metabolites biosynthesis, transport and catabolism	Molecular Function: monooxygenase activity (GO:0004497);; Molecular Function: iron ion binding (GO:0005506);; Molecular Function: electron carrier activity (GO:0009055);; Molecular Function: oxidoreductase activity, acting on paired donors, with incorporation or reduction of molecular oxygen (GO:0016705);; Molecular Function: heme binding (GO:0020037);; Biological Process: oxidation-reduction pro…	--
c203408.graph_c0	Isoleucine--tRNA ligase OS=Tetrahymena thermophila GN=ILSA PE=3 SV=1	isoleucyl-tRNA synthetase [Arabidopsis thaliana]	[J]	Translation, ribosomal structure and biogenesis	Molecular Function: nucleotide binding (GO:0000166);; Molecular Function: aminoacyl-tRNA ligase activity (GO:0004812);; Cellular Component: cytosol (GO:0005829);; Biological Process: gluconeogenesis (GO:0006094);; Biological Process: glycolysis (GO:0006096);; Biological Process: tRNA aminoacylation for protein translation (GO:0006418);; Biological Process: cytoskeleton organization (GO:0007010);;…	K01870|0.0|ath:AT4G10320|isoleucyl-tRNA synthetase, putative / isoleucine--tRNA ligase, putative (EC:6.1.1.5)
c210426.graph_c0	Probable basic-leucine zipper transcription factor S OS=Dictyostelium discoideum GN=bzpS PE=3 SV=1	hypothetical protein FOXB_09797 [Fusarium oxysporum Fo5176]	--	--	Molecular Function: sequence-specific DNA binding transcription factor activity (GO:0003700);; Biological Process: regulation of transcription, DNA-templated (GO:0006355);; Molecular Function: sequence-specific DNA binding (GO:0043565);;	--
c211330.graph_c0	Vacuolar calcium ion transporter OS=Saccharomyces cerevisiae (strain ATCC 204508 / S288c) GN=VCX1 PE=1 SV=1	Vacuolar cation/proton exchanger 2 [Fusarium oxysporum f. sp. cubense race 4]	--	--	Biological Process: calcium ion transport (GO:0006816);; Molecular Function: calcium:hydrogen antiporter activity (GO:0015369);; Cellular Component: integral component of membrane (GO:0016021);; Biological Process: transmembrane transport (GO:0055085);;	K07300|1e-134|zma:100272806|hypothetical protein LOC100272806
c208479.graph_c0	Chitin synthase 1 OS=Ustilago maydis (strain 521 / FGSC 9021) GN=CHS1 PE=3 SV=2	chitin synthase [Rhizoctonia solani AG-1 IB]	[M]	Cell wall/membrane/envelope biogenesis	Molecular Function: chitin synthase activity (GO:0004100);; Biological Process: chitin biosynthetic process (GO:0006031);;	--
c200145.graph_c0	NADH dehydrogenase [ubiquinone] 1 beta subcomplex subunit 9 OS=Arabidopsis thaliana GN=CIB22 PE=2 SV=1	related to NADH2 dehydrogenase (ubiquinone) chain CI-B22 [Fusarium fujikuroi IMI 58289]	--	--	--	K03965|1e-21|osa:4342058|Os06g0714100
c171670.graph_c0	Glutamine synthetase OS=Emericella nidulans (strain FGSC A4 / ATCC 38163 / CBS 112.46 / NRRL 194 / M139) GN=glnA PE=3 SV=3	glutamine synthetase [Exophiala dermatitidis NIH/UT8656]	[E]	Amino acid transport and metabolism	Molecular Function: glutamate-ammonia ligase activity (GO:0004356);; Molecular Function: ATP binding (GO:0005524);; Cellular Component: cytoplasm (GO:0005737);; Biological Process: glutamine biosynthetic process (GO:0006542);; Biological Process: cellular response to farnesol (GO:0097308);;	K01915|1e-146|osa:4330649|Os02g0735200
c174487.graph_c0	Pathogenesis-related protein PR-1 OS=Medicago truncatula GN=PR-1 PE=2 SV=1	predicted protein [Populus trichocarpa]	[S]	Function unknown	Cellular Component: extracellular region (GO:0005576);; Cellular Component: cytoplasmic membrane-bounded vesicle (GO:0016023);;	--
c181615.graph_c0	Probable cytochrome b5 OS=Neurospora crassa (strain ATCC 24698 / 74-OR23-1A / CBS 708.71 / DSM 1257 / FGSC 987) GN=B23L21.190 PE=3 SV=2	hypothetical protein SNOG_12498 [Phaeosphaeria nodorum SN15]	[CI]	--	Molecular Function: heme binding (GO:0020037);; Molecular Function: metal ion binding (GO:0046872);;	--
c187575.graph_c0	Nuclear localization sequence-binding protein OS=Saccharomyces cerevisiae (strain ATCC 204508 / S288c) GN=NSR1 PE=1 SV=1	hypothetical protein LEMA_P025650.1 [Leptosphaeria maculans JN3]	[R]	General function prediction only	Molecular Function: organic cyclic compound binding (GO:0097159);; Molecular Function: heterocyclic compound binding (GO:1901363);;	K11294|1e-129|zma:100273020|hypothetical protein LOC100273020
c185307.graph_c0	Transformer-2 protein homolog OS=Dictyostelium discoideum GN=tra2 PE=3 SV=1	alternative splicing regulator [Pyrenophora tritici-repentis Pt-1C-BFP]	[R]	General function prediction only	Molecular Function: nucleotide binding (GO:0000166);; Molecular Function: nucleic acid binding (GO:0003676);; Molecular Function: zinc ion binding (GO:0008270);;	--
c187350.graph_c0	Transmembrane protease serine 13 OS=Mus musculus GN=Tmprss13 PE=2 SV=2	hypothetical protein BBA_03219 [Beauveria bassiana ARSEF 2860]	--	--	Molecular Function: binding (GO:0005488);;	--
c209834.graph_c0	Glycine-rich RNA-binding protein 4, mitochondrial OS=Arabidopsis thaliana GN=RBG4 PE=2 SV=1	hypothetical protein FOXB_01152 [Fusarium oxysporum Fo5176]	[R]	General function prediction only	Molecular Function: nucleotide binding (GO:0000166);; Molecular Function: nucleic acid binding (GO:0003676);;	--
c205507.graph_c0	Adenylyl cyclase-associated protein OS=Schizosaccharomyces pombe (strain 972 / ATCC 24843) GN=cap1 PE=1 SV=1	adenylyl cyclase-associated protein [Pyrenophora tritici-repentis Pt-1C-BFP]	--	--	Biological Process: cell morphogenesis (GO:0000902);; Molecular Function: actin binding (GO:0003779);; Biological Process: cytoskeleton organization (GO:0007010);;	--
c211636.graph_c0	Fimbrin OS=Saccharomyces cerevisiae (strain ATCC 204508 / S288c) GN=SAC6 PE=1 SV=1	probable fimbrin [Fusarium fujikuroi IMI 58289]	--	--	Molecular Function: actin binding (GO:0003779);; Molecular Function: calcium ion binding (GO:0005509);;	--
c199266.graph_c1	Protein alcS OS=Neosartorya fumigata (strain ATCC MYA-4609 / Af293 / CBS 101355 / FGSC A1100) GN=alcS PE=3 SV=1	Protein alcS [Fusarium oxysporum f. sp. cubense race 4]	[S]	Function unknown	Cellular Component: membrane (GO:0016020);;	--
c192755.graph_c0	Vegetative cell wall protein gp1 OS=Chlamydomonas reinhardtii GN=GP1 PE=2 SV=1	hypothetical protein CTHT_0050880 [Chaetomium thermophilum var. thermophilum DSM 1495]	--	--	--	--
c136270.graph_c0	Trehalose phosphorylase OS=Pleurotus pulmonarius GN=TP PE=2 SV=1	hypothetical protein W97_05118 [Coniosporium apollinis CBS 100218]	[M]	Cell wall/membrane/envelope biogenesis	--	--
c194766.graph_c0	Probable pre-mRNA-splicing factor ATP-dependent RNA helicase prp43 OS=Schizosaccharomyces pombe (strain 972 / ATCC 24843) GN=prp43 PE=3 SV=1	hypothetical protein SNOG_07247 [Phaeosphaeria nodorum SN15]	[L]	Replication, recombination and repair	Molecular Function: nucleic acid binding (GO:0003676);; Molecular Function: ATP binding (GO:0005524);; Molecular Function: ATP-dependent helicase activity (GO:0008026);;	K12820|0.0|ppp:PHYPADRAFT_176656|hypothetical protein
c131160.graph_c1	--	hypothetical protein F503_02335 [Ophiostoma piceae UAMH 11346]	--	--	--	--
c198636.graph_c0	Uncharacterized transmembrane protein DDB_G0289901 OS=Dictyostelium discoideum GN=DDB_G0289901 PE=4 SV=1	hypothetical protein PANT_2c00011 [Pseudozyma antarctica T-34]	--	--	--	--
c175994.graph_c0	--	hypothetical protein COCSADRAFT_38842 [Bipolaris sorokiniana ND90Pr]	--	--	--	--
c199099.graph_c1	60S ribosomal protein L31 OS=Ashbya gossypii (strain ATCC 10895 / CBS 109.51 / FGSC 9923 / NRRL Y-1056) GN=RPL31 PE=3 SV=2	60S ribosomal protein L31 [Marssonina brunnea f. sp. &apos;multigermtubi&apos; MB_m1]	[J]	Translation, ribosomal structure and biogenesis	Molecular Function: structural constituent of ribosome (GO:0003735);; Cellular Component: ribosome (GO:0005840);; Biological Process: translation (GO:0006412);;	K02910|9e-43|zma:100280866|magi104697
c175118.graph_c0	Protein SPT23 OS=Saccharomyces cerevisiae (strain ATCC 204508 / S288c) GN=SPT23 PE=1 SV=2	hypothetical protein SNOG_01294 [Phaeosphaeria nodorum SN15]	[R]	General function prediction only	--	--
c136765.graph_c0	Keratin, type I cytoskeletal 9 OS=Canis familiaris GN=KRT9 PE=3 SV=1	hypothetical protein F503_06653 [Ophiostoma piceae UAMH 11346]	--	--	--	--
c207147.graph_c0	NADH-ubiquinone oxidoreductase 21 kDa subunit, mitochondrial OS=Neurospora crassa (strain ATCC 24698 / 74-OR23-1A / CBS 708.71 / DSM 1257 / FGSC 987) GN=nuo-21 PE=1 SV=2	hypothetical protein FOXB_02560 [Fusarium oxysporum Fo5176]	--	--	Molecular Function: oxidoreductase activity, acting on NAD(P)H (GO:0016651);; Biological Process: electron transport chain (GO:0022900);;	K03937|3e-20|cme:CMO080C|NADH dehydrogenase I (Complex I) iron-sulfur protein 18kDa subunit
c188590.graph_c0	Thiamine biosynthesis regulatory protein OS=Saccharomyces cerevisiae (strain ATCC 204508 / S288c) GN=THI2 PE=4 SV=1	hypothetical protein HMPREF1120_00392 [Exophiala dermatitidis NIH/UT8656]	--	--	--	--
c210945.graph_c0	Protein phosphatase 1 regulatory subunit 3C OS=Rattus norvegicus GN=Ppp1r3c PE=2 SV=1	Protein phosphatase 1 regulatory subunit 3C [Fusarium oxysporum f. sp. cubense race 1]	--	--	--	--
c131955.graph_c0	ATP synthase subunit d, mitochondrial OS=Aspergillus terreus (strain NIH 2624 / FGSC A1156) GN=atp7 PE=3 SV=1	ATP synthase subunit D, mitochondrial [Exophiala dermatitidis NIH/UT8656]	--	--	--	--
c212883.graph_c0	--	hypothetical protein W97_02594 [Coniosporium apollinis CBS 100218]	--	--	--	--
c209849.graph_c0	Meiotically up-regulated gene 86 protein OS=Schizosaccharomyces pombe (strain 972 / ATCC 24843) GN=mug86 PE=1 SV=1	similar to GPR/FUN34 family protein [Leptosphaeria maculans JN3]	[S]	Function unknown	Cellular Component: mitochondrion (GO:0005739);; Cellular Component: plasma membrane (GO:0005886);; Molecular Function: acetate transmembrane transporter activity (GO:0015123);; Biological Process: ammonium transport (GO:0015696);; Biological Process: nitrogen utilization (GO:0019740);; Biological Process: acetate transmembrane transport (GO:0035433);;	K07034|1e-49|ppp:PHYPADRAFT_123327|hypothetical protein
c184855.graph_c0	Mucin-5AC (Fragments) OS=Homo sapiens GN=MUC5AC PE=1 SV=3	hypothetical protein HMPREF1120_02460 [Exophiala dermatitidis NIH/UT8656]	--	--	--	--
c198130.graph_c0	Pyrophosphate--fructose 6-phosphate 1-phosphotransferase subunit alpha 2 OS=Arabidopsis thaliana GN=PFP-ALPHA2 PE=2 SV=1	predicted protein [Physcomitrella patens subsp. patens]	[G]	Carbohydrate transport and metabolism	Cellular Component: cytosol (GO:0005829);; Biological Process: phosphorus metabolic process (GO:0006793);; Biological Process: response to sucrose (GO:0009744);; Biological Process: response to glucose (GO:0009749);; Biological Process: response to fructose (GO:0009750);; Biological Process: photosynthesis (GO:0015979);; Biological Process: primary metabolic process (GO:0044238);; Molecular Funct…	K00895|1e-139|ppp:PHYPADRAFT_218994|hypothetical protein
c167308.graph_c0	--	hypothetical protein PTT_10561 [Pyrenophora teres f. teres 0-1]	--	--	--	--
c207306.graph_c0	3-hydroxyacyl-CoA dehydrogenase type-2 OS=Bos taurus GN=HSD17B10 PE=1 SV=3	hypothetical protein SNOG_14250 [Phaeosphaeria nodorum SN15]	[IQR]	--	Molecular Function: sequence-specific DNA binding RNA polymerase II transcription factor activity (GO:0000981);; Cellular Component: nucleus (GO:0005634);; Biological Process: regulation of transcription from RNA polymerase II promoter (GO:0006357);; Molecular Function: zinc ion binding (GO:0008270);; Molecular Function: oxidoreductase activity (GO:0016491);; Biological Process: oxidation-reducti…	--
c198965.graph_c1	--	hypothetical protein MAC_05747 [Metarhizium acridum CQMa 102]	--	--	--	--
c210844.graph_c0	Tyrosine-protein phosphatase 1 OS=Schizosaccharomyces pombe (strain 972 / ATCC 24843) GN=pyp1 PE=1 SV=1	hypothetical protein FOXB_15457 [Fusarium oxysporum Fo5176]	[T]	Signal transduction mechanisms	Molecular Function: protein tyrosine phosphatase activity (GO:0004725);; Biological Process: peptidyl-tyrosine dephosphorylation (GO:0035335);;	--
c211026.graph_c0	SH3 domain-containing protein C23A1.17 OS=Schizosaccharomyces pombe (strain 972 / ATCC 24843) GN=SPAC23A1.17 PE=1 SV=1	SH3 domain-containing protein C23A1.17 [Fusarium oxysporum f. sp. cubense race 4]	--	--	--	--
c208110.graph_c0	Probable 26S proteasome regulatory subunit rpn6 OS=Schizosaccharomyces pombe (strain 972 / ATCC 24843) GN=rpn6 PE=3 SV=1	hypothetical protein TRIATDRAFT_49590 [Trichoderma atroviride IMI 206040]	[O]	Posttranslational modification, protein turnover, chaperones	Cellular Component: proteasome complex (GO:0000502);;	K03036|1e-129|vvi:100260524|hypothetical protein LOC100260524
c174351.graph_c0	C2 domain-containing protein At1g63220 OS=Arabidopsis thaliana GN=At1g63220 PE=1 SV=1	plant synaptotagmin [Selaginella moellendorffii]	--	--	--	--
c182658.graph_c0	--	Os04g0572600 [Oryza sativa Japonica Group]	--	--	--	--
c207099.graph_c2	General amino-acid permease GAP1 OS=Saccharomyces cerevisiae (strain ATCC 204508 / S288c) GN=GAP1 PE=1 SV=2	Putative amino-acid permease P7G5.06 [Fusarium oxysporum f. sp. cubense race 4]	[E]	Amino acid transport and metabolism	Biological Process: amino acid transmembrane transport (GO:0003333);; Molecular Function: amino acid transmembrane transporter activity (GO:0015171);; Cellular Component: integral component of membrane (GO:0016021);;	--
c127281.graph_c1	Probable tubulin polyglutamylase TTLL9 OS=Bos taurus GN=TTLL9 PE=2 SV=1	tubulin polyglutamylase, putative [Phytophthora infestans T30-4]	--	--	Biological Process: cellular protein modification process (GO:0006464);;	--
c211264.graph_c0	Serine-rich adhesin for platelets OS=Staphylococcus aureus (strain N315) GN=sraP PE=1 SV=1	hypothetical protein FOXB_08984 [Fusarium oxysporum Fo5176]	--	--	--	--
c137083.graph_c0	ATP synthase subunit K, mitochondrial OS=Schizosaccharomyces pombe (strain 972 / ATCC 24843) GN=atp19 PE=2 SV=1	hypothetical protein LEMA_P056850.1 [Leptosphaeria maculans JN3]	--	--	--	--
c204188.graph_c0	Proline-rich receptor-like protein kinase PERK2 OS=Arabidopsis thaliana GN=PERK2 PE=2 SV=3	Cell wall protein SED1 [Fusarium oxysporum f. sp. cubense race 4]	--	--	--	--
c200732.graph_c0	Indole-3-acetic acid-amido synthetase GH3.6 OS=Arabidopsis thaliana GN=GH3.6 PE=1 SV=1	Indole-3-acetic acid-amido synthetase GH3.6, putative [Ricinus communis]	--	--	Cellular Component: chloroplast (GO:0009507);; Biological Process: auxin-activated signaling pathway (GO:0009734);; Biological Process: unidimensional cell growth (GO:0009826);; Biological Process: auxin homeostasis (GO:0010252);; Molecular Function: indole-3-acetic acid amido synthetase activity (GO:0010279);; Biological Process: response to cyclopentenone (GO:0010583);;	K14487|0.0|rcu:RCOM_0032550|Indole-3-acetic acid-amido synthetase GH3.6, putative
c171783.graph_c0	--	protein binding protein, putative [Ricinus communis]	--	--	--	--
c192472.graph_c0	Ubiquitin carboxyl-terminal hydrolase 14 OS=Schizosaccharomyces pombe (strain 972 / ATCC 24843) GN=ubp14 PE=1 SV=2	predicted protein [Nectria haematococca mpVI 77-13-4]	[O]	Posttranslational modification, protein turnover, chaperones	Molecular Function: ubiquitin thiolesterase activity (GO:0004221);; Biological Process: ubiquitin-dependent protein catabolic process (GO:0006511);; Molecular Function: cysteine-type peptidase activity (GO:0008234);; Molecular Function: omega peptidase activity (GO:0008242);; Molecular Function: zinc ion binding (GO:0008270);;	K11836|1e-144|ppp:PHYPADRAFT_155889|hypothetical protein
c159326.graph_c0	T-complex protein 11-like protein 2 OS=Homo sapiens GN=TCP11L2 PE=2 SV=1	hypothetical protein SNOG_05112 [Phaeosphaeria nodorum SN15]	--	--	--	--
c143459.graph_c0	Eukaryotic translation initiation factor 4E type 3 OS=Homo sapiens GN=EIF4E3 PE=2 SV=4	hypothetical protein SETTUDRAFT_163195 [Setosphaeria turcica Et28A]	[J]	Translation, ribosomal structure and biogenesis	Molecular Function: translation initiation factor activity (GO:0003743);; Cellular Component: cytoplasm (GO:0005737);; Biological Process: translational initiation (GO:0006413);;	K03259|7e-18|zma:100193783|IDP701
c197755.graph_c0	Kelch-like protein 14 OS=Gallus gallus GN=KLHL14 PE=2 SV=1	--	--	--	--	--
c156174.graph_c0	Alpha-glucosidase OS=Candida albicans GN=MAL2 PE=1 SV=4	glucan 1,6-alpha-glucosidase [Exophiala dermatitidis NIH/UT8656]	[G]	Carbohydrate transport and metabolism	Biological Process: carbohydrate metabolic process (GO:0005975);; Molecular Function: hydrolase activity (GO:0016787);; Molecular Function: cation binding (GO:0043169);;	K01187|3e-94|rcu:RCOM_0064930|alpha-amylase, putative (EC:3.2.1.20)
c191563.graph_c0	Cytoplasmic polyadenylation element-binding protein 3 OS=Homo sapiens GN=CPEB3 PE=1 SV=2	hypothetical protein TRIATDRAFT_301832 [Trichoderma atroviride IMI 206040]	[L]	Replication, recombination and repair	Molecular Function: single-stranded DNA binding (GO:0003697);; Cellular Component: mitochondrion (GO:0005739);; Biological Process: DNA replication (GO:0006260);;	--
c193936.graph_c0	60S ribosomal protein L16 OS=Neurospora crassa (strain ATCC 24698 / 74-OR23-1A / CBS 708.71 / DSM 1257 / FGSC 987) GN=rpl-16 PE=3 SV=1	hypothetical protein SNOG_14710 [Phaeosphaeria nodorum SN15]	[J]	Translation, ribosomal structure and biogenesis	Molecular Function: structural constituent of ribosome (GO:0003735);; Biological Process: translation (GO:0006412);; Cellular Component: large ribosomal subunit (GO:0015934);;	K02872|1e-121|zma:100280870|60S ribosomal protein L13a-2
c210276.graph_c0	Transcription factor prr1 OS=Schizosaccharomyces pombe (strain 972 / ATCC 24843) GN=prr1 PE=1 SV=2	related to SKN7 [Fusarium fujikuroi IMI 58289]	[K]	Transcription	Molecular Function: phosphorelay response regulator activity (GO:0000156);; Biological Process: phosphorelay signal transduction system (GO:0000160);; Molecular Function: sequence-specific DNA binding transcription factor activity (GO:0003700);; Cellular Component: nucleus (GO:0005634);; Biological Process: regulation of transcription, DNA-templated (GO:0006355);; Biological Process: response to …	--
c174032.graph_c0	Uncharacterized oxidoreductase C736.13 OS=Schizosaccharomyces pombe (strain 972 / ATCC 24843) GN=SPCC736.13 PE=3 SV=1	hypothetical protein SNOG_09556 [Phaeosphaeria nodorum SN15]	[IQR]	--	Molecular Function: oxidoreductase activity (GO:0016491);; Biological Process: oxidation-reduction process (GO:0055114);;	--
c188250.graph_c0	Subtilisin-like protease OS=Arabidopsis thaliana GN=ARA12 PE=1 SV=1	PREDICTED: subtilisin-like protease-like isoform 1 [Solanum lycopersicum]	[O]	Posttranslational modification, protein turnover, chaperones	Molecular Function: serine-type endopeptidase activity (GO:0004252);; Cellular Component: extracellular region (GO:0005576);; Cellular Component: cell wall (GO:0005618);; Biological Process: proteolysis (GO:0006508);; Molecular Function: 2-alkenal reductase [NAD(P)] activity (GO:0032440);; Molecular Function: identical protein binding (GO:0042802);; Biological Process: negative regulation of cata…	--
c124630.graph_c0	Proline-rich protein HaeIII subfamily 1 OS=Mus musculus GN=Prh1 PE=2 SV=2	hypothetical protein COCHEDRAFT_1019799 [Bipolaris maydis C5]	--	--	--	--
c207908.graph_c0	Cutinase transcription factor 1 alpha OS=Fusarium solani subsp. pisi GN=CTF1-ALPHA PE=2 SV=1	hypothetical protein COCSADRAFT_191370 [Bipolaris sorokiniana ND90Pr]	--	--	Molecular Function: sequence-specific DNA binding RNA polymerase II transcription factor activity (GO:0000981);; Molecular Function: DNA binding (GO:0003677);; Cellular Component: nucleus (GO:0005634);; Biological Process: regulation of transcription from RNA polymerase II promoter (GO:0006357);; Molecular Function: zinc ion binding (GO:0008270);;	K13171|1e-11|ath:AT2G29210|splicing factor PWI domain-containing protein
c178391.graph_c0	Peroxyureidoacrylate/ureidoacrylate amidohydrolase RutB OS=Pantoea ananatis (strain LMG 20103) GN=rutB PE=3 SV=1	hypothetical protein SS1G_13362 [Sclerotinia sclerotiorum 1980]	[Q]	Secondary metabolites biosynthesis, transport and catabolism	--	--
c207393.graph_c2	4-dimethylallyltryptophan N-methyltransferase OS=Neosartorya fumigata (strain ATCC MYA-4609 / Af293 / CBS 101355 / FGSC A1100) GN=fgaMT PE=3 SV=1	hypothetical protein FOC1_g10014747 [Fusarium oxysporum f. sp. cubense race 1]	[S]	Function unknown	--	--
c177731.graph_c0	60S ribosomal protein L39 OS=Debaryomyces hansenii (strain ATCC 36239 / CBS 767 / JCM 1990 / NBRC 0083 / IGC 2968) GN=RPL39 PE=3 SV=1	ribosomal protein L39e, putative [Talaromyces stipitatus ATCC 10500]	[J]	Translation, ribosomal structure and biogenesis	Molecular Function: structural constituent of ribosome (GO:0003735);; Molecular Function: glycogen (starch) synthase activity (GO:0004373);; Cellular Component: ribosome (GO:0005840);; Biological Process: glycogen biosynthetic process (GO:0005978);; Biological Process: translation (GO:0006412);;	--
c198318.graph_c0	Flocculation protein FLO11 OS=Saccharomyces cerevisiae (strain ATCC 204508 / S288c) GN=MUC1 PE=1 SV=2	similar to peptidase S41 family protein [Leptosphaeria maculans JN3]	--	--	--	--
c211469.graph_c2	Isocitrate dehydrogenase [NAD] subunit 1, mitochondrial OS=Ajellomyces capsulatus GN=IDH1 PE=2 SV=1	isocitrate dehydrogenase [NAD] subunit 1, mitochondrial [Exophiala dermatitidis NIH/UT8656]	[CE]	--	Molecular Function: magnesium ion binding (GO:0000287);; Molecular Function: isocitrate dehydrogenase (NAD+) activity (GO:0004449);; Cellular Component: mitochondrion (GO:0005739);; Biological Process: tricarboxylic acid cycle (GO:0006099);; Molecular Function: NAD binding (GO:0051287);;	K00030|1e-110|sbi:SORBI_04g024840|hypothetical protein
c206232.graph_c0	ATP synthase subunit 9, mitochondrial OS=Neurospora crassa (strain ATCC 24698 / 74-OR23-1A / CBS 708.71 / DSM 1257 / FGSC 987) GN=oli PE=1 SV=1	uncharacterized protein LOC100382906 [Zea mays]	[C]	Energy production and conversion	Molecular Function: lipid binding (GO:0008289);; Molecular Function: hydrogen ion transmembrane transporter activity (GO:0015078);; Biological Process: ATP synthesis coupled proton transport (GO:0015986);; Biological Process: ATP hydrolysis coupled proton transport (GO:0015991);; Cellular Component: integral component of membrane (GO:0016021);; Cellular Component: mitochondrial membrane (GO:00319…	--
c203078.graph_c0	Catalase OS=Onchocerca volvulus endobacterium GN=cat PE=2 SV=1	catalase [Mucor circinelloides f. circinelloides 1006PhL]	[P]	Inorganic ion transport and metabolism	Molecular Function: oxidoreductase activity (GO:0016491);;	K03781|1e-162|ppp:PHYPADRAFT_197372|hypothetical protein
c203484.graph_c0	Uncharacterized serine-rich protein C215.13 OS=Schizosaccharomyces pombe (strain 972 / ATCC 24843) GN=SPBC215.13 PE=1 SV=1	predicted protein [Thalassiosira pseudonana CCMP1335]	--	--	--	--
c207071.graph_c1	Vesicle-associated membrane protein-associated protein C16G5.05c OS=Schizosaccharomyces pombe (strain 972 / ATCC 24843) GN=SPBC16G5.05c PE=1 SV=1	hypothetical protein COCSADRAFT_40508 [Bipolaris sorokiniana ND90Pr]	[U]	Intracellular trafficking, secretion, and vesicular transport	Molecular Function: structural molecule activity (GO:0005198);;	--
c133988.graph_c0	--	hypothetical protein HMPREF1120_05761 [Exophiala dermatitidis NIH/UT8656]	--	--	--	--
c200252.graph_c0	Adenosylhomocysteinase OS=Bacteroides thetaiotaomicron (strain ATCC 29148 / DSM 2079 / NCTC 10582 / E50 / VPI-5482) GN=ahcY PE=3 SV=1	unknown [Picea sitchensis]	[H]	Coenzyme transport and metabolism	Molecular Function: adenosylhomocysteinase activity (GO:0004013);; Molecular Function: copper ion binding (GO:0005507);; Cellular Component: vacuolar membrane (GO:0005774);; Cellular Component: Golgi apparatus (GO:0005794);; Cellular Component: cytosol (GO:0005829);; Cellular Component: plasma membrane (GO:0005886);; Biological Process: gluconeogenesis (GO:0006094);; Biological Process: glycolysi…	K01251|0.0|vvi:100253872|similar to HOG1 (HOMOLOGY-DEPENDENT GENE SILENCING 1)
c211517.graph_c0	Putative ankyrin repeat protein RF_0381 OS=Rickettsia felis (strain ATCC VR-1525 / URRWXCal2) GN=RF_0381 PE=4 SV=1	hypothetical protein FOXB_08343 [Fusarium oxysporum Fo5176]	[R]	General function prediction only	--	--
c190081.graph_c0	ADP-ribosylation factor-binding protein GGA2 OS=Saccharomyces cerevisiae (strain ATCC 204508 / S288c) GN=GGA2 PE=1 SV=1	similar to ADP-ribosylation factor-binding protein GGA1 [Leptosphaeria maculans JN3]	--	--	Biological Process: intracellular protein transport (GO:0006886);; Biological Process: vesicle-mediated transport (GO:0016192);; Cellular Component: clathrin adaptor complex (GO:0030131);;	--
c175270.graph_c0	Uncharacterized alpha-1,2-galactosyltransferase C1289.13c OS=Schizosaccharomyces pombe (strain 972 / ATCC 24843) GN=SPBC1289.13c PE=3 SV=1	hypothetical protein LEMA_P027000.1 [Leptosphaeria maculans JN3]	--	--	Cellular Component: integral component of membrane (GO:0016021);; Molecular Function: transferase activity, transferring hexosyl groups (GO:0016758);;	--
c210533.graph_c0	Peroxisomal hydratase-dehydrogenase-epimerase OS=Neurospora crassa (strain ATCC 24698 / 74-OR23-1A / CBS 708.71 / DSM 1257 / FGSC 987) GN=fox-2 PE=1 SV=1	hypothetical protein COCSADRAFT_180729 [Bipolaris sorokiniana ND90Pr]	[IQR]	--	Biological Process: pathogenesis (GO:0009405);; Molecular Function: oxidoreductase activity (GO:0016491);; Cellular Component: mitochondrial fatty acid beta-oxidation multienzyme complex (GO:0016507);; Molecular Function: lyase activity (GO:0016829);; Biological Process: positive regulation of fatty acid beta-oxidation (GO:0032000);;	--
c197376.graph_c0	Probable quinate permease OS=Neosartorya fischeri (strain ATCC 1020 / DSM 3700 / FGSC A1164 / NRRL 181) GN=qutD PE=3 SV=1	hypothetical protein W97_03348 [Coniosporium apollinis CBS 100218]	[GEPR]	--	--	K08145|4e-39|vvi:100266019|hypothetical protein LOC100266019
c209339.graph_c1	Capsid protein VP65 OS=Alcelaphine herpesvirus 1 (strain C500) GN=65 PE=4 SV=1	hypothetical protein FOC1_g10008495 [Fusarium oxysporum f. sp. cubense race 1]	[L]	Replication, recombination and repair	Cellular Component: intracellular (GO:0005622);; Biological Process: intracellular protein transport (GO:0006886);;	--
c93189.graph_c0	40S ribosomal protein S25 OS=Drosophila melanogaster GN=RpS25 PE=1 SV=3	hypothetical protein SORBIDRAFT_03g038310 [Sorghum bicolor]	[J]	Translation, ribosomal structure and biogenesis	Cellular Component: Golgi apparatus (GO:0005794);; Cellular Component: cytosolic small ribosomal subunit (GO:0022627);;	K02975|8e-18|sbi:SORBI_03g038310|hypothetical protein
c197118.graph_c0	Metacaspase-1A OS=Neurospora crassa (strain ATCC 24698 / 74-OR23-1A / CBS 708.71 / DSM 1257 / FGSC 987) GN=mca-1 PE=3 SV=2	hypothetical protein FOXB_16267 [Fusarium oxysporum Fo5176]	--	--	Molecular Function: cysteine-type endopeptidase activity (GO:0004197);; Biological Process: misfolded or incompletely synthesized protein catabolic process (GO:0006515);; Biological Process: apoptotic process (GO:0006915);;	--
c195111.graph_c0	Uncharacterized protein ycf39 OS=Guillardia theta GN=ycf39 PE=3 SV=1	hypothetical protein W97_08758 [Coniosporium apollinis CBS 100218]	[MG]	--	--	--
c205655.graph_c0	Flocculation protein FLO11 OS=Saccharomyces cerevisiae (strain ATCC 204508 / S288c) GN=MUC1 PE=1 SV=2	hypothetical protein SNOG_01494 [Phaeosphaeria nodorum SN15]	--	--	--	--
c197347.graph_c0	Mucin-2 (Fragments) OS=Mus musculus GN=Muc2 PE=1 SV=2	similar to trefoil factor [Cyanidioschyzon merolae strain 10D]	--	--	--	--
c199070.graph_c0	Probable UTP--glucose-1-phosphate uridylyltransferase OS=Schizosaccharomyces pombe (strain 972 / ATCC 24843) GN=fuy1 PE=1 SV=2	similar to UTP-glucose-1-phosphate uridylyltransferase [Leptosphaeria maculans JN3]	[G]	Carbohydrate transport and metabolism	Molecular Function: UTP:glucose-1-phosphate uridylyltransferase activity (GO:0003983);; Cellular Component: cytoplasm (GO:0005737);; Biological Process: glycogen biosynthetic process (GO:0005978);; Biological Process: trehalose biosynthetic process (GO:0005992);; Biological Process: UDP-glucose metabolic process (GO:0006011);; Biological Process: (1->6)-beta-D-glucan biosynthetic process (GO:0006…	K00963|3e-36|ppp:PHYPADRAFT_171263|hypothetical protein
c201987.graph_c0	Regulatory protein E2 OS=Human papillomavirus type 12 GN=E2 PE=3 SV=1	hypothetical protein SNOG_07321 [Phaeosphaeria nodorum SN15]	[R]	General function prediction only	--	--
c178849.graph_c2	Zinc finger protein rsv2 OS=Schizosaccharomyces pombe (strain 972 / ATCC 24843) GN=rsv2 PE=4 SV=1	26s proteasome regulatory subunit-like protein [Ophiostoma piceae UAMH 11346]	--	--	--	--
c206661.graph_c1	Tenascin-X OS=Homo sapiens GN=TNXB PE=1 SV=3	predicted protein [Physcomitrella patens subsp. patens]	--	--	--	K01404|7e-21|ppp:PHYPADRAFT_132950|hypothetical protein
c206151.graph_c0	--	PREDICTED: uncharacterized protein LOC100243866 [Vitis vinifera]	--	--	Biological Process: myo-inositol hexakisphosphate biosynthetic process (GO:0010264);;	--
c213154.graph_c0	Uncharacterized serine-rich protein C215.13 OS=Schizosaccharomyces pombe (strain 972 / ATCC 24843) GN=SPBC215.13 PE=1 SV=1	hypothetical protein HMPREF1120_06797 [Exophiala dermatitidis NIH/UT8656]	--	--	--	--
c191628.graph_c2	--	hypothetical protein LEMA_P103280.1 [Leptosphaeria maculans JN3]	--	--	Cellular Component: integral component of peroxisomal membrane (GO:0005779);; Biological Process: peroxisome fission (GO:0016559);; Molecular Function: carbon-nitrogen ligase activity, with glutamine as amido-N-donor (GO:0016884);;	--
c207364.graph_c1	Magnesium transporter NIPA2 OS=Pongo abelii GN=NIPA2 PE=2 SV=1	hypothetical protein FOXB_12741 [Fusarium oxysporum Fo5176]	--	--	Molecular Function: magnesium ion transmembrane transporter activity (GO:0015095);; Biological Process: magnesium ion transport (GO:0015693);; Cellular Component: membrane (GO:0016020);;	--
c208734.graph_c0	Nodulation receptor kinase OS=Medicago truncatula GN=NORK PE=1 SV=2	PREDICTED: nodulation receptor kinase-like [Vitis vinifera]	[RTKL]	--	Biological Process: MAPK cascade (GO:0000165);; Molecular Function: nucleotide binding (GO:0000166);; Molecular Function: protein serine/threonine kinase activity (GO:0004674);; Biological Process: protein phosphorylation (GO:0006468);; Cellular Component: membrane (GO:0016020);;	--
c140748.graph_c0	Putative uncharacterized protein DDB_G0286901 OS=Dictyostelium discoideum GN=DDB_G0286901 PE=4 SV=1	hypothetical protein PANT_27d00096 [Pseudozyma antarctica T-34]	--	--	--	--
c206194.graph_c0	Probable glycosidase crf1 OS=Neosartorya fumigata (strain ATCC MYA-4609 / Af293 / CBS 101355 / FGSC A1100) GN=crf1 PE=1 SV=2	hypothetical protein LEMA_P031870.1 [Leptosphaeria maculans JN3]	--	--	Molecular Function: hydrolase activity (GO:0016787);;	--
c158354.graph_c0	Catechol 1,2-dioxygenase OS=Candida albicans (strain SC5314 / ATCC MYA-2876) GN=HQD2 PE=1 SV=1	hypothetical protein SNOG_11873 [Phaeosphaeria nodorum SN15]	[Q]	Secondary metabolites biosynthesis, transport and catabolism	Molecular Function: ferric iron binding (GO:0008199);; Biological Process: catechol-containing compound metabolic process (GO:0009712);; Molecular Function: catechol 1,2-dioxygenase activity (GO:0018576);; Biological Process: oxidation-reduction process (GO:0055114);;	--
c196565.graph_c0	Probable endo-beta-1,4-glucanase D OS=Aspergillus terreus (strain NIH 2624 / FGSC A1156) GN=eglD PE=3 SV=1	similar to endoglucanase II [Leptosphaeria maculans JN3]	--	--	Molecular Function: cellulase activity (GO:0008810);; Biological Process: glucan catabolic process (GO:0009251);;	--
c189922.graph_c1	Glycogen phosphorylase OS=Saccharomyces cerevisiae (strain ATCC 204508 / S288c) GN=GPH1 PE=1 SV=4	glycogen phosphorylase [Exophiala dermatitidis NIH/UT8656]	[G]	Carbohydrate transport and metabolism	--	K00688|1e-171|cme:CMD184C|glycogen phosphorylase
c210177.graph_c0	Mucin-2 OS=Homo sapiens GN=MUC2 PE=1 SV=2	predicted protein [Leptosphaeria maculans JN3]	--	--	--	--
c196658.graph_c0	Histone H4 OS=Volvox carteri GN=H4-I PE=3 SV=2	histone H4 [Volvox carteri f. nagariensis]	[B]	Chromatin structure and dynamics	Cellular Component: nucleosome (GO:0000786);; Molecular Function: DNA binding (GO:0003677);; Cellular Component: nucleolus (GO:0005730);; Cellular Component: mitochondrion (GO:0005739);; Cellular Component: vacuolar membrane (GO:0005774);; Cellular Component: Golgi apparatus (GO:0005794);; Cellular Component: cytosol (GO:0005829);; Cellular Component: plasma membrane (GO:0005886);; Biological Pro…	K11254|4e-64|vcn:VOLCADRAFT_102100|hstH4-7
c166014.graph_c0	Probable 60S ribosomal protein L28e OS=Schizosaccharomyces pombe (strain 972 / ATCC 24843) GN=rpl28e PE=1 SV=1	ribosomal protein L28e [Exophiala dermatitidis NIH/UT8656]	--	--	Molecular Function: structural constituent of ribosome (GO:0003735);; Cellular Component: ribosome (GO:0005840);; Biological Process: translation (GO:0006412);;	K02903|6e-27|sbi:SORBI_03g032450|hypothetical protein
c163580.graph_c0	Flavohemoprotein OS=Bordetella parapertussis (strain 12822 / ATCC BAA-587 / NCTC 13253) GN=hmp PE=3 SV=1	flavohemoprotein [Pyrenophora tritici-repentis Pt-1C-BFP]	[C]	Energy production and conversion	Molecular Function: oxygen transporter activity (GO:0005344);; Molecular Function: iron ion binding (GO:0005506);; Cellular Component: cytosol (GO:0005829);; Biological Process: regulation of transcription, DNA-templated (GO:0006355);; Biological Process: transcription from RNA polymerase II promoter (GO:0006366);; Molecular Function: nitric oxide dioxygenase activity (GO:0008941);; Biological Pr…	--
c193662.graph_c1	Elongation factor 1-beta OS=Schizosaccharomyces pombe (strain 972 / ATCC 24843) GN=tef5 PE=2 SV=1	similar to elongation factor 1-beta [Leptosphaeria maculans JN3]	[J]	Translation, ribosomal structure and biogenesis	Molecular Function: translation elongation factor activity (GO:0003746);; Molecular Function: guanyl-nucleotide exchange factor activity (GO:0005085);; Cellular Component: eukaryotic translation elongation factor 1 complex (GO:0005853);; Biological Process: translational elongation (GO:0006414);;	K03232|4e-47|rcu:RCOM_1506550|elongation factor 1-beta, putative
c189881.graph_c1	Mucin-2 OS=Homo sapiens GN=MUC2 PE=1 SV=2	hypothetical protein TRIATDRAFT_31176 [Trichoderma atroviride IMI 206040]	--	--	--	--
c92969.graph_c0	--	methyltransferase LaeA [Pyrenophora tritici-repentis Pt-1C-BFP]	--	--	Molecular Function: methyltransferase activity (GO:0008168);; Biological Process: methylation (GO:0032259);; Biological Process: positive regulation of secondary metabolite biosynthetic process (GO:1900378);; Biological Process: positive regulation of kojic acid biosynthetic process (GO:1900396);;	--
c211905.graph_c0	--	uncharacterized protein FFUJ_02949 [Fusarium fujikuroi IMI 58289]	--	--	--	--
c207258.graph_c0	High-affinity glucose transporter OS=Kluyveromyces lactis (strain ATCC 8585 / CBS 2359 / DSM 70799 / NBRC 1267 / NRRL Y-1140 / WM37) GN=HGT1 PE=3 SV=1	related to sugar transport protein STP1 [Fusarium fujikuroi IMI 58289]	[GEPR]	--	Biological Process: carbohydrate transport (GO:0008643);; Cellular Component: integral component of membrane (GO:0016021);; Molecular Function: substrate-specific transmembrane transporter activity (GO:0022891);; Biological Process: transmembrane transport (GO:0055085);;	--
c192730.graph_c1	V-type proton ATPase 16 kDa proteolipid subunit OS=Pleurochrysis carterae GN=VAP PE=2 SV=1	vacuolar H+-ATPase V0 sector, subunits c/c [Emiliania huxleyi CCMP1516]	[C]	Energy production and conversion	Cellular Component: vacuolar membrane (GO:0005774);; Cellular Component: plasma membrane (GO:0005886);; Molecular Function: hydrogen-exporting ATPase activity, phosphorylative mechanism (GO:0008553);; Biological Process: ATP hydrolysis coupled proton transport (GO:0015991);; Cellular Component: integral component of membrane (GO:0016021);; Cellular Component: cytoplasmic membrane-bounded vesicle …	K02155|3e-68|osa:4329623|Os02g0550100
c181575.graph_c0	Retrovirus-related Pol polyprotein from transposon 297 OS=Drosophila melanogaster GN=pol PE=4 SV=1	Transposon Ty3-I Gag-Pol polyprotein AltName: Full=Gag3-Pol3 [Rhizoctonia solani AG-1 IB]	[L]	Replication, recombination and repair	Molecular Function: binding (GO:0005488);;	--
c163199.graph_c0	40S ribosomal protein S20 OS=Xenopus laevis GN=rps20 PE=1 SV=1	Ribosomal protein S20, component of cytosolic 80S ribosome and 40S small subunit [Ostreococcus lucimarinus CCE9901]	[J]	Translation, ribosomal structure and biogenesis	Molecular Function: RNA binding (GO:0003723);; Molecular Function: structural constituent of ribosome (GO:0003735);; Molecular Function: protein tyrosine kinase activity (GO:0004713);; Molecular Function: ATP binding (GO:0005524);; Biological Process: translation (GO:0006412);; Biological Process: protein phosphorylation (GO:0006468);; Cellular Component: small ribosomal subunit (GO:0015935);;	K02969|4e-53|olu:OSTLU_30430|RPS20
c181098.graph_c0	Probable importin c550.11 OS=Schizosaccharomyces pombe (strain 972 / ATCC 24843) GN=SPCC550.11 PE=3 SV=1	hypothetical protein SNOG_08242 [Phaeosphaeria nodorum SN15]	[O]	Posttranslational modification, protein turnover, chaperones	Cellular Component: nucleus (GO:0005634);; Biological Process: intracellular protein transport (GO:0006886);; Molecular Function: Ran GTPase binding (GO:0008536);;	--
c207225.graph_c0	Putative GPI-anchored protein PB15E9.01c OS=Schizosaccharomyces pombe (strain 972 / ATCC 24843) GN=SPAPB15E9.01c PE=2 SV=3	hypothetical protein SNOG_09745 [Phaeosphaeria nodorum SN15]	--	--	--	--
c189569.graph_c0	Transcription initiation factor IIB OS=Schizosaccharomyces pombe (strain 972 / ATCC 24843) GN=sua7 PE=3 SV=1	similar to transcription initiation factor iib [Leptosphaeria maculans JN3]	[K]	Transcription	Molecular Function: translation initiation factor activity (GO:0003743);; Biological Process: DNA-templated transcription, initiation (GO:0006352);; Biological Process: regulation of transcription, DNA-templated (GO:0006355);; Biological Process: translational initiation (GO:0006413);; Molecular Function: zinc ion binding (GO:0008270);; Molecular Function: TBP-class protein binding (GO:0017025);;	K03124|3e-47|rcu:RCOM_1578680|transcription initiation factor iib, putative
c210441.graph_c0	Long-chain-fatty-acid--CoA ligase 1 OS=Schizosaccharomyces pombe (strain 972 / ATCC 24843) GN=lcf1 PE=3 SV=1	predicted protein [Nectria haematococca mpVI 77-13-4]	[I]	Lipid transport and metabolism	Biological Process: metabolic process (GO:0008152);; Molecular Function: ligase activity (GO:0016874);;	K01897|1e-113|vvi:100252885|hypothetical protein LOC100252885
c202405.graph_c0	Ubiquitin-conjugating enzyme E2 4 OS=Arabidopsis thaliana GN=UBC4 PE=2 SV=2	hypothetical protein LEMA_P071150.1 [Leptosphaeria maculans JN3]	--	--	Molecular Function: ubiquitin-protein ligase activity (GO:0004842);; Biological Process: protein ubiquitination (GO:0016567);;	K06689|1e-60|ath:AT5G41340|UBC4
c206443.graph_c0	Acyl-CoA dehydrogenase OS=Bacillus subtilis (strain 168) GN=mmgC PE=2 SV=3	hypothetical protein FOXB_05914 [Fusarium oxysporum Fo5176]	[I]	Lipid transport and metabolism	Molecular Function: acyl-CoA dehydrogenase activity (GO:0003995);; Molecular Function: heme binding (GO:0020037);; Molecular Function: flavin adenine dinucleotide binding (GO:0050660);; Biological Process: oxidation-reduction process (GO:0055114);;	--
c187504.graph_c0	Serine/arginine repetitive matrix protein 2 OS=Homo sapiens GN=SRRM2 PE=1 SV=2	hypothetical protein COCHEDRAFT_1215896 [Bipolaris maydis C5]	--	--	--	--
c205301.graph_c0	SWI/SNF and RSC complexes subunit ssr2 OS=Schizosaccharomyces pombe (strain 972 / ATCC 24843) GN=ssr2 PE=1 SV=3	hypothetical protein COCSADRAFT_120840 [Bipolaris sorokiniana ND90Pr]	[BK]	--	Molecular Function: DNA binding (GO:0003677);; Molecular Function: chromatin binding (GO:0003682);; Cellular Component: nucleus (GO:0005634);;	K11649|2e-58|cme:CML061C|SWI/SNF related, matrix associated, actin dependent regulator of chromatin, subfamily c
c201553.graph_c0	Cytochrome c oxidase subunit 6, mitochondrial OS=Neurospora crassa (strain ATCC 24698 / 74-OR23-1A / CBS 708.71 / DSM 1257 / FGSC 987) GN=cox-6 PE=3 SV=2	hypothetical protein TRIATDRAFT_259438 [Trichoderma atroviride IMI 206040]	--	--	Molecular Function: cytochrome-c oxidase activity (GO:0004129);; Cellular Component: mitochondrial respiratory chain complex IV (GO:0005751);; Biological Process: mitochondrial electron transport, cytochrome c to oxygen (GO:0006123);; Molecular Function: metal ion binding (GO:0046872);;	K01115|7e-15|vcn:VOLCADRAFT_99471|hypothetical protein
c207080.graph_c0	Phosphoglycerate kinase OS=Aspergillus oryzae (strain ATCC 42149 / RIB 40) GN=pgkA PE=3 SV=1	hypothetical protein COCC4DRAFT_37236 [Bipolaris maydis ATCC 48331]	[G]	Carbohydrate transport and metabolism	Molecular Function: phosphoglycerate kinase activity (GO:0004618);; Biological Process: glycolysis (GO:0006096);; Biological Process: phosphorylation (GO:0016310);;	K00927|0.0|zma:100273415|hypothetical protein LOC100273415
c185530.graph_c0	Mitochondrial acidic protein mam33 OS=Schizosaccharomyces pombe (strain 972 / ATCC 24843) GN=SPBC776.07 PE=3 SV=1	hypothetical protein SNOG_12137 [Phaeosphaeria nodorum SN15]	--	--	Cellular Component: mitochondrial matrix (GO:0005759);;	--
c190615.graph_c0	Protein SnodProt1 OS=Phaeosphaeria nodorum (strain SN15 / ATCC MYA-4574 / FGSC 10173) GN=SNOG_13722 PE=2 SV=1	hypothetical protein FOXB_06779 [Fusarium oxysporum Fo5176]	--	--	--	--
c208932.graph_c0	Vegetative cell wall protein gp1 OS=Chlamydomonas reinhardtii GN=GP1 PE=2 SV=1	hypothetical protein FOXB_01126 [Fusarium oxysporum Fo5176]	--	--	--	--
c191018.graph_c0	Minor allergen Alt a 7 OS=Alternaria alternata GN=ALTA7 PE=1 SV=1	nadh-quinone oxidoreductase [Ophiostoma piceae UAMH 11346]	[R]	General function prediction only	Molecular Function: FMN binding (GO:0010181);; Molecular Function: oxidoreductase activity (GO:0016491);; Biological Process: negative regulation of transcription, DNA-templated (GO:0045892);; Biological Process: oxidation-reduction process (GO:0055114);;	--
c91984.graph_c0	Covalently-linked cell wall protein 14 OS=Saccharomyces cerevisiae (strain ATCC 204508 / S288c) GN=CCW14 PE=1 SV=1	hypothetical protein LEMA_P073150.1 [Leptosphaeria maculans JN3]	--	--	--	--
c206371.graph_c0	--	hypothetical protein FOC1_g10013990 [Fusarium oxysporum f. sp. cubense race 1]	--	--	--	--
c198836.graph_c0	Transmembrane protease serine 13 OS=Mus musculus GN=Tmprss13 PE=2 SV=2	predicted protein [Hordeum vulgare subsp. vulgare]	--	--	--	--
c177502.graph_c0	60S ribosomal protein L17 OS=Neurospora crassa (strain ATCC 24698 / 74-OR23-1A / CBS 708.71 / DSM 1257 / FGSC 987) GN=rpl-17 PE=3 SV=1	50S ribosomal protein L17e [Exophiala dermatitidis NIH/UT8656]	[J]	Translation, ribosomal structure and biogenesis	Molecular Function: structural constituent of ribosome (GO:0003735);; Biological Process: translation (GO:0006412);; Cellular Component: large ribosomal subunit (GO:0015934);;	K02880|1e-96|zma:100382652|hypothetical protein LOC100382652
c180247.graph_c1	Proline-rich receptor-like protein kinase PERK2 OS=Arabidopsis thaliana GN=PERK2 PE=2 SV=3	hypothetical protein HMPREF1120_05534 [Exophiala dermatitidis NIH/UT8656]	--	--	--	K01115|6e-27|vcn:VOLCADRAFT_99471|hypothetical protein
c191719.graph_c0	4,5-DOPA dioxygenase extradiol-like protein OS=Arabidopsis thaliana GN=At4g15093 PE=2 SV=1	Cytochrome b5 [Macrophomina phaseolina MS6]	[S]	Function unknown	Biological Process: cellular aromatic compound metabolic process (GO:0006725);; Molecular Function: ferrous iron binding (GO:0008198);; Molecular Function: zinc ion binding (GO:0008270);; Molecular Function: oxidoreductase activity, acting on single donors with incorporation of molecular oxygen, incorporation of two atoms of oxygen (GO:0016702);; Biological Process: oxidation-reduction process (G…	--
c165004.graph_c1	Probable quinate permease OS=Neosartorya fumigata (strain ATCC MYA-4609 / Af293 / CBS 101355 / FGSC A1100) GN=qutD PE=3 SV=1	RecName: Full=Probable quinate permease; AltName: Full=Quinate transporter	[GEPR]	--	Cellular Component: plasma membrane (GO:0005886);; Molecular Function: monosaccharide transmembrane transporter activity (GO:0015145);; Biological Process: monosaccharide transport (GO:0015749);; Cellular Component: integral component of membrane (GO:0016021);; Biological Process: quinate metabolic process (GO:0019630);; Biological Process: secondary metabolic process (GO:0019748);; Biological Pr…	K08150|6e-31|vvi:100246301|hypothetical protein LOC100246301
c205360.graph_c0	Negative regulator of sexual conjugation and meiosis OS=Schizosaccharomyces pombe (strain 972 / ATCC 24843) GN=ran1 PE=1 SV=2	hypothetical protein PTT_08761 [Pyrenophora teres f. teres 0-1]	[RTKL]	--	Molecular Function: protein serine/threonine kinase activity (GO:0004674);; Molecular Function: ATP binding (GO:0005524);; Biological Process: protein phosphorylation (GO:0006468);;	--
c204607.graph_c0	--	hypothetical protein COCHEDRAFT_1145808 [Bipolaris maydis C5]	--	--	--	--
c152610.graph_c1	60S ribosomal protein L6-B OS=Saccharomyces cerevisiae (strain ATCC 204508 / S288c) GN=RPL6B PE=1 SV=4	50S ribosomal protein L6e [Exophiala dermatitidis NIH/UT8656]	[J]	Translation, ribosomal structure and biogenesis	Molecular Function: structural constituent of ribosome (GO:0003735);; Cellular Component: ribosome (GO:0005840);; Biological Process: translation (GO:0006412);; Biological Process: mycelium development (GO:0043581);;	K02934|4e-42|vvi:100252724|hypothetical protein LOC100252724
c211779.graph_c0	Putative leucine-rich repeat receptor-like protein kinase At2g19210 OS=Arabidopsis thaliana GN=At2g19210 PE=3 SV=1	PREDICTED: putative leucine-rich repeat receptor-like protein kinase At2g19210-like [Vitis vinifera]	--	--	Molecular Function: nucleotide binding (GO:0000166);; Molecular Function: protein kinase activity (GO:0004672);;	--
c183736.graph_c1	Mitogen-activated protein kinase 7 OS=Bos taurus GN=MAPK7 PE=2 SV=1	hypothetical protein LEMA_P115250.1 [Leptosphaeria maculans JN3]	--	--	Cellular Component: integral component of membrane (GO:0016021);;	--
c88648.graph_c0	Eukaryotic translation initiation factor 3 subunit B OS=Coccidioides immitis (strain RS) GN=PRT1 PE=3 SV=1	predicted protein [Hordeum vulgare subsp. vulgare]	[R]	General function prediction only	Molecular Function: nucleotide binding (GO:0000166);; Biological Process: formation of translation preinitiation complex (GO:0001731);; Molecular Function: translation initiation factor activity (GO:0003743);; Cellular Component: eukaryotic translation initiation factor 3 complex (GO:0005852);; Biological Process: regulation of translational initiation (GO:0006446);; Biological Process: spore ger…	K03253|1e-164|rcu:RCOM_0920330|Eukaryotic translation initiation factor 3 subunit, putative
c184314.graph_c0	Dynein gamma chain, flagellar outer arm OS=Chlamydomonas reinhardtii GN=ODA2 PE=1 SV=1	hypothetical protein AURANDRAFT_16, partial [Aureococcus anophagefferens]	--	--	Cellular Component: cytoskeleton (GO:0005856);; Biological Process: cellular process (GO:0009987);; Molecular Function: nucleoside-triphosphatase activity (GO:0017111);;	--
c209999.graph_c0	Probable endo-1,3(4)-beta-glucanase An02g00850 OS=Aspergillus niger (strain CBS 513.88 / FGSC A1513) GN=An02g00850 PE=3 SV=1	hypothetical protein SNOG_12290 [Phaeosphaeria nodorum SN15]	--	--	Biological Process: glucan catabolic process (GO:0009251);; Molecular Function: licheninase activity (GO:0042972);; Molecular Function: beta-glucanase activity (GO:0052736);;	--
c132724.graph_c1	Mucin-2 OS=Homo sapiens GN=MUC2 PE=1 SV=2	hypothetical protein LEMA_P031080.1 [Leptosphaeria maculans JN3]	--	--	Molecular Function: methyltransferase activity (GO:0008168);; Biological Process: methylation (GO:0032259);;	--
c180370.graph_c0	Putative leucine-rich repeat receptor-like serine/threonine-protein kinase At2g24130 OS=Arabidopsis thaliana GN=At2g24130 PE=3 SV=1	Leucine-rich receptor-like protein kinase family protein [Theobroma cacao]	[S]	Function unknown	Molecular Function: protein serine/threonine kinase activity (GO:0004674);; Molecular Function: ATP binding (GO:0005524);; Cellular Component: plasma membrane (GO:0005886);; Biological Process: protein phosphorylation (GO:0006468);; Biological Process: transmembrane receptor protein tyrosine kinase signaling pathway (GO:0007169);; Cellular Component: integral component of membrane (GO:0016021);; …	--
c171852.graph_c0	30 kDa heat shock protein OS=Neurospora crassa (strain ATCC 24698 / 74-OR23-1A / CBS 708.71 / DSM 1257 / FGSC 987) GN=hsp30 PE=3 SV=1	hypothetical protein MYCGRDRAFT_104881 [Zymoseptoria tritici IPO323]	--	--	--	--
c208781.graph_c0	Probable glycosidase crf1 OS=Neosartorya fumigata (strain ATCC MYA-4609 / Af293 / CBS 101355 / FGSC A1100) GN=crf1 PE=1 SV=2	hypothetical protein SNOG_09667 [Phaeosphaeria nodorum SN15]	--	--	Molecular Function: hydrolase activity, hydrolyzing O-glycosyl compounds (GO:0004553);; Cellular Component: cell wall (GO:0005618);; Biological Process: carbohydrate metabolic process (GO:0005975);; Biological Process: cell wall organization (GO:0071555);;	K08235|2e-15|osa:4341940|Os06g0696400
c173167.graph_c0	Dihydrolipoyllysine-residue succinyltransferase component of 2-oxoglutarate dehydrogenase complex, mitochondrial OS=Saccharomyces cerevisiae (strain ATCC 204508 / S288c) GN=KGD2 PE=1 SV=2	dihydrolipoyllysine-residue succinyltransferase, E2 component [Exophiala dermatitidis NIH/UT8656]	[C]	Energy production and conversion	Biological Process: mitochondrial genome maintenance (GO:0000002);; Molecular Function: dihydrolipoyllysine-residue succinyltransferase activity (GO:0004149);; Biological Process: tricarboxylic acid cycle (GO:0006099);; Biological Process: 2-oxoglutarate metabolic process (GO:0006103);; Cellular Component: mitochondrial oxoglutarate dehydrogenase complex (GO:0009353);; Cellular Component: mitocho…	K00658|1e-128|cre:CHLREDRAFT_145987|OGD2
c137039.graph_c0	Probable 60S ribosomal protein L28e OS=Schizosaccharomyces pombe (strain 972 / ATCC 24843) GN=rpl28e PE=1 SV=1	similar to 60S ribosomal protein L28 [Leptosphaeria maculans JN3]	--	--	Molecular Function: structural constituent of ribosome (GO:0003735);; Cellular Component: ribosome (GO:0005840);; Biological Process: translation (GO:0006412);;	K02903|7e-19|ppp:PHYPADRAFT_228172|hypothetical protein
c196059.graph_c0	Delta(12) fatty acid desaturase OS=Mortierella isabellina PE=2 SV=1	omega-6 fatty acid desaturase (delta-12 desaturase) [Exophiala dermatitidis NIH/UT8656]	[I]	Lipid transport and metabolism	Biological Process: lipid metabolic process (GO:0006629);; Molecular Function: oxidoreductase activity, acting on paired donors, with oxidation of a pair of donors resulting in the reduction of molecular oxygen to two molecules of water (GO:0016717);; Biological Process: oxidation-reduction process (GO:0055114);;	K10256|7e-91|cre:CHLREDRAFT_135825|fatty acid desaturase, delta-12
c209700.graph_c1	D-dopachrome decarboxylase-A OS=Xenopus laevis GN=ddt-a PE=3 SV=1	similar to MIF domain containing protein [Leptosphaeria maculans JN3]	--	--	--	--
c206374.graph_c2	Cysteine proteinase 1 OS=Dictyostelium discoideum GN=cprA PE=1 SV=2	predicted protein [Hordeum vulgare subsp. vulgare]	--	--	Molecular Function: catalytic activity (GO:0003824);;	--
c171973.graph_c0	Flocculation protein FLO11 OS=Saccharomyces cerevisiae (strain ATCC 204508 / S288c) GN=MUC1 PE=1 SV=2	hypothetical protein FOC1_g10006021 [Fusarium oxysporum f. sp. cubense race 1]	--	--	--	K06709|1e-06|vcn:VOLCADRAFT_65316|Jumonji domain-containing protein
c203618.graph_c1	Growth hormone-inducible transmembrane protein OS=Homo sapiens GN=GHITM PE=1 SV=2	predicted protein [Nectria haematococca mpVI 77-13-4]	--	--	Cellular Component: integral component of membrane (GO:0016021);; Biological Process: mycelium development (GO:0043581);;	--
c196964.graph_c0	Probable iron/ascorbate oxidoreductase DDB_G0283291 OS=Dictyostelium discoideum GN=DDB_G0283291 PE=3 SV=1	hypothetical protein LEMA_P091720.1 [Leptosphaeria maculans JN3]	[R]	General function prediction only	Molecular Function: sequence-specific DNA binding transcription factor activity (GO:0003700);; Biological Process: regulation of transcription, DNA-templated (GO:0006355);; Molecular Function: oxidoreductase activity, acting on paired donors, with incorporation or reduction of molecular oxygen, 2-oxoglutarate as one donor, and incorporation of one atom each of oxygen into both donors (GO:0016706)…	K06892|1e-34|ppp:PHYPADRAFT_198471|hypothetical protein
c86473.graph_c0	Zinc finger protein 865 OS=Mus musculus GN=Znf865 PE=2 SV=1	zinc finger protein 76 (expressed in testis) [Ophiostoma piceae UAMH 11346]	--	--	--	K14689|1e-07|vcn:VOLCADRAFT_63715|MTP1
c209611.graph_c0	Succinate dehydrogenase cytochrome B subunit, mitochondrial OS=Schizosaccharomyces pombe (strain 972 / ATCC 24843) GN=sdh3 PE=3 SV=1	hypothetical protein FOXB_14968 [Fusarium oxysporum Fo5176]	[C]	Energy production and conversion	Cellular Component: membrane (GO:0016020);; Molecular Function: oxidoreductase activity, acting on the CH-CH group of donors (GO:0016627);;	--
c196717.graph_c0	Mucin-2 OS=Homo sapiens GN=MUC2 PE=1 SV=2	hypothetical protein PTT_05469 [Pyrenophora teres f. teres 0-1]	--	--	--	--
c176717.graph_c0	--	hypothetical protein PTT_08974 [Pyrenophora teres f. teres 0-1]	--	--	--	--
c203502.graph_c0	Ketol-acid reductoisomerase, mitochondrial OS=Neurospora crassa (strain ATCC 24698 / 74-OR23-1A / CBS 708.71 / DSM 1257 / FGSC 987) GN=ilv-2 PE=3 SV=2	hypothetical protein TRIATDRAFT_260363 [Trichoderma atroviride IMI 206040]	[EH]	--	Molecular Function: ketol-acid reductoisomerase activity (GO:0004455);; Biological Process: branched-chain amino acid biosynthetic process (GO:0009082);; Molecular Function: isomerase activity (GO:0016853);; Molecular Function: coenzyme binding (GO:0050662);; Biological Process: oxidation-reduction process (GO:0055114);;	K00053|0.0|zma:100191801|hypothetical protein LOC100191801
c204231.graph_c0	--	hypothetical protein BN14_03661 [Rhizoctonia solani AG-1 IB]	--	--	--	--
c208313.graph_c0	Quinate repressor protein OS=Neurospora africana GN=qa-1s PE=3 SV=1	hypothetical protein FG05709.1 [Fusarium graminearum PH-1]	[E]	Amino acid transport and metabolism	Molecular Function: 3-dehydroquinate dehydratase activity (GO:0003855);; Molecular Function: shikimate 3-dehydrogenase (NADP+) activity (GO:0004764);; Biological Process: oxidation-reduction process (GO:0055114);;	K13832|2e-16|osa:4325444|Os01g0375200
c212905.graph_c0	A-agglutinin anchorage subunit OS=Saccharomyces cerevisiae (strain ATCC 204508 / S288c) GN=AGA1 PE=1 SV=1	hypothetical protein [Dactylellina haptotyla]	--	--	--	--
c187127.graph_c0	Cystathionine gamma-lyase OS=Dictyostelium discoideum GN=cysA PE=1 SV=1	hypothetical protein PHYSODRAFT_299659 [Phytophthora sojae]	[E]	Amino acid transport and metabolism	Biological Process: cysteine metabolic process (GO:0006534);; Molecular Function: carbon-sulfur lyase activity (GO:0016846);;	K01758|1e-118|cme:CMT389C|cystathionine gamma-lyase
c197597.graph_c0	Elongation factor Tu 2 OS=Myxococcus xanthus (strain DK 1622) GN=tuf2 PE=3 SV=1	Translation elongation factor EF-Tu, mitochondrial [Chondrus crispus]	[J]	Translation, ribosomal structure and biogenesis	Molecular Function: translation elongation factor activity (GO:0003746);; Molecular Function: GTP binding (GO:0005525);; Cellular Component: mitochondrion (GO:0005739);; Biological Process: translational elongation (GO:0006414);; Biological Process: ribonucleotide metabolic process (GO:0009259);; Molecular Function: transition metal ion binding (GO:0046914);; Biological Process: organonitrogen co…	K02358|1e-175|zma:100273405|hypothetical protein LOC100273405
c190781.graph_c0	Uncharacterized bHLH domain-containing protein C3F10.12c OS=Schizosaccharomyces pombe (strain 972 / ATCC 24843) GN=SPAC3F10.12c PE=4 SV=1	hypothetical protein COCSADRAFT_259169 [Bipolaris sorokiniana ND90Pr]	--	--	Molecular Function: protein dimerization activity (GO:0046983);;	--
c210099.graph_c0	Uncharacterized transcriptional regulatory protein C139.03 OS=Schizosaccharomyces pombe (strain 972 / ATCC 24843) GN=SPAC139.03 PE=4 SV=1	Zn(II)2Cys6 transcription factor [Fusarium oxysporum]	--	--	Molecular Function: sequence-specific DNA binding RNA polymerase II transcription factor activity (GO:0000981);; Molecular Function: DNA binding (GO:0003677);; Cellular Component: nucleus (GO:0005634);; Biological Process: regulation of transcription from RNA polymerase II promoter (GO:0006357);; Molecular Function: zinc ion binding (GO:0008270);;	--
c207603.graph_c0	--	hypothetical protein SNOG_04706 [Phaeosphaeria nodorum SN15]	--	--	--	--
c160386.graph_c0	Nigrin b OS=Sambucus nigra PE=1 SV=2	lectin [Sambucus sieboldiana]	--	--	Molecular Function: hydrolase activity (GO:0016787);;	--
c196083.graph_c0	Copper-containing nitrite reductase OS=Neisseria meningitidis serogroup A / serotype 4A (strain Z2491) GN=aniA PE=3 SV=1	copper-containing nitrite reductase [Fusarium oxysporum]	[Q]	Secondary metabolites biosynthesis, transport and catabolism	Molecular Function: copper ion binding (GO:0005507);; Biological Process: nitrogen compound metabolic process (GO:0006807);; Molecular Function: nitrite reductase (NO-forming) activity (GO:0050421);; Biological Process: oxidation-reduction process (GO:0055114);;	--
c205642.graph_c0	Probable aspartic-type endopeptidase CTSD (Fragment) OS=Arthroderma otae (strain ATCC MYA-4605 / CBS 113480) GN=CTSD PE=3 SV=2	aspartic peptidase A1 [Rhizoctonia solani AG-1 IA]	--	--	--	K08245|5e-08|zma:100282399|aspartic proteinase oryzasin-1
c191014.graph_c0	Uncharacterized protein FLJ43738 OS=Homo sapiens PE=2 SV=1	hypothetical protein PHYSODRAFT_319887 [Phytophthora sojae]	--	--	--	--
c209738.graph_c0	Carboxypeptidase Y homolog A OS=Nectria haematococca (strain 77-13-4 / ATCC MYA-4622 / FGSC 9596 / MPVI) GN=CPYA PE=3 SV=1	Carboxypeptidase Y like protein A [Fusarium oxysporum f. sp. cubense race 4]	--	--	Cellular Component: fungal-type vacuole (GO:0000324);; Molecular Function: serine-type carboxypeptidase activity (GO:0004185);; Biological Process: proteolysis (GO:0006508);; Biological Process: phytochelatin biosynthetic process (GO:0046938);;	K13289|4e-93|sbi:SORBI_04g001030|hypothetical protein
c203987.graph_c0	Cell death abnormality protein 1 OS=Caenorhabditis briggsae GN=ced-1 PE=3 SV=2	hypothetical protein BN14_05702 [Rhizoctonia solani AG-1 IB]	--	--	--	--
c207659.graph_c1	Malate dehydrogenase, cytoplasmic OS=Candida albicans (strain SC5314 / ATCC MYA-2876) GN=MDH1 PE=1 SV=2	hypothetical protein FG02504.1 [Fusarium graminearum PH-1]	[C]	Energy production and conversion	Biological Process: tricarboxylic acid cycle (GO:0006099);; Biological Process: malate metabolic process (GO:0006108);; Molecular Function: L-malate dehydrogenase activity (GO:0030060);; Biological Process: cellular carbohydrate metabolic process (GO:0044262);;	K00026|1e-44|olu:OSTLU_24671|hypothetical protein
c160872.graph_c0	Microsomal glutathione S-transferase 3 OS=Mus musculus GN=Mgst3 PE=1 SV=1	hypothetical protein SNOG_13853 [Phaeosphaeria nodorum SN15]	--	--	Molecular Function: transferase activity (GO:0016740);;	K00799|5e-16|ppp:PHYPADRAFT_227255|hypothetical protein
c194151.graph_c1	--	hypothetical protein HMPREF1120_02900 [Exophiala dermatitidis NIH/UT8656]	--	--	--	--
c201518.graph_c0	Uncharacterized serine-rich protein C215.13 OS=Schizosaccharomyces pombe (strain 972 / ATCC 24843) GN=SPBC215.13 PE=1 SV=1	hypothetical protein MTR_027s0011 [Medicago truncatula]	--	--	--	--
c213977.graph_c0	Mucin-2 OS=Homo sapiens GN=MUC2 PE=1 SV=2	gpi anchored serine-threonine rich protein [Ophiostoma piceae UAMH 11346]	--	--	--	--
c86252.graph_c0	Probable aspartic-type endopeptidase opsB OS=Neosartorya fumigata (strain ATCC MYA-4609 / Af293 / CBS 101355 / FGSC A1100) GN=opsB PE=3 SV=1	aspartic-type endopeptidase (OpsB) [Exophiala dermatitidis NIH/UT8656]	--	--	Molecular Function: aspartic-type endopeptidase activity (GO:0004190);; Biological Process: proteolysis (GO:0006508);;	K08245|2e-16|pop:POPTR_830512|hypothetical protein
c211693.graph_c0	--	hypothetical protein FOXB_11529 [Fusarium oxysporum Fo5176]	--	--	--	--
c199055.graph_c0	Bilirubin oxidase OS=Myrothecium verrucaria PE=1 SV=1	hypothetical protein PTT_02572 [Pyrenophora teres f. teres 0-1]	[Q]	Secondary metabolites biosynthesis, transport and catabolism	Molecular Function: copper ion binding (GO:0005507);; Molecular Function: oxidoreductase activity (GO:0016491);; Biological Process: oxidation-reduction process (GO:0055114);;	--
c199269.graph_c0	Protein SnodProt1 OS=Phaeosphaeria nodorum (strain SN15 / ATCC MYA-4574 / FGSC 10173) GN=SNOG_13722 PE=2 SV=1	hypothetical protein NECHADRAFT_69590 [Nectria haematococca mpVI 77-13-4]	--	--	--	--
c190302.graph_c0	Uncharacterized protein C1919.03c OS=Schizosaccharomyces pombe (strain 972 / ATCC 24843) GN=SPCC1919.03c PE=1 SV=2	carbohydrate-binding module family 48 protein [Setosphaeria turcica Et28A]	--	--	--	K07199|2e-15|vcn:VOLCADRAFT_103422|hypothetical protein
c213766.graph_c0	--	hypothetical protein PTT_11207 [Pyrenophora teres f. teres 0-1]	--	--	--	--
c93867.graph_c0	Protein ecm33 OS=Neosartorya fumigata (strain ATCC MYA-4609 / Af293 / CBS 101355 / FGSC A1100) GN=ecm33 PE=1 SV=1	hypothetical protein HMPREF1120_03851 [Exophiala dermatitidis NIH/UT8656]	--	--	Cellular Component: endosome (GO:0005768);; Cellular Component: plasma membrane (GO:0005886);; Biological Process: metabolic process (GO:0008152);; Cellular Component: fungal-type cell wall (GO:0009277);; Molecular Function: hydrolase activity (GO:0016787);; Cellular Component: organelle membrane (GO:0031090);; Biological Process: cellular response to drug (GO:0035690);; Cellular Component: membr…	--
c211860.graph_c0	Uncharacterized membrane protein C24H6.13 OS=Schizosaccharomyces pombe (strain 972 / ATCC 24843) GN=SPAC24H6.13 PE=1 SV=1	hypothetical protein SNOG_05740 [Phaeosphaeria nodorum SN15]	[S]	Function unknown	Cellular Component: membrane (GO:0016020);;	--
c191496.graph_c0	ADP-ribosylation factor-like protein 3 OS=Xenopus laevis GN=arl3 PE=2 SV=1	ARL3, ARF-like Ras superfamily GTPase [Ectocarpus siliculosus]	[R]	General function prediction only	Molecular Function: GTP binding (GO:0005525);; Cellular Component: intracellular (GO:0005622);; Biological Process: small GTPase mediated signal transduction (GO:0007264);;	K07944|9e-81|vcn:VOLCADRAFT_77618|arf9
c204650.graph_c1	Fibrocystin-L OS=Mus musculus GN=Pkhd1l1 PE=2 SV=1	hypothetical protein THAOC_34859 [Thalassiosira oceanica]	--	--	--	--
c203504.graph_c0	Hybrid signal transduction histidine kinase J OS=Dictyostelium discoideum GN=dhkJ PE=3 SV=2	Hybrid signal transduction histidine kinase J [Rhizoctonia solani AG-1 IB]	[T]	Signal transduction mechanisms	Molecular Function: phosphorelay sensor kinase activity (GO:0000155);; Molecular Function: phosphorelay response regulator activity (GO:0000156);; Biological Process: phosphorelay signal transduction system (GO:0000160);; Molecular Function: ATP binding (GO:0005524);; Biological Process: regulation of transcription, DNA-templated (GO:0006355);; Cellular Component: integral component of membrane (…	--
c197757.graph_c0	--	hypothetical protein COCHEDRAFT_1108936 [Bipolaris maydis C5]	--	--	--	--
c176817.graph_c0	Serine carboxypeptidase-like 18 OS=Arabidopsis thaliana GN=SCPL18 PE=2 SV=2	serine carboxypeptidase, putative [Ricinus communis]	--	--	Molecular Function: carboxypeptidase activity (GO:0004180);;	--
c211686.graph_c0	K(+)/H(+) antiporter 1 OS=Schizosaccharomyces pombe (strain 972 / ATCC 24843) GN=kha1 PE=3 SV=2	K(+)/H(+) antiporter 1 [Fusarium oxysporum f. sp. cubense race 4]	[P]	Inorganic ion transport and metabolism	Biological Process: cation transport (GO:0006812);; Molecular Function: solute:hydrogen antiporter activity (GO:0015299);; Cellular Component: integral component of membrane (GO:0016021);; Biological Process: transmembrane transport (GO:0055085);;	--
c192588.graph_c0	Auxilin-related protein 2 OS=Arabidopsis thaliana GN=At4g12770 PE=1 SV=1	conserved hypothetical protein [Albugo laibachii Nc14]	--	--	--	--
c210955.graph_c0	Polysaccharide monooxygenase Cel61a OS=Thielavia heterothallica (strain ATCC 42464 / BCRC 31852 / DSM 1799) GN=Cel61a PE=1 SV=1	Cellulose-growth-specific protein [Rhizoctonia solani AG-1 IB]	--	--	--	--
c204813.graph_c0	Glutenin, high molecular weight subunit DX5 OS=Triticum aestivum GN=GLU-1D-1D PE=3 SV=5	hypothetical protein COCSADRAFT_98164 [Bipolaris sorokiniana ND90Pr]	--	--	Molecular Function: nucleic acid binding (GO:0003676);; Molecular Function: metal ion binding (GO:0046872);;	--
c93176.graph_c0	Peroxisomal membrane protein PMP30B OS=Candida boidinii GN=PEX11B PE=1 SV=1	hypothetical protein HMPREF1120_06040 [Exophiala dermatitidis NIH/UT8656]	--	--	Cellular Component: integral component of peroxisomal membrane (GO:0005779);; Cellular Component: endoplasmic reticulum (GO:0005783);; Biological Process: peroxisome fission (GO:0016559);; Biological Process: fatty acid oxidation (GO:0019395);;	--
c208885.graph_c0	Mannosyl phosphorylinositol ceramide synthase SUR1 OS=Saccharomyces cerevisiae (strain ATCC 204508 / S288c) GN=SUR1 PE=1 SV=1	glycosyl transferase, putative [Metarhizium anisopliae ARSEF 23]	--	--	--	K05528|4e-08|ota:Ot10g00870|alpha 1,6 mannosyltransferase (ISS)
c209878.graph_c1	Probable glucose transporter rco-3 OS=Neurospora crassa (strain ATCC 24698 / 74-OR23-1A / CBS 708.71 / DSM 1257 / FGSC 987) GN=rco-3 PE=3 SV=2	putative sugar transporter [Fusarium verticillioides]	[GEPR]	--	Biological Process: carbohydrate transport (GO:0008643);; Cellular Component: integral component of membrane (GO:0016021);; Molecular Function: substrate-specific transmembrane transporter activity (GO:0022891);; Biological Process: transmembrane transport (GO:0055085);;	K08150|5e-34|sbi:SORBI_02g003050|hypothetical protein
c201136.graph_c0	Vacuolar protein sorting-associated protein vps5 OS=Schizosaccharomyces pombe (strain 972 / ATCC 24843) GN=vps5 PE=1 SV=1	similar to vacuolar protein sorting-associated protein vps5 [Leptosphaeria maculans JN3]	[UR]	--	Molecular Function: hydrolase activity, hydrolyzing O-glycosyl compounds (GO:0004553);; Biological Process: carbohydrate metabolic process (GO:0005975);; Biological Process: cell communication (GO:0007154);; Molecular Function: phosphatidylinositol binding (GO:0035091);;	--
c165567.graph_c0	Calcineurin subunit B type 2 OS=Homo sapiens GN=PPP3R2 PE=2 SV=3	calcineurin subunit B [Rhizopus delemar RA 99-880]	--	--	Molecular Function: calcium ion binding (GO:0005509);; Biological Process: single-organism cellular process (GO:0044763);; Biological Process: biological regulation (GO:0065007);;	K06268|7e-31|vcn:VOLCADRAFT_75021|hypothetical protein
c209651.graph_c0	--	hypothetical protein FOXB_13199 [Fusarium oxysporum Fo5176]	--	--	--	--
c141221.graph_c0	Guanine nucleotide-binding protein subunit beta-2-like 1 OS=Rattus norvegicus GN=Gnb2l1 PE=1 SV=3	Receptor of activated protein kinase C 1A, component of 40S small ribosomal subunit [Ostreococcus lucimarinus CCE9901]	[R]	General function prediction only	--	--
c211366.graph_c0	NAD-specific glutamate dehydrogenase OS=Neurospora crassa (strain ATCC 24698 / 74-OR23-1A / CBS 708.71 / DSM 1257 / FGSC 987) GN=gdh-1 PE=1 SV=4	NADH-dependent glutamate dehydrogenase [Serpula lacrymans var. lacrymans S7.9]	[E]	Amino acid transport and metabolism	Molecular Function: glutamate dehydrogenase (NAD+) activity (GO:0004352);; Biological Process: glutamate catabolic process to 2-oxoglutarate (GO:0019551);; Biological Process: oxidation-reduction process (GO:0055114);;	K00261|5e-07|vvi:100257914|GDH
c179263.graph_c0	Transmembrane protein 45B OS=Bos taurus GN=TMEM45B PE=2 SV=1	PREDICTED: uncharacterized protein LOC101248128 [Solanum lycopersicum]	--	--	--	--
c208344.graph_c0	1,2-dihydroxy-3-keto-5-methylthiopentene dioxygenase OS=Nectria haematococca (strain 77-13-4 / ATCC MYA-4622 / FGSC 9596 / MPVI) GN=ADI1 PE=3 SV=1	1,2-dihydroxy-3-keto-5-methylthiopentene dioxygenase [Fusarium oxysporum f. sp. cubense race 4]	[S]	Function unknown	Molecular Function: iron ion binding (GO:0005506);; Cellular Component: nucleus (GO:0005634);; Cellular Component: cytoplasm (GO:0005737);; Molecular Function: acireductone dioxygenase [iron(II)-requiring] activity (GO:0010309);; Biological Process: L-methionine salvage from methylthioadenosine (GO:0019509);; Biological Process: oxidation-reduction process (GO:0055114);;	K08967|4e-47|ppp:PHYPADRAFT_128349|hypothetical protein
c205741.graph_c0	Nucleoside diphosphate kinase OS=Neurospora crassa (strain ATCC 24698 / 74-OR23-1A / CBS 708.71 / DSM 1257 / FGSC 987) GN=ndk-1 PE=2 SV=2	nucleoside diphosphate kinase [Dacryopinax sp. DJM-731 SS1]	[F]	Nucleotide transport and metabolism	Molecular Function: nucleoside diphosphate kinase activity (GO:0004550);; Molecular Function: ATP binding (GO:0005524);; Biological Process: nucleoside diphosphate phosphorylation (GO:0006165);; Biological Process: GTP biosynthetic process (GO:0006183);; Biological Process: UTP biosynthetic process (GO:0006228);; Biological Process: CTP biosynthetic process (GO:0006241);;	K00940|1e-67|olu:OSTLU_27292|hypothetical protein
c208049.graph_c0	Nucleolar protein 58 OS=Aspergillus oryzae (strain ATCC 42149 / RIB 40) GN=nop58 PE=3 SV=1	hypothetical protein TRIATDRAFT_147695 [Trichoderma atroviride IMI 206040]	[J]	Translation, ribosomal structure and biogenesis	Biological Process: endonucleolytic cleavage in ITS1 to separate SSU-rRNA from 5.8S rRNA and LSU-rRNA from tricistronic rRNA transcript (SSU-rRNA, 5.8S rRNA, LSU-rRNA) (GO:0000447);; Biological Process: endonucleolytic cleavage to generate mature 5'-end of SSU-rRNA from (SSU-rRNA, 5.8S rRNA, LSU-rRNA) (GO:0000472);; Biological Process: endonucleolytic cleavage in 5'-ETS of tricistronic rRNA trans…	K14565|3e-18|sbi:SORBI_03g044260|hypothetical protein
c197199.graph_c0	Serine/threonine-protein kinase SKY1 OS=Saccharomyces cerevisiae (strain ATCC 204508 / S288c) GN=SKY1 PE=1 SV=1	similar to serine protein kinase Sky1 [Leptosphaeria maculans JN3]	[RTKL]	--	Molecular Function: protein serine/threonine kinase activity (GO:0004674);; Molecular Function: ATP binding (GO:0005524);; Biological Process: protein phosphorylation (GO:0006468);;	K08832|1e-58|olu:OSTLU_25047|hypothetical protein
c163246.graph_c0	Serine/threonine protein phosphatase 2A 57 kDa regulatory subunit B&apos; beta isoform OS=Arabidopsis thaliana GN=B&apos;BETA PE=1 SV=1	PREDICTED: serine/threonine protein phosphatase 2A 59 kDa regulatory subunit B&apos; eta isoform-like [Solanum lycopersicum]	--	--	Cellular Component: intracellular part (GO:0044424);;	K11584|1e-94|pop:POPTR_872596|serine/threonine protein phosphatase 2A
c201837.graph_c0	Gene 10 protein OS=Mycobacterium phage D29 GN=10 PE=4 SV=1	class II chitinase 2-1 [Pseudotsuga menziesii]	[R]	General function prediction only	Biological Process: metabolic process (GO:0008152);;	--
c213173.graph_c0	Glutaredoxin-C11 OS=Arabidopsis thaliana GN=GRXC11 PE=3 SV=1	Thioredoxin superfamily protein [Theobroma cacao]	[O]	Posttranslational modification, protein turnover, chaperones	Molecular Function: electron carrier activity (GO:0009055);; Molecular Function: protein disulfide oxidoreductase activity (GO:0015035);; Biological Process: cell redox homeostasis (GO:0045454);;	--
c200708.graph_c0	Probable endo-beta-1,4-glucanase D OS=Aspergillus niger (strain CBS 513.88 / FGSC A1513) GN=eglD PE=3 SV=1	hypothetical protein SETTUDRAFT_164498 [Setosphaeria turcica Et28A]	--	--	--	--
c201409.graph_c1	Malate dehydrogenase, mitochondrial OS=Saccharomyces cerevisiae (strain ATCC 204508 / S288c) GN=MDH1 PE=1 SV=2	predicted protein [Nectria haematococca mpVI 77-13-4]	[C]	Energy production and conversion	Biological Process: tricarboxylic acid cycle (GO:0006099);; Biological Process: malate metabolic process (GO:0006108);; Molecular Function: L-malate dehydrogenase activity (GO:0030060);; Biological Process: cellular carbohydrate metabolic process (GO:0044262);;	K00026|2e-46|ppp:PHYPADRAFT_207351|hypothetical protein
c200094.graph_c1	Probable UDP-N-acetylglucosamine--peptide N-acetylglucosaminyltransferase SEC OS=Arabidopsis thaliana GN=SEC PE=2 SV=1	hypothetical protein LEMA_P086200.1 [Leptosphaeria maculans JN3]	[O]	Posttranslational modification, protein turnover, chaperones	Molecular Function: transferase activity, transferring glycosyl groups (GO:0016757);;	K09667|8e-55|zma:100381672|cl27878_1(278)
c210696.graph_c0	Flocculation protein FLO11 OS=Saccharomyces cerevisiae (strain ATCC 204508 / S288c) GN=MUC1 PE=1 SV=2	hypothetical protein SNOG_01064 [Phaeosphaeria nodorum SN15]	--	--	Molecular Function: nucleic acid binding (GO:0003676);; Molecular Function: sequence-specific DNA binding transcription factor activity (GO:0003700);; Cellular Component: nucleus (GO:0005634);; Biological Process: regulation of transcription, DNA-templated (GO:0006355);;	K09191|6e-07|vvi:100260239|hypothetical protein LOC100260239
c203469.graph_c0	Proteasome maturation factor UMP1 OS=Saccharomyces cerevisiae (strain ATCC 204508 / S288c) GN=UMP1 PE=1 SV=1	Proteasome maturation factor UMP1 [Fusarium oxysporum f. sp. cubense race 4]	--	--	Cellular Component: proteasome complex (GO:0000502);; Cellular Component: nucleus (GO:0005634);; Cellular Component: cytoplasm (GO:0005737);; Biological Process: ubiquitin-dependent protein catabolic process (GO:0006511);; Biological Process: cellular response to DNA damage stimulus (GO:0006974);; Biological Process: proteasome assembly (GO:0043248);;	--
c199493.graph_c0	Dynein-1-alpha heavy chain, flagellar inner arm I1 complex OS=Chlamydomonas reinhardtii GN=DHC1 PE=1 SV=1	hypothetical protein SELMODRAFT_131043 [Selaginella moellendorffii]	--	--	Molecular Function: nucleotide binding (GO:0000166);; Molecular Function: motor activity (GO:0003774);; Biological Process: metabolic process (GO:0008152);; Cellular Component: microtubule cytoskeleton (GO:0015630);; Cellular Component: protein complex (GO:0043234);; Cellular Component: cytoskeletal part (GO:0044430);; Biological Process: single-organism cellular process (GO:0044763);;	K10413|0.0|vcn:VOLCADRAFT_105994|flagellar inner arm dynein 1 heavy chain alpha
c181312.graph_c0	Zinc finger protein bud20 OS=Schizosaccharomyces pombe (strain 972 / ATCC 24843) GN=bud20 PE=3 SV=1	zinc finger containing protein [Pyrenophora tritici-repentis Pt-1C-BFP]	[R]	General function prediction only	Molecular Function: nucleic acid binding (GO:0003676);; Cellular Component: nucleus (GO:0005634);; Molecular Function: zinc ion binding (GO:0008270);;	--
c211125.graph_c0	Flotillin-like protein 1 OS=Oryza sativa subsp. japonica GN=FLOT1 PE=2 SV=1	related to nodulin [Fusarium fujikuroi IMI 58289]	[S]	Function unknown	--	K07192|1e-117|vvi:100257835|similar to nodulin
c198222.graph_c1	--	unnamed protein product [Vitis vinifera]	--	--	Cellular Component: membrane (GO:0016020);; Cellular Component: cell part (GO:0044464);;	--
c202645.graph_c0	Transitional endoplasmic reticulum ATPase homolog 2 OS=Caenorhabditis elegans GN=cdc-48.2 PE=1 SV=2	Cell division cycle protein 48 homolog AltName: Full=Valosin-containing protein homolog [Rhizoctonia solani AG-1 IB]	[O]	Posttranslational modification, protein turnover, chaperones	Molecular Function: ATP binding (GO:0005524);; Molecular Function: nucleoside-triphosphatase activity (GO:0017111);; Biological Process: cell division (GO:0051301);;	K13525|0.0|ppp:PHYPADRAFT_144596|hypothetical protein
c201224.graph_c0	40S ribosomal protein S11-B OS=Saccharomyces cerevisiae (strain ATCC 204508 / S288c) GN=RPS11B PE=1 SV=1	40S ribosomal protein S11 [Metarhizium acridum CQMa 102]	[J]	Translation, ribosomal structure and biogenesis	Molecular Function: structural constituent of ribosome (GO:0003735);; Cellular Component: ribosome (GO:0005840);; Biological Process: translation (GO:0006412);;	K02949|9e-71|vcn:VOLCADRAFT_108961|rps11
c208913.graph_c0	Vegetative cell wall protein gp1 OS=Chlamydomonas reinhardtii GN=GP1 PE=2 SV=1	hypothetical protein NECHADRAFT_104347 [Nectria haematococca mpVI 77-13-4]	--	--	--	--
c189382.graph_c0	Uncharacterized J domain-containing protein C3E7.11c OS=Schizosaccharomyces pombe (strain 972 / ATCC 24843) GN=SPBC3E7.11c PE=3 SV=1	hypothetical protein PTT_14324 [Pyrenophora teres f. teres 0-1]	[O]	Posttranslational modification, protein turnover, chaperones	--	--
c204708.graph_c0	L-pipecolate oxidase OS=Schizosaccharomyces pombe (strain 972 / ATCC 24843) GN=fap1 PE=1 SV=1	sarcosine oxidase [Cylindrocarpon didymum]	[E]	Amino acid transport and metabolism	Molecular Function: oxidoreductase activity (GO:0016491);; Biological Process: oxidation-reduction process (GO:0055114);;	--
c191925.graph_c0	Thioredoxin OS=Emericella nidulans (strain FGSC A4 / ATCC 38163 / CBS 112.46 / NRRL 194 / M139) GN=TRX1 PE=1 SV=2	hypothetical protein TRIATDRAFT_132758 [Trichoderma atroviride IMI 206040]	[OC]	--	--	K03671|7e-26|cme:CMJ096C|similar to thioredoxin h
c184948.graph_c0	Protein wos2 OS=Schizosaccharomyces pombe (strain 972 / ATCC 24843) GN=wos2 PE=2 SV=1	Protein wos2 AltName: Full=p21 [Rhizoctonia solani AG-1 IB]	--	--	--	--
c211117.graph_c0	--	hypothetical protein HMPREF1120_11008 (mitochondrion) [Exophiala dermatitidis NIH/UT8656]	--	--	Cellular Component: mitochondrion (GO:0005739);;	--
c202766.graph_c0	Flocculation protein FLO11 OS=Saccharomyces cerevisiae (strain ATCC 204508 / S288c) GN=MUC1 PE=1 SV=2	hypothetical protein COCHEDRAFT_1096115 [Bipolaris maydis C5]	--	--	Molecular Function: sequence-specific DNA binding RNA polymerase II transcription factor activity (GO:0000981);; Cellular Component: nucleus (GO:0005634);; Biological Process: regulation of transcription from RNA polymerase II promoter (GO:0006357);; Molecular Function: zinc ion binding (GO:0008270);;	--
c201598.graph_c0	Vegetative cell wall protein gp1 OS=Chlamydomonas reinhardtii GN=GP1 PE=2 SV=1	gpi anchored serine-threonine rich protein [Ophiostoma piceae UAMH 11346]	--	--	--	--
c209910.graph_c0	G1/S-specific cyclin pas1 OS=Schizosaccharomyces pombe (strain 972 / ATCC 24843) GN=pas1 PE=2 SV=3	hypothetical protein PTT_10222 [Pyrenophora teres f. teres 0-1]	--	--	Biological Process: regulation of cyclin-dependent protein serine/threonine kinase activity (GO:0000079);; Molecular Function: protein kinase binding (GO:0019901);;	--
c205869.graph_c2	Malate synthase, glyoxysomal OS=Neurospora crassa (strain ATCC 24698 / 74-OR23-1A / CBS 708.71 / DSM 1257 / FGSC 987) GN=acu-9 PE=3 SV=2	malate synthase [Trichoderma atroviride IMI 206040]	[C]	Energy production and conversion	Molecular Function: malate synthase activity (GO:0004474);; Biological Process: glyoxylate cycle (GO:0006097);; Biological Process: tricarboxylic acid cycle (GO:0006099);; Cellular Component: glyoxysome (GO:0009514);;	K01638|0.0|cre:CHLREDRAFT_196328|MAS1
c198789.graph_c1	Equilibrative nucleotide transporter 3 OS=Arabidopsis thaliana GN=ENT3 PE=1 SV=1	PREDICTED: equilibrative nucleotide transporter 3-like isoform 2 [Solanum lycopersicum]	--	--	Molecular Function: nucleoside transmembrane transporter activity (GO:0005337);; Biological Process: transport (GO:0006810);; Cellular Component: integral component of membrane (GO:0016021);;	--
c92373.graph_c0	30 kDa heat shock protein OS=Emericella nidulans (strain FGSC A4 / ATCC 38163 / CBS 112.46 / NRRL 194 / M139) GN=hsp30 PE=2 SV=1	hypothetical protein PTT_08017 [Pyrenophora teres f. teres 0-1]	[O]	Posttranslational modification, protein turnover, chaperones	--	--
c213513.graph_c0	Mucin-2 OS=Homo sapiens GN=MUC2 PE=1 SV=2	hypothetical protein W97_09165 [Coniosporium apollinis CBS 100218]	--	--	--	--
c166017.graph_c2	Fructose-bisphosphate aldolase 1 OS=Paracoccidioides brasiliensis (strain ATCC MYA-826 / Pb01) GN=FBA1 PE=1 SV=3	putative fructose-bisphosphate class ii protein [Togninia minima UCRPA7]	--	--	Molecular Function: fructose-bisphosphate aldolase activity (GO:0004332);; Biological Process: glycolysis (GO:0006096);; Molecular Function: zinc ion binding (GO:0008270);;	K01624|5e-72|ota:Ot10g01490|fbaII
c147021.graph_c0	--	--	[E]	Amino acid transport and metabolism	--	--
c198316.graph_c0	40S ribosomal protein S11 OS=Canis familiaris GN=RPS11 PE=1 SV=2	40S ribosomal protein S11 [Wickerhamomyces ciferrii]	[J]	Translation, ribosomal structure and biogenesis	Cellular Component: ribonucleoprotein complex (GO:0030529);;	K02949|1e-61|vcn:VOLCADRAFT_108961|rps11
c92469.graph_c0	Cytochrome P450 55A2 OS=Cylindrocarpon tonkinense GN=CYP55A2 PE=3 SV=1	hypothetical protein TRIVIDRAFT_186579 [Trichoderma virens Gv29-8]	[Q]	Secondary metabolites biosynthesis, transport and catabolism	Molecular Function: monooxygenase activity (GO:0004497);; Molecular Function: iron ion binding (GO:0005506);; Molecular Function: electron carrier activity (GO:0009055);; Molecular Function: oxidoreductase activity, acting on paired donors, with incorporation or reduction of molecular oxygen (GO:0016705);; Molecular Function: heme binding (GO:0020037);; Biological Process: oxidation-reduction pro…	--
c184735.graph_c0	Putative 12-oxophytodienoate reductase 5 OS=Oryza sativa subsp. japonica GN=OPR5 PE=2 SV=1	predicted protein [Hordeum vulgare subsp. vulgare]	[C]	Energy production and conversion	--	K05894|1e-74|osa:4340485|Os06g0215600
c155484.graph_c0	--	hypothetical protein [Tuber melanosporum Mel28]	--	--	--	--
c145972.graph_c0	--	hypothetical protein FOC1_g10003337 [Fusarium oxysporum f. sp. cubense race 1]	--	--	--	--
c196455.graph_c0	60S ribosomal protein L7a OS=Takifugu rubripes GN=rpl7a PE=3 SV=3	PREDICTED: 60S ribosomal protein L7a [Vitis vinifera]	[J]	Translation, ribosomal structure and biogenesis	Molecular Function: structural constituent of ribosome (GO:0003735);; Biological Process: translation (GO:0006412);; Cellular Component: membrane (GO:0016020);; Cellular Component: cytosolic ribosome (GO:0022626);; Cellular Component: intracellular membrane-bounded organelle (GO:0043231);; Cellular Component: intracellular organelle part (GO:0044446);;	K02936|1e-97|vvi:100266932|hypothetical protein LOC100266932
c212370.graph_c0	E3 ubiquitin-protein ligase RHA1B OS=Arabidopsis thaliana GN=RHA1B PE=2 SV=1	RING-H2 finger protein ATL2L, putative [Theobroma cacao]	--	--	Molecular Function: binding (GO:0005488);;	--
c211281.graph_c0	Betaine aldehyde dehydrogenase OS=Acinetobacter sp. (strain ADP1) GN=betB PE=3 SV=1	hypothetical protein FOXB_03094 [Fusarium oxysporum Fo5176]	[C]	Energy production and conversion	Molecular Function: oxidoreductase activity, acting on the aldehyde or oxo group of donors, NAD or NADP as acceptor (GO:0016620);; Biological Process: oxidation-reduction process (GO:0055114);;	K12355|3e-96|sbi:SORBI_10g023000|hypothetical protein
c162521.graph_c0	Mucin-2 OS=Homo sapiens GN=MUC2 PE=1 SV=2	hypothetical protein SNOG_11568 [Phaeosphaeria nodorum SN15]	--	--	Cellular Component: mitochondrion (GO:0005739);; Molecular Function: NADH dehydrogenase (ubiquinone) activity (GO:0008137);;	--
c185417.graph_c0	Protein phosphatase 1 regulatory subunit 3C OS=Rattus norvegicus GN=Ppp1r3c PE=2 SV=1	predicted protein [Hordeum vulgare subsp. vulgare]	--	--	--	--
c209878.graph_c0	Probable glucose transporter rco-3 OS=Neurospora crassa (strain ATCC 24698 / 74-OR23-1A / CBS 708.71 / DSM 1257 / FGSC 987) GN=rco-3 PE=3 SV=2	Putative glucose transporter rco-3 [Fusarium oxysporum f. sp. cubense race 4]	[GEPR]	--	Biological Process: carbohydrate transport (GO:0008643);; Cellular Component: integral component of membrane (GO:0016021);; Molecular Function: substrate-specific transmembrane transporter activity (GO:0022891);; Biological Process: transmembrane transport (GO:0055085);;	--
c141713.graph_c0	Mucin-5AC (Fragments) OS=Homo sapiens GN=MUC5AC PE=1 SV=3	hypothetical protein CGGC5_4032 [Colletotrichum gloeosporioides Nara gc5]	--	--	--	--
c202942.graph_c0	--	hypothetical protein SNOG_06276 [Phaeosphaeria nodorum SN15]	--	--	Molecular Function: DNA binding (GO:0003677);; Cellular Component: nucleus (GO:0005634);; Biological Process: transcription, DNA-templated (GO:0006351);; Molecular Function: zinc ion binding (GO:0008270);;	--
c209958.graph_c5	Putative protein TPRXL OS=Homo sapiens GN=TPRXL PE=5 SV=2	YALI0C15532p [Yarrowia lipolytica]	--	--	Molecular Function: hydrolase activity (GO:0016787);;	--
c191864.graph_c0	Proline-rich protein 4 OS=Arabidopsis thaliana GN=PRP4 PE=2 SV=1	PREDICTED: uncharacterized protein LOC100245206 [Vitis vinifera]	--	--	--	--
c214863.graph_c0	Serine-rich adhesin for platelets OS=Staphylococcus haemolyticus (strain JCSC1435) GN=sraP PE=3 SV=1	hypothetical protein HMPREF1120_01762 [Exophiala dermatitidis NIH/UT8656]	--	--	--	--
c209616.graph_c0	WAS/WASL-interacting protein family member 1 OS=Rattus norvegicus GN=Wipf1 PE=1 SV=2	hypothetical protein AG1IA_01448 [Rhizoctonia solani AG-1 IA]	--	--	--	--
c211198.graph_c0	Neutrophil cytosol factor 2 OS=Bos taurus GN=NCF2 PE=2 SV=1	NADPH oxidase regulator NoxR [Rhizoctonia solani AG-1 IA]	--	--	--	--
c92253.graph_c0	--	conserved hypothetical protein [Ricinus communis]	--	--	Cellular Component: nucleus (GO:0005634);;	--
c203943.graph_c0	Homeobox-leucine zipper protein MERISTEM L1 OS=Arabidopsis thaliana GN=ATML1 PE=2 SV=1	hypothetical protein VITISV_039239 [Vitis vinifera]	--	--	Molecular Function: sequence-specific DNA binding transcription factor activity (GO:0003700);; Cellular Component: nucleus (GO:0005634);; Biological Process: regulation of transcription, DNA-templated (GO:0006355);; Biological Process: trichome morphogenesis (GO:0010090);; Biological Process: stomatal complex morphogenesis (GO:0010103);; Molecular Function: sequence-specific DNA binding (GO:00435…	--
c212980.graph_c0	Superoxide dismutase [Cu-Zn] OS=Halocynthia roretzi PE=1 SV=2	PREDICTED: superoxide dismutase [Cu-Zn] 2-like [Cucumis sativus]	[P]	Inorganic ion transport and metabolism	Biological Process: superoxide metabolic process (GO:0006801);; Biological Process: response to oxidative stress (GO:0006979);; Molecular Function: oxidoreductase activity (GO:0016491);; Molecular Function: transition metal ion binding (GO:0046914);;	K04565|1e-52|ppp:PHYPADRAFT_176592|hypothetical protein
c208429.graph_c0	--	Cross-pathway control protein 1 [Fusarium oxysporum f. sp. cubense race 1]	--	--	Molecular Function: sequence-specific DNA binding transcription factor activity (GO:0003700);; Biological Process: regulation of transcription, DNA-templated (GO:0006355);; Molecular Function: transferase activity, transferring hexosyl groups (GO:0016758);; Biological Process: lipid glycosylation (GO:0030259);; Molecular Function: sequence-specific DNA binding (GO:0043565);;	--
c196490.graph_c0	Syntaxin-1A OS=Homo sapiens GN=STX1A PE=1 SV=1	syntaxin, putative [Phytophthora infestans T30-4]	--	--	--	--
c192698.graph_c0	12 kDa heat shock protein OS=Saccharomyces cerevisiae (strain ATCC 204508 / S288c) GN=HSP12 PE=1 SV=1	hypothetical protein BN14_03830 [Rhizoctonia solani AG-1 IB]	--	--	Biological Process: response to stress (GO:0006950);;	--
c189055.graph_c0	Protein bli-3 OS=Neurospora crassa (strain ATCC 24698 / 74-OR23-1A / CBS 708.71 / DSM 1257 / FGSC 987) GN=bli-3 PE=2 SV=1	hypothetical protein AURDEDRAFT_158505 [Auricularia delicata TFB-10046 SS5]	[R]	General function prediction only	--	--
c190052.graph_c2	60S ribosomal protein L4-1 OS=Arabidopsis thaliana GN=RPL4A PE=2 SV=1	unknown [Picea sitchensis]	[J]	Translation, ribosomal structure and biogenesis	--	K02930|5e-43|rcu:RCOM_0819810|60S ribosomal protein L4, putative
c173022.graph_c0	Probable sucrose utilization protein SUC1 OS=Candida albicans (strain SC5314 / ATCC MYA-2876) GN=SUC1 PE=3 SV=2	hypothetical protein SNOG_08565 [Phaeosphaeria nodorum SN15]	--	--	Molecular Function: sequence-specific DNA binding RNA polymerase II transcription factor activity (GO:0000981);; Molecular Function: DNA binding (GO:0003677);; Cellular Component: nucleus (GO:0005634);; Biological Process: regulation of transcription from RNA polymerase II promoter (GO:0006357);; Molecular Function: zinc ion binding (GO:0008270);;	--
c173960.graph_c0	60S ribosomal protein L13a OS=Cyanophora paradoxa PE=2 SV=1	60S ribosomal protein L16 [Rhizopus delemar RA 99-880]	[J]	Translation, ribosomal structure and biogenesis	Biological Process: cellular response to starvation (GO:0009267);; Cellular Component: membrane (GO:0016020);; Cellular Component: small-subunit processome (GO:0032040);; Biological Process: filamentous growth of a population of unicellular organisms in response to starvation (GO:0036170);; Biological Process: filamentous growth of a population of unicellular organisms in response to biotic stimu…	K02872|2e-53|cre:CHLREDRAFT_162845|RPL13a
c210837.graph_c0	Probable glycosidase C21B10.07 OS=Schizosaccharomyces pombe (strain 972 / ATCC 24843) GN=SPBC21B10.07 PE=3 SV=1	glycoside hydrolase family 16 protein [Rhizoctonia solani AG-1 IA]	--	--	Molecular Function: hydrolase activity (GO:0016787);;	--
c198509.graph_c0	General alpha-glucoside permease OS=Saccharomyces cerevisiae (strain ATCC 204508 / S288c) GN=MAL11 PE=1 SV=1	hypothetical protein W97_06773 [Coniosporium apollinis CBS 100218]	[GEPR]	--	Cellular Component: integral component of membrane (GO:0016021);; Molecular Function: substrate-specific transmembrane transporter activity (GO:0022891);; Biological Process: transmembrane transport (GO:0055085);;	--
c199250.graph_c0	Hyphally-regulated protein OS=Candida albicans GN=HYR1 PE=2 SV=1	hypothetical protein TRIATDRAFT_167856, partial [Trichoderma atroviride IMI 206040]	--	--	--	--
c188200.graph_c0	Glucose/galactose transporter OS=Brucella melitensis biotype 1 (strain 16M / ATCC 23456 / NCTC 10094) GN=gluP PE=3 SV=1	putative glucose galactose transporter protein [Neofusicoccum parvum UCRNP2]	[G]	Carbohydrate transport and metabolism	Cellular Component: integral component of membrane (GO:0016021);; Biological Process: transmembrane transport (GO:0055085);;	K02429|2e-89|ppp:PHYPADRAFT_173818|hypothetical protein
c219402.graph_c0	Mucin-2 OS=Homo sapiens GN=MUC2 PE=1 SV=2	beta-ig-h3 fasciclin [Ophiostoma piceae UAMH 11346]	--	--	--	--
c198331.graph_c1	--	hypothetical protein Cob_07273 [Colletotrichum orbiculare MAFF 240422]	--	--	--	--
c190169.graph_c0	Abscisic acid receptor PYL4 OS=Arabidopsis thaliana GN=PYL4 PE=1 SV=1	PREDICTED: abscisic acid receptor PYL6-like [Solanum lycopersicum]	--	--	Biological Process: abscisic acid-activated signaling pathway (GO:0009738);;	K14496|3e-97|vvi:100256965|hypothetical protein LOC100256965
c210228.graph_c0	Uncharacterized protein ORF3 OS=Grapevine fleck virus (isolate Italy/MT48) GN=ORF3 PE=4 SV=1	hypothetical protein FOC4_g10011674 [Fusarium oxysporum f. sp. cubense race 4]	--	--	Molecular Function: copper ion binding (GO:0005507);; Molecular Function: electron carrier activity (GO:0009055);;	--
c207643.graph_c0	Uncharacterized 29.3 kDa protein OS=Orgyia pseudotsugata multicapsid polyhedrosis virus GN=ORF92 PE=4 SV=1	hypothetical protein COCSADRAFT_32874 [Bipolaris sorokiniana ND90Pr]	--	--	--	--
c196757.graph_c0	--	predicted protein [Populus trichocarpa]	--	--	--	--
c183551.graph_c0	Mucin-2 OS=Homo sapiens GN=MUC2 PE=1 SV=2	hypothetical protein SNOG_08402 [Phaeosphaeria nodorum SN15]	--	--	--	--
c150137.graph_c0	--	hypothetical protein HMPREF1120_05797 [Exophiala dermatitidis NIH/UT8656]	--	--	--	--
c210904.graph_c0	Meiotically up-regulated gene 80 protein OS=Schizosaccharomyces pombe (strain 972 / ATCC 24843) GN=mug80 PE=1 SV=1	predicted protein [Nectria haematococca mpVI 77-13-4]	--	--	Biological Process: regulation of cyclin-dependent protein serine/threonine kinase activity (GO:0000079);; Molecular Function: protein kinase binding (GO:0019901);;	--
c212965.graph_c0	--	gtp-binding protein [Ophiostoma piceae UAMH 11346]	--	--	--	--
c196004.graph_c0	ATP-dependent RNA helicase eIF4A OS=Schizosaccharomyces pombe (strain 972 / ATCC 24843) GN=tif1 PE=1 SV=2	probable TIF2-translation initiation factor eIF4A [Piriformospora indica DSM 11827]	[LKJ]	--	Molecular Function: translation initiation factor activity (GO:0003743);; Molecular Function: ATP binding (GO:0005524);; Biological Process: translational initiation (GO:0006413);; Molecular Function: ATP-dependent helicase activity (GO:0008026);;	K03257|1e-170|pop:POPTR_716781|hypothetical protein
c191438.graph_c0	Putative protein TPRXL OS=Homo sapiens GN=TPRXL PE=5 SV=2	hypothetical protein HMPREF1120_04947 [Exophiala dermatitidis NIH/UT8656]	--	--	--	--
c85125.graph_c0	Platelet binding protein GspB OS=Streptococcus gordonii GN=gspB PE=1 SV=1	hypothetical protein LEMA_P123660.1 [Leptosphaeria maculans JN3]	--	--	--	--
c210839.graph_c0	Multidrug and toxin extrusion protein 1 OS=Xenopus tropicalis GN=slc47a1 PE=2 SV=1	PREDICTED: MATE efflux family protein 5-like [Brachypodium distachyon]	[V]	Defense mechanisms	--	--
c171546.graph_c0	Importin subunit beta-2 OS=Schizosaccharomyces pombe (strain 972 / ATCC 24843) GN=kap104 PE=3 SV=1	hypothetical protein SETTUDRAFT_154831 [Setosphaeria turcica Et28A]	--	--	Cellular Component: nucleus (GO:0005634);; Biological Process: intracellular protein transport (GO:0006886);; Molecular Function: Ran GTPase binding (GO:0008536);;	--
c205434.graph_c0	Stress protein DDR48 OS=Saccharomyces cerevisiae (strain ATCC 204508 / S288c) GN=DDR48 PE=1 SV=4	hypothetical protein NDAI_0I00920 [Naumovozyma dairenensis CBS 421]	--	--	--	--
c211167.graph_c0	Putative nucleosome assembly protein C364.06 OS=Schizosaccharomyces pombe (strain 972 / ATCC 24843) GN=SPCC364.06 PE=1 SV=1	hypothetical protein TRIATDRAFT_297644 [Trichoderma atroviride IMI 206040]	--	--	Cellular Component: nucleus (GO:0005634);; Biological Process: nucleosome assembly (GO:0006334);;	K11279|3e-89|ppp:PHYPADRAFT_225989|NFA1501
c197435.graph_c0	Eukaryotic translation initiation factor 3 subunit H OS=Neurospora crassa (strain ATCC 24698 / 74-OR23-1A / CBS 708.71 / DSM 1257 / FGSC 987) GN=NCU07929 PE=3 SV=1	eukaryotic translation initiation factor 3 subunit 3 [Pyrenophora tritici-repentis Pt-1C-BFP]	--	--	Biological Process: formation of translation preinitiation complex (GO:0001731);; Molecular Function: translation initiation factor activity (GO:0003743);; Cellular Component: eukaryotic translation initiation factor 3 complex (GO:0005852);; Biological Process: regulation of translational initiation (GO:0006446);; Cellular Component: eukaryotic 43S preinitiation complex (GO:0016282);; Cellular Co…	K03247|4e-50|ppp:PHYPADRAFT_145753|hypothetical protein
c92381.graph_c0	Lignostilbene-alpha,beta-dioxygenase isozyme III OS=Pseudomonas paucimobilis GN=lsdB PE=1 SV=1	hypothetical protein COCHEDRAFT_1202992 [Bipolaris maydis C5]	[Q]	Secondary metabolites biosynthesis, transport and catabolism	Molecular Function: lignostilbene alpha beta-dioxygenase activity (GO:0050054);; Biological Process: oxidation-reduction process (GO:0055114);;	K11159|6e-46|ppp:PHYPADRAFT_159406|hypothetical protein
c209237.graph_c0	Alcohol dehydrogenase 1 OS=Scheffersomyces stipitis (strain ATCC 58785 / CBS 6054 / NBRC 10063 / NRRL Y-11545) GN=ADH1 PE=3 SV=1	alcohol dehydrogenase [Fusarium oxysporum f. sp. lycopersici]	[R]	General function prediction only	Biological Process: amino acid catabolic process to alcohol via Ehrlich pathway (GO:0000947);; Molecular Function: alcohol dehydrogenase (NAD) activity (GO:0004022);; Cellular Component: nucleus (GO:0005634);; Cellular Component: mitochondrion (GO:0005739);; Biological Process: NADH oxidation (GO:0006116);; Molecular Function: zinc ion binding (GO:0008270);; Molecular Function: methylglyoxal redu…	K13953|3e-27|zma:100274539|hypothetical protein LOC100274539
c187893.graph_c0	Opsin-1 OS=Neurospora crassa (strain ATCC 24698 / 74-OR23-1A / CBS 708.71 / DSM 1257 / FGSC 987) GN=nop-1 PE=1 SV=1	bacteriorhodopsin [Exophiala dermatitidis NIH/UT8656]	--	--	Molecular Function: ion channel activity (GO:0005216);; Biological Process: ion transport (GO:0006811);; Cellular Component: membrane (GO:0016020);;	--
c209936.graph_c0	Plasma membrane fusion protein prm1 OS=Aspergillus clavatus (strain ATCC 1007 / CBS 513.65 / DSM 816 / NCTC 3887 / NRRL 1) GN=prm1 PE=3 SV=2	predicted protein [Leptosphaeria maculans JN3]	--	--	Cellular Component: membrane (GO:0016020);; Biological Process: plasma membrane fusion involved in cytogamy (GO:0032220);; Cellular Component: mating projection tip (GO:0043332);;	--
c212994.graph_c0	Gentisate 1,2-dioxygenase OS=Ralstonia sp. GN=nagI PE=1 SV=2	hypothetical protein SETTUDRAFT_40944 [Setosphaeria turcica Et28A]	[Q]	Secondary metabolites biosynthesis, transport and catabolism	Molecular Function: oxidoreductase activity, acting on single donors with incorporation of molecular oxygen, incorporation of two atoms of oxygen (GO:0016702);;	--
c94066.graph_c0	Protein ERP1 OS=Saccharomyces cerevisiae (strain ATCC 204508 / S288c) GN=ERP1 PE=1 SV=1	hypothetical protein SNOG_05020 [Phaeosphaeria nodorum SN15]	--	--	Cellular Component: mitochondrion (GO:0005739);; Biological Process: ER to Golgi vesicle-mediated transport (GO:0006888);; Cellular Component: integral component of membrane (GO:0016021);; Cellular Component: ER to Golgi transport vesicle (GO:0030134);;	--
c184708.graph_c0	--	PREDICTED: uncharacterized protein LOC101252543 [Solanum lycopersicum]	--	--	Cellular Component: mitochondrion (GO:0005739);; Cellular Component: cytoplasmic membrane-bounded vesicle (GO:0016023);;	--
c178023.graph_c0	3,4-dihydroxy-2-butanone 4-phosphate synthase OS=Magnaporthe oryzae (strain 70-15 / ATCC MYA-4617 / FGSC 8958) GN=RIB3 PE=1 SV=1	3,4-dihydroxy-2-butanone 4-phosphate synthase [Exophiala dermatitidis NIH/UT8656]	[H]	Coenzyme transport and metabolism	Molecular Function: 3,4-dihydroxy-2-butanone-4-phosphate synthase activity (GO:0008686);; Biological Process: riboflavin biosynthetic process (GO:0009231);; Molecular Function: metal ion binding (GO:0046872);;	K14652|2e-55|cme:CMP119C|GTP cyclohydrolase II / 3,4-dihydroxy-2-butanone 4-phosphate synthase (dhbp synthase)
c202925.graph_c0	Developmental regulator flbA OS=Emericella nidulans (strain FGSC A4 / ATCC 38163 / CBS 112.46 / NRRL 194 / M139) GN=flbA PE=2 SV=1	Developmental regulator flbA [Fusarium oxysporum f. sp. cubense race 1]	--	--	Molecular Function: GTPase activator activity (GO:0005096);; Cellular Component: cytoplasm (GO:0005737);; Cellular Component: plasma membrane (GO:0005886);; Biological Process: intracellular signal transduction (GO:0035556);; Biological Process: termination of G-protein coupled receptor signaling pathway (GO:0038032);; Biological Process: positive regulation of GTPase activity (GO:0043547);;	--
c208074.graph_c4	TM2 domain-containing protein DDB_G0277895 OS=Dictyostelium discoideum GN=DDB_G0277895 PE=3 SV=1	hypothetical protein FOC1_g10014292 [Fusarium oxysporum f. sp. cubense race 1]	--	--	--	K13448|5e-16|sbi:SORBI_05g002410|hypothetical protein
c210705.graph_c2	Eukaryotic translation initiation factor 3 subunit B OS=Neurospora crassa (strain ATCC 24698 / 74-OR23-1A / CBS 708.71 / DSM 1257 / FGSC 987) GN=prt-1 PE=3 SV=1	hypothetical protein FOXB_02789 [Fusarium oxysporum Fo5176]	[R]	General function prediction only	Molecular Function: nucleotide binding (GO:0000166);; Biological Process: formation of translation preinitiation complex (GO:0001731);; Molecular Function: translation initiation factor activity (GO:0003743);; Cellular Component: eukaryotic translation initiation factor 3 complex (GO:0005852);; Biological Process: regulation of translational initiation (GO:0006446);; Cellular Component: eukaryoti…	K03253|1e-156|ppp:PHYPADRAFT_216554|hypothetical protein
c164318.graph_c0	40S ribosomal protein S13 OS=Ictalurus punctatus GN=rps13 PE=2 SV=3	hypothetical protein PHYSODRAFT_355091 [Phytophthora sojae]	[J]	Translation, ribosomal structure and biogenesis	Molecular Function: structural constituent of ribosome (GO:0003735);; Cellular Component: ribosome (GO:0005840);; Biological Process: translation (GO:0006412);;	K02953|1e-72|ppp:PHYPADRAFT_109710|hypothetical protein
c207269.graph_c1	DNA-directed RNA polymerase II subunit rpb1 OS=Schizosaccharomyces pombe (strain 972 / ATCC 24843) GN=rpb1 PE=1 SV=1	DNA-directed RNA polymerase II subunit rpb1 [Fusarium oxysporum f. sp. cubense race 1]	[K]	Transcription	Molecular Function: DNA binding (GO:0003677);; Molecular Function: DNA-directed RNA polymerase activity (GO:0003899);; Cellular Component: DNA-directed RNA polymerase II, core complex (GO:0005665);; Biological Process: transcription from RNA polymerase II promoter (GO:0006366);;	K03006|0.0|ppp:PHYPADRAFT_101222|hypothetical protein
c209670.graph_c0	Probable beta-glucosidase M OS=Aspergillus niger (strain CBS 513.88 / FGSC A1513) GN=bglM PE=3 SV=1	Putative beta-glucosidase M [Fusarium oxysporum f. sp. cubense race 1]	[G]	Carbohydrate transport and metabolism	Molecular Function: hydrolase activity, hydrolyzing O-glycosyl compounds (GO:0004553);; Biological Process: carbohydrate metabolic process (GO:0005975);;	--
c157099.graph_c0	3-oxoacyl-[acyl-carrier-protein] reductase FabG OS=Chlamydia muridarum (strain MoPn / Nigg) GN=fabG PE=3 SV=1	hypothetical protein SNOG_12837 [Phaeosphaeria nodorum SN15]	[IQR]	--	Molecular Function: sequence-specific DNA binding RNA polymerase II transcription factor activity (GO:0000981);; Cellular Component: nucleus (GO:0005634);; Biological Process: regulation of transcription from RNA polymerase II promoter (GO:0006357);; Molecular Function: zinc ion binding (GO:0008270);;	--
c194587.graph_c0	Probable mitochondrial 2-oxodicarboxylate carrier OS=Schizosaccharomyces pombe (strain 972 / ATCC 24843) GN=SPAC328.09 PE=3 SV=1	hypothetical protein COCHEDRAFT_1102031 [Bipolaris maydis C5]	--	--	Molecular Function: transporter activity (GO:0005215);; Cellular Component: mitochondrial inner membrane (GO:0005743);; Cellular Component: integral component of membrane (GO:0016021);; Biological Process: transmembrane transport (GO:0055085);;	--
c92133.graph_c1	30 kDa heat shock protein OS=Emericella nidulans (strain FGSC A4 / ATCC 38163 / CBS 112.46 / NRRL 194 / M139) GN=hsp30 PE=2 SV=1	30 kDa heat shock protein [Pyrenophora tritici-repentis Pt-1C-BFP]	[O]	Posttranslational modification, protein turnover, chaperones	Biological Process: response to stress (GO:0006950);;	--
c211174.graph_c0	Myosin-2 heavy chain, non muscle OS=Acanthamoeba castellanii PE=3 SV=1	hypothetical protein SNOG_12399 [Phaeosphaeria nodorum SN15]	[L]	Replication, recombination and repair	--	--
c194144.graph_c0	Protein PHYTOCHROME KINASE SUBSTRATE 3 OS=Arabidopsis thaliana GN=PKS3 PE=2 SV=2	hypothetical protein VITISV_038570 [Vitis vinifera]	--	--	--	--
c207019.graph_c0	Calcium-transporting ATPase 2 OS=Schizosaccharomyces pombe (strain 972 / ATCC 24843) GN=pmc1 PE=3 SV=1	hypothetical protein COCHEDRAFT_1165399 [Bipolaris maydis C5]	[P]	Inorganic ion transport and metabolism	Molecular Function: calcium-transporting ATPase activity (GO:0005388);; Molecular Function: ATP binding (GO:0005524);; Cellular Component: integral component of membrane (GO:0016021);; Molecular Function: metal ion binding (GO:0046872);; Biological Process: calcium ion transmembrane transport (GO:0070588);;	K01537|0.0|ppp:PHYPADRAFT_202276|hypothetical protein
c210095.graph_c0	Galactose oxidase OS=Gibberella zeae GN=GAOA PE=1 SV=1	copper radical oxidase [Rhizoctonia solani AG-1 IA]	--	--	--	--
c192840.graph_c0	Uncharacterized protein CAWG_04269, mitochondrial OS=Candida albicans (strain WO-1) GN=CAWG_04269 PE=2 SV=2	hypothetical protein COCHEDRAFT_1175648 [Bipolaris maydis C5]	--	--	--	--
c211775.graph_c1	Putative protein TPRXL OS=Homo sapiens GN=TPRXL PE=5 SV=2	Cyclin domain-containing protein [Rhizoctonia solani AG-1 IA]	--	--	--	--
c208841.graph_c0	Bouquet formation protein 4 OS=Schizosaccharomyces pombe (strain 972 / ATCC 24843) GN=bqt4 PE=1 SV=2	hypothetical protein BN14_02642 [Rhizoctonia solani AG-1 IB]	--	--	--	--
c91873.graph_c0	Plasma membrane proteolipid 3 OS=Schizosaccharomyces pombe (strain 972 / ATCC 24843) GN=pmp3 PE=3 SV=2	conserved hypothetical protein [Pyrenophora tritici-repentis Pt-1C-BFP]	[S]	Function unknown	--	--
c164059.graph_c0	Probable inactive receptor kinase At1g48480 OS=Arabidopsis thaliana GN=RKL1 PE=1 SV=1	unnamed protein product [Vitis vinifera]	--	--	Molecular Function: protein serine/threonine kinase activity (GO:0004674);; Molecular Function: ATP binding (GO:0005524);; Biological Process: protein phosphorylation (GO:0006468);; Cellular Component: integral component of membrane (GO:0016021);;	--
c217818.graph_c0	Putative protein TPRXL OS=Homo sapiens GN=TPRXL PE=5 SV=2	hypothetical protein CMQ_5800 [Grosmannia clavigera kw1407]	--	--	--	--
c206963.graph_c0	Uncharacterized transporter C1002.16c OS=Schizosaccharomyces pombe (strain 972 / ATCC 24843) GN=SPAC1002.16c PE=3 SV=1	hypothetical protein SNOG_11478 [Phaeosphaeria nodorum SN15]	[GEPR]	--	Cellular Component: integral component of membrane (GO:0016021);; Biological Process: transmembrane transport (GO:0055085);;	--
c194619.graph_c0	Flotillin-like protein 3 OS=Medicago truncatula GN=FLOT3 PE=2 SV=1	similar to flotillin domain containing protein [Leptosphaeria maculans JN3]	[S]	Function unknown	--	K07192|1e-122|ppp:PHYPADRAFT_124122|hypothetical protein
c205585.graph_c0	Chromatin structure-remodeling complex subunit rsc7 OS=Schizosaccharomyces pombe (strain 972 / ATCC 24843) GN=rsc7 PE=1 SV=1	hypothetical protein FPSE_01830 [Fusarium pseudograminearum CS3096]	--	--	--	--
c189042.graph_c0	NADH-ubiquinone oxidoreductase 21.3 kDa subunit OS=Neurospora crassa (strain ATCC 24698 / 74-OR23-1A / CBS 708.71 / DSM 1257 / FGSC 987) GN=20H10.080 PE=2 SV=2	probable NADH dehydrogenase (ubiquinone) 29/21K chain precursor [Fusarium fujikuroi IMI 58289]	[J]	Translation, ribosomal structure and biogenesis	--	--
c201123.graph_c0	60S ribosomal protein L27 OS=Tetrahymena thermophila GN=RPL27 PE=1 SV=1	hypothetical protein PHYSODRAFT_353474 [Phytophthora sojae]	[J]	Translation, ribosomal structure and biogenesis	Cellular Component: ribonucleoprotein complex (GO:0030529);;	K02901|4e-41|vvi:100261052|hypothetical protein LOC100261052
c182870.graph_c0	Quinone oxidoreductase-like protein At1g23740, chloroplastic OS=Arabidopsis thaliana GN=At1g23740 PE=1 SV=2	hypothetical protein TRIVIDRAFT_159016 [Trichoderma virens Gv29-8]	[CR]	--	Molecular Function: zinc ion binding (GO:0008270);; Molecular Function: oxidoreductase activity (GO:0016491);; Biological Process: oxidation-reduction process (GO:0055114);;	--
c198951.graph_c0	Glycine-rich cell wall structural protein 1.8 OS=Phaseolus vulgaris PE=2 SV=1	hypothetical protein SNOG_01202 [Phaeosphaeria nodorum SN15]	--	--	--	--
c208598.graph_c0	Magnesium transporter NIPA3 OS=Homo sapiens GN=NIPAL1 PE=2 SV=1	hypothetical protein TRIATDRAFT_172973, partial [Trichoderma atroviride IMI 206040]	--	--	Molecular Function: magnesium ion transmembrane transporter activity (GO:0015095);; Biological Process: magnesium ion transport (GO:0015693);; Cellular Component: membrane (GO:0016020);;	--
c200658.graph_c1	GATA transcription factor 21 OS=Arabidopsis thaliana GN=GATA21 PE=1 SV=2	PREDICTED: uncharacterized protein LOC100261004 [Vitis vinifera]	--	--	Molecular Function: DNA binding (GO:0003677);; Biological Process: regulation of transcription, DNA-templated (GO:0006355);; Biological Process: single-organism process (GO:0044699);;	--
c206579.graph_c0	Zinc finger and BTB domain-containing protein 7A OS=Homo sapiens GN=ZBTB7A PE=1 SV=1	zinc finger protein 740 [Pyrenophora tritici-repentis Pt-1C-BFP]	[R]	General function prediction only	Molecular Function: nucleic acid binding (GO:0003676);; Molecular Function: metal ion binding (GO:0046872);;	K09191|4e-08|vvi:100260239|hypothetical protein LOC100260239
c206103.graph_c0	Uncharacterized protein DDB_G0287625 OS=Dictyostelium discoideum GN=DDB_G0287625 PE=4 SV=1	hypothetical protein COCSADRAFT_202110 [Bipolaris sorokiniana ND90Pr]	--	--	--	--
c203553.graph_c1	Mannose-1-phosphate guanyltransferase OS=Aspergillus oryzae (strain ATCC 42149 / RIB 40) GN=mpg1 PE=3 SV=1	similar to mannose-1-phosphate guanyltransferase [Leptosphaeria maculans JN3]	[MJ]	--	Molecular Function: DNA binding (GO:0003677);; Molecular Function: microtubule motor activity (GO:0003777);; Molecular Function: mannose-1-phosphate guanylyltransferase activity (GO:0004475);; Molecular Function: ATP binding (GO:0005524);; Molecular Function: GTP binding (GO:0005525);; Cellular Component: cytoplasm (GO:0005737);; Cellular Component: kinesin complex (GO:0005871);; Cellular Compone…	K00971|1e-156|ath:AT2G39770|CYT1
c199853.graph_c0	Glycogen synthase OS=Desulfitobacterium hafniense (strain DCB-2 / DSM 10664) GN=glgA PE=3 SV=1	Starch synthase [Chondrus crispus]	[G]	Carbohydrate transport and metabolism	Biological Process: biosynthetic process (GO:0009058);;	--
c206214.graph_c0	Bouquet formation protein 4 OS=Schizosaccharomyces pombe (strain 972 / ATCC 24843) GN=bqt4 PE=1 SV=2	hypothetical protein SNOG_08495 [Phaeosphaeria nodorum SN15]	--	--	Molecular Function: DNA binding (GO:0003677);; Molecular Function: sequence-specific DNA binding transcription factor activity (GO:0003700);; Biological Process: regulation of transcription, DNA-templated (GO:0006355);;	--
c211127.graph_c0	--	hypothetical protein FOC1_g10006405 [Fusarium oxysporum f. sp. cubense race 1]	--	--	--	--
c210796.graph_c0	--	uncharacterized protein FFUJ_06392 [Fusarium fujikuroi IMI 58289]	--	--	--	--
c207979.graph_c0	Angiomotin-like protein 2 OS=Bos taurus GN=AMOTL2 PE=2 SV=3	hypothetical protein AG1IA_00815 [Rhizoctonia solani AG-1 IA]	--	--	--	--
c85943.graph_c0	Mucin-2 OS=Homo sapiens GN=MUC2 PE=1 SV=2	hypothetical protein F503_02788 [Ophiostoma piceae UAMH 11346]	--	--	--	--
c192550.graph_c0	Protein hob1 OS=Schizosaccharomyces pombe (strain 972 / ATCC 24843) GN=hob1 PE=1 SV=1	hypothetical protein SETTUDRAFT_164567 [Setosphaeria turcica Et28A]	--	--	Cellular Component: cytoplasm (GO:0005737);;	--
c211316.graph_c0	Protein OPY2 OS=Saccharomyces cerevisiae (strain ATCC 204508 / S288c) GN=OPY2 PE=1 SV=1	Protein OPY2 [Fusarium oxysporum f. sp. cubense race 4]	--	--	--	--
c197426.graph_c0	Glucomannan 4-beta-mannosyltransferase 9 OS=Arabidopsis thaliana GN=CSLA9 PE=2 SV=1	Nucleotide-diphospho-sugar transferases superfamily protein isoform 1 [Theobroma cacao]	[M]	Cell wall/membrane/envelope biogenesis	Cellular Component: Golgi apparatus (GO:0005794);; Biological Process: calcium ion transport (GO:0006816);; Biological Process: Golgi organization (GO:0007030);; Biological Process: DNA mediated transformation (GO:0009294);; Biological Process: response to bacterium (GO:0009617);; Biological Process: response to salt stress (GO:0009651);; Biological Process: cytokinin-activated signaling pathway …	K13680|0.0|vvi:100259738|hypothetical protein LOC100259738
c86956.graph_c0	Mucin-2 OS=Homo sapiens GN=MUC2 PE=1 SV=2	hypothetical protein MPH_11318 [Macrophomina phaseolina MS6]	--	--	--	--
c187551.graph_c0	60S ribosomal protein L4-1 OS=Arabidopsis thaliana GN=RPL4A PE=2 SV=1	hypothetical protein COCSUDRAFT_52595 [Coccomyxa subellipsoidea C-169]	[J]	Translation, ribosomal structure and biogenesis	--	K02930|1e-143|ppp:PHYPADRAFT_160075|hypothetical protein
c193414.graph_c0	Uncharacterized protein At4g14100 OS=Arabidopsis thaliana GN=At4g14100 PE=2 SV=1	PREDICTED: uncharacterized protein At4g14100-like [Fragaria vesca subsp. vesca]	--	--	Cellular Component: extracellular region (GO:0005576);; Cellular Component: vacuole (GO:0005773);; Molecular Function: transferase activity (GO:0016740);;	--
c209295.graph_c0	Coiled-coil domain-containing protein 151 OS=Bos taurus GN=CCDC151 PE=2 SV=1	hypothetical protein GUITHDRAFT_85772 [Guillardia theta CCMP2712]	[L]	Replication, recombination and repair	--	--
c204542.graph_c0	Uncharacterized calcium-binding protein B0563.7 OS=Caenorhabditis elegans GN=B0563.7 PE=4 SV=1	calmodulin [Colletotrichum orbiculare MAFF 240422]	[TZDR]	--	--	K13448|1e-10|rcu:RCOM_0597990|Polcalcin Jun o, putative (EC:1.3.1.74)
c202504.graph_c0	Probable sugar phosphate/phosphate translocator At4g32390 OS=Arabidopsis thaliana GN=At4g32390 PE=3 SV=1	hypothetical protein SNOG_09663 [Phaeosphaeria nodorum SN15]	--	--	Biological Process: carbohydrate transport (GO:0008643);; Cellular Component: integral component of membrane (GO:0016021);; Biological Process: fungal-type cell wall organization (GO:0031505);; Biological Process: cellular response to drug (GO:0035690);; Biological Process: asexual sporulation resulting in formation of a cellular spore (GO:0043936);; Biological Process: conidiophore development (…	--
c197731.graph_c1	--	similar to C2H2 transcription factor (Con7) [Leptosphaeria maculans JN3]	--	--	Molecular Function: nucleic acid binding (GO:0003676);; Molecular Function: metal ion binding (GO:0046872);;	--
c195973.graph_c0	Cathepsin D OS=Dictyostelium discoideum GN=ctsD PE=1 SV=1	hypothetical protein PNEG_02956 [Pneumocystis murina B123]	--	--	Molecular Function: hydrolase activity (GO:0016787);;	K08245|8e-88|ppp:PHYPADRAFT_186425|hypothetical protein
c203024.graph_c0	Mitochondrial 37S ribosomal protein S27 OS=Saccharomyces cerevisiae (strain ATCC 204508 / S288c) GN=RSM27 PE=1 SV=1	similar to thioesterase family protein [Leptosphaeria maculans JN3]	--	--	Cellular Component: ribosome (GO:0005840);;	--
c209709.graph_c0	Pleckstrin homology domain-containing family A member 8 OS=Mus musculus GN=Plekha8 PE=2 SV=2	Pleckstrin like proteiny domain-containing family A member 8 [Fusarium oxysporum f. sp. cubense race 4]	--	--	Cellular Component: cytoplasm (GO:0005737);; Molecular Function: glycolipid transporter activity (GO:0017089);; Biological Process: glycolipid transport (GO:0046836);; Molecular Function: glycolipid binding (GO:0051861);;	--
c199474.graph_c0	Mitochondrial phosphate carrier protein OS=Saccharomyces cerevisiae (strain ATCC 204508 / S288c) GN=MIR1 PE=1 SV=1	hypothetical protein RO3G_04902 [Rhizopus delemar RA 99-880]	--	--	Molecular Function: inorganic phosphate transmembrane transporter activity (GO:0005315);; Cellular Component: ribosome (GO:0005840);; Cellular Component: integral component of mitochondrial inner membrane (GO:0031305);; Biological Process: phosphate ion transmembrane transport (GO:0035435);;	--
c140759.graph_c0	--	hypothetical protein PTT_08357 [Pyrenophora teres f. teres 0-1]	--	--	--	--
c200108.graph_c0	Bifunctional protein RIB2 OS=Saccharomyces cerevisiae (strain ATCC 204508 / S288c) GN=RIB2 PE=1 SV=1	hypothetical protein SNOG_06585 [Phaeosphaeria nodorum SN15]	--	--	Biological Process: metabolic process (GO:0008152);; Molecular Function: zinc ion binding (GO:0008270);; Molecular Function: hydrolase activity (GO:0016787);;	--
c194775.graph_c0	Transcription factor MYB39 OS=Arabidopsis thaliana GN=MYB39 PE=2 SV=1	PREDICTED: uncharacterized protein LOC100245492 [Vitis vinifera]	--	--	--	K09422|4e-80|vvi:100256820|hypothetical protein LOC100256820
c213182.graph_c0	FK506-binding protein 1 OS=Yarrowia lipolytica (strain CLIB 122 / E 150) GN=FPR1 PE=3 SV=1	hypothetical protein THAOC_05545, partial [Thalassiosira oceanica]	[O]	Posttranslational modification, protein turnover, chaperones	Biological Process: protein peptidyl-prolyl isomerization (GO:0000413);; Molecular Function: peptidyl-prolyl cis-trans isomerase activity (GO:0003755);; Molecular Function: FK506 binding (GO:0005528);; Biological Process: protein folding (GO:0006457);; Cellular Component: membrane (GO:0016020);;	K09568|2e-42|cre:CHLREDRAFT_77543|FKB12
c198704.graph_c0	Probable alpha-1,2-galactosyltransferase gmh2 OS=Schizosaccharomyces pombe (strain 972 / ATCC 24843) GN=gmh2 PE=3 SV=1	hypothetical protein SNOG_01038 [Phaeosphaeria nodorum SN15]	--	--	Cellular Component: integral component of membrane (GO:0016021);; Molecular Function: transferase activity, transferring hexosyl groups (GO:0016758);;	--
c209076.graph_c0	Putative uracil phosphoribosyltransferase urg2 OS=Schizosaccharomyces pombe (strain 972 / ATCC 24843) GN=urg2 PE=3 SV=2	hypothetical protein FOXB_00865 [Fusarium oxysporum Fo5176]	[F]	Nucleotide transport and metabolism	Molecular Function: transferase activity, transferring glycosyl groups (GO:0016757);;	K00761|1e-29|osa:4338981|Os05g0455700
c211852.graph_c2	Metacaspase-1B OS=Neurospora crassa (strain ATCC 24698 / 74-OR23-1A / CBS 708.71 / DSM 1257 / FGSC 987) GN=mca-2 PE=3 SV=1	hypothetical protein FOXB_04960 [Fusarium oxysporum Fo5176]	--	--	Molecular Function: cysteine-type endopeptidase activity (GO:0004197);; Biological Process: misfolded or incompletely synthesized protein catabolic process (GO:0006515);; Biological Process: apoptotic process (GO:0006915);;	--
c190812.graph_c0	ER membrane protein complex subunit 1 OS=Gallus gallus GN=EMC1 PE=2 SV=1	hypothetical protein SNOG_09546 [Phaeosphaeria nodorum SN15]	--	--	Cellular Component: ER membrane protein complex (GO:0072546);;	--
c198141.graph_c0	Calmodulin OS=Tetrahymena pyriformis PE=1 SV=4	RecName: Full=Calmodulin; Short=CaM	[TZDR]	--	Molecular Function: calcium ion binding (GO:0005509);;	K02183|7e-95|olu:OSTLU_39965|hypothetical protein
c210689.graph_c0	--	hypothetical protein BN14_00127 [Rhizoctonia solani AG-1 IB]	--	--	--	--
c188546.graph_c1	Myb-related protein 305 OS=Antirrhinum majus GN=MYB305 PE=2 SV=1	PREDICTED: protein ODORANT1-like [Vitis vinifera]	[KAD]	--	Molecular Function: DNA binding (GO:0003677);; Molecular Function: chromatin binding (GO:0003682);; Molecular Function: sequence-specific DNA binding transcription factor activity (GO:0003700);; Cellular Component: nucleus (GO:0005634);; Biological Process: regulation of transcription, DNA-templated (GO:0006355);;	K09422|5e-76|vvi:100263072|hypothetical protein LOC100263072
c188974.graph_c0	Isoflavone reductase homolog P3 OS=Arabidopsis thaliana GN=At1g75280 PE=2 SV=1	putative -like family protein [Togninia minima UCRPA7]	--	--	--	K00224|4e-11|ath:AT1G75280|isoflavone reductase, putative
c190937.graph_c0	Lactose permease OS=Kluyveromyces lactis (strain ATCC 8585 / CBS 2359 / DSM 70799 / NBRC 1267 / NRRL Y-1140 / WM37) GN=LAC12 PE=3 SV=1	hypothetical protein NECHADRAFT_86985 [Nectria haematococca mpVI 77-13-4]	[GEPR]	--	Biological Process: carbohydrate transport (GO:0008643);; Cellular Component: integral component of membrane (GO:0016021);; Molecular Function: substrate-specific transmembrane transporter activity (GO:0022891);; Biological Process: transmembrane transport (GO:0055085);;	--
c202478.graph_c0	RNA-binding protein PIN4 OS=Saccharomyces cerevisiae (strain ATCC 204508 / S288c) GN=PIN4 PE=1 SV=1	hypothetical protein SETTUDRAFT_105857 [Setosphaeria turcica Et28A]	--	--	Molecular Function: nucleotide binding (GO:0000166);; Molecular Function: nucleic acid binding (GO:0003676);;	--
c208827.graph_c0	V-type proton ATPase subunit F OS=Neurospora crassa (strain ATCC 24698 / 74-OR23-1A / CBS 708.71 / DSM 1257 / FGSC 987) GN=vma-7 PE=3 SV=1	hypothetical protein FOXB_06063 [Fusarium oxysporum Fo5176]	[C]	Energy production and conversion	Biological Process: ATP hydrolysis coupled proton transport (GO:0015991);; Cellular Component: proton-transporting V-type ATPase, V1 domain (GO:0033180);; Molecular Function: proton-transporting ATPase activity, rotational mechanism (GO:0046961);;	K02151|4e-33|ppp:PHYPADRAFT_208972|hypothetical protein
c210504.graph_c1	Chitin synthase A OS=Ampelomyces quisqualis GN=CHSA PE=3 SV=1	glycosyltransferase family 2 protein [Bipolaris maydis C5]	[M]	Cell wall/membrane/envelope biogenesis	Cellular Component: membrane (GO:0016020);; Molecular Function: transferase activity, transferring glycosyl groups (GO:0016757);;	--
c191658.graph_c1	Glutamine synthetase OS=Colletotrichum gloeosporioides GN=GLN1 PE=3 SV=1	glutamate-ammonia ligase [Trichoderma atroviride IMI 206040]	[E]	Amino acid transport and metabolism	Molecular Function: glutamate-ammonia ligase activity (GO:0004356);; Molecular Function: ATP binding (GO:0005524);; Cellular Component: cytoplasm (GO:0005737);; Biological Process: glutamine biosynthetic process (GO:0006542);;	K01915|7e-34|cre:CHLREDRAFT_133971|GLN1
c152976.graph_c0	Putative protein TPRXL OS=Homo sapiens GN=TPRXL PE=5 SV=2	hypothetical protein HMPREF1120_02072 [Exophiala dermatitidis NIH/UT8656]	--	--	--	--
c210809.graph_c1	Mucin-2 OS=Homo sapiens GN=MUC2 PE=1 SV=2	hypothetical protein TRIATDRAFT_53983 [Trichoderma atroviride IMI 206040]	--	--	Biological Process: mycelium development (GO:0043581);; Molecular Function: metal ion binding (GO:0046872);;	--
c186357.graph_c0	Versicolorin reductase OS=Emericella nidulans (strain FGSC A4 / ATCC 38163 / CBS 112.46 / NRRL 194 / M139) GN=stcU PE=3 SV=2	3-oxoacyl-[acyl-carrier protein] reductase [Exophiala dermatitidis NIH/UT8656]	[IQR]	--	Molecular Function: oxidoreductase activity (GO:0016491);; Biological Process: melanin biosynthetic process (GO:0042438);; Biological Process: oxidation-reduction process (GO:0055114);;	K00059|1e-45|rcu:RCOM_1121800|short-chain type dehydrogenase, putative (EC:1.1.1.100)
c205148.graph_c0	Mucin-2 OS=Homo sapiens GN=MUC2 PE=1 SV=2	hypothetical protein PTT_19649 [Pyrenophora teres f. teres 0-1]	--	--	--	--
c210715.graph_c0	GTP-binding protein rhoA OS=Emericella nidulans (strain FGSC A4 / ATCC 38163 / CBS 112.46 / NRRL 194 / M139) GN=rhoA PE=3 SV=1	GTP-binding protein rhoA [Fusarium oxysporum f. sp. cubense race 4]	[R]	General function prediction only	Molecular Function: GTP binding (GO:0005525);; Cellular Component: intracellular (GO:0005622);; Biological Process: small GTPase mediated signal transduction (GO:0007264);; Cellular Component: membrane (GO:0016020);;	--
c85866.graph_c0	Ribosome biogenesis protein RPF2 OS=Saccharomyces cerevisiae (strain ATCC 204508 / S288c) GN=RPF2 PE=1 SV=1	hypothetical protein SNOG_04093 [Phaeosphaeria nodorum SN15]	--	--	--	--
c210480.graph_c0	Uncharacterized protein CAWG_04269, mitochondrial OS=Candida albicans (strain WO-1) GN=CAWG_04269 PE=2 SV=2	hypothetical protein SNOG_06915 [Phaeosphaeria nodorum SN15]	--	--	--	--
c174817.graph_c1	Uncharacterized transporter C1529.01 OS=Schizosaccharomyces pombe (strain 972 / ATCC 24843) GN=SPCC1529.01 PE=3 SV=2	mitogen-activated protein kinase kinase kinase [Exophiala dermatitidis NIH/UT8656]	[GEPR]	--	Cellular Component: integral component of membrane (GO:0016021);; Molecular Function: kinase activity (GO:0016301);; Biological Process: phosphorylation (GO:0016310);; Biological Process: transmembrane transport (GO:0055085);;	--
c213673.graph_c0	--	hypothetical protein [Beta vulgaris subsp. vulgaris]	--	--	Molecular Function: binding (GO:0005488);;	--
c199796.graph_c0	Bifunctional purine biosynthesis protein ADE17 OS=Saccharomyces cerevisiae (strain ATCC 204508 / S288c) GN=ADE17 PE=1 SV=2	hypothetical protein SNOG_01473 [Phaeosphaeria nodorum SN15]	[F]	Nucleotide transport and metabolism	Molecular Function: IMP cyclohydrolase activity (GO:0003937);; Molecular Function: phosphoribosylaminoimidazolecarboxamide formyltransferase activity (GO:0004643);; Cellular Component: cytosol (GO:0005829);; Biological Process: 'de novo' IMP biosynthetic process (GO:0006189);; Biological Process: aerobic respiration (GO:0009060);; Biological Process: ascospore formation (GO:0030437);;	K00602|3e-76|cme:CML194C|phosphoribosylaminoimidazolecarboxamide formyltransferase (AICAR transformylase) / IMP cyclohydrolase (inosinicase) (IMP synthetase) (ATIC)
c187550.graph_c0	NADH-ubiquinone oxidoreductase 40 kDa subunit, mitochondrial OS=Neurospora crassa (strain ATCC 24698 / 74-OR23-1A / CBS 708.71 / DSM 1257 / FGSC 987) GN=nuo-40 PE=1 SV=2	NADH-ubiquinone oxidoreductase 40 kDa subunit, mitochondrial [Fusarium oxysporum f. sp. cubense race 4]	[MG]	--	--	K03953|9e-58|sbi:SORBI_04g037200|hypothetical protein
c210371.graph_c0	Quinate permease OS=Neurospora terricola GN=qa-y PE=3 SV=1	hypothetical protein FOXB_08293 [Fusarium oxysporum Fo5176]	[GEPR]	--	Cellular Component: integral component of membrane (GO:0016021);; Molecular Function: substrate-specific transmembrane transporter activity (GO:0022891);; Biological Process: transmembrane transport (GO:0055085);;	--
c192527.graph_c0	--	hypothetical protein SNOG_08441 [Phaeosphaeria nodorum SN15]	--	--	--	--
c200578.graph_c0	--	hypothetical protein TRIATDRAFT_298128 [Trichoderma atroviride IMI 206040]	--	--	--	--
c213683.graph_c0	60S ribosomal protein L17 OS=Ixodes scapularis GN=RpL17 PE=2 SV=1	unknown [Picea sitchensis]	[J]	Translation, ribosomal structure and biogenesis	Cellular Component: large ribosomal subunit (GO:0015934);; Cellular Component: membrane (GO:0016020);; Cellular Component: cytosolic ribosome (GO:0022626);; Cellular Component: intracellular membrane-bounded organelle (GO:0043231);;	K02880|7e-72|ppp:PHYPADRAFT_177216|hypothetical protein
c207308.graph_c0	Anoctamin-like protein Os01g0706700 OS=Oryza sativa subsp. japonica GN=Os01g0706700 PE=2 SV=1	PREDICTED: anoctamin-7-like [Vitis vinifera]	--	--	Cellular Component: membrane (GO:0016020);;	--
c140284.graph_c0	Hepatitis A virus cellular receptor 1 OS=Chlorocebus aethiops GN=HAVCR1 PE=1 SV=2	Protein PRY2 [Penicillium digitatum Pd1]	--	--	--	--
c178543.graph_c0	dCTP pyrophosphatase 1 OS=Rattus norvegicus GN=Dctpp1 PE=2 SV=1	PREDICTED: dCTP pyrophosphatase 1 [Vitis vinifera]	--	--	--	--
c177295.graph_c1	Enolase-phosphatase E1 OS=Culex quinquefasciatus GN=CPIJ009638 PE=3 SV=1	hypothetical protein HMPREF1120_03910 [Exophiala dermatitidis NIH/UT8656]	--	--	--	--
c206781.graph_c0	Catalase-peroxidase OS=Pyrenophora tritici-repentis (strain Pt-1C-BFP) GN=katG PE=3 SV=1	hypothetical protein COCSADRAFT_91618 [Bipolaris sorokiniana ND90Pr]	[P]	Inorganic ion transport and metabolism	Molecular Function: catalase activity (GO:0004096);; Cellular Component: cytoplasm (GO:0005737);; Molecular Function: phosphatidylinositol phosphate kinase activity (GO:0016307);; Molecular Function: heme binding (GO:0020037);; Biological Process: hydrogen peroxide catabolic process (GO:0042744);; Biological Process: phosphatidylinositol phosphorylation (GO:0046854);; Molecular Function: metal io…	K03782|0.0|zma:100382662|hypothetical protein LOC100382662
c196484.graph_c0	--	hypothetical protein F503_06137 [Ophiostoma piceae UAMH 11346]	--	--	--	--
c210104.graph_c0	Apoptosis-inducing factor 2 OS=Bos taurus GN=AIFM2 PE=2 SV=1	hypothetical protein SNOG_13823 [Phaeosphaeria nodorum SN15]	[C]	Energy production and conversion	Molecular Function: oxidoreductase activity (GO:0016491);; Molecular Function: flavin adenine dinucleotide binding (GO:0050660);; Biological Process: oxidation-reduction process (GO:0055114);;	--
c198431.graph_c0	Probable cytosol aminopeptidase OS=Rickettsia massiliae (strain Mtu5) GN=pepA PE=3 SV=1	hypothetical protein PHYSODRAFT_353200 [Phytophthora sojae]	[E]	Amino acid transport and metabolism	Molecular Function: hydrolase activity (GO:0016787);;	K01255|8e-59|ath:AT2G24200|cytosol aminopeptidase
c207336.graph_c0	Aquaporin-3 OS=Rattus norvegicus GN=Aqp3 PE=2 SV=1	MIP domain-containing protein [Rhizoctonia solani AG-1 IA]	[G]	Carbohydrate transport and metabolism	--	--
c203405.graph_c0	Probable xyloglucan endotransglucosylase/hydrolase protein 6 OS=Arabidopsis thaliana GN=XTH6 PE=2 SV=2	PREDICTED: probable xyloglucan endotransglucosylase/hydrolase protein 7-like [Vitis vinifera]	--	--	Cellular Component: cell wall (GO:0005618);; Biological Process: cellular glucan metabolic process (GO:0006073);; Biological Process: response to water deprivation (GO:0009414);; Molecular Function: xyloglucan:xyloglucosyl transferase activity (GO:0016762);; Molecular Function: xyloglucan-specific endo-beta-1,4-glucanase activity (GO:0033946);; Cellular Component: apoplast (GO:0048046);;	--
c211475.graph_c0	--	hypothetical protein FOXB_07764 [Fusarium oxysporum Fo5176]	--	--	--	--
c191358.graph_c0	Uncharacterized protein AFUA_6G14090 OS=Neosartorya fumigata (strain ATCC MYA-4609 / Af293 / CBS 101355 / FGSC A1100) GN=AFUA_6G14090 PE=1 SV=1	hypothetical protein COCSADRAFT_195142 [Bipolaris sorokiniana ND90Pr]	--	--	--	K14306|3e-13|vcn:VOLCADRAFT_105669|hypothetical protein
c207697.graph_c0	Putative uncharacterized protein FLJ22184 OS=Homo sapiens PE=2 SV=1	hypothetical protein AG1IA_09339 [Rhizoctonia solani AG-1 IA]	--	--	--	--
c203775.graph_c0	Phenol 2-monooxygenase OS=Trichosporon cutaneum PE=1 SV=3	hypothetical protein PTT_08788 [Pyrenophora teres f. teres 0-1]	[HC]	--	Molecular Function: monooxygenase activity (GO:0004497);; Biological Process: oxidation-reduction process (GO:0055114);;	--
c199835.graph_c0	Heavy metal tolerance protein OS=Schizosaccharomyces pombe (strain 972 / ATCC 24843) GN=hmt1 PE=2 SV=3	hypothetical protein SNOG_00511 [Phaeosphaeria nodorum SN15]	[O]	Posttranslational modification, protein turnover, chaperones	Molecular Function: ATP binding (GO:0005524);; Biological Process: ATP catabolic process (GO:0006200);; Cellular Component: integral component of membrane (GO:0016021);; Molecular Function: ATPase activity, coupled to transmembrane movement of substances (GO:0042626);; Biological Process: transmembrane transport (GO:0055085);;	K05661|1e-148|cre:CHLREDRAFT_133289|CDS1
c204668.graph_c0	ATPase inhibitor, mitochondrial OS=Cyberlindnera jadinii PE=1 SV=1	hypothetical protein FOXB_00465 [Fusarium oxysporum Fo5176]	--	--	Molecular Function: enzyme inhibitor activity (GO:0004857);; Cellular Component: mitochondrion (GO:0005739);; Biological Process: negative regulation of catalytic activity (GO:0043086);; Biological Process: negative regulation of nucleotide metabolic process (GO:0045980);;	--
c213142.graph_c0	Cystatin-A OS=Felis catus GN=CSTA PE=1 SV=1	hypothetical protein GUITHDRAFT_156393 [Guillardia theta CCMP2712]	--	--	--	--
c195028.graph_c0	Dual specificity protein kinase YAK1 OS=Saccharomyces cerevisiae (strain ATCC 204508 / S288c) GN=YAK1 PE=1 SV=1	hypothetical protein LEMA_P073240.1 [Leptosphaeria maculans JN3]	[RTKL]	--	Molecular Function: protein serine/threonine kinase activity (GO:0004674);; Molecular Function: ATP binding (GO:0005524);; Biological Process: protein phosphorylation (GO:0006468);;	K08825|1e-136|vcn:VOLCADRAFT_30949|hypothetical protein
c203675.graph_c0	Chromosome partition protein Smc OS=Methanococcus voltae GN=smc PE=3 SV=1	hypothetical protein PGTG_04255 [Puccinia graminis f. sp. tritici CRL 75-36-700-3]	--	--	--	--
c184991.graph_c0	Probable vesicular-fusion protein sec17 homolog OS=Neurospora crassa (strain ATCC 24698 / 74-OR23-1A / CBS 708.71 / DSM 1257 / FGSC 987) GN=B1D1.150 PE=3 SV=1	similar to alpha-soluble NSF attachment protein [Leptosphaeria maculans JN3]	--	--	Biological Process: intracellular protein transport (GO:0006886);;	--
c175752.graph_c0	--	hypothetical protein SETTUDRAFT_21679 [Setosphaeria turcica Et28A]	--	--	--	--
c191893.graph_c0	UPF0400 protein C337.03 OS=Schizosaccharomyces pombe (strain 972 / ATCC 24843) GN=SPBC337.03 PE=1 SV=1	hypothetical protein COCSADRAFT_85623 [Bipolaris sorokiniana ND90Pr]	--	--	--	--
c193954.graph_c1	Putative monooxygenase Rv1533 OS=Mycobacterium tuberculosis GN=Rv1533 PE=3 SV=1	similar to oxidoreductase [Leptosphaeria maculans JN3]	[R]	General function prediction only	Molecular Function: phosphoric diester hydrolase activity (GO:0008081);; Molecular Function: oxidoreductase activity, acting on single donors with incorporation of molecular oxygen, incorporation of two atoms of oxygen (GO:0016702);; Molecular Function: nitronate monooxygenase activity (GO:0018580);; Molecular Function: metal ion binding (GO:0046872);; Biological Process: oxidation-reduction proc…	--
c212588.graph_c0	--	hypothetical protein LEMA_P094170.1 [Leptosphaeria maculans JN3]	--	--	Biological Process: mycelium development (GO:0043581);;	--
c210093.graph_c0	Peroxiredoxin C1773.02c OS=Schizosaccharomyces pombe (strain 972 / ATCC 24843) GN=SPBC1773.02c PE=3 SV=1	peroxiredoxin Q/BCP [Rhizoctonia solani AG-1 IB]	[O]	Posttranslational modification, protein turnover, chaperones	Molecular Function: antioxidant activity (GO:0016209);; Molecular Function: oxidoreductase activity (GO:0016491);; Biological Process: oxidation-reduction process (GO:0055114);;	K03564|2e-31|cre:CHLREDRAFT_160132|hypothetical protein
c205216.graph_c0	Tryptophan--tRNA ligase, cytoplasmic OS=Homo sapiens GN=WARS PE=1 SV=2	hypothetical protein VOLCADRAFT_80016 [Volvox carteri f. nagariensis]	[J]	Translation, ribosomal structure and biogenesis	Molecular Function: nucleotide binding (GO:0000166);; Molecular Function: aminoacyl-tRNA ligase activity (GO:0004812);; Cellular Component: cytoplasm (GO:0005737);; Biological Process: tRNA aminoacylation for protein translation (GO:0006418);;	K01867|1e-166|vcn:VOLCADRAFT_80016|hypothetical protein
c200547.graph_c0	Histone H3 OS=Mastigamoeba balamuthi PE=2 SV=1	RecName: Full=Histone H3.2	[B]	Chromatin structure and dynamics	Cellular Component: nucleosome (GO:0000786);; Molecular Function: DNA binding (GO:0003677);; Cellular Component: nucleus (GO:0005634);; Biological Process: nucleosome assembly (GO:0006334);; Biological Process: cell proliferation (GO:0008283);; Cellular Component: plastid (GO:0009536);; Molecular Function: protein heterodimerization activity (GO:0046982);;	K11253|6e-81|zma:100192589|H3C4, H3C2, H3C3
c192759.graph_c0	Response regulator mcs4 OS=Schizosaccharomyces pombe (strain 972 / ATCC 24843) GN=mcs4 PE=4 SV=1	hypothetical protein SNOG_09580 [Phaeosphaeria nodorum SN15]	[T]	Signal transduction mechanisms	Molecular Function: phosphorelay response regulator activity (GO:0000156);; Biological Process: phosphorelay signal transduction system (GO:0000160);; Biological Process: regulation of transcription, DNA-templated (GO:0006355);; Biological Process: intracellular signal transduction (GO:0035556);;	--
c129170.graph_c0	Pisatin demethylase OS=Fusarium solani subsp. pisi GN=PDAT9 PE=3 SV=1	pisatin demethylase [Pyrenophora tritici-repentis Pt-1C-BFP]	[Q]	Secondary metabolites biosynthesis, transport and catabolism	Molecular Function: monooxygenase activity (GO:0004497);; Molecular Function: iron ion binding (GO:0005506);; Molecular Function: methyltransferase activity (GO:0008168);; Molecular Function: electron carrier activity (GO:0009055);; Molecular Function: oxidoreductase activity, acting on paired donors, with incorporation or reduction of molecular oxygen (GO:0016705);; Molecular Function: heme bind…	--
c193015.graph_c0	Putative proline-rich receptor-like protein kinase PERK6 OS=Arabidopsis thaliana GN=PERK6 PE=2 SV=2	hypothetical protein FG01763.1 [Fusarium graminearum PH-1]	--	--	--	--
c85755.graph_c0	Vacuolar calcium ion transporter OS=Saccharomyces cerevisiae (strain ATCC 204508 / S288c) GN=VCX1 PE=1 SV=1	vacuolar calcium ion transporter [Ophiostoma piceae UAMH 11346]	--	--	Biological Process: pathogenesis (GO:0009405);; Cellular Component: integral component of membrane (GO:0016021);; Biological Process: mycelium development (GO:0043581);; Biological Process: transmembrane transport (GO:0055085);;	K07300|6e-55|cre:CHLREDRAFT_119334|CAX2
c150392.graph_c0	Putative transporter C543.05c OS=Schizosaccharomyces pombe (strain 972 / ATCC 24843) GN=SPBC543.05c PE=3 SV=1	anion exchange protein 4 [Ophiostoma piceae UAMH 11346]	--	--	Molecular Function: inorganic anion exchanger activity (GO:0005452);; Biological Process: anion transport (GO:0006820);; Cellular Component: integral component of membrane (GO:0016021);; Cellular Component: cell part (GO:0044464);;	--
c206284.graph_c0	--	hypothetical protein SNOG_06729 [Phaeosphaeria nodorum SN15]	--	--	Molecular Function: sequence-specific DNA binding transcription factor activity (GO:0003700);; Cellular Component: nucleus (GO:0005634);; Biological Process: regulation of transcription, DNA-templated (GO:0006355);; Molecular Function: sequence-specific DNA binding (GO:0043565);;	--
c185725.graph_c0	Tectonin-2 OS=Physarum polycephalum GN=TECB PE=1 SV=1	tectonin 2 [Laccaria bicolor S238N-H82]	--	--	--	--
c209283.graph_c0	--	hypothetical protein TRIATDRAFT_235448 [Trichoderma atroviride IMI 206040]	--	--	--	--
c199322.graph_c0	Eukaryotic translation initiation factor 3 subunit F OS=Phaeosphaeria nodorum (strain SN15 / ATCC MYA-4574 / FGSC 10173) GN=SNOG_04858 PE=3 SV=1	hypothetical protein SNOG_04858 [Phaeosphaeria nodorum SN15]	[R]	General function prediction only	Biological Process: formation of translation preinitiation complex (GO:0001731);; Molecular Function: translation initiation factor activity (GO:0003743);; Cellular Component: eukaryotic translation initiation factor 3 complex (GO:0005852);; Biological Process: regulation of translational initiation (GO:0006446);; Cellular Component: eukaryotic 43S preinitiation complex (GO:0016282);; Cellular Co…	K03249|2e-55|ppp:PHYPADRAFT_120144|hypothetical protein
c209466.graph_c1	Hexokinase OS=Emericella nidulans (strain FGSC A4 / ATCC 38163 / CBS 112.46 / NRRL 194 / M139) GN=hxkA PE=1 SV=2	hypothetical protein FOXB_08843 [Fusarium oxysporum Fo5176]	--	--	Molecular Function: hexokinase activity (GO:0004396);; Molecular Function: ATP binding (GO:0005524);; Biological Process: glycolysis (GO:0006096);; Biological Process: phosphorylation (GO:0016310);;	K00844|0.0|zma:100382676|hypothetical protein LOC100382676
c205183.graph_c0	Fibrocystin-L OS=Homo sapiens GN=PKHD1L1 PE=2 SV=2	conserved unknown protein [Ectocarpus siliculosus]	--	--	--	--
c205012.graph_c0	--	hypothetical protein TRIATDRAFT_296318 [Trichoderma atroviride IMI 206040]	--	--	--	--
c187864.graph_c0	Uncharacterized amino-acid permease PB24D3.02c OS=Schizosaccharomyces pombe (strain 972 / ATCC 24843) GN=SPAPB24D3.02c PE=3 SV=1	hypothetical protein HMPREF1120_06403 [Exophiala dermatitidis NIH/UT8656]	[E]	Amino acid transport and metabolism	Cellular Component: membrane (GO:0016020);;	--
c208278.graph_c0	Protein PNG1 OS=Gibberella zeae (strain PH-1 / ATCC MYA-4620 / FGSC 9075 / NRRL 31084) GN=PNG1 PE=3 SV=1	predicted protein [Nectria haematococca mpVI 77-13-4]	--	--	Molecular Function: damaged DNA binding (GO:0003684);; Cellular Component: nucleus (GO:0005634);; Biological Process: nucleotide-excision repair (GO:0006289);; Molecular Function: metal ion binding (GO:0046872);;	K01456|3e-62|ota:Ot14g02360|Peptide:N-glycanase (ISS)
c131817.graph_c0	Low-redox potential peroxidase OS=Taiwanofungus camphoratus GN=LnP PE=1 SV=1	ligninase LG6 precursor [Pyrenophora tritici-repentis Pt-1C-BFP]	[P]	Inorganic ion transport and metabolism	--	K00434|3e-11|ath:AT4G32320|APX6
c183447.graph_c0	Protein alcS OS=Neosartorya fumigata (strain ATCC MYA-4609 / Af293 / CBS 101355 / FGSC A1100) GN=alcS PE=3 SV=1	hypothetical protein HMPREF1120_03539 [Exophiala dermatitidis NIH/UT8656]	[S]	Function unknown	Cellular Component: membrane (GO:0016020);;	K07034|8e-24|ppp:PHYPADRAFT_123327|hypothetical protein
c93448.graph_c1	Uncharacterized protein YEL023C OS=Saccharomyces cerevisiae (strain ATCC 204508 / S288c) GN=YEL023C PE=4 SV=1	hypothetical protein AG1IA_06911 [Rhizoctonia solani AG-1 IA]	[S]	Function unknown	--	--
c206932.graph_c0	Endonuclease 3 OS=Arabidopsis thaliana GN=ENDO3 PE=2 SV=1	Nuclease S1 [Rhizoctonia solani AG-1 IB]	--	--	--	--
c207241.graph_c0	Signal recognition particle 54 kDa protein homolog OS=Aspergillus niger GN=srpA PE=3 SV=1	hypothetical protein PTT_16633 [Pyrenophora teres f. teres 0-1]	[U]	Intracellular trafficking, secretion, and vesicular transport	Molecular Function: GTPase activity (GO:0003924);; Molecular Function: GTP binding (GO:0005525);; Biological Process: GTP catabolic process (GO:0006184);; Biological Process: SRP-dependent cotranslational protein targeting to membrane (GO:0006614);; Molecular Function: 7S RNA binding (GO:0008312);; Cellular Component: signal recognition particle (GO:0048500);;	K03106|1e-157|cme:CMO152C|signal recognition particle recognition component SRP54
c204955.graph_c0	NAD(P)H-dependent FMN reductase LOT6 OS=Saccharomyces cerevisiae (strain ATCC 204508 / S288c) GN=LOT6 PE=1 SV=1	NAD(P)H-dependent FMN reductase LOT6 [Fusarium oxysporum f. sp. cubense race 4]	[R]	General function prediction only	--	--
c200486.graph_c0	Phosphomannomutase OS=Schizosaccharomyces pombe (strain 972 / ATCC 24843) GN=pmm1 PE=2 SV=1	hypothetical protein TRIVIDRAFT_211181 [Trichoderma virens Gv29-8]	[R]	General function prediction only	Molecular Function: phosphomannomutase activity (GO:0004615);; Cellular Component: cytoplasm (GO:0005737);; Biological Process: mannose biosynthetic process (GO:0019307);;	K01840|1e-102|ath:AT2G45790|PMM
c93511.graph_c0	Protein ecm33 OS=Neosartorya fumigata (strain ATCC MYA-4609 / Af293 / CBS 101355 / FGSC A1100) GN=ecm33 PE=1 SV=1	gpi-anchored cell wall organization protein ecm33 [Ophiostoma piceae UAMH 11346]	--	--	Cellular Component: membrane (GO:0016020);; Biological Process: mycelium development (GO:0043581);; Cellular Component: cell periphery (GO:0071944);;	--
c194961.graph_c0	ATP synthase subunit beta, mitochondrial (Fragment) OS=Drosophila virilis GN=ATPsyn-beta PE=3 SV=1	predicted protein [Hordeum vulgare subsp. vulgare]	[C]	Energy production and conversion	Cellular Component: mitochondrial proton-transporting ATP synthase complex, catalytic core F(1) (GO:0000275);; Molecular Function: ATP binding (GO:0005524);; Cellular Component: cytosol (GO:0005829);; Cellular Component: chloroplast thylakoid membrane (GO:0009535);; Biological Process: ATP hydrolysis coupled proton transport (GO:0015991);; Biological Process: plasma membrane ATP synthesis coupled…	K02133|1e-71|cme:CMH197C|mitochondrial F-type ATPase F1 subunit beta, precursor
c211062.graph_c0	Maltose permease MAL31 OS=Saccharomyces cerevisiae (strain ATCC 204508 / S288c) GN=MAL31 PE=1 SV=1	hypothetical protein COCSADRAFT_151759 [Bipolaris sorokiniana ND90Pr]	[GEPR]	--	Cellular Component: integral component of membrane (GO:0016021);; Molecular Function: substrate-specific transmembrane transporter activity (GO:0022891);; Biological Process: transmembrane transport (GO:0055085);;	--
c207861.graph_c0	Pentatricopeptide repeat-containing protein 5, mitochondrial OS=Schizosaccharomyces pombe (strain 972 / ATCC 24843) GN=ppr5 PE=4 SV=2	hypothetical protein SNOG_06851 [Phaeosphaeria nodorum SN15]	--	--	--	--
c209465.graph_c0	Serine/threonine-protein phosphatase 2B catalytic subunit OS=Neurospora crassa (strain ATCC 24698 / 74-OR23-1A / CBS 708.71 / DSM 1257 / FGSC 987) GN=cna-1 PE=2 SV=2	hypothetical protein COCSADRAFT_285541 [Bipolaris sorokiniana ND90Pr]	[T]	Signal transduction mechanisms	Biological Process: adaptation of signaling pathway by response to pheromone involved in conjugation with cellular fusion (GO:0000754);; Molecular Function: calcium-dependent protein serine/threonine phosphatase activity (GO:0004723);; Cellular Component: calcineurin complex (GO:0005955);; Biological Process: cellular ion homeostasis (GO:0006873);; Biological Process: fungal-type cell wall organi…	K06269|5e-71|vcn:VOLCADRAFT_106144|hypothetical protein
c204146.graph_c0	Mucin-5AC (Fragments) OS=Homo sapiens GN=MUC5AC PE=1 SV=3	Os02g0138000 [Oryza sativa Japonica Group]	--	--	--	--
c210419.graph_c0	High-affinity methionine permease OS=Saccharomyces cerevisiae (strain ATCC 204508 / S288c) GN=MUP1 PE=1 SV=1	hypothetical protein FOXB_01873 [Fusarium oxysporum Fo5176]	[E]	Amino acid transport and metabolism	Biological Process: amino acid transmembrane transport (GO:0003333);; Molecular Function: amino acid transmembrane transporter activity (GO:0015171);; Cellular Component: integral component of membrane (GO:0016021);;	--
c86179.graph_c0	--	hypothetical protein HMPREF1120_02350 [Exophiala dermatitidis NIH/UT8656]	[R]	General function prediction only	--	K08819|1e-05|pop:POPTR_560274|hypothetical protein
c211973.graph_c1	Trichohyalin OS=Homo sapiens GN=TCHH PE=1 SV=2	hypothetical protein CC1G_13923 [Coprinopsis cinerea okayama7#130]	--	--	Cellular Component: intracellular membrane-bounded organelle (GO:0043231);;	--
c204692.graph_c0	2-isopropylmalate synthase OS=Saccharomyces cerevisiae (strain ATCC 204508 / S288c) GN=LEU4 PE=1 SV=1	hypothetical protein PTT_08055 [Pyrenophora teres f. teres 0-1]	[E]	Amino acid transport and metabolism	Molecular Function: 2-isopropylmalate synthase activity (GO:0003852);; Biological Process: leucine biosynthetic process (GO:0009098);;	--
c200059.graph_c1	Cysteine proteinase 1 OS=Zea mays GN=CCP1 PE=2 SV=1	PREDICTED: cysteine proteinase 15A-like [Vitis vinifera]	--	--	Cellular Component: extracellular region (GO:0005576);; Biological Process: proteolysis (GO:0006508);; Molecular Function: cysteine-type peptidase activity (GO:0008234);;	--
c186559.graph_c1	Glutenin, high molecular weight subunit DX5 OS=Triticum aestivum GN=GLU-1D-1D PE=3 SV=5	hypothetical protein SNOG_10318 [Phaeosphaeria nodorum SN15]	--	--	--	--
c174930.graph_c0	GTP-binding protein RHO3 OS=Ashbya gossypii (strain ATCC 10895 / CBS 109.51 / FGSC 9923 / NRRL Y-1056) GN=RHO3 PE=3 SV=1	hypothetical protein COCHEDRAFT_1105772 [Bipolaris maydis C5]	[R]	General function prediction only	Molecular Function: GTP binding (GO:0005525);; Cellular Component: intracellular (GO:0005622);; Biological Process: small GTPase mediated signal transduction (GO:0007264);; Cellular Component: membrane (GO:0016020);;	--
c210684.graph_c0	Obg-like ATPase 1 OS=Schizosaccharomyces pombe (strain 972 / ATCC 24843) GN=SPAC27E2.03c PE=1 SV=1	hypothetical protein TRIATDRAFT_299655 [Trichoderma atroviride IMI 206040]	[J]	Translation, ribosomal structure and biogenesis	Molecular Function: GTP binding (GO:0005525);; Cellular Component: mitochondrion (GO:0005739);; Biological Process: ATP catabolic process (GO:0006200);; Molecular Function: ATPase activity (GO:0016887);;	K06942|1e-123|ath:AT1G30580|GTP binding
c187423.graph_c0	Aldo-keto reductase yakc [NADP(+)] OS=Schizosaccharomyces pombe (strain 972 / ATCC 24843) GN=yakc PE=1 SV=1	Pc21g09200 [Penicillium chrysogenum Wisconsin 54-1255]	[C]	Energy production and conversion	Molecular Function: oxidoreductase activity (GO:0016491);; Biological Process: oxidation-reduction process (GO:0055114);;	--
c206611.graph_c0	Uncharacterized transporter C5D6.04 OS=Schizosaccharomyces pombe (strain 972 / ATCC 24843) GN=SPAC5D6.04 PE=3 SV=1	hypothetical protein FOXB_06845 [Fusarium oxysporum Fo5176]	[R]	General function prediction only	Cellular Component: integral component of membrane (GO:0016021);; Biological Process: transmembrane transport (GO:0055085);;	--
c193182.graph_c0	NADH-ubiquinone oxidoreductase 29.9 kDa subunit, mitochondrial OS=Neurospora crassa (strain ATCC 24698 / 74-OR23-1A / CBS 708.71 / DSM 1257 / FGSC 987) GN=nuo-32 PE=1 SV=1	predicted protein [Nectria haematococca mpVI 77-13-4]	--	--	Cellular Component: mitochondrial inner membrane (GO:0005743);; Molecular Function: oxidoreductase activity, acting on NAD(P)H (GO:0016651);; Biological Process: respiratory electron transport chain (GO:0022904);;	--
c208440.graph_c0	--	uncharacterized protein FFUJ_14435 [Fusarium fujikuroi IMI 58289]	--	--	Biological Process: formation of translation preinitiation complex (GO:0001731);; Molecular Function: translation initiation factor activity (GO:0003743);; Cellular Component: eukaryotic translation initiation factor 3 complex (GO:0005852);; Biological Process: regulation of translational initiation (GO:0006446);; Cellular Component: eukaryotic 43S preinitiation complex (GO:0016282);; Cellular Co…	--
c210189.graph_c0	3&apos;-5&apos; exonuclease eri1 OS=Schizosaccharomyces pombe (strain 972 / ATCC 24843) GN=eri1 PE=1 SV=1	3&apos;-5&apos; exonuclease eri1 [Rhizoctonia solani AG-1 IB]	--	--	--	--
c191717.graph_c0	Mucin-2 OS=Homo sapiens GN=MUC2 PE=1 SV=2	hypothetical protein FOXB_04834 [Fusarium oxysporum Fo5176]	--	--	--	--
c207013.graph_c0	60S ribosomal protein L3 OS=Neurospora crassa (strain ATCC 24698 / 74-OR23-1A / CBS 708.71 / DSM 1257 / FGSC 987) GN=rpl-3 PE=3 SV=1	hypothetical protein FOXB_13320 [Fusarium oxysporum Fo5176]	[J]	Translation, ribosomal structure and biogenesis	Molecular Function: structural constituent of ribosome (GO:0003735);; Cellular Component: ribosome (GO:0005840);; Biological Process: translation (GO:0006412);;	K02925|6e-45|vcn:VOLCADRAFT_103864|rpl3
c207883.graph_c0	General amino acid permease AGP2 OS=Saccharomyces cerevisiae (strain ATCC 204508 / S288c) GN=AGP2 PE=1 SV=1	hypothetical protein COCHEDRAFT_1187042 [Bipolaris maydis C5]	--	--	Biological Process: amino acid transmembrane transport (GO:0003333);; Molecular Function: amino acid transmembrane transporter activity (GO:0015171);; Cellular Component: integral component of membrane (GO:0016021);;	--
c184364.graph_c0	Mucin-5AC (Fragments) OS=Homo sapiens GN=MUC5AC PE=1 SV=3	hypothetical protein BAUCODRAFT_275992 [Baudoinia compniacensis UAMH 10762]	--	--	--	--
c207314.graph_c0	E3 ubiquitin-protein ligase RNF167 OS=Rattus norvegicus GN=Rnf167 PE=2 SV=1	hypothetical protein SNOG_04334 [Phaeosphaeria nodorum SN15]	--	--	Molecular Function: metal ion binding (GO:0046872);;	--
c176668.graph_c0	--	predicted protein [Leptosphaeria maculans JN3]	--	--	--	--
c202616.graph_c0	Negative regulator of the PHO system OS=Yarrowia lipolytica (strain CLIB 122 / E 150) GN=PHO85 PE=3 SV=1	hypothetical protein SNOG_00798 [Phaeosphaeria nodorum SN15]	[RTKL]	--	Molecular Function: ATP binding (GO:0005524);; Biological Process: protein phosphorylation (GO:0006468);; Molecular Function: RNA polymerase II carboxy-terminal domain kinase activity (GO:0008353);;	K02087|1e-111|osa:4331415|Os03g0118400
c194908.graph_c0	--	hypothetical protein W97_08033 [Coniosporium apollinis CBS 100218]	--	--	--	--
c204582.graph_c0	--	hypothetical protein FOC1_g10004357 [Fusarium oxysporum f. sp. cubense race 1]	--	--	--	--
c130067.graph_c0	Uncharacterized protein LOC284861 OS=Homo sapiens PE=2 SV=1	conserved hypothetical protein [Pyrenophora tritici-repentis Pt-1C-BFP]	--	--	--	--
c191191.graph_c0	Probable glycosidase crf2 OS=Neosartorya fumigata (strain ATCC MYA-4609 / Af293 / CBS 101355 / FGSC A1100) GN=crf1 PE=1 SV=1	hypothetical protein SNOG_09781 [Phaeosphaeria nodorum SN15]	--	--	Molecular Function: hydrolase activity, hydrolyzing O-glycosyl compounds (GO:0004553);; Biological Process: carbohydrate metabolic process (GO:0005975);; Cellular Component: fungal-type cell wall (GO:0009277);; Cellular Component: membrane (GO:0016020);; Biological Process: cell wall organization (GO:0071555);;	--
c91763.graph_c0	Peptidyl-prolyl cis-trans isomerase, mitochondrial OS=Neurospora crassa (strain ATCC 24698 / 74-OR23-1A / CBS 708.71 / DSM 1257 / FGSC 987) GN=NCU00726 PE=1 SV=1	peptidylprolyl isomerase [Exophiala dermatitidis NIH/UT8656]	[O]	Posttranslational modification, protein turnover, chaperones	Molecular Function: isomerase activity (GO:0016853);; Biological Process: cellular protein metabolic process (GO:0044267);;	K03767|1e-20|olu:OSTLU_34076|CYN19-4
c202979.graph_c0	Cofilin OS=Gibberella zeae (strain PH-1 / ATCC MYA-4620 / FGSC 9075 / NRRL 31084) GN=COF1 PE=3 SV=2	hypothetical protein TRIATDRAFT_297731 [Trichoderma atroviride IMI 206040]	--	--	Molecular Function: actin binding (GO:0003779);; Cellular Component: actin cytoskeleton (GO:0015629);; Biological Process: actin filament depolymerization (GO:0030042);;	K05765|2e-17|ppp:PHYPADRAFT_221707|hypothetical protein
c198375.graph_c0	Uncharacterized protein LOC284861 OS=Homo sapiens PE=2 SV=1	hypothetical protein DOTSEDRAFT_46216 [Dothistroma septosporum NZE10]	[O]	Posttranslational modification, protein turnover, chaperones	--	K00799|8e-10|pop:POPTR_726022|hypothetical protein
c201874.graph_c0	Mucin-2 OS=Homo sapiens GN=MUC2 PE=1 SV=2	woronin body major protein [Pyrenophora tritici-repentis Pt-1C-BFP]	--	--	Molecular Function: binding (GO:0005488);; Biological Process: translational elongation (GO:0006414);;	--
c177480.graph_c0	Probable phosphatase PSR2 OS=Saccharomyces cerevisiae (strain ATCC 204508 / S288c) GN=PSR2 PE=1 SV=1	hypothetical protein PTT_10566 [Pyrenophora teres f. teres 0-1]	--	--	Biological Process: dephosphorylation (GO:0016311);; Molecular Function: phosphatase activity (GO:0016791);;	--
c189454.graph_c0	Proline-specific permease OS=Emericella nidulans (strain FGSC A4 / ATCC 38163 / CBS 112.46 / NRRL 194 / M139) GN=prnB PE=2 SV=2	amino acid transporters [Pseudozyma antarctica T-34]	[E]	Amino acid transport and metabolism	Biological Process: amino acid transmembrane transport (GO:0003333);; Molecular Function: amino acid transmembrane transporter activity (GO:0015171);; Cellular Component: integral component of membrane (GO:0016021);;	--
c207559.graph_c1	Eukaryotic translation initiation factor 3 subunit F OS=Magnaporthe oryzae (strain 70-15 / ATCC MYA-4617 / FGSC 8958) GN=MGG_10653 PE=3 SV=1	R3H domain-containing protein 1 [Fusarium oxysporum f. sp. cubense race 1]	[R]	General function prediction only	Biological Process: formation of translation preinitiation complex (GO:0001731);; Molecular Function: translation initiation factor activity (GO:0003743);; Cellular Component: eukaryotic translation initiation factor 3 complex (GO:0005852);; Biological Process: regulation of translational initiation (GO:0006446);; Cellular Component: eukaryotic 43S preinitiation complex (GO:0016282);; Cellular Co…	K03249|4e-39|ppp:PHYPADRAFT_120144|hypothetical protein
c156435.graph_c0	--	predicted protein [Pyrenophora tritici-repentis Pt-1C-BFP]	--	--	--	--
c175658.graph_c0	Histone H2B OS=Aspergillus terreus (strain NIH 2624 / FGSC A1156) GN=htb1 PE=3 SV=1	histone H2B [Exophiala dermatitidis NIH/UT8656]	--	--	Cellular Component: nucleosome (GO:0000786);; Molecular Function: DNA binding (GO:0003677);; Cellular Component: nucleus (GO:0005634);; Biological Process: nucleosome assembly (GO:0006334);; Molecular Function: protein heterodimerization activity (GO:0046982);;	K11252|3e-50|cre:CHLREDRAFT_121856|HTB5
c201093.graph_c3	Cyclic nucleotide-gated ion channel 4 OS=Arabidopsis thaliana GN=CNGC4 PE=2 SV=2	Cyclic nucleotide-gated ion channel 4 isoform 1 [Theobroma cacao]	--	--	Molecular Function: cation channel activity (GO:0005261);; Molecular Function: calmodulin binding (GO:0005516);; Cellular Component: plasma membrane (GO:0005886);; Biological Process: plant-type hypersensitive response (GO:0009626);; Cellular Component: integral component of membrane (GO:0016021);; Biological Process: cellular cation homeostasis (GO:0030003);; Molecular Function: cyclic nucleotid…	--
c183057.graph_c0	Formin-like protein 5 OS=Oryza sativa subsp. japonica GN=FH5 PE=2 SV=2	hypothetical protein SETTUDRAFT_162716 [Setosphaeria turcica Et28A]	--	--	--	K11367|4e-11|vcn:VOLCADRAFT_120343|hypothetical protein
c211349.graph_c0	Quinate permease OS=Neurospora terricola GN=qa-y PE=3 SV=1	probable quinate transport protein [Fusarium fujikuroi IMI 58289]	[GEPR]	--	Cellular Component: integral component of membrane (GO:0016021);; Molecular Function: substrate-specific transmembrane transporter activity (GO:0022891);; Biological Process: transmembrane transport (GO:0055085);;	--
c209351.graph_c0	Uncharacterized serine-rich protein C215.13 OS=Schizosaccharomyces pombe (strain 972 / ATCC 24843) GN=SPBC215.13 PE=1 SV=1	hypothetical protein FOC1_g10009263 [Fusarium oxysporum f. sp. cubense race 1]	--	--	--	K14306|2e-12|vvi:100265039|hypothetical protein LOC100265039
c200846.graph_c0	Mucin-19 OS=Mus musculus GN=Muc19 PE=2 SV=2	hypothetical protein COCHEDRAFT_1185355 [Bipolaris maydis C5]	--	--	--	--
c167368.graph_c0	ATP synthase subunit delta, mitochondrial OS=Neurospora crassa (strain ATCC 24698 / 74-OR23-1A / CBS 708.71 / DSM 1257 / FGSC 987) GN=atp-16 PE=3 SV=2	ATP synthase subunit delta, mitochondrial [Exophiala dermatitidis NIH/UT8656]	[C]	Energy production and conversion	Cellular Component: mitochondrial proton-transporting ATP synthase, central stalk (GO:0005756);; Biological Process: ATP catabolic process (GO:0006200);; Biological Process: ATP synthesis coupled proton transport (GO:0015986);; Molecular Function: proton-transporting ATP synthase activity, rotational mechanism (GO:0046933);; Molecular Function: proton-transporting ATPase activity, rotational mech…	K02134|8e-24|olu:OSTLU_35127|F-ATPase family transporter: protons (mitochondrial)
c199188.graph_c0	--	hypothetical protein SETTUDRAFT_25298 [Setosphaeria turcica Et28A]	--	--	--	--
c196036.graph_c0	General transcriptional corepressor ssn6 OS=Schizosaccharomyces pombe (strain 972 / ATCC 24843) GN=ssn6 PE=1 SV=1	hypothetical protein COCSADRAFT_117238 [Bipolaris sorokiniana ND90Pr]	[R]	General function prediction only	Biological Process: cellular response to drug (GO:0035690);;	--
c159748.graph_c0	Cytochrome c oxidase polypeptide 5, mitochondrial OS=Neurospora crassa (strain ATCC 24698 / 74-OR23-1A / CBS 708.71 / DSM 1257 / FGSC 987) GN=cya-4 PE=3 SV=2	hypothetical protein PTT_13891 [Pyrenophora teres f. teres 0-1]	--	--	Molecular Function: cytochrome-c oxidase activity (GO:0004129);;	--
c212872.graph_c0	Putative uncharacterized protein ENSP00000383309 OS=Homo sapiens PE=5 SV=3	hypothetical protein F503_03224 [Ophiostoma piceae UAMH 11346]	--	--	Cellular Component: membrane (GO:0016020);;	--
c208485.graph_c0	Chitin synthase 3 OS=Neurospora crassa (strain ATCC 24698 / 74-OR23-1A / CBS 708.71 / DSM 1257 / FGSC 987) GN=chs-3 PE=3 SV=2	hypothetical protein FOXB_11641 [Fusarium oxysporum Fo5176]	[M]	Cell wall/membrane/envelope biogenesis	Molecular Function: chitin synthase activity (GO:0004100);; Biological Process: chitin biosynthetic process (GO:0006031);;	--
c202008.graph_c0	Sterol regulatory element-binding protein 1 OS=Schizosaccharomyces pombe (strain 972 / ATCC 24843) GN=sre1 PE=1 SV=1	Sterol regulatory element-binding protein 1 [Fusarium oxysporum f. sp. cubense race 1]	--	--	Molecular Function: protein dimerization activity (GO:0046983);;	--
c181398.graph_c0	Uncharacterized serine-rich protein C215.13 OS=Schizosaccharomyces pombe (strain 972 / ATCC 24843) GN=SPBC215.13 PE=1 SV=1	bax Inhibitor family protein [Ajellomyces capsulatus H143]	--	--	--	K06890|1e-12|cre:CHLREDRAFT_136653|hypothetical protein
c207115.graph_c0	--	hypothetical protein FOXB_06387 [Fusarium oxysporum Fo5176]	--	--	--	--
c211553.graph_c2	ATP synthase subunit beta, mitochondrial OS=Neurospora crassa (strain ATCC 24698 / 74-OR23-1A / CBS 708.71 / DSM 1257 / FGSC 987) GN=atp-2 PE=2 SV=1	alpha-glucan branching enzyme [Grosmannia clavigera kw1407]	[C]	Energy production and conversion	Molecular Function: hydrolase activity, hydrolyzing O-glycosyl compounds (GO:0004553);; Molecular Function: ATP binding (GO:0005524);; Cellular Component: mitochondrial proton-transporting ATP synthase, catalytic core (GO:0005754);; Biological Process: carbohydrate metabolic process (GO:0005975);; Biological Process: ATP catabolic process (GO:0006200);; Biological Process: ATP synthesis coupled p…	K02133|0.0|vcn:VOLCADRAFT_80433|hypothetical protein
c207785.graph_c0	NADP nitrous oxide-forming nitric oxide reductase OS=Fusarium oxysporum GN=CYP55A1 PE=1 SV=2	hypothetical protein FOXB_06423 [Fusarium oxysporum Fo5176]	[Q]	Secondary metabolites biosynthesis, transport and catabolism	Molecular Function: monooxygenase activity (GO:0004497);; Molecular Function: iron ion binding (GO:0005506);; Molecular Function: electron carrier activity (GO:0009055);; Molecular Function: oxidoreductase activity, acting on paired donors, with incorporation or reduction of molecular oxygen (GO:0016705);; Molecular Function: heme binding (GO:0020037);; Biological Process: oxidation-reduction pro…	--
c211466.graph_c2	Uncharacterized protein DDB_G0271670 OS=Dictyostelium discoideum GN=DDB_G0271670 PE=4 SV=1	hypothetical protein NECHADRAFT_61239 [Nectria haematococca mpVI 77-13-4]	--	--	--	--
c194148.graph_c0	--	unnamed protein product [Vitis vinifera]	--	--	--	--
c206469.graph_c1	Superoxide dismutase [Mn], mitochondrial OS=Rattus norvegicus GN=Sod2 PE=1 SV=2	manganese superoxide dismutase [Trichoderma atroviride IMI 206040]	[P]	Inorganic ion transport and metabolism	Molecular Function: superoxide dismutase activity (GO:0004784);; Biological Process: superoxide metabolic process (GO:0006801);; Molecular Function: metal ion binding (GO:0046872);; Biological Process: oxidation-reduction process (GO:0055114);;	K04564|2e-75|osa:4338417|Os05g0323900
c211784.graph_c0	Chitin synthase 8 OS=Ustilago maydis (strain 521 / FGSC 9021) GN=CHS8 PE=3 SV=1	Chitin synthase 8 [Fusarium oxysporum f. sp. cubense race 4]	[M]	Cell wall/membrane/envelope biogenesis	Molecular Function: DNA binding (GO:0003677);; Molecular Function: motor activity (GO:0003774);; Molecular Function: chitin synthase activity (GO:0004100);; Molecular Function: ATP binding (GO:0005524);; Cellular Component: myosin complex (GO:0016459);; Molecular Function: heme binding (GO:0020037);;	--
c197318.graph_c0	Flocculation protein FLO11 OS=Saccharomyces cerevisiae (strain ATCC 204508 / S288c) GN=MUC1 PE=1 SV=2	conserved hypothetical protein [Pyrenophora tritici-repentis Pt-1C-BFP]	--	--	--	--
c202411.graph_c0	Acyl-CoA dehydrogenase family member 11 OS=Gallus gallus GN=ACAD11 PE=2 SV=1	hypothetical protein COCSADRAFT_182573 [Bipolaris sorokiniana ND90Pr]	[R]	General function prediction only	Molecular Function: transferase activity, transferring phosphorus-containing groups (GO:0016772);;	K00249|1e-65|vvi:100258517|similar to IBR3 (IBA-RESPONSE 3)
c184496.graph_c0	Calcium influx-promoting protein ehs1 OS=Schizosaccharomyces pombe (strain 972 / ATCC 24843) GN=ehs1 PE=4 SV=1	hypothetical protein COCSADRAFT_127647 [Bipolaris sorokiniana ND90Pr]	--	--	--	--
c173335.graph_c0	Probable acetyl-CoA acetyltransferase OS=Dictyostelium discoideum GN=DDB_G0271544 PE=2 SV=1	unnamed protein product [Albugo laibachii Nc14]	[I]	Lipid transport and metabolism	Molecular Function: transferase activity, transferring acyl groups (GO:0016746);;	K00626|1e-121|osa:4326136|Os01g0110400
c210179.graph_c0	Helicase SRCAP OS=Homo sapiens GN=SRCAP PE=1 SV=3	hypothetical protein FOC1_g10011900 [Fusarium oxysporum f. sp. cubense race 1]	--	--	--	--
c171748.graph_c0	White-opaque regulator 1 OS=Candida albicans (strain SC5314 / ATCC MYA-2876) GN=WOR1 PE=1 SV=1	hypothetical protein LEMA_P022510.1 [Leptosphaeria maculans JN3]	--	--	--	--
c209922.graph_c0	Putative GPI-anchored protein PB15E9.01c OS=Schizosaccharomyces pombe (strain 972 / ATCC 24843) GN=SPAPB15E9.01c PE=2 SV=3	hypothetical protein FOXB_14092 [Fusarium oxysporum Fo5176]	--	--	--	--
c210803.graph_c0	Probable H/ACA ribonucleoprotein complex subunit 1 OS=Dictyostelium discoideum GN=gar1 PE=3 SV=1	hypothetical protein SNOG_11879 [Phaeosphaeria nodorum SN15]	--	--	--	K13199|7e-66|zma:100274488|hypothetical protein LOC100274488
c200161.graph_c0	NADH-ubiquinone oxidoreductase 21 kDa subunit, mitochondrial OS=Neurospora crassa (strain ATCC 24698 / 74-OR23-1A / CBS 708.71 / DSM 1257 / FGSC 987) GN=nuo-21 PE=1 SV=2	hypothetical protein SNOG_08966 [Phaeosphaeria nodorum SN15]	--	--	Molecular Function: NADH dehydrogenase (ubiquinone) activity (GO:0008137);; Biological Process: electron transport chain (GO:0022900);;	K03937|7e-17|cme:CMO080C|NADH dehydrogenase I (Complex I) iron-sulfur protein 18kDa subunit
c91677.graph_c0	NADH dehydrogenase [ubiquinone] 1 beta subcomplex subunit 9 OS=Arabidopsis thaliana GN=CIB22 PE=2 SV=1	hypothetical protein SNOG_14610 [Phaeosphaeria nodorum SN15]	--	--	--	--
c207720.graph_c0	Protein kinase gsk3 OS=Schizosaccharomyces pombe (strain 972 / ATCC 24843) GN=gsk3 PE=1 SV=3	hypothetical protein SNOG_09203 [Phaeosphaeria nodorum SN15]	[RTKL]	--	Molecular Function: protein serine/threonine kinase activity (GO:0004674);; Molecular Function: ATP binding (GO:0005524);; Biological Process: protein phosphorylation (GO:0006468);;	--
c200663.graph_c0	Altered inheritance of mitochondria protein 6 OS=Ashbya gossypii (strain ATCC 10895 / CBS 109.51 / FGSC 9923 / NRRL Y-1056) GN=AIM6 PE=3 SV=1	hypothetical protein MPH_11882 [Macrophomina phaseolina MS6]	--	--	--	--
c168581.graph_c1	Carbonic anhydrase OS=Emericella nidulans (strain FGSC A4 / ATCC 38163 / CBS 112.46 / NRRL 194 / M139) GN=AN1805 PE=1 SV=2	hypothetical protein SNOG_11833 [Phaeosphaeria nodorum SN15]	[P]	Inorganic ion transport and metabolism	Molecular Function: carbonate dehydratase activity (GO:0004089);; Molecular Function: zinc ion binding (GO:0008270);; Biological Process: carbon utilization (GO:0015976);;	--
c209165.graph_c0	Endochitinase 1 OS=Coccidioides posadasii (strain RMSCC 757 / Silveira) GN=CTS1 PE=1 SV=1	glycoside hydrolase family 18 protein [Trichoderma atroviride IMI 206040]	[G]	Carbohydrate transport and metabolism	Molecular Function: chitinase activity (GO:0004568);; Biological Process: carbohydrate metabolic process (GO:0005975);; Biological Process: chitin catabolic process (GO:0006032);;	--
c209336.graph_c0	Metacaspase-1 OS=Botryotinia fuckeliana (strain B05.10) GN=casA PE=3 SV=1	hypothetical protein LEMA_P095930.1 [Leptosphaeria maculans JN3]	--	--	Molecular Function: cysteine-type endopeptidase activity (GO:0004197);; Biological Process: misfolded or incompletely synthesized protein catabolic process (GO:0006515);; Biological Process: apoptotic process (GO:0006915);;	--
c208158.graph_c0	--	hypothetical protein PTRG_07217 [Pyrenophora tritici-repentis Pt-1C-BFP]	--	--	--	--
c192279.graph_c0	2-amino-3-carboxymuconate-6-semialdehyde decarboxylase OS=Mus musculus GN=Acmsd PE=1 SV=2	hypothetical protein ASPNIDRAFT_37960 [Aspergillus niger ATCC 1015]	[R]	General function prediction only	--	--
c209823.graph_c0	Cell wall integrity and stress response component 1 OS=Schizosaccharomyces pombe (strain 972 / ATCC 24843) GN=wsc1 PE=1 SV=3	hypothetical protein SNOG_12035 [Phaeosphaeria nodorum SN15]	--	--	--	--
c210473.graph_c0	Transcription factor steA OS=Emericella nidulans (strain FGSC A4 / ATCC 38163 / CBS 112.46 / NRRL 194 / M139) GN=steA PE=2 SV=1	STE12-like protein [Trichoderma atroviride IMI 206040]	--	--	Molecular Function: nucleic acid binding (GO:0003676);; Molecular Function: sequence-specific DNA binding transcription factor activity (GO:0003700);; Cellular Component: nucleus (GO:0005634);; Biological Process: regulation of transcription, DNA-templated (GO:0006355);; Molecular Function: metal ion binding (GO:0046872);;	--
c199242.graph_c0	Hyaluronan synthase OS=Streptococcus pyogenes GN=hasA PE=3 SV=1	hypothetical protein SNOG_14187 [Phaeosphaeria nodorum SN15]	[M]	Cell wall/membrane/envelope biogenesis	--	--
c214444.graph_c0	--	similar to Twin-arginine translocation pathway signal [Leptosphaeria maculans JN3]	--	--	--	--
c192640.graph_c0	--	hypothetical protein FPSE_09598 [Fusarium pseudograminearum CS3096]	--	--	Molecular Function: metallopeptidase activity (GO:0008237);;	--
c210562.graph_c0	Meiotically up-regulated gene 80 protein OS=Schizosaccharomyces pombe (strain 972 / ATCC 24843) GN=mug80 PE=1 SV=1	hypothetical protein TRIATDRAFT_138940 [Trichoderma atroviride IMI 206040]	--	--	Biological Process: regulation of cyclin-dependent protein serine/threonine kinase activity (GO:0000079);; Molecular Function: protein kinase binding (GO:0019901);;	--
c196097.graph_c0	--	unknown [Populus trichocarpa x Populus deltoides]	--	--	Cellular Component: photosystem II (GO:0009523);; Cellular Component: chloroplast thylakoid membrane (GO:0009535);; Biological Process: photosynthesis (GO:0015979);;	--
c202961.graph_c0	Carboxy-cis,cis-muconate cyclase OS=Neurospora crassa (strain ATCC 24698 / 74-OR23-1A / CBS 708.71 / DSM 1257 / FGSC 987) GN=NCU04071 PE=1 SV=3	hypothetical protein SNOG_03242 [Phaeosphaeria nodorum SN15]	--	--	Molecular Function: carboxy-cis,cis-muconate cyclase activity (GO:0047768);;	--
c214135.graph_c0	--	hypothetical protein THITE_2116356 [Thielavia terrestris NRRL 8126]	--	--	--	--
c151880.graph_c0	60S ribosomal protein L39 OS=Candida albicans GN=RPL39 PE=3 SV=1	hypothetical protein MCYG_01747 [Arthroderma otae CBS 113480]	[J]	Translation, ribosomal structure and biogenesis	Molecular Function: structural constituent of ribosome (GO:0003735);; Molecular Function: glycogen (starch) synthase activity (GO:0004373);; Cellular Component: ribosome (GO:0005840);; Biological Process: glycogen biosynthetic process (GO:0005978);; Biological Process: translation (GO:0006412);;	K02924|4e-24|cre:CHLREDRAFT_130723|RPL39
c187387.graph_c0	NADP-specific glutamate dehydrogenase OS=Emericella nidulans (strain FGSC A4 / ATCC 38163 / CBS 112.46 / NRRL 194 / M139) GN=gdhA PE=3 SV=2	predicted protein [Hordeum vulgare subsp. vulgare]	[E]	Amino acid transport and metabolism	Molecular Function: glutamate dehydrogenase (NADP+) activity (GO:0004354);; Cellular Component: nucleus (GO:0005634);; Cellular Component: mitochondrion (GO:0005739);; Biological Process: glutamate biosynthetic process (GO:0006537);; Biological Process: ammonia assimilation cycle (GO:0019676);; Biological Process: oxidation-reduction process (GO:0055114);;	K00262|1e-143|ppp:PHYPADRAFT_179243|hypothetical protein
c209156.graph_c0	Guanine nucleotide-binding protein subunit beta-like protein OS=Neurospora crassa (strain ATCC 24698 / 74-OR23-1A / CBS 708.71 / DSM 1257 / FGSC 987) GN=cpc-2 PE=3 SV=1	hypothetical protein FOXB_09165 [Fusarium oxysporum Fo5176]	[R]	General function prediction only	Biological Process: mycelium development (GO:0043581);;	--
c174249.graph_c1	--	hypothetical protein SETTUDRAFT_163913 [Setosphaeria turcica Et28A]	--	--	--	--
c195685.graph_c0	Serine/threonine-protein kinase DCLK1 OS=Homo sapiens GN=DCLK1 PE=1 SV=2	hypothetical protein SNOG_10005 [Phaeosphaeria nodorum SN15]	[RTKL]	--	Molecular Function: protein serine/threonine kinase activity (GO:0004674);; Molecular Function: ATP binding (GO:0005524);; Biological Process: protein phosphorylation (GO:0006468);;	--
c195936.graph_c0	Putative nucleosome assembly protein C364.06 OS=Schizosaccharomyces pombe (strain 972 / ATCC 24843) GN=SPCC364.06 PE=1 SV=1	nucleosome assembly protein Nap1 [Schizosaccharomyces pombe 972h-]	--	--	--	K11279|5e-50|vcn:VOLCADRAFT_107069|hypothetical protein
c193763.graph_c0	UPF0357 protein YCL012C OS=Saccharomyces paradoxus GN=YCL012C PE=3 SV=1	hypothetical protein SETTUDRAFT_26523 [Setosphaeria turcica Et28A]	--	--	--	--
c168029.graph_c1	Protein phosphatase PP2A regulatory subunit A OS=Schizosaccharomyces pombe (strain 972 / ATCC 24843) GN=paa1 PE=3 SV=1	similar to protein phosphatase 2A regulatory subunit A alpha isoform [Leptosphaeria maculans JN3]	--	--	Biological Process: intracellular protein transport (GO:0006886);; Biological Process: vesicle-mediated transport (GO:0016192);; Cellular Component: membrane coat (GO:0030117);;	K03456|1e-119|ath:AT1G25490|RCN1
c109388.graph_c0	--	hypothetical protein HMPREF1120_05269 [Exophiala dermatitidis NIH/UT8656]	--	--	--	--
c84860.graph_c0	Uncharacterized protein AFUA_6G02800 OS=Neosartorya fumigata (strain ATCC MYA-4609 / Af293 / CBS 101355 / FGSC A1100) GN=AFUA_6G02800 PE=1 SV=1	signal peptide protein [Ophiostoma piceae UAMH 11346]	--	--	--	--
c192458.graph_c0	Male-specific sperm protein Mst84Dd OS=Drosophila melanogaster GN=Mst84Dd PE=2 SV=2	--	--	--	--	--
c202130.graph_c0	Thioredoxin OS=Emericella nidulans (strain FGSC A4 / ATCC 38163 / CBS 112.46 / NRRL 194 / M139) GN=TRX1 PE=1 SV=2	hypothetical protein SNOG_08948 [Phaeosphaeria nodorum SN15]	[OC]	--	Biological Process: glycerol ether metabolic process (GO:0006662);; Molecular Function: electron carrier activity (GO:0009055);; Molecular Function: protein disulfide oxidoreductase activity (GO:0015035);; Biological Process: cell redox homeostasis (GO:0045454);;	K03671|4e-26|cme:CMJ096C|similar to thioredoxin h
c208197.graph_c0	--	probable DUF636 domain protein [Fusarium fujikuroi IMI 58289]	[S]	Function unknown	Biological Process: metabolic process (GO:0008152);; Molecular Function: carbon-sulfur lyase activity (GO:0016846);;	--
c209801.graph_c0	--	hypothetical protein FOC4_g10012789 [Fusarium oxysporum f. sp. cubense race 4]	--	--	Molecular Function: sequence-specific DNA binding RNA polymerase II transcription factor activity (GO:0000981);; Cellular Component: nucleus (GO:0005634);; Biological Process: regulation of transcription from RNA polymerase II promoter (GO:0006357);; Molecular Function: zinc ion binding (GO:0008270);;	--
c209107.graph_c0	--	hypothetical protein FOXB_12234 [Fusarium oxysporum Fo5176]	--	--	--	--
c152529.graph_c2	NAD-specific glutamate dehydrogenase OS=Neurospora crassa (strain ATCC 24698 / 74-OR23-1A / CBS 708.71 / DSM 1257 / FGSC 987) GN=gdh-1 PE=1 SV=4	nad-specific glutamate dehydrogenase [Ophiostoma piceae UAMH 11346]	[E]	Amino acid transport and metabolism	Molecular Function: glutamate dehydrogenase (NAD+) activity (GO:0004352);; Cellular Component: mitochondrion (GO:0005739);; Biological Process: glutamate catabolic process to 2-oxoglutarate (GO:0019551);; Biological Process: oxidation-reduction process (GO:0055114);;	--
c207724.graph_c0	Dual oxidase 2 OS=Sus scrofa GN=DUOX2 PE=1 SV=2	ferric reductase NAD binding domain-containing protein [Rhizoctonia solani AG-1 IA]	--	--	--	--
c205698.graph_c0	Uncharacterized TLC domain-containing protein C17A2.02c OS=Schizosaccharomyces pombe (strain 972 / ATCC 24843) GN=SPAC17A2.02c PE=4 SV=1	hypothetical protein FOXB_04732 [Fusarium oxysporum Fo5176]	--	--	Cellular Component: integral component of membrane (GO:0016021);;	--
c134294.graph_c0	Acyl carrier protein, mitochondrial OS=Neurospora crassa (strain ATCC 24698 / 74-OR23-1A / CBS 708.71 / DSM 1257 / FGSC 987) GN=nuo-12 PE=1 SV=2	hypothetical protein SETTUDRAFT_163664 [Setosphaeria turcica Et28A]	[IQ]	--	Molecular Function: 3-oxoacyl-[acyl-carrier-protein] reductase (NADPH) activity (GO:0004316);; Cellular Component: mitochondrion (GO:0005739);; Molecular Function: NADH dehydrogenase (ubiquinone) activity (GO:0008137);; Biological Process: lipoate biosynthetic process (GO:0009107);;	K03955|2e-26|osa:4332854|Os03g0352800
c178537.graph_c0	--	hypothetical protein COCHEDRAFT_1206034 [Bipolaris maydis C5]	--	--	--	--
c190427.graph_c0	3-oxoacyl-[acyl-carrier-protein] reductase FabG OS=Thermotoga maritima (strain ATCC 43589 / MSB8 / DSM 3109 / JCM 10099) GN=fabG PE=3 SV=1	hypothetical protein PTT_09583 [Pyrenophora teres f. teres 0-1]	[IQR]	--	Molecular Function: oxidoreductase activity (GO:0016491);; Biological Process: oxidation-reduction process (GO:0055114);;	K00059|5e-85|cre:CHLREDRAFT_132065|short-chain dehydrogenase/reductase SDR
c203756.graph_c0	--	hypothetical protein SCY_2323 [Saccharomyces cerevisiae YJM789]	--	--	--	--
c209006.graph_c0	78 kDa glucose-regulated protein homolog OS=Neurospora crassa (strain ATCC 24698 / 74-OR23-1A / CBS 708.71 / DSM 1257 / FGSC 987) GN=grp78 PE=3 SV=3	hypothetical protein PTT_13087 [Pyrenophora teres f. teres 0-1]	[O]	Posttranslational modification, protein turnover, chaperones	Biological Process: karyogamy involved in conjugation with cellular fusion (GO:0000742);; Molecular Function: ATP binding (GO:0005524);; Biological Process: ATP catabolic process (GO:0006200);; Biological Process: SRP-dependent cotranslational protein targeting to membrane, translocation (GO:0006616);; Biological Process: response to unfolded protein (GO:0006986);; Molecular Function: ATPase acti…	K03283|0.0|ppp:PHYPADRAFT_58148|hypothetical protein
c203516.graph_c0	ZF-HD homeobox protein At4g24660 OS=Arabidopsis thaliana GN=At4g24660 PE=1 SV=1	PREDICTED: ZF-HD homeobox protein At4g24660 [Vitis vinifera]	--	--	Molecular Function: DNA binding (GO:0003677);;	--
c204115.graph_c0	Cytochrome P450 98A2 OS=Glycine max GN=CYP98A2 PE=2 SV=1	Isoflavone 2&apos;-hydroxylase [Fusarium oxysporum f. sp. cubense race 1]	[Q]	Secondary metabolites biosynthesis, transport and catabolism	Molecular Function: oxidoreductase activity (GO:0016491);; Molecular Function: metal ion binding (GO:0046872);;	--
c126323.graph_c0	--	PREDICTED: uncharacterized protein LOC101756613 isoform X1 [Setaria italica]	--	--	Biological Process: detoxification of cadmium ion (GO:0071585);;	--
c202436.graph_c0	--	hypothetical protein SNOG_13158 [Phaeosphaeria nodorum SN15]	--	--	--	--
c211252.graph_c0	--	hypothetical protein BN14_02770 [Rhizoctonia solani AG-1 IB]	--	--	--	--
c194841.graph_c0	--	hypothetical protein LEMA_P093680.1 [Leptosphaeria maculans JN3]	--	--	Biological Process: positive regulation of sexual sporulation resulting in formation of a cellular spore (GO:0043941);; Biological Process: negative regulation of conidium formation (GO:0075308);;	--
c146171.graph_c0	Protein starmaker OS=Danio rerio GN=stm PE=2 SV=1	hypothetical protein HMPREF1120_01364 [Exophiala dermatitidis NIH/UT8656]	--	--	--	--
c204241.graph_c0	Uncharacterized protein YEL023C OS=Saccharomyces cerevisiae (strain ATCC 204508 / S288c) GN=YEL023C PE=4 SV=1	hypothetical protein H072_11079 [Dactylellina haptotyla CBS 200.50]	[S]	Function unknown	--	--
c172377.graph_c0	40S ribosomal protein S8-B OS=Schizosaccharomyces pombe (strain 972 / ATCC 24843) GN=rps8b PE=1 SV=1	predicted protein [Hordeum vulgare subsp. vulgare]	[J]	Translation, ribosomal structure and biogenesis	Biological Process: maturation of SSU-rRNA from tricistronic rRNA transcript (SSU-rRNA, 5.8S rRNA, LSU-rRNA) (GO:0000462);; Molecular Function: structural constituent of ribosome (GO:0003735);; Biological Process: translational elongation (GO:0006414);; Cellular Component: cytosolic small ribosomal subunit (GO:0022627);;	K02995|1e-75|ppp:PHYPADRAFT_194964|hypothetical protein
c192227.graph_c0	Guanine nucleotide-binding protein subunit beta-like protein OS=Neurospora crassa (strain ATCC 24698 / 74-OR23-1A / CBS 708.71 / DSM 1257 / FGSC 987) GN=cpc-2 PE=3 SV=1	probable CPC2 protein, guanine nucleotide-binding protein beta subunit-like [Ustilago hordei]	[R]	General function prediction only	Cellular Component: intracellular (GO:0005622);; Biological Process: cellular response to amino acid starvation (GO:0034198);; Biological Process: cellular response to drug (GO:0035690);; Biological Process: positive regulation of cleistothecium development (GO:0070798);; Biological Process: cellular response to farnesol (GO:0097308);;	--
c127023.graph_c1	36.4 kDa proline-rich protein OS=Solanum lycopersicum GN=TPRP-F1 PE=2 SV=1	PREDICTED: repetitive proline-rich cell wall protein 1 [Vitis vinifera]	--	--	--	--
c198553.graph_c0	Jasmonate O-methyltransferase OS=Arabidopsis thaliana GN=JMT PE=1 SV=3	PREDICTED: jasmonate O-methyltransferase [Vitis vinifera]	--	--	Biological Process: response to stress (GO:0006950);; Molecular Function: methyltransferase activity (GO:0008168);; Biological Process: response to abiotic stimulus (GO:0009628);; Biological Process: jasmonic acid metabolic process (GO:0009694);; Biological Process: response to jasmonic acid (GO:0009753);; Biological Process: hormone-mediated signaling pathway (GO:0009755);; Biological Process: m…	--
c206148.graph_c0	--	uncharacterized protein FFUJ_10016 [Fusarium fujikuroi IMI 58289]	--	--	--	--
c180657.graph_c0	Solute carrier family 35 member E3 OS=Danio rerio GN=slc35e3 PE=2 SV=1	hypothetical protein COCHEDRAFT_1021008 [Bipolaris maydis C5]	--	--	Molecular Function: DNA binding (GO:0003677);; Molecular Function: helicase activity (GO:0004386);; Molecular Function: ATP binding (GO:0005524);; Cellular Component: integral component of membrane (GO:0016021);;	--
c186633.graph_c0	Mucin-5AC (Fragments) OS=Homo sapiens GN=MUC5AC PE=1 SV=3	hypothetical protein COCSADRAFT_317578 [Bipolaris sorokiniana ND90Pr]	--	--	Biological Process: signal transduction (GO:0007165);; Molecular Function: transferase activity, transferring phosphorus-containing groups (GO:0016772);;	--
c213842.graph_c0	Spore coat protein SP96 OS=Dictyostelium discoideum GN=cotA PE=1 SV=2	hypothetical protein [Podospora anserina S mat+]	--	--	--	--
c175449.graph_c0	--	hypothetical protein HMPREF1120_05756 [Exophiala dermatitidis NIH/UT8656]	--	--	--	--
c211892.graph_c0	Probable E3 ubiquitin-protein ligase hulA OS=Aspergillus niger (strain CBS 513.88 / FGSC A1513) GN=hulA PE=3 SV=1	Putative E3 ubiquitin-protein ligase hulA [Fusarium oxysporum f. sp. cubense race 4]	[O]	Posttranslational modification, protein turnover, chaperones	Molecular Function: ubiquitin-protein ligase activity (GO:0004842);; Biological Process: protein ubiquitination (GO:0016567);;	K10592|5e-56|vcn:VOLCADRAFT_75266|hypothetical protein
c211867.graph_c0	Cell division control protein 48 OS=Emericella nidulans (strain FGSC A4 / ATCC 38163 / CBS 112.46 / NRRL 194 / M139) GN=cdc48 PE=1 SV=2	hypothetical protein FOXB_13304 [Fusarium oxysporum Fo5176]	[O]	Posttranslational modification, protein turnover, chaperones	Molecular Function: ATP binding (GO:0005524);; Molecular Function: nucleoside-triphosphatase activity (GO:0017111);; Biological Process: mycelium development (GO:0043581);; Biological Process: cell division (GO:0051301);;	K13525|0.0|sbi:SORBI_01g046840|hypothetical protein
c209409.graph_c0	Choline dehydrogenase OS=Sinorhizobium medicae (strain WSM419) GN=betA PE=3 SV=1	hypothetical protein SNOG_08551 [Phaeosphaeria nodorum SN15]	[E]	Amino acid transport and metabolism	Molecular Function: oxidoreductase activity, acting on CH-OH group of donors (GO:0016614);; Biological Process: single-organism metabolic process (GO:0044710);;	--
c209665.graph_c0	Putative uncharacterized protein DDB_G0271982 OS=Dictyostelium discoideum GN=DDB_G0271982 PE=4 SV=1	Chaperone protein DnaJ [Fusarium oxysporum f. sp. cubense race 1]	[J]	Translation, ribosomal structure and biogenesis	--	K12811|4e-15|rcu:RCOM_0075460|dead box ATP-dependent RNA helicase, putative
c168881.graph_c0	Glycoprotein gp2 OS=Equine herpesvirus 1 (strain Ab4p) GN=EUs4 PE=4 SV=1	hypothetical protein AOL_s00169g79 [Arthrobotrys oligospora ATCC 24927]	--	--	--	--
c197764.graph_c0	Dihydroceramide delta(4)-desaturase OS=Schizosaccharomyces pombe (strain 972 / ATCC 24843) GN=dsd1 PE=3 SV=1	hypothetical protein PTT_10469 [Pyrenophora teres f. teres 0-1]	--	--	Biological Process: fatty acid biosynthetic process (GO:0006633);; Cellular Component: integral component of membrane (GO:0016021);; Molecular Function: oxidoreductase activity, acting on paired donors, with incorporation or reduction of molecular oxygen (GO:0016705);; Biological Process: oxidation-reduction process (GO:0055114);;	K04712|1e-105|osa:4330104|Os02g0639600
c169234.graph_c0	Metacaspase-1A OS=Neosartorya fumigata (strain ATCC MYA-4609 / Af293 / CBS 101355 / FGSC A1100) GN=casA PE=3 SV=3	metacaspase-1 [Exophiala dermatitidis NIH/UT8656]	--	--	Molecular Function: cysteine-type endopeptidase activity (GO:0004197);; Biological Process: proteolysis (GO:0006508);;	--
c199812.graph_c0	Uncharacterized membrane protein YOL092W OS=Saccharomyces cerevisiae (strain ATCC 204508 / S288c) GN=YOL092W PE=1 SV=1	conserved hypothetical protein [Ricinus communis]	--	--	Cellular Component: membrane (GO:0016020);;	--
c206452.graph_c0	Serum response factor homolog A OS=Dictyostelium discoideum GN=srfA PE=1 SV=1	rRNA primary transcript binding protein [Rhizoctonia solani AG-1 IA]	--	--	--	--
c202575.graph_c0	Guanine nucleotide-binding protein subunit gamma OS=Neurospora crassa (strain ATCC 24698 / 74-OR23-1A / CBS 708.71 / DSM 1257 / FGSC 987) GN=gng-1 PE=3 SV=2	hypothetical protein SNOG_00288 [Phaeosphaeria nodorum SN15]	--	--	Molecular Function: signal transducer activity (GO:0004871);; Cellular Component: heterotrimeric G-protein complex (GO:0005834);; Biological Process: G-protein coupled receptor signaling pathway (GO:0007186);;	--
c91808.graph_c0	Plasma membrane iron permease OS=Schizosaccharomyces pombe (strain 972 / ATCC 24843) GN=fip1 PE=1 SV=1	plasma membrane iron permease [Pyrenophora tritici-repentis Pt-1C-BFP]	[P]	Inorganic ion transport and metabolism	Biological Process: cellular response to iron ion starvation (GO:0010106);; Cellular Component: membrane (GO:0016020);; Biological Process: transmembrane transport (GO:0055085);;	K07243|7e-66|ppp:PHYPADRAFT_214288|FTR2
c204084.graph_c0	Mitochondrial intermembrane space import and assembly protein 40 OS=Neosartorya fumigata (strain ATCC MYA-4609 / Af293 / CBS 101355 / FGSC A1100) GN=mia40 PE=3 SV=1	similar to mitochondrial intermembrane space import and assembly protein 40 [Leptosphaeria maculans JN3]	--	--	--	--
c200184.graph_c0	Platelet binding protein GspB OS=Streptococcus gordonii GN=gspB PE=1 SV=1	hypothetical protein VOLCADRAFT_104492 [Volvox carteri f. nagariensis]	--	--	--	--
c210465.graph_c0	PHO85 cyclin-1 OS=Saccharomyces cerevisiae (strain ATCC 204508 / S288c) GN=PCL1 PE=1 SV=1	hypothetical protein FG08467.1 [Fusarium graminearum PH-1]	--	--	Biological Process: regulation of cyclin-dependent protein serine/threonine kinase activity (GO:0000079);; Molecular Function: protein kinase binding (GO:0019901);;	--
c212752.graph_c0	--	hypothetical protein HMPREF1120_00760 [Exophiala dermatitidis NIH/UT8656]	--	--	--	--
c209839.graph_c0	Choline dehydrogenase, mitochondrial OS=Mus musculus GN=Chdh PE=1 SV=1	formate oxidase 1 [Debaryomyces vanrijiae]	[E]	Amino acid transport and metabolism	Biological Process: alcohol metabolic process (GO:0006066);; Molecular Function: choline dehydrogenase activity (GO:0008812);; Molecular Function: flavin adenine dinucleotide binding (GO:0050660);; Biological Process: oxidation-reduction process (GO:0055114);;	--
c211307.graph_c0	Rab GDP-dissociation inhibitor OS=Saccharomyces cerevisiae (strain ATCC 204508 / S288c) GN=GDI1 PE=1 SV=1	similar to rab gdp-dissociation inhibitor [Leptosphaeria maculans JN3]	--	--	Molecular Function: Rab GDP-dissociation inhibitor activity (GO:0005093);; Biological Process: protein transport (GO:0015031);; Biological Process: vesicle-mediated transport (GO:0016192);;	--
c212492.graph_c0	Aquaporin-3 OS=Mus musculus GN=Aqp3 PE=2 SV=1	hypothetical protein TRIATDRAFT_39327 [Trichoderma atroviride IMI 206040]	[G]	Carbohydrate transport and metabolism	Molecular Function: transporter activity (GO:0005215);; Biological Process: transport (GO:0006810);; Cellular Component: integral component of membrane (GO:0016021);;	K09874|7e-19|ath:AT5G37810|NIP4
c187332.graph_c1	--	Uncharacterized protein TCM_040624 [Theobroma cacao]	--	--	--	--
c198537.graph_c0	--	hypothetical protein PTT_18268 [Pyrenophora teres f. teres 0-1]	--	--	--	--
c211741.graph_c0	Long chain acyl-CoA synthetase 6, peroxisomal OS=Arabidopsis thaliana GN=LACS6 PE=1 SV=1	hypothetical protein FOXB_07246 [Fusarium oxysporum Fo5176]	[I]	Lipid transport and metabolism	Biological Process: metabolic process (GO:0008152);; Molecular Function: ligase activity (GO:0016874);;	K01897|2e-89|rcu:RCOM_0914000|Acyl-CoA synthetase (EC:6.2.1.3)
c208682.graph_c0	Uncharacterized transporter C1683.12 OS=Schizosaccharomyces pombe (strain 972 / ATCC 24843) GN=SPBC1683.12 PE=3 SV=1	putative transporter C1683,12 [Rhizoctonia solani AG-1 IB]	[GEPR]	--	Cellular Component: integral component of membrane (GO:0016021);; Biological Process: transmembrane transport (GO:0055085);;	--
c152371.graph_c0	--	flocculin [Saccharomyces cerevisiae]	--	--	--	--
c195761.graph_c1	40S ribosomal protein S20 OS=Rattus norvegicus GN=Rps20 PE=3 SV=1	unknown [Lotus japonicus]	[J]	Translation, ribosomal structure and biogenesis	Molecular Function: RNA binding (GO:0003723);; Molecular Function: structural constituent of ribosome (GO:0003735);; Biological Process: translation (GO:0006412);; Cellular Component: small ribosomal subunit (GO:0015935);;	K02969|2e-37|olu:OSTLU_30430|RPS20
c191217.graph_c0	Mitochondrial intermembrane space cysteine motif-containing protein MIC17 OS=Saccharomyces cerevisiae (strain ATCC 204508 / S288c) GN=MIC17 PE=1 SV=1	hypothetical protein LEMA_P113550.1 [Leptosphaeria maculans JN3]	--	--	Cellular Component: nucleus (GO:0005634);; Cellular Component: mitochondrial intermembrane space (GO:0005758);; Biological Process: aerobic respiration (GO:0009060);;	--
c194050.graph_c2	21 kDa seed protein OS=Theobroma cacao GN=ASP PE=2 SV=1	predicted protein [Populus trichocarpa]	--	--	--	--
c213587.graph_c0	Probable rhamnose biosynthetic enzyme 1 OS=Arabidopsis thaliana GN=RHM1 PE=1 SV=1	nad dependent epimerase dehydratase [Ophiostoma piceae UAMH 11346]	--	--	Molecular Function: dTDP-4-dehydrorhamnose reductase activity (GO:0008831);; Biological Process: extracellular polysaccharide biosynthetic process (GO:0045226);;	--
c208751.graph_c0	Lipoteichoic acid synthase-like YvgJ OS=Bacillus subtilis (strain 168) GN=yvgJ PE=3 SV=1	Lipoteichoic acid synthase-like yvgJ [Fusarium oxysporum f. sp. cubense race 4]	[M]	Cell wall/membrane/envelope biogenesis	Biological Process: metabolic process (GO:0008152);; Molecular Function: sulfuric ester hydrolase activity (GO:0008484);;	--
c136741.graph_c0	Long-chain-fatty-acid--CoA ligase 1 OS=Schizosaccharomyces pombe (strain 972 / ATCC 24843) GN=lcf1 PE=3 SV=1	hypothetical protein COCHEDRAFT_1111960 [Bipolaris maydis C5]	[I]	Lipid transport and metabolism	Biological Process: metabolic process (GO:0008152);; Molecular Function: ligase activity (GO:0016874);;	K01897|1e-121|osa:4338395|Os05g0317200
c201462.graph_c2	Probable glucose transporter rco-3 OS=Neurospora crassa (strain ATCC 24698 / 74-OR23-1A / CBS 708.71 / DSM 1257 / FGSC 987) GN=rco-3 PE=3 SV=2	hypothetical protein FPSE_05446 [Fusarium pseudograminearum CS3096]	[GEPR]	--	Biological Process: carbohydrate transport (GO:0008643);; Cellular Component: integral component of membrane (GO:0016021);; Molecular Function: substrate-specific transmembrane transporter activity (GO:0022891);; Biological Process: transmembrane transport (GO:0055085);;	--
c206268.graph_c0	Platelet binding protein GspB OS=Streptococcus gordonii GN=gspB PE=1 SV=1	conserved hypothetical protein [Pyrenophora tritici-repentis Pt-1C-BFP]	--	--	--	--
c211675.graph_c0	Cathepsin Z OS=Homo sapiens GN=CTSZ PE=1 SV=1	papain-like cysteine protease C1 [Phytophthora sojae]	--	--	--	K08568|3e-67|vcn:VOLCADRAFT_120530|hypothetical protein
c208378.graph_c0	Cathepsin L OS=Drosophila melanogaster GN=Cp1 PE=2 SV=2	unknown [Lotus japonicus]	--	--	Molecular Function: cysteine-type endopeptidase activity (GO:0004197);; Molecular Function: phospholipase A2 activity (GO:0004623);; Biological Process: proteolysis (GO:0006508);; Cellular Component: cytoplasmic membrane-bounded vesicle (GO:0016023);;	--
c200200.graph_c0	25 kDa calcium-binding protein OS=Tetrahymena thermophila PE=1 SV=2	hypothetical protein ARALYDRAFT_472391 [Arabidopsis lyrata subsp. lyrata]	--	--	--	K13448|3e-06|ath:AT1G21550|calcium-binding protein, putative
c197705.graph_c0	Zinc finger protein rsv2 OS=Schizosaccharomyces pombe (strain 972 / ATCC 24843) GN=rsv2 PE=4 SV=1	26S proteasome regulatory subunit N4 [Exophiala dermatitidis NIH/UT8656]	--	--	Cellular Component: proteasome complex (GO:0000502);; Molecular Function: metal ion binding (GO:0046872);;	--
c212925.graph_c0	60S ribosomal protein L31 OS=Cyanophora paradoxa GN=RPL31 PE=3 SV=1	RecName: Full=60S ribosomal protein L31	[J]	Translation, ribosomal structure and biogenesis	Molecular Function: structural constituent of ribosome (GO:0003735);; Cellular Component: ribosome (GO:0005840);; Biological Process: translation (GO:0006412);;	K02910|3e-35|ppp:PHYPADRAFT_185064|hypothetical protein
c172469.graph_c0	Probable ubiquitin carboxyl-terminal hydrolase creB OS=Aspergillus flavus (strain ATCC 200026 / FGSC A1120 / NRRL 3357 / JCM 12722 / SRRC 167) GN=creB PE=3 SV=1	hypothetical protein LEMA_P027260.1 [Leptosphaeria maculans JN3]	--	--	Molecular Function: ubiquitin thiolesterase activity (GO:0004221);; Molecular Function: ubiquitin-specific protease activity (GO:0004843);; Molecular Function: protein binding (GO:0005515);; Biological Process: ubiquitin-dependent protein catabolic process (GO:0006511);; Biological Process: carbon catabolite repression of transcription (GO:0045013);;	K11842|2e-91|ppp:PHYPADRAFT_129067|hypothetical protein
c167105.graph_c0	Calcium-dependent protein kinase 27 OS=Arabidopsis thaliana GN=CPK27 PE=1 SV=3	hypothetical protein GUITHDRAFT_90007 [Guillardia theta CCMP2712]	--	--	Cellular Component: cell part (GO:0044464);;	K13412|4e-08|ath:AT4G04700|CPK27
c202416.graph_c0	Protein YOP1 OS=Ustilago maydis (strain 521 / FGSC 9021) GN=YOP1 PE=3 SV=1	YOP1 protein [Rhizoctonia solani AG-1 IA]	--	--	--	--
c167055.graph_c0	Elicitor-responsive protein 3 OS=Oryza sativa subsp. japonica GN=ERG3 PE=2 SV=1	predicted protein [Chlamydomonas reinhardtii]	--	--	Biological Process: response to stimulus (GO:0050896);;	--
c211057.graph_c0	Probable clathrin heavy chain OS=Schizosaccharomyces pombe (strain 972 / ATCC 24843) GN=chc1 PE=1 SV=1	hypothetical protein TRIATDRAFT_238758 [Trichoderma atroviride IMI 206040]	--	--	Molecular Function: structural molecule activity (GO:0005198);; Biological Process: intracellular protein transport (GO:0006886);; Biological Process: endocytosis (GO:0006897);; Cellular Component: clathrin coat of trans-Golgi network vesicle (GO:0030130);; Cellular Component: clathrin coat of coated pit (GO:0030132);;	K04646|0.0|ath:AT3G08530|clathrin heavy chain, putative
c196147.graph_c0	Uncharacterized protein PB18E9.04c OS=Schizosaccharomyces pombe (strain 972 / ATCC 24843) GN=SPAPB18E9.04c PE=4 SV=1	hypothetical protein LEMA_P000690.1 [Leptosphaeria maculans JN3]	--	--	--	--
c201147.graph_c0	--	uncharacterized protein FFUJ_09408 [Fusarium fujikuroi IMI 58289]	--	--	--	--
c210405.graph_c0	Orotidine 5&apos;-phosphate decarboxylase OS=Hypocrea jecorina GN=ura3 PE=3 SV=1	Orotidine 5&apos;-phosphate decarboxylase [Fusarium oxysporum f. sp. cubense race 4]	[F]	Nucleotide transport and metabolism	Molecular Function: DNA binding (GO:0003677);; Molecular Function: orotidine-5'-phosphate decarboxylase activity (GO:0004590);; Cellular Component: nucleus (GO:0005634);; Biological Process: 'de novo' pyrimidine nucleobase biosynthetic process (GO:0006207);; Biological Process: transcription, DNA-templated (GO:0006351);; Molecular Function: zinc ion binding (GO:0008270);; Biological Process: 'de …	K13421|9e-37|zma:100274407|gpm370
c206240.graph_c0	Protein transport protein SEC9 OS=Ashbya gossypii (strain ATCC 10895 / CBS 109.51 / FGSC 9923 / NRRL Y-1056) GN=SEC9 PE=3 SV=1	hypothetical protein NECHADRAFT_98632 [Nectria haematococca mpVI 77-13-4]	--	--	Molecular Function: hydrolase activity (GO:0016787);; Molecular Function: organic cyclic compound binding (GO:0097159);; Molecular Function: heterocyclic compound binding (GO:1901363);;	--
c166232.graph_c0	Succinate dehydrogenase cytochrome B subunit, mitochondrial OS=Schizosaccharomyces pombe (strain 972 / ATCC 24843) GN=sdh3 PE=3 SV=1	succinate dehydrogenase (ubiquinone) cytochrome B subunit [Exophiala dermatitidis NIH/UT8656]	[C]	Energy production and conversion	Biological Process: tricarboxylic acid cycle (GO:0006099);; Molecular Function: succinate dehydrogenase (ubiquinone) activity (GO:0008177);; Molecular Function: electron carrier activity (GO:0009055);; Biological Process: cellular response to drug (GO:0035690);; Cellular Component: succinate dehydrogenase complex (GO:0045281);;	K00236|1e-09|ppp:PhpafMp15|sdh3
c209226.graph_c1	Protein GVP36 OS=Saccharomyces cerevisiae (strain ATCC 204508 / S288c) GN=GVP36 PE=1 SV=1	Protein GVP36 [Fusarium oxysporum f. sp. cubense race 4]	--	--	--	--
c211751.graph_c0	Glycoprotein gp2 OS=Equine herpesvirus 1 (strain Ab4p) GN=EUs4 PE=4 SV=1	hypothetical protein AG1IA_08859 [Rhizoctonia solani AG-1 IA]	--	--	--	--
c86326.graph_c0	Multiprotein-bridging factor 1 OS=Neosartorya fumigata (strain ATCC MYA-4609 / Af293 / CBS 101355 / FGSC A1100) GN=mbf1 PE=3 SV=1	coactivator bridging factor 1 [Grosmannia clavigera kw1407]	[K]	Transcription	Molecular Function: sequence-specific DNA binding (GO:0043565);;	K03627|2e-54|zma:100191971|hypothetical protein LOC100191971
c198485.graph_c0	Probably inactive leucine-rich repeat receptor-like protein kinase At5g48380 OS=Arabidopsis thaliana GN=At5g48380 PE=1 SV=1	PREDICTED: LOW QUALITY PROTEIN: probably inactive leucine-rich repeat receptor-like protein kinase At5g48380-like [Vitis vinifera]	[RTKL]	--	Molecular Function: transferase activity, transferring phosphorus-containing groups (GO:0016772);; Cellular Component: cell part (GO:0044464);;	--
c192130.graph_c0	Pre-mRNA-splicing factor SYF1 OS=Magnaporthe oryzae (strain 70-15 / ATCC MYA-4617 / FGSC 8958) GN=SYF1 PE=3 SV=2	hypothetical protein COCSADRAFT_32439 [Bipolaris sorokiniana ND90Pr]	--	--	Cellular Component: intracellular (GO:0005622);; Biological Process: RNA processing (GO:0006396);;	K12867|0.0|osa:4344088|Os07g0644300
c184036.graph_c0	Probable beta-glucosidase btgE OS=Aspergillus terreus (strain NIH 2624 / FGSC A1156) GN=btgE PE=3 SV=1	hypothetical protein LEMA_P027450.1 [Leptosphaeria maculans JN3]	--	--	Molecular Function: catalytic activity (GO:0003824);;	--
c147921.graph_c1	Uncharacterized protein LOC284861 OS=Homo sapiens PE=2 SV=1	hypothetical protein F503_02430 [Ophiostoma piceae UAMH 11346]	--	--	--	--
c206795.graph_c0	Serine-rich adhesin for platelets OS=Staphylococcus aureus GN=sraP PE=3 SV=1	hypothetical protein FOC1_g10010886 [Fusarium oxysporum f. sp. cubense race 1]	--	--	--	--
c187138.graph_c0	Protein FAM161A OS=Homo sapiens GN=FAM161A PE=1 SV=2	predicted protein [Laccaria bicolor S238N-H82]	--	--	--	K11984|3e-18|ppp:PHYPADRAFT_233757|hypothetical protein
c203965.graph_c0	Autocrine proliferation repressor protein A OS=Dictyostelium discoideum GN=aprA PE=1 SV=1	predicted protein [Physcomitrella patens subsp. patens]	[R]	General function prediction only	--	--
c204739.graph_c0	cAMP-dependent protein kinase regulatory subunit OS=Hypocrea atroviridis GN=pkar1 PE=3 SV=1	RecName: Full=cAMP-dependent protein kinase regulatory subunit; Short=PKA regulatory subunit	--	--	Biological Process: regulation of protein phosphorylation (GO:0001932);; Cellular Component: cAMP-dependent protein kinase complex (GO:0005952);; Biological Process: signal transduction (GO:0007165);; Molecular Function: cAMP-dependent protein kinase regulator activity (GO:0008603);; Molecular Function: kinase activity (GO:0016301);; Molecular Function: cAMP binding (GO:0030552);; Cellular Compon…	K04739|4e-59|ppp:PHYPADRAFT_114967|hypothetical protein
c185664.graph_c0	Developmental regulator flbA OS=Emericella nidulans (strain FGSC A4 / ATCC 38163 / CBS 112.46 / NRRL 194 / M139) GN=flbA PE=2 SV=1	developmental regulator flbA [Pyrenophora tritici-repentis Pt-1C-BFP]	--	--	Biological Process: intracellular signal transduction (GO:0035556);; Biological Process: termination of G-protein coupled receptor signaling pathway (GO:0038032);;	--
c203754.graph_c0	Cytochrome P450 61 OS=Schizosaccharomyces pombe (strain 972 / ATCC 24843) GN=erg5 PE=1 SV=3	hypothetical protein COCHEDRAFT_1223444 [Bipolaris maydis C5]	[Q]	Secondary metabolites biosynthesis, transport and catabolism	Molecular Function: C-22 sterol desaturase activity (GO:0000249);; Molecular Function: monooxygenase activity (GO:0004497);; Molecular Function: iron ion binding (GO:0005506);; Cellular Component: endoplasmic reticulum (GO:0005783);; Biological Process: ergosterol biosynthetic process (GO:0006696);; Molecular Function: electron carrier activity (GO:0009055);; Molecular Function: heme binding (GO:…	--
c195002.graph_c0	--	putative matrix metalloproteinase-11 protein [Togninia minima UCRPA7]	--	--	Molecular Function: peptidase activity (GO:0008233);;	--
c211425.graph_c0	1,3-beta-glucanosyltransferase gel4 OS=Neosartorya fumigata (strain ATCC MYA-4609 / Af293 / CBS 101355 / FGSC A1100) GN=gel4 PE=3 SV=1	1,3-beta-glucanosyltransferase [Rhizoctonia solani AG-1 IA]	--	--	Molecular Function: catalytic activity (GO:0003824);;	--
c191915.graph_c0	54S ribosomal protein L4, mitochondrial OS=Phaeosphaeria nodorum (strain SN15 / ATCC MYA-4574 / FGSC 10173) GN=MRPL4 PE=3 SV=2	hypothetical protein COCHEDRAFT_1023318 [Bipolaris maydis C5]	--	--	Cellular Component: mitochondrion (GO:0005739);; Cellular Component: ribosome (GO:0005840);;	--
c188383.graph_c0	Krueppel-like factor 3 OS=Homo sapiens GN=KLF3 PE=1 SV=1	hypothetical protein HMPREF1120_07437 [Exophiala dermatitidis NIH/UT8656]	[R]	General function prediction only	Molecular Function: nucleic acid binding (GO:0003676);; Molecular Function: sequence-specific DNA binding transcription factor activity (GO:0003700);; Cellular Component: nucleus (GO:0005634);; Biological Process: regulation of transcription, DNA-templated (GO:0006355);;	K09191|5e-06|vvi:100260239|hypothetical protein LOC100260239
c197049.graph_c0	General alpha-glucoside permease OS=Schizosaccharomyces pombe (strain 972 / ATCC 24843) GN=sut1 PE=3 SV=1	hypothetical protein LEMA_P019260.1 [Leptosphaeria maculans JN3]	[GEPR]	--	--	--
c210595.graph_c0	Serine/threonine-protein kinase ksp1 OS=Schizosaccharomyces pombe (strain 972 / ATCC 24843) GN=ksp1 PE=1 SV=1	hypothetical protein SNOG_01629 [Phaeosphaeria nodorum SN15]	[RTKL]	--	Molecular Function: protein serine/threonine kinase activity (GO:0004674);; Molecular Function: ATP binding (GO:0005524);; Biological Process: protein phosphorylation (GO:0006468);;	--
c208817.graph_c0	Zinc-type alcohol dehydrogenase-like protein PB24D3.08c OS=Schizosaccharomyces pombe (strain 972 / ATCC 24843) GN=SPAPB24D3.08c PE=3 SV=1	hypothetical protein FOXB_00519 [Fusarium oxysporum Fo5176]	[R]	General function prediction only	Molecular Function: zinc ion binding (GO:0008270);; Molecular Function: oxidoreductase activity (GO:0016491);; Biological Process: oxidation-reduction process (GO:0055114);;	K07119|3e-57|zma:100285730|NADP-dependent oxidoreductase P2
c171130.graph_c0	--	hypothetical protein SNOG_02103 [Phaeosphaeria nodorum SN15]	--	--	--	--
c170014.graph_c0	T-complex protein 1 subunit gamma OS=Tetrahymena pyriformis PE=3 SV=1	chaperonin complex component [Volvox carteri f. nagariensis]	[O]	Posttranslational modification, protein turnover, chaperones	Molecular Function: ATP binding (GO:0005524);; Cellular Component: cytosol (GO:0005829);; Biological Process: protein folding (GO:0006457);; Molecular Function: unfolded protein binding (GO:0051082);;	K09495|0.0|vcn:VOLCADRAFT_62848|cct3
c183962.graph_c0	Gamma carbonic anhydrase 2, mitochondrial OS=Arabidopsis thaliana GN=GAMMACA2 PE=1 SV=1	conserved hypothetical protein [Phytophthora infestans T30-4]	[R]	General function prediction only	Molecular Function: carbonate dehydratase activity (GO:0004089);; Molecular Function: protein binding (GO:0005515);; Cellular Component: mitochondrial respiratory chain complex I (GO:0005747);; Cellular Component: chloroplast (GO:0009507);; Biological Process: response to salt stress (GO:0009651);; Biological Process: photorespiration (GO:0009853);; Biological Process: anther dehiscence (GO:00099…	--
c200815.graph_c0	Chitin synthase 8 OS=Ustilago maydis (strain 521 / FGSC 9021) GN=CHS8 PE=3 SV=1	hypothetical protein SNOG_13326 [Phaeosphaeria nodorum SN15]	[M]	Cell wall/membrane/envelope biogenesis	Molecular Function: DNA binding (GO:0003677);; Molecular Function: motor activity (GO:0003774);; Molecular Function: chitin synthase activity (GO:0004100);; Molecular Function: ATP binding (GO:0005524);; Biological Process: cell wall chitin biosynthetic process (GO:0006038);; Cellular Component: myosin complex (GO:0016459);; Molecular Function: heme binding (GO:0020037);; Biological Process: hyph…	--
c92939.graph_c0	Flocculation protein FLO11 OS=Saccharomyces cerevisiae (strain ATCC 204508 / S288c) GN=MUC1 PE=1 SV=2	hypothetical protein F503_04275 [Ophiostoma piceae UAMH 11346]	--	--	Biological Process: regulation of transcription, DNA-templated (GO:0006355);; Biological Process: glutamine metabolic process (GO:0006541);; Molecular Function: transferase activity (GO:0016740);;	--
c201294.graph_c0	Zinc finger protein 512B OS=Homo sapiens GN=ZNF512B PE=1 SV=1	hypothetical protein VOLCADRAFT_121474 [Volvox carteri f. nagariensis]	--	--	--	--
c214111.graph_c0	4-coumarate--CoA ligase-like 7 OS=Arabidopsis thaliana GN=4CLL7 PE=1 SV=1	4-coumarate- ligase [Ophiostoma piceae UAMH 11346]	[IQ]	--	Molecular Function: catalytic activity (GO:0003824);;	K01904|1e-93|ath:AT4G05160|4-coumarate--CoA ligase, putative / 4-coumaroyl-CoA synthase, putative
c206859.graph_c0	4-aminobutyrate aminotransferase OS=Emericella nidulans (strain FGSC A4 / ATCC 38163 / CBS 112.46 / NRRL 194 / M139) GN=gatA PE=3 SV=1	hypothetical protein TRIATDRAFT_140096 [Trichoderma atroviride IMI 206040]	[E]	Amino acid transport and metabolism	Molecular Function: 4-aminobutyrate transaminase activity (GO:0003867);; Biological Process: gamma-aminobutyric acid catabolic process (GO:0009450);; Molecular Function: pyridoxal phosphate binding (GO:0030170);;	K13524|1e-132|olu:OSTLU_38108|hypothetical protein
c184026.graph_c0	V-type proton ATPase catalytic subunit A (Fragment) OS=Zea mays PE=1 SV=1	putative ATPase, V1 complex, subunit A protein [Zea mays]	[C]	Energy production and conversion	Cellular Component: plant-type vacuole (GO:0000325);; Molecular Function: ATP binding (GO:0005524);; Cellular Component: cell wall (GO:0005618);; Cellular Component: vacuolar membrane (GO:0005774);; Cellular Component: plasma membrane (GO:0005886);; Biological Process: Golgi organization (GO:0007030);; Biological Process: pollen development (GO:0009555);; Biological Process: response to salt stre…	K02145|0.0|sbi:SORBI_10g026440|hypothetical protein
c190706.graph_c0	Glycine-rich RNA-binding protein 5, mitochondrial OS=Arabidopsis thaliana GN=RBG5 PE=2 SV=1	hypothetical protein SNOG_13390 [Phaeosphaeria nodorum SN15]	--	--	--	--
c190999.graph_c0	Uncharacterized amino-acid permease P7G5.06 OS=Schizosaccharomyces pombe (strain 972 / ATCC 24843) GN=SPAP7G5.06 PE=3 SV=1	hypothetical protein DOTSEDRAFT_72248 [Dothistroma septosporum NZE10]	[E]	Amino acid transport and metabolism	Biological Process: amino acid transmembrane transport (GO:0003333);; Molecular Function: amino acid transmembrane transporter activity (GO:0015171);; Cellular Component: integral component of membrane (GO:0016021);;	--
c210943.graph_c0	Brefeldin A resistance protein OS=Schizosaccharomyces pombe (strain 972 / ATCC 24843) GN=bfr1 PE=1 SV=1	Brefeldin A resistance protein [Rhizoctonia solani AG-1 IB]	[V]	Defense mechanisms	Molecular Function: nucleotide binding (GO:0000166);; Cellular Component: membrane (GO:0016020);; Molecular Function: ATPase activity (GO:0016887);;	--
c169002.graph_c0	ABC transporter F family member 4 OS=Dictyostelium discoideum GN=abcF4 PE=3 SV=1	predicted protein [Thalassiosira pseudonana CCMP1335]	--	--	--	K13199|8e-11|vcn:VOLCADRAFT_105597|hypothetical protein
c207428.graph_c0	Uncharacterized protein ORF3 OS=Grapevine fleck virus (isolate Italy/MT48) GN=ORF3 PE=4 SV=1	hypothetical protein BN14_07712 [Rhizoctonia solani AG-1 IB]	--	--	--	--
c192893.graph_c0	Integral membrane protein sed5 OS=Schizosaccharomyces pombe (strain 972 / ATCC 24843) GN=sed5 PE=3 SV=1	hypothetical protein SETTUDRAFT_165973 [Setosphaeria turcica Et28A]	--	--	Cellular Component: membrane (GO:0016020);; Biological Process: vesicle-mediated transport (GO:0016192);;	K08490|4e-59|zma:100192511|hypothetical protein LOC100192511
c182269.graph_c0	Glycoprotein gp2 OS=Equine herpesvirus 1 (strain Ab4p) GN=EUs4 PE=4 SV=1	hypothetical protein PTT_13684 [Pyrenophora teres f. teres 0-1]	--	--	--	--
c208490.graph_c0	Syntaxin-like protein psy1 OS=Schizosaccharomyces pombe (strain 972 / ATCC 24843) GN=psy1 PE=3 SV=1	hypothetical protein SNOG_10590 [Phaeosphaeria nodorum SN15]	[U]	Intracellular trafficking, secretion, and vesicular transport	Cellular Component: membrane (GO:0016020);; Biological Process: vesicle-mediated transport (GO:0016192);;	--
c206409.graph_c0	Peroxiredoxin HYR1 OS=Saccharomyces cerevisiae (strain ATCC 204508 / S288c) GN=HYR1 PE=1 SV=1	hypothetical protein SNOG_10397 [Phaeosphaeria nodorum SN15]	--	--	Molecular Function: glutathione peroxidase activity (GO:0004602);; Cellular Component: nucleus (GO:0005634);; Cellular Component: extrinsic component of mitochondrial inner membrane (GO:0031314);; Cellular Component: extrinsic component of mitochondrial outer membrane (GO:0031315);; Biological Process: cellular response to oxidative stress (GO:0034599);; Molecular Function: phospholipid-hydropero…	K00432|2e-54|vcn:VOLCADRAFT_109762|gpx1
c208126.graph_c0	Transcription factor SFP1 OS=Saccharomyces cerevisiae (strain ATCC 204508 / S288c) GN=SFP1 PE=1 SV=1	hypothetical protein SNOG_11501 [Phaeosphaeria nodorum SN15]	--	--	Molecular Function: nucleic acid binding (GO:0003676);; Molecular Function: metal ion binding (GO:0046872);;	--
c209930.graph_c0	Protein UPS2, mitochondrial OS=Saccharomyces cerevisiae (strain ATCC 204508 / S288c) GN=UPS2 PE=1 SV=1	hypothetical protein FOXB_06609 [Fusarium oxysporum Fo5176]	--	--	--	--
c202532.graph_c0	Transcription factor atf1 OS=Schizosaccharomyces pombe (strain 972 / ATCC 24843) GN=atf1 PE=1 SV=1	hypothetical protein COCHEDRAFT_1218566 [Bipolaris maydis C5]	--	--	Molecular Function: sequence-specific DNA binding transcription factor activity (GO:0003700);; Cellular Component: nucleus (GO:0005634);; Biological Process: regulation of transcription, DNA-templated (GO:0006355);; Molecular Function: sequence-specific DNA binding (GO:0043565);;	--
c194762.graph_c0	Ankyrin-3 OS=Mus musculus GN=Ank3 PE=1 SV=1	hypothetical protein COCHEDRAFT_1194629 [Bipolaris maydis C5]	[R]	General function prediction only	--	--
c203851.graph_c0	tRNA(Thr) (cytosine(32)-N(3))-methyltransferase OS=Saccharomyces cerevisiae (strain ATCC 204508 / S288c) GN=ABP140 PE=1 SV=3	hypothetical protein FOXB_07279 [Fusarium oxysporum Fo5176]	[QR]	--	--	--
c196150.graph_c0	Protein BNI4 OS=Saccharomyces cerevisiae (strain ATCC 204508 / S288c) GN=BNI4 PE=1 SV=1	hypothetical protein PTT_08091 [Pyrenophora teres f. teres 0-1]	--	--	--	--
c208194.graph_c0	54S ribosomal protein L7, mitochondrial OS=Saccharomyces cerevisiae (strain ATCC 204508 / S288c) GN=MRPL7 PE=1 SV=2	related to ribosomal protein L5 precursor, mitochondrial [Fusarium fujikuroi IMI 58289]	[J]	Translation, ribosomal structure and biogenesis	Molecular Function: structural constituent of ribosome (GO:0003735);; Cellular Component: ribosome (GO:0005840);; Biological Process: translation (GO:0006412);;	--
c183350.graph_c0	Ornithine aminotransferase, mitochondrial OS=Drosophila melanogaster GN=Oat PE=2 SV=1	ornithine transaminase [Coccomyxa subellipsoidea C-169]	[E]	Amino acid transport and metabolism	Biological Process: ornithine metabolic process (GO:0006591);; Molecular Function: transaminase activity (GO:0008483);; Biological Process: glutamine family amino acid metabolic process (GO:0009064);; Biological Process: response to salt stress (GO:0009651);; Molecular Function: ion binding (GO:0043167);; Cellular Component: intracellular membrane-bounded organelle (GO:0043231);; Cellular Compone…	K00819|1e-163|cre:CHLREDRAFT_195386|OTA1
c200700.graph_c0	Vacuolar cation/proton exchanger 3 OS=Arabidopsis thaliana GN=CAX3 PE=1 SV=1	PREDICTED: vacuolar cation/proton exchanger 3-like [Vitis vinifera]	--	--	Biological Process: calcium ion transport (GO:0006816);; Molecular Function: calcium:hydrogen antiporter activity (GO:0015369);; Cellular Component: integral component of membrane (GO:0016021);; Biological Process: transmembrane transport (GO:0055085);;	K07300|0.0|rcu:RCOM_0643910|Vacuolar cation/proton exchanger 1a, putative
c198521.graph_c0	Glucose/galactose transporter OS=Brucella abortus biovar 1 (strain 9-941) GN=gluP PE=3 SV=1	Glucose/galactose transporter [Rhizoctonia solani AG-1 IB]	[G]	Carbohydrate transport and metabolism	--	K02429|1e-116|ppp:PHYPADRAFT_173818|hypothetical protein
c208906.graph_c0	Isocitrate dehydrogenase [NAD] subunit 2, mitochondrial OS=Schizosaccharomyces pombe (strain 972 / ATCC 24843) GN=idh2 PE=1 SV=2	isocitrate dehydrogenase [NAD] subunit 2, mitochondrial [Exophiala dermatitidis NIH/UT8656]	[CE]	--	Molecular Function: magnesium ion binding (GO:0000287);; Molecular Function: isocitrate dehydrogenase (NAD+) activity (GO:0004449);; Biological Process: tricarboxylic acid cycle (GO:0006099);; Molecular Function: NAD binding (GO:0051287);;	K00030|1e-135|ppp:PHYPADRAFT_193492|hypothetical protein
c169895.graph_c0	--	hypothetical protein COCSADRAFT_41639 [Bipolaris sorokiniana ND90Pr]	--	--	--	--
c163770.graph_c0	Spore wall maturation protein DIT1 OS=Saccharomyces cerevisiae (strain ATCC 204508 / S288c) GN=DIT1 PE=1 SV=2	pyoverdine/dityrosine biosynthesis protein, putative [Aspergillus clavatus NRRL 1]	[Q]	Secondary metabolites biosynthesis, transport and catabolism	--	--
c213179.graph_c0	Conidiation-specific protein 8 OS=Neurospora crassa (strain ATCC 24698 / 74-OR23-1A / CBS 708.71 / DSM 1257 / FGSC 987) GN=con-8 PE=2 SV=1	hypothetical protein CMQ_5838 [Grosmannia clavigera kw1407]	--	--	Biological Process: multicellular organismal development (GO:0007275);;	--
c207384.graph_c0	Plasma membrane ATPase 1 OS=Candida albicans GN=PMA1 PE=1 SV=1	predicted protein [Hordeum vulgare subsp. vulgare]	[P]	Inorganic ion transport and metabolism	Molecular Function: ATP binding (GO:0005524);; Biological Process: generation of precursor metabolites and energy (GO:0006091);; Biological Process: ATP catabolic process (GO:0006200);; Biological Process: ATP biosynthetic process (GO:0006754);; Molecular Function: hydrogen-exporting ATPase activity, phosphorylative mechanism (GO:0008553);; Biological Process: proton transport (GO:0015992);; Cell…	K01535|4e-10|pop:POPTR_178875|autoinhibited H+ ATPase
c93746.graph_c0	FK506-binding protein 1B OS=Neosartorya fumigata (strain ATCC MYA-4609 / Af293 / CBS 101355 / FGSC A1100) GN=fpr1B PE=3 SV=1	peptidylprolyl isomerase [Exophiala dermatitidis NIH/UT8656]	[O]	Posttranslational modification, protein turnover, chaperones	Biological Process: protein peptidyl-prolyl isomerization (GO:0000413);; Molecular Function: peptidyl-prolyl cis-trans isomerase activity (GO:0003755);; Cellular Component: cytoplasm (GO:0005737);; Biological Process: protein folding (GO:0006457);; Cellular Component: intracellular membrane-bounded organelle (GO:0043231);;	K09568|1e-29|cre:CHLREDRAFT_77543|FKB12
c210507.graph_c0	Nutrient and stress factor 1 OS=Saccharomyces cerevisiae (strain ATCC 204508 / S288c) GN=USV1 PE=1 SV=1	hypothetical protein BN14_04414 [Rhizoctonia solani AG-1 IB]	[R]	General function prediction only	--	--
c174270.graph_c0	Alcohol oxidase OS=Candida boidinii GN=AOD1 PE=1 SV=1	similar to alcohol oxidase [Leptosphaeria maculans JN3]	[E]	Amino acid transport and metabolism	Biological Process: alcohol metabolic process (GO:0006066);; Molecular Function: choline dehydrogenase activity (GO:0008812);; Molecular Function: flavin adenine dinucleotide binding (GO:0050660);; Biological Process: oxidation-reduction process (GO:0055114);;	--
c206318.graph_c0	Protein transport protein sec9 OS=Schizosaccharomyces pombe (strain 972 / ATCC 24843) GN=sec9 PE=1 SV=1	Protein transport protein sec9 [Rhizoctonia solani AG-1 IB]	--	--	--	--
c91944.graph_c0	--	Sugar phosphate exchanger 2, putative [Theobroma cacao]	--	--	Cellular Component: nucleus (GO:0005634);; Cellular Component: chloroplast (GO:0009507);;	--
c198667.graph_c0	Protein phosphatase PP2A regulatory subunit B OS=Schizosaccharomyces pombe (strain 972 / ATCC 24843) GN=pab1 PE=1 SV=2	predicted protein [Nectria haematococca mpVI 77-13-4]	[T]	Signal transduction mechanisms	Biological Process: cytokinesis after mitosis checkpoint (GO:0000078);; Cellular Component: protein phosphatase type 2A complex (GO:0000159);; Biological Process: negative regulation of exit from mitosis (GO:0001100);; Cellular Component: nucleus (GO:0005634);; Cellular Component: cellular bud tip (GO:0005934);; Cellular Component: cellular bud neck (GO:0005935);; Biological Process: signal trans…	K04354|1e-173|vvi:100265267|hypothetical protein LOC100265267
c203948.graph_c0	60S ribosomal protein L27-A OS=Schizosaccharomyces pombe (strain 972 / ATCC 24843) GN=rpl27a PE=2 SV=2	hypothetical protein TRIATDRAFT_258888 [Trichoderma atroviride IMI 206040]	[J]	Translation, ribosomal structure and biogenesis	Molecular Function: structural constituent of ribosome (GO:0003735);; Cellular Component: ribosome (GO:0005840);; Biological Process: translation (GO:0006412);;	K02901|9e-47|ppp:PHYPADRAFT_165124|hypothetical protein
c195690.graph_c0	Probable clathrin heavy chain OS=Schizosaccharomyces pombe (strain 972 / ATCC 24843) GN=chc1 PE=1 SV=1	hypothetical protein PTT_00384 [Pyrenophora teres f. teres 0-1]	--	--	Molecular Function: structural molecule activity (GO:0005198);; Biological Process: intracellular protein transport (GO:0006886);; Biological Process: endocytosis (GO:0006897);; Cellular Component: clathrin coat of trans-Golgi network vesicle (GO:0030130);; Cellular Component: clathrin coat of coated pit (GO:0030132);;	K04646|0.0|pop:POPTR_567249|hypothetical protein
c139892.graph_c0	40S ribosomal protein S2 OS=Drosophila melanogaster GN=RpS2 PE=1 SV=2	hypothetical protein SELMODRAFT_149893 [Selaginella moellendorffii]	[J]	Translation, ribosomal structure and biogenesis	Molecular Function: RNA binding (GO:0003723);; Molecular Function: structural constituent of ribosome (GO:0003735);; Biological Process: translation (GO:0006412);; Cellular Component: plastid (GO:0009536);; Cellular Component: small ribosomal subunit (GO:0015935);;	K02981|1e-108|ppp:PHYPADRAFT_227152|hypothetical protein
c92336.graph_c0	--	PREDICTED: uncharacterized protein LOC100260909 [Vitis vinifera]	--	--	--	--
c188715.graph_c0	Mucin-5AC (Fragments) OS=Homo sapiens GN=MUC5AC PE=1 SV=3	hypothetical protein COCHEDRAFT_1087540 [Bipolaris maydis C5]	--	--	--	--
c181695.graph_c0	40S ribosomal protein S20 OS=Schizosaccharomyces pombe (strain 972 / ATCC 24843) GN=rps20 PE=1 SV=1	40S ribosomal protein S20 [Exophiala dermatitidis NIH/UT8656]	[J]	Translation, ribosomal structure and biogenesis	Molecular Function: RNA binding (GO:0003723);; Molecular Function: structural constituent of ribosome (GO:0003735);; Biological Process: translation (GO:0006412);; Cellular Component: small ribosomal subunit (GO:0015935);;	K02969|1e-39|ppp:PHYPADRAFT_154054|hypothetical protein
c172657.graph_c0	Putative uncharacterized protein DDB_G0290521 OS=Dictyostelium discoideum GN=DDB_G0290521 PE=4 SV=2	hypothetical protein SNOG_08319 [Phaeosphaeria nodorum SN15]	--	--	--	--
c208700.graph_c0	Eukaryotic translation initiation factor 3 subunit A OS=Neosartorya fischeri (strain ATCC 1020 / DSM 3700 / FGSC A1164 / NRRL 181) GN=tif32 PE=3 SV=1	hypothetical protein SNOG_00290 [Phaeosphaeria nodorum SN15]	--	--	Biological Process: formation of translation preinitiation complex (GO:0001731);; Molecular Function: translation initiation factor activity (GO:0003743);; Cellular Component: eukaryotic translation initiation factor 3 complex (GO:0005852);; Biological Process: regulation of translational initiation (GO:0006446);; Cellular Component: eukaryotic 43S preinitiation complex (GO:0016282);; Cellular Co…	K03254|3e-84|ppp:PHYPADRAFT_113179|hypothetical protein
c207187.graph_c0	PAB1-binding protein 1 OS=Saccharomyces cerevisiae (strain ATCC 204508 / S288c) GN=PBP1 PE=1 SV=1	hypothetical protein PTT_10767 [Pyrenophora teres f. teres 0-1]	--	--	--	--
c197448.graph_c0	Mucin-5B OS=Homo sapiens GN=MUC5B PE=1 SV=3	hypothetical protein COCHEDRAFT_1129409 [Bipolaris maydis C5]	--	--	Biological Process: lipid metabolic process (GO:0006629);; Molecular Function: phosphoric diester hydrolase activity (GO:0008081);;	--
c201848.graph_c0	--	hypothetical protein AG1IA_05938 [Rhizoctonia solani AG-1 IA]	--	--	--	--
c207788.graph_c0	Flocculation protein FLO11 OS=Saccharomyces cerevisiae (strain ATCC 204508 / S288c) GN=MUC1 PE=1 SV=2	hypothetical protein COCSADRAFT_105351 [Bipolaris sorokiniana ND90Pr]	--	--	--	--
c208277.graph_c1	Probable protein transport protein Sec61 subunit gamma OS=Neurospora crassa (strain ATCC 24698 / 74-OR23-1A / CBS 708.71 / DSM 1257 / FGSC 987) GN=9G6.310 PE=3 SV=2	hypothetical protein FOXB_10057 [Fusarium oxysporum Fo5176]	[U]	Intracellular trafficking, secretion, and vesicular transport	Biological Process: protein targeting (GO:0006605);; Molecular Function: P-P-bond-hydrolysis-driven protein transmembrane transporter activity (GO:0015450);; Cellular Component: membrane (GO:0016020);;	K07342|7e-16|pop:POPTR_666678|hypothetical protein
c127129.graph_c1	--	hypothetical protein SNOG_14859 [Phaeosphaeria nodorum SN15]	--	--	--	--
c209245.graph_c0	Alcohol dehydrogenase OS=Schizosaccharomyces pombe (strain 972 / ATCC 24843) GN=adh1 PE=1 SV=2	hypothetical protein COCHEDRAFT_1148140 [Bipolaris maydis C5]	[R]	General function prediction only	Molecular Function: voltage-gated chloride channel activity (GO:0005247);; Biological Process: chloride transport (GO:0006821);; Molecular Function: zinc ion binding (GO:0008270);; Cellular Component: integral component of membrane (GO:0016021);; Molecular Function: oxidoreductase activity (GO:0016491);; Molecular Function: adenyl nucleotide binding (GO:0030554);; Biological Process: intracellula…	K13953|8e-70|zma:100274539|hypothetical protein LOC100274539
c166486.graph_c0	--	hypothetical protein LEMA_P071640.1 [Leptosphaeria maculans JN3]	--	--	--	--
c201364.graph_c1	Vegetative cell wall protein gp1 OS=Chlamydomonas reinhardtii GN=GP1 PE=2 SV=1	hypothetical protein NECHADRAFT_102374 [Nectria haematococca mpVI 77-13-4]	--	--	--	--
c92355.graph_c0	MLP-like protein 423 OS=Arabidopsis thaliana GN=MLP423 PE=2 SV=1	predicted protein [Populus trichocarpa]	--	--	Biological Process: defense response (GO:0006952);; Biological Process: response to biotic stimulus (GO:0009607);; Cellular Component: membrane (GO:0016020);; Biological Process: mRNA modification (GO:0016556);;	--
c198757.graph_c0	Katanin p80 WD40 repeat-containing subunit B1 OS=Xenopus laevis GN=katnb1 PE=1 SV=1	miller-Dieker lissencephaly protein [Dichomitus squalens LYAD-421 SS1]	[R]	General function prediction only	--	--
c172127.graph_c0	Hormone-sensitive lipase OS=Mus musculus GN=Lipe PE=1 SV=2	hormone-sensitive lipase [Galdieria sulphuraria]	[I]	Lipid transport and metabolism	--	--
c183996.graph_c0	CASP-like protein VIT_01s0010g01870 OS=Vitis vinifera GN=VIT_01s0010g01870 PE=2 SV=1	PREDICTED: UPF0497 membrane protein 11 [Vitis vinifera]	--	--	Molecular Function: protein binding (GO:0005515);; Cellular Component: plasma membrane (GO:0005886);; Biological Process: syncytium formation (GO:0006949);; Cellular Component: integral component of membrane (GO:0016021);; Biological Process: response to karrikin (GO:0080167);;	--
c197400.graph_c0	ATP synthase subunit delta, mitochondrial OS=Neurospora crassa (strain ATCC 24698 / 74-OR23-1A / CBS 708.71 / DSM 1257 / FGSC 987) GN=atp-16 PE=3 SV=2	F1F0 ATP synthase delta chain mitochondrial precursor [Trichoderma atroviride IMI 206040]	[C]	Energy production and conversion	Cellular Component: mitochondrial proton-transporting ATP synthase, central stalk (GO:0005756);; Biological Process: ATP catabolic process (GO:0006200);; Biological Process: ATP synthesis coupled proton transport (GO:0015986);; Molecular Function: proton-transporting ATP synthase activity, rotational mechanism (GO:0046933);; Molecular Function: proton-transporting ATPase activity, rotational mech…	K02134|8e-26|ppp:PHYPADRAFT_7932|hypothetical protein
c160516.graph_c0	Phosphoenolpyruvate carboxykinase [ATP] OS=Dictyostelium discoideum GN=pckA PE=1 SV=1	hypothetical protein BATDEDRAFT_19595 [Batrachochytrium dendrobatidis JAM81]	[C]	Energy production and conversion	Molecular Function: phosphoenolpyruvate carboxykinase (ATP) activity (GO:0004612);; Molecular Function: ATP binding (GO:0005524);; Biological Process: gluconeogenesis (GO:0006094);; Molecular Function: kinase activity (GO:0016301);; Biological Process: phosphorylation (GO:0016310);;	K01610|1e-160|vvi:100244738|hypothetical protein LOC100244738
c197858.graph_c0	Calcium homeostasis endoplasmic reticulum protein OS=Homo sapiens GN=CHERP PE=1 SV=3	hypothetical protein COCHEDRAFT_1020777 [Bipolaris maydis C5]	[M]	Cell wall/membrane/envelope biogenesis	--	--
c205047.graph_c0	Uncharacterized N-acetyltransferase C550.08 OS=Schizosaccharomyces pombe (strain 972 / ATCC 24843) GN=SPCC550.08 PE=3 SV=1	conserved hypothetical protein [Pyrenophora tritici-repentis Pt-1C-BFP]	[KR]	--	Molecular Function: N-acetyltransferase activity (GO:0008080);;	--
c198563.graph_c0	Cholinesterase OS=Oryctolagus cuniculus GN=BCHE PE=2 SV=1	cholinesterase [Exophiala dermatitidis NIH/UT8656]	[I]	Lipid transport and metabolism	Molecular Function: hydrolase activity (GO:0016787);;	--
c172566.graph_c1	40S ribosomal protein S0 OS=Talaromyces stipitatus (strain ATCC 10500 / CBS 375.48 / QM 6759 / NRRL 1006) GN=rps0 PE=3 SV=1	40S ribosomal protein S0 [Exophiala dermatitidis NIH/UT8656]	[J]	Translation, ribosomal structure and biogenesis	Biological Process: ribosomal small subunit assembly (GO:0000028);; Biological Process: endonucleolytic cleavage in ITS1 to separate SSU-rRNA from 5.8S rRNA and LSU-rRNA from tricistronic rRNA transcript (SSU-rRNA, 5.8S rRNA, LSU-rRNA) (GO:0000447);; Biological Process: endonucleolytic cleavage to generate mature 3'-end of SSU-rRNA from (SSU-rRNA, 5.8S rRNA, LSU-rRNA) (GO:0000461);; Molecular Fun…	--
c195488.graph_c0	--	SKG6 domain-containing protein [Rhizoctonia solani AG-1 IA]	--	--	--	--
c211157.graph_c0	Choline transport protein OS=Saccharomyces cerevisiae (strain ATCC 204508 / S288c) GN=HNM1 PE=1 SV=1	hypothetical protein SNOG_02364 [Phaeosphaeria nodorum SN15]	[E]	Amino acid transport and metabolism	Biological Process: amino acid transmembrane transport (GO:0003333);; Molecular Function: amino acid transmembrane transporter activity (GO:0015171);; Cellular Component: integral component of membrane (GO:0016021);;	--
c207944.graph_c0	Cytosolic Fe-S cluster assembly factor NAR1 OS=Chaetomium globosum (strain ATCC 6205 / CBS 148.51 / DSM 1962 / NBRC 6347 / NRRL 1970) GN=NAR1 PE=3 SV=1	hypothetical protein FOXB_08865 [Fusarium oxysporum Fo5176]	[R]	General function prediction only	Biological Process: iron-sulfur cluster assembly (GO:0016226);; Molecular Function: iron-sulfur cluster binding (GO:0051536);;	--
c209688.graph_c0	Uncharacterized RNA-binding protein C17H9.04c OS=Schizosaccharomyces pombe (strain 972 / ATCC 24843) GN=SPAC17H9.04c PE=1 SV=1	hypothetical protein TRIATDRAFT_163678, partial [Trichoderma atroviride IMI 206040]	--	--	Molecular Function: nucleotide binding (GO:0000166);; Molecular Function: nucleic acid binding (GO:0003676);; Molecular Function: zinc ion binding (GO:0008270);;	--
c94062.graph_c0	--	PREDICTED: uncharacterized protein LOC100249817 [Vitis vinifera]	--	--	--	--
c163155.graph_c0	Glycine-rich protein 1 (Fragment) OS=Pinctada maxima PE=1 SV=1	immunogenic protein [Ophiostoma piceae UAMH 11346]	--	--	--	--
c211730.graph_c0	Tubulin beta chain OS=Tetrahymena thermophila GN=BTU1 PE=1 SV=1	RecName: Full=Tubulin beta-1 chain; AltName: Full=Beta-1-tubulin	[Z]	Cytoskeleton	Molecular Function: GTPase activity (GO:0003924);; Molecular Function: structural constituent of cytoskeleton (GO:0005200);; Molecular Function: GTP binding (GO:0005525);; Cellular Component: cytoplasm (GO:0005737);; Cellular Component: microtubule (GO:0005874);; Biological Process: GTP catabolic process (GO:0006184);; Biological Process: microtubule-based process (GO:0007017);; Biological Proces…	K07375|0.0|cre:CHLREDRAFT_129868|TUB2
c190026.graph_c0	--	hypothetical protein SETTUDRAFT_165522 [Setosphaeria turcica Et28A]	--	--	--	--
c196623.graph_c0	UPF0658 Golgi apparatus membrane protein C23H3.04 OS=Schizosaccharomyces pombe (strain 972 / ATCC 24843) GN=SPAC23H3.04 PE=3 SV=3	hypothetical protein LEMA_P089930.1 [Leptosphaeria maculans JN3]	--	--	--	--
c201655.graph_c0	Vacuolar protein sorting-associated protein 26 OS=Schizosaccharomyces pombe (strain 972 / ATCC 24843) GN=vps26 PE=3 SV=1	hypothetical protein TRIATDRAFT_292848 [Trichoderma atroviride IMI 206040]	--	--	Biological Process: vacuolar transport (GO:0007034);; Cellular Component: retromer complex (GO:0030904);;	--
c206605.graph_c1	Putative protein TPRXL OS=Homo sapiens GN=TPRXL PE=5 SV=2	predicted protein [Nectria haematococca mpVI 77-13-4]	[GEPR]	--	Cellular Component: integral component of membrane (GO:0016021);; Biological Process: transmembrane transport (GO:0055085);;	--
c207931.graph_c0	Vegetative cell wall protein gp1 OS=Chlamydomonas reinhardtii GN=GP1 PE=2 SV=1	hypothetical protein SNOG_11448 [Phaeosphaeria nodorum SN15]	--	--	--	--
c208250.graph_c1	Probable Rho-GTPase-activating protein 7 OS=Schizosaccharomyces pombe (strain 972 / ATCC 24843) GN=rga7 PE=1 SV=1	hypothetical protein FOXB_14024 [Fusarium oxysporum Fo5176]	--	--	Cellular Component: intracellular (GO:0005622);; Biological Process: signal transduction (GO:0007165);;	--
c204540.graph_c0	Eukaryotic translation initiation factor 3 subunit L OS=Sclerotinia sclerotiorum (strain ATCC 18683 / 1980 / Ss-1) GN=SS1G_00570 PE=3 SV=1	eukaryotic translation initiation factor 3 [Pyrenophora tritici-repentis Pt-1C-BFP]	--	--	Biological Process: formation of translation preinitiation complex (GO:0001731);; Molecular Function: translation initiation factor activity (GO:0003743);; Cellular Component: eukaryotic translation initiation factor 3 complex (GO:0005852);; Biological Process: regulation of translational initiation (GO:0006446);; Cellular Component: eukaryotic 43S preinitiation complex (GO:0016282);; Cellular Co…	--
c211382.graph_c0	Glycogen phosphorylase OS=Saccharomyces cerevisiae (strain ATCC 204508 / S288c) GN=GPH1 PE=1 SV=4	hypothetical protein FOXB_13207 [Fusarium oxysporum Fo5176]	[G]	Carbohydrate transport and metabolism	Cellular Component: cytoplasm (GO:0005737);; Biological Process: glycogen catabolic process (GO:0005980);; Molecular Function: glycogen phosphorylase activity (GO:0008184);; Molecular Function: pyridoxal phosphate binding (GO:0030170);;	K00688|0.0|cme:CMD184C|glycogen phosphorylase
c176341.graph_c0	--	hypothetical protein AG1IA_06827 [Rhizoctonia solani AG-1 IA]	--	--	--	--
c201849.graph_c0	Glutamine synthetase OS=Neurospora crassa (strain ATCC 24698 / 74-OR23-1A / CBS 708.71 / DSM 1257 / FGSC 987) GN=gln-1 PE=3 SV=1	hypothetical protein COCHEDRAFT_1019132 [Bipolaris maydis C5]	[E]	Amino acid transport and metabolism	Molecular Function: glutamate-ammonia ligase activity (GO:0004356);; Molecular Function: ATP binding (GO:0005524);; Cellular Component: cytoplasm (GO:0005737);; Biological Process: glutamine biosynthetic process (GO:0006542);;	--
c206811.graph_c0	Ras-like protein 1 OS=Mucor circinelloides f. lusitanicus GN=RAS1 PE=2 SV=1	hypothetical protein PHSY_003911 [Pseudozyma hubeiensis SY62]	[R]	General function prediction only	Molecular Function: nucleotide binding (GO:0000166);; Biological Process: signal transduction (GO:0007165);; Cellular Component: membrane (GO:0016020);;	K07976|1e-32|ath:AT4G17160|ATRABB1A (ARABIDOPSIS RAB GTPASE HOMOLOG B1A)
c133894.graph_c0	L-tyrosine decarboxylase OS=Pyrococcus horikoshii (strain ATCC 700860 / DSM 12428 / JCM 9974 / NBRC 100139 / OT-3) GN=mfnA PE=3 SV=1	hypothetical protein FOXB_16945 [Fusarium oxysporum Fo5176]	[E]	Amino acid transport and metabolism	Molecular Function: lyase activity (GO:0016829);;	--
c205200.graph_c0	Probable xyloglucan-specific endo-beta-1,4-glucanase A OS=Aspergillus clavatus (strain ATCC 1007 / CBS 513.65 / DSM 816 / NCTC 3887 / NRRL 1) GN=xgeA PE=3 SV=1	hypothetical protein FOXB_04194 [Fusarium oxysporum Fo5176]	--	--	Biological Process: polysaccharide catabolic process (GO:0000272);; Molecular Function: cellulase activity (GO:0008810);;	--
[truncated: 22,713 more rows]
