# Supplementary material for: Global Transcriptome Analysis Reveals Distinct Aluminum-Tolerance Pathways in the Al-Accumulating Species Hydrangea macrophylla and Marker Identification
Source: PLoS One. 2015 Dec 14;10(12):e0144927. doi: 10.1371/journal.pone.0144927 (PMC4682798; doi:10.1371/journal.pone.0144927)
Supplement: S4 Table — Summary of the up-regulated and down-regulated genes in roots and leaves under Al stress. (XLSX) [file pone.0144927.s004.xlsx]

## Sheet: Summary
S4 Table. Up-regulated and Down-regulated genes in roots and leaves under Al stress in hydrangea
Summary of the up-regulated and down-regulated genes in roots and leaves under Al stress
Type	Total	Up-regulated	Down-regulated
Root(-Al) VS Root(+Al)	4523	4287	236
Leaf(-Al) VS Leaf(+Al)	1449	730	719

## Sheet: Root-Up
S4-1 Table. Up-regulated and Down-regulated genes in roots under Al stress
#ID	Root (-Al)	Root (+Al)	FDR	log2FC	Regulated	NR_annotation	Swissprot_annotation	COG_class_annotation	GO_annotation	KEGG_annotation
c183966.graph_c1	0.119394	9.03412	0.000117987	4.27892	up	hypothetical protein TRIATDRAFT_128472 [Trichoderma atroviride IMI 206040]	Putative succinate-semialdehyde dehydrogenase C1002.12c [NADP(+)] OS=Schizosaccharomyces pombe (strain 972 / ATCC 24843) GN=SPAC1002.12c PE=3 SV=2	Energy production and conversion	Molecular Function: succinate-semialdehyde dehydrogenase [NAD(P)+] activity (GO:0009013);; Biological Process: gamma-aminobutyric acid catabolic process (GO:0009450);; Biological Process: oxidation-reduction process (GO:0055114);;	K00135|6e-61|ppp:PHYPADRAFT_113098|ALDH5B
c121177.graph_c1	0.294277	5.22077	0.000193601	3.65352	up	hypothetical protein TRIATDRAFT_211684 [Trichoderma atroviride IMI 206040]	DNA topoisomerase 2-associated protein pat1 OS=Schizosaccharomyces pombe (strain 972 / ATCC 24843) GN=SPBC19G7.10c PE=3 SV=2	--	--	--
c190423.graph_c0	0.260541	12.9646	1.08289e-06	4.83644	up	hypothetical protein NECHADRAFT_100574 [Nectria haematococca mpVI 77-13-4]	Probable caffeoyl-CoA O-methyltransferase 2 OS=Dictyostelium discoideum GN=omt6 PE=1 SV=1	General function prediction only	Molecular Function: O-methyltransferase activity (GO:0008171);; Biological Process: methylation (GO:0032259);;	--
c86690.graph_c0	0.0436087	7.38241	3.53865e-07	5.41138	up	hypothetical protein FOC4_g10013752 [Fusarium oxysporum f. sp. cubense race 4]	--	--	--	--
c216366.graph_c0	0	7.49371	0.00151023	3.94297	up	hypothetical protein COCSADRAFT_35877 [Bipolaris sorokiniana ND90Pr]	Accumulation of dyads protein 2 OS=Saccharomyces cerevisiae (strain ATCC 204508 / S288c) GN=ADY2 PE=1 SV=1	Function unknown	Biological Process: acetate transport (GO:0006846);; Cellular Component: membrane (GO:0016020);; Cellular Component: cell part (GO:0044464);; Biological Process: transmembrane transport (GO:0055085);;	K07034|6e-14|ppp:PHYPADRAFT_123327|hypothetical protein
c217132.graph_c0	0.19417	4.06732	0.00277212	3.35367	up	putative epoxide hydrolase [Trichoderma atroviride IMI 206040]	Bifunctional epoxide hydrolase 2 OS=Rattus norvegicus GN=Ephx2 PE=1 SV=1	General function prediction only	Biological Process: metabolic process (GO:0008152);; Molecular Function: hydrolase activity (GO:0016787);;	--
c173304.graph_c1	0.334528	4.71929	0.00149461	3.25782	up	hypothetical protein TRIATDRAFT_135379 [Trichoderma atroviride IMI 206040]	Pre-mRNA-splicing factor RSE1 OS=Magnaporthe oryzae (strain 70-15 / ATCC MYA-4617 / FGSC 8958) GN=RSE1 PE=3 SV=2	--	Molecular Function: nucleic acid binding (GO:0003676);; Cellular Component: nucleus (GO:0005634);;	K12830|0.0|osa:4328237|Os02g0137400
c206277.graph_c0	0	4.9985	0.00757347	3.55887	up	hypothetical protein NECHADRAFT_90424 [Nectria haematococca mpVI 77-13-4]	--	--	--	--
c215018.graph_c0	0.078408	6.63675	5.52247e-05	4.4351	up	hypothetical protein FOXB_11163 [Fusarium oxysporum Fo5176]	Ubiquitin-conjugating enzyme E2 8 OS=Schizosaccharomyces pombe (strain 972 / ATCC 24843) GN=ubc8 PE=3 SV=1	Posttranslational modification, protein turnover, chaperones	Molecular Function: acid-amino acid ligase activity (GO:0016881);;	K10576|5e-85|ppp:PHYPADRAFT_161932|hypothetical protein
c187335.graph_c0	0.431788	10.7061	3.27749e-05	4.05767	up	hypothetical protein TRIATDRAFT_302826 [Trichoderma atroviride IMI 206040]	--	--	Molecular Function: sequence-specific DNA binding transcription factor activity (GO:0003700);; Biological Process: regulation of transcription, DNA-templated (GO:0006355);; Molecular Function: sequence-specific DNA binding (GO:0043565);;	--
c160251.graph_c1	0.548545	8.5827	0.00317086	3.2025	up	hypothetical protein TRIATDRAFT_30283 [Trichoderma atroviride IMI 206040]	3-hydroxyanthranilate 3,4-dioxygenase OS=Magnaporthe oryzae (strain 70-15 / ATCC MYA-4617 / FGSC 8958) GN=BNA1 PE=3 SV=1	--	Molecular Function: 3-hydroxyanthranilate 3,4-dioxygenase activity (GO:0000334);; Cellular Component: cytoplasm (GO:0005737);; Biological Process: tryptophan catabolic process (GO:0006569);; Molecular Function: ferrous iron binding (GO:0008198);; Biological Process: quinolinate biosynthetic process (GO:0019805);; Biological Process: 'de novo' NAD biosynthetic process from tryptophan (GO:0034354);…	K00452|6e-51|cme:CMF152C|3-hydroxyanthranilate 3,4-dioxygenase
c181752.graph_c0	3.34142	47.6147	0.000294798	3.52354	up	hypothetical protein TRIATDRAFT_138040 [Trichoderma atroviride IMI 206040]	Protein vip1 OS=Schizosaccharomyces pombe (strain 972 / ATCC 24843) GN=vip1 PE=1 SV=1	--	Molecular Function: nucleotide binding (GO:0000166);; Molecular Function: nucleic acid binding (GO:0003676);;	--
c196859.graph_c0	0.109709	4.5024	0.00509458	3.43986	up	Ubiquitin carboxyl-terminal hydrolase isozyme L3 [Fusarium oxysporum f. sp. cubense race 1]	Ubiquitin carboxyl-terminal hydrolase isozyme L3 OS=Rattus norvegicus GN=Uchl3 PE=1 SV=1	--	Molecular Function: ubiquitin thiolesterase activity (GO:0004221);; Cellular Component: intracellular (GO:0005622);; Biological Process: ubiquitin-dependent protein catabolic process (GO:0006511);;	K05609|5e-22|ath:AT4G17510|UCH3
c193298.graph_c0	0.367958	18.0266	1.45899e-07	5.06086	up	predicted protein [Nectria haematococca mpVI 77-13-4]	Cullin-associated NEDD8-dissociated protein 1, C-terminal part OS=Emericella nidulans (strain FGSC A4 / ATCC 38163 / CBS 112.46 / NRRL 194 / M139) GN=candA-C PE=1 SV=1	--	Biological Process: intracellular protein transport (GO:0006886);;	--
c125774.graph_c1	0	3.63784	0.000119468	4.49633	up	hypothetical protein NECHADRAFT_104831 [Nectria haematococca mpVI 77-13-4]	Ras guanine nucleotide exchange factor P OS=Dictyostelium discoideum GN=gefP PE=2 SV=1	--	--	--
c200225.graph_c2	0.979329	11.7523	0.0020244	3.12932	up	hypothetical protein TRIATDRAFT_129135 [Trichoderma atroviride IMI 206040]	Endoplasmic oxidoreductin-1 OS=Neurospora crassa (strain ATCC 24698 / 74-OR23-1A / CBS 708.71 / DSM 1257 / FGSC 987) GN=ero-1 PE=3 SV=1	--	Molecular Function: protein disulfide isomerase activity (GO:0003756);; Cellular Component: endoplasmic reticulum membrane (GO:0005789);; Biological Process: protein folding (GO:0006457);; Molecular Function: oxidoreductase activity, acting on a sulfur group of donors, disulfide as acceptor (GO:0016671);; Molecular Function: flavin adenine dinucleotide binding (GO:0050660);; Biological Process: o…	--
c184447.graph_c0	1.14934	12.2527	0.00360847	2.98478	up	predicted protein [Nectria haematococca mpVI 77-13-4]	Lactoylglutathione lyase OS=Schizosaccharomyces pombe (strain 972 / ATCC 24843) GN=glo1 PE=1 SV=1	Amino acid transport and metabolism	Molecular Function: lactoylglutathione lyase activity (GO:0004462);; Cellular Component: nucleus (GO:0005634);; Cellular Component: cytoplasm (GO:0005737);; Biological Process: glutathione metabolic process (GO:0006749);; Biological Process: methylglyoxal catabolic process to D-lactate (GO:0019243);; Molecular Function: metal ion binding (GO:0046872);;	K01759|4e-45|pop:POPTR_749645|lactoylglutathione lyase
c180735.graph_c0	1.77585	24.2798	0.000472102	3.49329	up	predicted protein [Trichoderma reesei QM6a]	Glycoprotein gp2 OS=Equine herpesvirus 1 (strain V592) GN=71 PE=3 SV=1	--	--	--
c183958.graph_c1	0.80643	9.3081	0.00823586	2.90215	up	hypothetical protein TRIATDRAFT_47313 [Trichoderma atroviride IMI 206040]	RNA-binding protein rnc1 OS=Schizosaccharomyces pombe (strain 972 / ATCC 24843) GN=rnc1 PE=1 SV=1	--	Molecular Function: RNA binding (GO:0003723);;	--
c88892.graph_c0	0.0636189	5.05859	8.45265e-05	4.34793	up	hypothetical protein TRIATDRAFT_251030 [Trichoderma atroviride IMI 206040]	Multidrug resistance protein fnx1 OS=Schizosaccharomyces pombe (strain 972 / ATCC 24843) GN=fnx1 PE=2 SV=2	--	Cellular Component: integral component of membrane (GO:0016021);; Biological Process: transmembrane transport (GO:0055085);;	--
c203825.graph_c0	0.0837385	25.2374	3.7722e-09	6.23298	up	hypothetical protein TRIATDRAFT_235183 [Trichoderma atroviride IMI 206040]	Putative polyol transporter 2 OS=Arabidopsis thaliana GN=PLT2 PE=3 SV=1	--	Biological Process: carbohydrate transport (GO:0008643);; Cellular Component: integral component of membrane (GO:0016021);; Molecular Function: substrate-specific transmembrane transporter activity (GO:0022891);; Biological Process: phosphatidylinositol dephosphorylation (GO:0046856);; Biological Process: transmembrane transport (GO:0055085);;	--
c223741.graph_c0	0.0837385	4.40312	0.00120524	3.77667	up	hypothetical protein TRIVIDRAFT_63538 [Trichoderma virens Gv29-8]	--	--	--	--
c218143.graph_c0	0.306096	4.71075	0.0034969	3.1795	up	hypothetical protein TRIVIDRAFT_81227 [Trichoderma virens Gv29-8]	--	--	--	--
c120444.graph_c1	0	4.00934	0.00399558	3.71513	up	hypothetical protein NECHADRAFT_70216 [Nectria haematococca mpVI 77-13-4]	--	--	--	--
c170217.graph_c0	0.563018	9.98851	0.000108409	3.7295	up	hypothetical protein TRIATDRAFT_319131 [Trichoderma atroviride IMI 206040]	Peroxisomal membrane protein PEX30 OS=Saccharomyces cerevisiae (strain ATCC 204508 / S288c) GN=PEX30 PE=1 SV=1	--	--	--
c214461.graph_c0	0.226501	6.34914	2.58359e-05	4.15301	up	hypothetical protein TRIATDRAFT_131661 [Trichoderma atroviride IMI 206040]	Uncharacterized RING finger protein P8B7.23 OS=Schizosaccharomyces pombe (strain 972 / ATCC 24843) GN=SPBP8B7.23 PE=4 SV=1	--	Molecular Function: zinc ion binding (GO:0008270);;	--
c180051.graph_c0	0.338357	5.49653	0.000603659	3.45718	up	hypothetical protein TRIATDRAFT_136345 [Trichoderma atroviride IMI 206040]	--	--	--	--
c154368.graph_c0	0.365397	4.96732	0.00154863	3.23295	up	hypothetical protein TRIATDRAFT_285880 [Trichoderma atroviride IMI 206040]	Multisite-specific tRNA:(cytosine-C(5))-methyltransferase OS=Saccharomyces cerevisiae (strain ATCC 204508 / S288c) GN=NCL1 PE=1 SV=1	Translation, ribosomal structure and biogenesis	Molecular Function: RNA binding (GO:0003723);; Molecular Function: tRNA (cytosine-5-)-methyltransferase activity (GO:0016428);; Biological Process: methylation (GO:0032259);;	--
c192687.graph_c0	0.144043	24.5694	5.0294e-09	6.03786	up	predicted protein [Nectria haematococca mpVI 77-13-4]	Vacuolar protein sorting-associated protein 18 homolog OS=Danio rerio GN=vps18 PE=2 SV=2	--	Biological Process: intracellular protein transport (GO:0006886);; Molecular Function: zinc ion binding (GO:0008270);; Biological Process: vesicle-mediated transport (GO:0016192);;	--
c199003.graph_c0	0.677866	11.2291	0.000309146	3.55596	up	serine/threonine protein kinase, CMGC group [Trichoderma atroviride IMI 206040]	Serine/threonine-protein kinase ppk15 OS=Schizosaccharomyces pombe (strain 972 / ATCC 24843) GN=ppk15 PE=1 SV=1	--	Molecular Function: protein serine/threonine kinase activity (GO:0004674);; Molecular Function: ATP binding (GO:0005524);; Biological Process: protein phosphorylation (GO:0006468);;	--
c195243.graph_c0	0	12.4503	3.29548e-09	6.48424	up	hypothetical protein NECHADRAFT_14486 [Nectria haematococca mpVI 77-13-4]	Phosphatidylglycerol lysyltransferase OS=Bacillus subtilis (strain 168) GN=mprF PE=1 SV=1	Function unknown	--	--
c171571.graph_c0	0	15.6873	8.29622e-08	5.90371	up	hypothetical protein FOXB_00958 [Fusarium oxysporum Fo5176]	--	--	Molecular Function: nucleic acid binding (GO:0003676);;	--
c87075.graph_c0	0.380485	5.2863	0.00400088	3.10806	up	hypothetical protein TRIATDRAFT_171742, partial [Trichoderma atroviride IMI 206040]	Stress response protein nst1 OS=Sclerotinia sclerotiorum (strain ATCC 18683 / 1980 / Ss-1) GN=nst1 PE=3 SV=1	--	--	--
c171899.graph_c1	0.0814639	4.70142	0.000679966	3.90435	up	hypothetical protein NECHADRAFT_71267 [Nectria haematococca mpVI 77-13-4]	Probable glycerol-3-phosphate dehydrogenase, mitochondrial OS=Caenorhabditis elegans GN=T25G3.4 PE=3 SV=2	Energy production and conversion	Molecular Function: glycerol-3-phosphate dehydrogenase activity (GO:0004368);; Biological Process: glycerol-3-phosphate metabolic process (GO:0006072);; Cellular Component: glycerol-3-phosphate dehydrogenase complex (GO:0009331);; Biological Process: oxidation-reduction process (GO:0055114);;	K00111|2e-29|olu:OSTLU_30486|hypothetical protein
c115198.graph_c0	0	5.19416	0.00757347	3.55887	up	hypothetical protein ASPNIDRAFT_56172 [Aspergillus niger ATCC 1015]	Probable glycosidase crf2 OS=Neosartorya fumigata (strain ATCC MYA-4609 / Af293 / CBS 101355 / FGSC A1100) GN=crf1 PE=1 SV=1	--	Biological Process: metabolic process (GO:0008152);; Cellular Component: fungal-type cell wall (GO:0009277);; Cellular Component: membrane (GO:0016020);; Molecular Function: hydrolase activity, acting on glycosyl bonds (GO:0016798);;	--
c118958.graph_c0	0.145718	3.45729	0.005975	3.26427	up	hypothetical protein TRIATDRAFT_80347 [Trichoderma atroviride IMI 206040]	Apoptosis-inducing factor 2 OS=Bos taurus GN=AIFM2 PE=2 SV=1	General function prediction only	Molecular Function: oxidoreductase activity (GO:0016491);; Molecular Function: flavin adenine dinucleotide binding (GO:0050660);; Biological Process: oxidation-reduction process (GO:0055114);;	--
c201937.graph_c0	0.521305	14.1427	7.93592e-06	4.2773	up	hypothetical protein TRIATDRAFT_298403 [Trichoderma atroviride IMI 206040]	Pre-mRNA-splicing factor srp2 OS=Schizosaccharomyces pombe (strain 972 / ATCC 24843) GN=srp2 PE=1 SV=2	General function prediction only	Molecular Function: tRNA binding (GO:0000049);; Molecular Function: nucleotide binding (GO:0000166);; Cellular Component: nucleus (GO:0005634);; Biological Process: tRNA modification (GO:0006400);; Molecular Function: tRNA (guanine-N7-)-methyltransferase activity (GO:0008176);; Molecular Function: phosphatidylinositol binding (GO:0035091);; Biological Process: RNA (guanine-N7)-methylation (GO:003…	--
c94088.graph_c0	0.293061	9.02029	0.0013062	3.6209	up	hypothetical protein TRIATDRAFT_301255 [Trichoderma atroviride IMI 206040]	Protein FAM71B OS=Mus musculus GN=Fam71b PE=2 SV=2	--	--	--
c229657.graph_c0	0	3.55571	0.00399558	3.71513	up	hypothetical protein FOC1_g10008029 [Fusarium oxysporum f. sp. cubense race 1]	--	--	--	--
c193606.graph_c0	0.195069	6.81719	3.38515e-05	4.22697	up	predicted protein [Nectria haematococca mpVI 77-13-4]	Myosin-1 OS=Magnaporthe oryzae (strain 70-15 / ATCC MYA-4617 / FGSC 8958) GN=MYO1 PE=3 SV=1	Cytoskeleton	Molecular Function: motor activity (GO:0003774);; Molecular Function: actin binding (GO:0003779);; Molecular Function: ATP binding (GO:0005524);; Biological Process: receptor-mediated endocytosis (GO:0006898);; Biological Process: response to salt stress (GO:0009651);; Cellular Component: myosin complex (GO:0016459);; Cellular Component: actin cortical patch (GO:0030479);; Cellular Component: mat…	--
c85732.graph_c0	0.354557	4.72902	0.00795443	2.98097	up	hypothetical protein TRIATDRAFT_224693 [Trichoderma atroviride IMI 206040]	--	--	--	--
c213055.graph_c0	1.40389	22.575	0.000332222	3.53068	up	hypothetical protein TRIATDRAFT_306899 [Trichoderma atroviride IMI 206040]	SERF-like protein YDL085C-A OS=Saccharomyces cerevisiae (strain ATCC 204508 / S288c) GN=YDL085C-A PE=1 SV=1	--	--	--
c186730.graph_c2	0.241026	4.71396	0.00159742	3.41206	up	hypothetical protein TRIATDRAFT_127670 [Trichoderma atroviride IMI 206040]	--	--	Molecular Function: sequence-specific DNA binding RNA polymerase II transcription factor activity (GO:0000981);; Molecular Function: DNA binding (GO:0003677);; Cellular Component: nucleus (GO:0005634);; Biological Process: regulation of transcription from RNA polymerase II promoter (GO:0006357);; Molecular Function: zinc ion binding (GO:0008270);;	--
c218904.graph_c0	0.266417	5.69459	0.00245923	3.38157	up	hypothetical protein TRIATDRAFT_138422 [Trichoderma atroviride IMI 206040]	Trafficking protein particle complex subunit 11 OS=Gallus gallus GN=TRAPPC11 PE=2 SV=1	--	--	--
c145722.graph_c0	0.476783	9.07793	0.000103574	3.77138	up	hypothetical protein TRIATDRAFT_217483 [Trichoderma atroviride IMI 206040]	Protein OS-9 homolog OS=Gibberella zeae (strain PH-1 / ATCC MYA-4620 / FGSC 9075 / NRRL 31084) GN=YOS1 PE=3 SV=1	--	--	K10088|9e-19|zma:100283315|pco087009
c222513.graph_c0	0.149508	3.83483	0.00384622	3.37059	up	hypothetical protein TRIATDRAFT_155635 [Trichoderma atroviride IMI 206040]	--	--	Molecular Function: 1-phosphatidylinositol binding (GO:0005545);; Cellular Component: clathrin coat (GO:0030118);; Molecular Function: clathrin binding (GO:0030276);; Biological Process: clathrin coat assembly (GO:0048268);;	--
c191355.graph_c0	0.442357	23.0536	7.13939e-08	5.17443	up	hypothetical protein TRIATDRAFT_317759 [Trichoderma atroviride IMI 206040]	Putative protein TPRXL OS=Homo sapiens GN=TPRXL PE=5 SV=2	Function unknown	--	--
c196995.graph_c0	1.33133	13.0901	0.00822079	2.81731	up	hypothetical protein NECHADRAFT_69787 [Nectria haematococca mpVI 77-13-4]	L-2,3-butanediol dehydrogenase OS=Corynebacterium glutamicum GN=budC PE=1 SV=1	--	Molecular Function: oxidoreductase activity (GO:0016491);; Biological Process: oxidation-reduction process (GO:0055114);;	--
c188366.graph_c0	0.937805	20.6181	3.29053e-05	3.9918	up	Hypothetical protein TRIATDRAFT_298933 [Trichoderma atroviride IMI 206040]	Mucin-5AC (Fragments) OS=Homo sapiens GN=MUC5AC PE=1 SV=3	--	--	--
c169645.graph_c0	0.844857	10.9254	0.00156884	3.20442	up	hypothetical protein TRIATDRAFT_131509 [Trichoderma atroviride IMI 206040]	F-actin-capping protein subunit alpha OS=Gibberella zeae (strain PH-1 / ATCC MYA-4620 / FGSC 9075 / NRRL 31084) GN=CAP1 PE=3 SV=1	--	Molecular Function: actin binding (GO:0003779);; Molecular Function: catalytic activity (GO:0003824);; Biological Process: metabolic process (GO:0008152);; Cellular Component: F-actin capping protein complex (GO:0008290);; Biological Process: actin filament capping (GO:0051693);; Cellular Component: WASH complex (GO:0071203);;	K10364|7e-35|zma:100285122|F-actin capping protein alpha subunit
c91173.graph_c1	0.100864	6.59717	8.18713e-06	4.67412	up	predicted protein [Nectria haematococca mpVI 77-13-4]	Probable ATP-dependent permease OS=Saccharomyces cerevisiae (strain ATCC 204508 / S288c) GN=ADP1 PE=1 SV=2	Defense mechanisms	Molecular Function: ATP binding (GO:0005524);; Cellular Component: endoplasmic reticulum (GO:0005783);; Biological Process: ATP catabolic process (GO:0006200);; Cellular Component: membrane (GO:0016020);; Molecular Function: ATPase activity (GO:0016887);;	--
c177208.graph_c0	0.328613	7.69129	6.56302e-05	3.94054	up	hypothetical protein TRIATDRAFT_299724 [Trichoderma atroviride IMI 206040]	Protein transport protein BOS1 OS=Yarrowia lipolytica (strain CLIB 122 / E 150) GN=BOS1 PE=3 SV=1	--	Molecular Function: thiamine diphosphokinase activity (GO:0004788);; Molecular Function: ATP binding (GO:0005524);; Cellular Component: Golgi stack (GO:0005795);; Biological Process: thiamine metabolic process (GO:0006772);; Biological Process: transport (GO:0006810);; Biological Process: thiamine diphosphate biosynthetic process (GO:0009229);; Molecular Function: kinase activity (GO:0016301);; B…	K00949|9e-32|osa:4338566|Os05g0367400
c115818.graph_c0	0	4.0295	0.00399558	3.71513	up	hypothetical protein COCSUDRAFT_23829, partial [Coccomyxa subellipsoidea C-169]	Protein DedA OS=Escherichia coli (strain K12) GN=dedA PE=1 SV=1	Function unknown	Biological Process: signal transduction (GO:0007165);; Biological Process: cellular metabolic process (GO:0044237);;	--
c202884.graph_c0	12.5962	142.914	0.0017967	3.22737	up	hypothetical protein TRIATDRAFT_301301 [Trichoderma atroviride IMI 206040]	Single-stranded TG1-3 DNA-binding protein OS=Schizosaccharomyces pombe (strain 972 / ATCC 24843) GN=tcg1 PE=1 SV=3	General function prediction only	Molecular Function: nucleotide binding (GO:0000166);; Molecular Function: nucleic acid binding (GO:0003676);;	K11294|4e-18|zma:100273020|hypothetical protein LOC100273020
c209218.graph_c1	0.985667	9.57105	0.00730122	2.82949	up	putative RheB GTPase [Trichoderma atroviride IMI 206040]	GTP-binding protein rhb1 OS=Schizosaccharomyces pombe (strain 972 / ATCC 24843) GN=rhb1 PE=3 SV=1	General function prediction only	Molecular Function: GTPase activity (GO:0003924);; Molecular Function: GTP binding (GO:0005525);; Biological Process: GTP catabolic process (GO:0006184);; Biological Process: small GTPase mediated signal transduction (GO:0007264);; Cellular Component: membrane (GO:0016020);;	K07974|5e-41|cme:CMT371C|small GTP-binding protein of Ras family
c87804.graph_c1	0.166856	4.24924	5.12594e-05	4.01665	up	hypothetical protein TRIATDRAFT_182947, partial [Trichoderma atroviride IMI 206040]	Neuronal-specific septin-3 OS=Rattus norvegicus GN=Sept3 PE=1 SV=2	--	Molecular Function: GTP binding (GO:0005525);; Biological Process: cell cycle (GO:0007049);;	--
c190389.graph_c3	1.78545	20.2811	0.00157916	3.14817	up	glycoside hydrolase family 72 protein [Trichoderma atroviride IMI 206040]	1,3-beta-glucanosyltransferase gel2 OS=Neosartorya fumigata (strain ATCC MYA-4609 / Af293 / CBS 101355 / FGSC A1100) GN=gel2 PE=3 SV=1	--	Biological Process: carbohydrate metabolic process (GO:0005975);; Molecular Function: hydrolase activity (GO:0016787);;	--
c204774.graph_c0	0.929593	13.1141	0.000453668	3.42427	up	hypothetical protein TRIATDRAFT_301514 [Trichoderma atroviride IMI 206040]	Cysteine desulfurase, mitochondrial OS=Candida albicans (strain SC5314 / ATCC MYA-2876) GN=NFS1 PE=3 SV=1	Amino acid transport and metabolism	Biological Process: tRNA wobble uridine modification (GO:0002098);; Cellular Component: nucleus (GO:0005634);; Cellular Component: mitochondrion (GO:0005739);; Biological Process: cysteine metabolic process (GO:0006534);; Biological Process: cellular iron ion homeostasis (GO:0006879);; Biological Process: iron-sulfur cluster assembly (GO:0016226);; Molecular Function: pyridoxal phosphate binding …	K04487|0.0|zma:100274462|hypothetical protein LOC100274462
c179459.graph_c0	0	5.4309	7.9861e-05	4.58002	up	putative gpr fun34 family protein [Neofusicoccum parvum UCRNP2]	Accumulation of dyads protein 2 OS=Saccharomyces cerevisiae (strain ATCC 204508 / S288c) GN=ADY2 PE=1 SV=1	Function unknown	Cellular Component: mitochondrion (GO:0005739);; Cellular Component: plasma membrane (GO:0005886);; Biological Process: ethanol catabolic process (GO:0006068);; Biological Process: plasma membrane acetate transport (GO:0006847);; Molecular Function: acetate transmembrane transporter activity (GO:0015123);; Biological Process: ammonium transport (GO:0015696);; Biological Process: nitrogen utilizat…	K07034|4e-51|ppp:PHYPADRAFT_123327|hypothetical protein
c101430.graph_c0	0.0915144	4.1078	0.0030693	3.56108	up	hypothetical protein TRIATDRAFT_43212 [Trichoderma atroviride IMI 206040]	GTP-binding protein 1 (Fragment) OS=Pongo abelii GN=GTPBP1 PE=2 SV=2	General function prediction only	Molecular Function: translation elongation factor activity (GO:0003746);; Molecular Function: GTPase activity (GO:0003924);; Molecular Function: GTP binding (GO:0005525);; Biological Process: GTP catabolic process (GO:0006184);; Biological Process: translational elongation (GO:0006414);;	--
c180933.graph_c0	0.0692039	21.0344	3.52304e-09	6.24509	up	hypothetical protein NECHADRAFT_96702 [Nectria haematococca mpVI 77-13-4]	Putative GPI-anchored protein PB15E9.01c OS=Schizosaccharomyces pombe (strain 972 / ATCC 24843) GN=SPAPB15E9.01c PE=2 SV=3	--	--	--
c206027.graph_c0	0.0909126	11.776	2.65323e-06	5.03252	up	hypothetical protein FOC1_g10006597 [Fusarium oxysporum f. sp. cubense race 1]	--	--	--	--
c154494.graph_c1	0	4.09084	0.000157966	4.4377	up	hypothetical protein TRIATDRAFT_298584 [Trichoderma atroviride IMI 206040]	Staphylococcal nuclease domain-containing protein 1 OS=Schizosaccharomyces pombe (strain 972 / ATCC 24843) GN=snd1 PE=1 SV=1	Replication, recombination and repair	Molecular Function: nucleic acid binding (GO:0003676);; Cellular Component: RISC complex (GO:0016442);; Molecular Function: hydrolase activity, acting on ester bonds (GO:0016788);; Biological Process: gene silencing by RNA (GO:0031047);;	--
c188968.graph_c0	0.290821	4.38244	0.00736678	3.05096	up	hypothetical protein FOXB_12631 [Fusarium oxysporum Fo5176]	Ubiquitin carboxyl-terminal hydrolase OS=Aplysia californica GN=UCH PE=2 SV=1	--	Molecular Function: ubiquitin thiolesterase activity (GO:0004221);; Cellular Component: intracellular (GO:0005622);; Biological Process: ubiquitin-dependent protein catabolic process (GO:0006511);;	--
c220660.graph_c0	0.168686	3.89406	0.00154655	3.48804	up	oxidosqualene:lanosterol cyclase [Trichoderma atroviride IMI 206040]	Lanosterol synthase OS=Pneumocystis carinii GN=ERG7 PE=2 SV=1	Lipid transport and metabolism	Molecular Function: lanosterol synthase activity (GO:0000250);; Biological Process: metabolic process (GO:0008152);;	--
c142813.graph_c0	0.181163	6.41253	1.37331e-05	4.35167	up	hypothetical protein TRIATDRAFT_153153 [Trichoderma atroviride IMI 206040]	Hexose transporter 2 OS=Kluyveromyces lactis GN=KHT2 PE=3 SV=1	--	--	--
c84908.graph_c0	0.377594	5.8111	0.00148779	3.30483	up	hypothetical protein TRIATDRAFT_80842 [Trichoderma atroviride IMI 206040]	Vacuolar protein sorting-associated protein 11 homolog OS=Dictyostelium discoideum GN=vps11 PE=3 SV=1	--	Biological Process: intracellular protein transport (GO:0006886);; Molecular Function: zinc ion binding (GO:0008270);; Biological Process: vesicle-mediated transport (GO:0016192);;	--
c193641.graph_c2	0.667945	13.033	7.74523e-05	3.8213	up	frequency clock protein-like protein [Trichoderma atroviride IMI 206040]	Frequency clock protein OS=Creopus spinulosus GN=FRQ PE=3 SV=1	--	Cellular Component: nucleus (GO:0005634);; Cellular Component: cytoplasm (GO:0005737);; Biological Process: regulation of transcription, DNA-templated (GO:0006355);; Biological Process: circadian rhythm (GO:0007623);;	--
c135158.graph_c3	0	3.26722	0.000744596	4.10244	up	ankyrin repeat domain containing protein [Colletotrichum orbiculare MAFF 240422]	Ankyrin-1 OS=Homo sapiens GN=ANK1 PE=1 SV=3	General function prediction only	--	--
c182428.graph_c0	0.596732	13.0101	0.00218506	3.40893	up	hypothetical protein TRIVIDRAFT_111252 [Trichoderma virens Gv29-8]	Probable succinate dehydrogenase [ubiquinone] flavoprotein subunit, mitochondrial OS=Schizosaccharomyces pombe (strain 972 / ATCC 24843) GN=sdh1 PE=2 SV=1	Energy production and conversion	Biological Process: tricarboxylic acid cycle (GO:0006099);; Biological Process: cell communication (GO:0007154);; Molecular Function: succinate dehydrogenase (ubiquinone) activity (GO:0008177);; Biological Process: electron transport chain (GO:0022900);; Molecular Function: phosphatidylinositol binding (GO:0035091);; Molecular Function: flavin adenine dinucleotide binding (GO:0050660);;	--
c215194.graph_c0	0	8.0461	0.00013722	4.46731	up	hypothetical protein SNOG_10394 [Phaeosphaeria nodorum SN15]	--	--	--	--
c88159.graph_c0	0.173885	3.17782	0.00241066	3.31777	up	hypothetical protein TRIATDRAFT_290512 [Trichoderma atroviride IMI 206040]	--	--	--	--
c89797.graph_c0	0.111188	6.70207	1.4757e-05	4.5589	up	hypothetical protein TRIATDRAFT_164295, partial [Trichoderma atroviride IMI 206040]	Putative protein TPRXL OS=Homo sapiens GN=TPRXL PE=5 SV=2	--	--	K11294|3e-06|sbi:SORBI_07g005510|hypothetical protein
c215201.graph_c0	0.405881	5.41357	0.00795443	2.98097	up	hypothetical protein TRIATDRAFT_298497 [Trichoderma atroviride IMI 206040]	Protein MAK32 OS=Saccharomyces cerevisiae (strain ATCC 204508 / S288c) GN=MAK32 PE=4 SV=2	Carbohydrate transport and metabolism	--	--
c172465.graph_c0	0.0991437	17.0381	3.15364e-07	5.43271	up	hypothetical protein NECHADRAFT_123342 [Nectria haematococca mpVI 77-13-4]	Uncharacterized protein B24G3.190 OS=Neurospora crassa (strain ATCC 24698 / 74-OR23-1A / CBS 708.71 / DSM 1257 / FGSC 987) GN=B24G3.190 PE=3 SV=1	--	--	--
c162708.graph_c0	0.0864678	6.21004	0.000166899	4.20644	up	hypothetical protein NECHADRAFT_99057 [Nectria haematococca mpVI 77-13-4]	Uncharacterized protein in LEU2 3&apos;region (Fragment) OS=Pichia angusta PE=4 SV=1	--	--	--
c191733.graph_c0	0.625968	12.9907	2.84009e-05	3.98304	up	glycoside hydrolase family 3 protein [Trichoderma atroviride IMI 206040]	Probable beta-glucosidase F OS=Neosartorya fumigata (strain CEA10 / CBS 144.89 / FGSC A1163) GN=bglF PE=3 SV=2	Carbohydrate transport and metabolism	Molecular Function: hydrolase activity, hydrolyzing O-glycosyl compounds (GO:0004553);; Biological Process: carbohydrate metabolic process (GO:0005975);; Cellular Component: integral component of membrane (GO:0016021);; Biological Process: transmembrane transport (GO:0055085);;	--
c140003.graph_c0	0	3.73991	0.00105284	4.02491	up	hypothetical protein TRIATDRAFT_40329 [Trichoderma atroviride IMI 206040]	Nucleoporin nup184 OS=Schizosaccharomyces pombe (strain 972 / ATCC 24843) GN=nup184 PE=4 SV=1	--	--	--
c86458.graph_c0	0.156799	7.77554	8.91401e-06	4.56028	up	predicted protein [Nectria haematococca mpVI 77-13-4]	Uncharacterized protein C12G12.12 OS=Schizosaccharomyces pombe (strain 972 / ATCC 24843) GN=SPAC12G12.12 PE=4 SV=1	--	Cellular Component: Golgi membrane (GO:0000139);; Molecular Function: sugar:hydrogen symporter activity (GO:0005351);; Biological Process: carbohydrate transport (GO:0008643);; Cellular Component: integral component of membrane (GO:0016021);;	--
c93010.graph_c0	0.628938	14.8415	3.69526e-05	4.01596	up	hypothetical protein TRIATDRAFT_42825 [Trichoderma atroviride IMI 206040]	3-oxoadipate enol-lactonase 2 OS=Acinetobacter sp. (strain ADP1) GN=catD PE=1 SV=3	General function prediction only	--	--
c173827.graph_c0	0.205697	14.5091	0.000187942	4.18145	up	predicted protein [Nectria haematococca mpVI 77-13-4]	Mucin-5B OS=Homo sapiens GN=MUC5B PE=1 SV=3	Amino acid transport and metabolism	--	--
c189168.graph_c0	0.697767	21.477	1.31025e-05	4.28609	up	hypothetical protein TRIATDRAFT_301200 [Trichoderma atroviride IMI 206040]	Putative protein TPRXL OS=Homo sapiens GN=TPRXL PE=5 SV=2	--	--	--
c93963.graph_c0	1.64865	24.7381	0.000823529	3.3726	up	hypothetical protein TRIATDRAFT_79919 [Trichoderma atroviride IMI 206040]	--	--	--	--
c157872.graph_c0	0.331647	6.09643	0.000106617	3.74924	up	hypothetical protein TRIATDRAFT_318640 [Trichoderma atroviride IMI 206040]	Ankyrin-3 OS=Homo sapiens GN=ANK3 PE=1 SV=3	General function prediction only	Molecular Function: zinc ion binding (GO:0008270);;	--
c97133.graph_c0	0.12499	5.12952	0.000209276	4.01987	up	hypothetical protein TRIATDRAFT_44146 [Trichoderma atroviride IMI 206040]	--	--	--	--
c85661.graph_c0	0.410814	10.4714	3.58054e-05	4.06182	up	hypothetical protein TRIATDRAFT_131998 [Trichoderma atroviride IMI 206040]	--	--	--	--
c185739.graph_c0	0	4.89049	0.000284195	4.31278	up	hypothetical protein COCHEDRAFT_1024586 [Bipolaris maydis C5]	--	--	--	--
c179453.graph_c0	0.183797	10.843	1.51109e-07	5.15724	up	hypothetical protein TRIATDRAFT_33955 [Trichoderma atroviride IMI 206040]	Vacuolar protein-sorting protein BRO1 OS=Gibberella zeae (strain PH-1 / ATCC MYA-4620 / FGSC 9075 / NRRL 31084) GN=BRO1 PE=3 SV=1	--	Cellular Component: endosome (GO:0005768);; Biological Process: protein transport (GO:0015031);;	K12200|3e-69|pop:POPTR_805147|hypothetical protein
c200598.graph_c0	0.220751	40.3148	3.04908e-11	6.70031	up	hypothetical protein NECHADRAFT_66648 [Nectria haematococca mpVI 77-13-4]	Uncharacterized protein YKR096W OS=Saccharomyces cerevisiae (strain ATCC 204508 / S288c) GN=YKR096W PE=1 SV=1	--	--	--
c223714.graph_c0	0.0904779	3.77118	0.00018885	4.04149	up	hypothetical protein TRIATDRAFT_127794 [Trichoderma atroviride IMI 206040]	Cyclin-dependent kinase 1 OS=Ajellomyces capsulatus GN=CDC2 PE=3 SV=1	--	Molecular Function: protein serine/threonine kinase activity (GO:0004674);; Molecular Function: ATP binding (GO:0005524);; Biological Process: protein phosphorylation (GO:0006468);; Biological Process: cell division (GO:0051301);;	--
c84905.graph_c0	0.152635	6.26406	3.4614e-05	4.29291	up	hypothetical protein NECHADRAFT_35884 [Nectria haematococca mpVI 77-13-4]	Glycoprotein gp2 OS=Equine herpesvirus 1 (strain Ab4p) GN=EUs4 PE=4 SV=1	--	--	K14306|4e-09|vvi:100265039|hypothetical protein LOC100265039
c166018.graph_c1	0.115299	4.8304	2.99245e-05	4.32199	up	hypothetical protein TRIATDRAFT_149087 [Trichoderma atroviride IMI 206040]	Uncharacterized membrane protein YCR023C OS=Saccharomyces cerevisiae (strain ATCC 204508 / S288c) GN=YCR023C PE=1 SV=2	--	Molecular Function: transporter activity (GO:0005215);; Cellular Component: plasma membrane (GO:0005886);; Cellular Component: integral component of membrane (GO:0016021);; Biological Process: transmembrane transport (GO:0055085);;	--
c226418.graph_c0	0	3.88714	0.00220032	3.85611	up	predicted protein [Nectria haematococca mpVI 77-13-4]	Sorting nexin-4 OS=Neurospora crassa (strain ATCC 24698 / 74-OR23-1A / CBS 708.71 / DSM 1257 / FGSC 987) GN=snx-4 PE=3 SV=1	--	Cellular Component: cytoplasm (GO:0005737);; Biological Process: cell communication (GO:0007154);; Molecular Function: phosphatidylinositol binding (GO:0035091);;	--
c205072.graph_c0	0.809118	12.4522	0.000192083	3.59305	up	hypothetical protein TRIATDRAFT_238842 [Trichoderma atroviride IMI 206040]	Glycine-rich protein 1 (Fragment) OS=Pinctada maxima PE=1 SV=1	--	--	--
c193960.graph_c0	1.17125	15.0927	0.000832192	3.29493	up	hypothetical protein TRIATDRAFT_298232 [Trichoderma atroviride IMI 206040]	Uncharacterized protein DDB_G0271670 OS=Dictyostelium discoideum GN=DDB_G0271670 PE=4 SV=1	--	--	--
c180879.graph_c0	0	12.5384	6.1415e-11	7.18238	up	predicted protein [Nectria haematococca mpVI 77-13-4]	Heat shock 70 kDa protein 12B OS=Homo sapiens GN=HSPA12B PE=2 SV=2	Posttranslational modification, protein turnover, chaperones	--	--
c145173.graph_c0	0	3.66104	0.00267249	3.81063	up	hypothetical protein NECHADRAFT_71135 [Nectria haematococca mpVI 77-13-4]	--	--	Molecular Function: sequence-specific DNA binding RNA polymerase II transcription factor activity (GO:0000981);; Molecular Function: DNA binding (GO:0003677);; Molecular Function: iron ion binding (GO:0005506);; Cellular Component: nucleus (GO:0005634);; Biological Process: regulation of transcription from RNA polymerase II promoter (GO:0006357);; Molecular Function: zinc ion binding (GO:0008270)…	--
c174219.graph_c0	0	4.1965	0.00105284	4.02491	up	AMP-binding domain protein [Trichoderma atroviride IMI 206040]	Probable acyl-activating enzyme 1, peroxisomal OS=Arabidopsis thaliana GN=AAE1 PE=2 SV=1	--	Biological Process: metabolic process (GO:0008152);; Molecular Function: ligase activity (GO:0016874);;	--
c127994.graph_c0	0.145792	8.22692	2.36031e-05	4.46602	up	hypothetical protein TRIATDRAFT_320951 [Trichoderma atroviride IMI 206040]	Uncharacterized transcriptional regulatory protein C1F7.11c OS=Schizosaccharomyces pombe (strain 972 / ATCC 24843) GN=SPAC1F7.11c PE=4 SV=1	--	Molecular Function: sequence-specific DNA binding RNA polymerase II transcription factor activity (GO:0000981);; Molecular Function: DNA binding (GO:0003677);; Cellular Component: nucleus (GO:0005634);; Biological Process: regulation of transcription from RNA polymerase II promoter (GO:0006357);; Molecular Function: zinc ion binding (GO:0008270);;	--
c187144.graph_c0	0.35127	9.807	6.40384e-06	4.31834	up	hypothetical protein TRIATDRAFT_210520 [Trichoderma atroviride IMI 206040]	Probable Xaa-Pro aminopeptidase P OS=Nectria haematococca (strain 77-13-4 / ATCC MYA-4622 / FGSC 9596 / MPVI) GN=AMPP PE=3 SV=1	Amino acid transport and metabolism	Molecular Function: aminopeptidase activity (GO:0004177);; Biological Process: proteolysis (GO:0006508);; Molecular Function: metallopeptidase activity (GO:0008237);; Biological Process: cellular process (GO:0009987);; Molecular Function: metal ion binding (GO:0046872);;	K01262|1e-179|ath:AT3G05350|aminopeptidase/ hydrolase
c180740.graph_c0	0	8.27074	0.000453896	4.21144	up	hypothetical protein TRIATDRAFT_52247 [Trichoderma atroviride IMI 206040]	Putative acetyltransferase SAR2635 OS=Staphylococcus aureus (strain MRSA252) GN=SAR2635 PE=3 SV=1	General function prediction only	Molecular Function: acetyltransferase activity (GO:0016407);;	--
c145254.graph_c1	0.31688	7.31509	0.000101998	3.87733	up	hypothetical protein TRIATDRAFT_315102 [Trichoderma atroviride IMI 206040]	--	--	--	--
c180139.graph_c0	0.568264	9.71719	0.000176729	3.64601	up	hypothetical protein TRIATDRAFT_175045, partial [Trichoderma atroviride IMI 206040]	--	--	Cellular Component: integral component of membrane (GO:0016021);; Biological Process: transmembrane transport (GO:0055085);;	--
c197930.graph_c0	0.328515	14.7987	5.05306e-07	4.87469	up	hypothetical protein Ao3042_09483 [Aspergillus oryzae 3.042]	Salicylate hydroxylase OS=Pseudomonas putida GN=nahG PE=4 SV=1	--	Biological Process: metabolic process (GO:0008152);; Molecular Function: oxidoreductase activity (GO:0016491);;	K09838|2e-16|pop:POPTR_764537|hypothetical protein
c90245.graph_c0	0.133184	5.63659	2.78488e-05	4.33632	up	hypothetical protein TRIATDRAFT_225071 [Trichoderma atroviride IMI 206040]	Bifunctional solanapyrone synthase OS=Alternaria solani GN=sol5 PE=1 SV=1	Energy production and conversion	Molecular Function: UDP-N-acetylmuramate dehydrogenase activity (GO:0008762);; Molecular Function: flavin adenine dinucleotide binding (GO:0050660);; Biological Process: oxidation-reduction process (GO:0055114);;	K00279|3e-16|sbi:SORBI_07g022530|hypothetical protein
c188563.graph_c0	1.70265	34.1335	4.25105e-05	3.9127	up	hypothetical protein TRIATDRAFT_253690 [Trichoderma atroviride IMI 206040]	Plasma membrane proteolipid 3 OS=Gibberella zeae (strain PH-1 / ATCC MYA-4620 / FGSC 9075 / NRRL 31084) GN=PMP3 PE=3 SV=2	Function unknown	Cellular Component: plasma membrane (GO:0005886);; Biological Process: transport (GO:0006810);; Cellular Component: integral component of membrane (GO:0016021);; Biological Process: mycelium development (GO:0043581);;	--
c93213.graph_c0	0.318054	11.2172	0.000559216	3.80914	up	hypothetical protein TRIATDRAFT_84287 [Trichoderma atroviride IMI 206040]	4-aminobutyrate aminotransferase OS=Saccharomyces cerevisiae (strain ATCC 204508 / S288c) GN=UGA1 PE=1 SV=2	Amino acid transport and metabolism	Molecular Function: 4-aminobutyrate transaminase activity (GO:0003867);; Biological Process: gamma-aminobutyric acid catabolic process (GO:0009450);; Molecular Function: pyridoxal phosphate binding (GO:0030170);;	K13524|2e-17|ota:Ot10g02220|Alanine-glyoxylate aminotransferase AGT2 (ISS)
c89240.graph_c1	0.184747	6.51571	0.000559216	3.80914	up	hypothetical protein NECHADRAFT_42935 [Nectria haematococca mpVI 77-13-4]	--	--	Molecular Function: nucleotide binding (GO:0000166);; Molecular Function: nucleic acid binding (GO:0003676);;	--
c141905.graph_c0	0.301546	5.10481	0.00197319	3.31231	up	hypothetical protein TRIATDRAFT_317870 [Trichoderma atroviride IMI 206040]	E3 ubiquitin-protein ligase complex slx8-rfp subunit slx8 OS=Schizosaccharomyces pombe (strain 972 / ATCC 24843) GN=slx8 PE=1 SV=1	Posttranslational modification, protein turnover, chaperones	Molecular Function: zinc ion binding (GO:0008270);;	--
c212285.graph_c0	11.7477	172.026	0.000378624	3.60346	up	hypothetical protein TRIATDRAFT_80465 [Trichoderma atroviride IMI 206040]	Flocculation protein FLO11 OS=Saccharomyces cerevisiae (strain ATCC 204508 / S288c) GN=MUC1 PE=1 SV=2	--	--	--
c182976.graph_c0	0.0461469	35.4504	1.66123e-12	7.57463	up	hypothetical protein NECHADRAFT_58109 [Nectria haematococca mpVI 77-13-4]	Flocculation protein FLO11 OS=Saccharomyces cerevisiae (strain ATCC 204508 / S288c) GN=MUC1 PE=1 SV=2	--	--	--
c180353.graph_c1	0.0481654	11.16	4.48023e-11	6.76295	up	hypothetical protein TRIATDRAFT_131046 [Trichoderma atroviride IMI 206040]	Dipeptidyl-peptidase 5 OS=Neosartorya fumigata (strain ATCC MYA-4609 / Af293 / CBS 101355 / FGSC A1100) GN=AFUA_2G09030 PE=2 SV=1	Amino acid transport and metabolism	Biological Process: proteolysis (GO:0006508);; Molecular Function: serine-type peptidase activity (GO:0008236);;	--
c218051.graph_c0	0.291303	4.6699	0.00168641	3.30813	up	hypothetical protein TRIVIDRAFT_50793 [Trichoderma virens Gv29-8]	Uncharacterized bolA-like protein YAL044W-A OS=Saccharomyces cerevisiae (strain ATCC 204508 / S288c) GN=YAL044W-A PE=1 SV=1	Signal transduction mechanisms	--	--
c225737.graph_c0	0	3.19043	0.00947087	3.50278	up	hypothetical protein TRIATDRAFT_50067 [Trichoderma atroviride IMI 206040]	--	--	--	--
c176136.graph_c0	0	4.95815	0.000157966	4.4377	up	hypothetical protein FOC1_g10011919 [Fusarium oxysporum f. sp. cubense race 1]	Uncharacterized protein Rv1260/MT1298 OS=Mycobacterium tuberculosis GN=Rv1260 PE=4 SV=1	--	Molecular Function: oxidoreductase activity (GO:0016491);; Biological Process: oxidation-reduction process (GO:0055114);;	--
c171451.graph_c0	2.15742	26.4512	0.00101893	3.24523	up	hypothetical protein TRIATDRAFT_301141 [Trichoderma atroviride IMI 206040]	Survival factor 1 OS=Gibberella zeae (strain PH-1 / ATCC MYA-4620 / FGSC 9075 / NRRL 31084) GN=SVF1 PE=3 SV=1	--	--	--
c155555.graph_c0	0.36501	5.71105	0.00062674	3.43187	up	hypothetical protein TRIATDRAFT_140927 [Trichoderma atroviride IMI 206040]	Brefeldin A resistance protein OS=Schizosaccharomyces pombe (strain 972 / ATCC 24843) GN=hba1 PE=1 SV=1	--	Molecular Function: nucleic acid binding (GO:0003676);; Molecular Function: ATP binding (GO:0005524);; Molecular Function: ATP-dependent helicase activity (GO:0008026);; Biological Process: intracellular transport (GO:0046907);;	--
c86598.graph_c0	0	8.00232	9.11464e-05	4.55266	up	hypothetical protein NECHADRAFT_84549 [Nectria haematococca mpVI 77-13-4]	Transcription elongation factor 1 homolog OS=Schizosaccharomyces pombe (strain 972 / ATCC 24843) GN=SPAC1B3.02c PE=1 SV=1	General function prediction only	Molecular Function: translation elongation factor activity (GO:0003746);; Biological Process: translational elongation (GO:0006414);;	--
c199196.graph_c0	1.30633	15.1339	0.00134639	3.1831	up	hypothetical protein TRIATDRAFT_302484 [Trichoderma atroviride IMI 206040]	Syntaxin-like protein psy1 OS=Schizosaccharomyces pombe (strain 972 / ATCC 24843) GN=psy1 PE=3 SV=1	Intracellular trafficking, secretion, and vesicular transport	Cellular Component: membrane (GO:0016020);; Biological Process: vesicle-mediated transport (GO:0016192);;	K08486|5e-23|osa:4334356|Os03g0787000
c208704.graph_c1	0.171476	6.59746	0.00725949	3.35299	up	predicted protein [Nectria haematococca mpVI 77-13-4]	--	--	Biological Process: MAPK cascade (GO:0000165);; Molecular Function: MAP kinase activity (GO:0004707);; Molecular Function: ATP binding (GO:0005524);; Biological Process: protein phosphorylation (GO:0006468);;	--
c214598.graph_c0	0.2773	8.25069	4.76185e-05	4.10547	up	hypothetical protein TRIATDRAFT_317554 [Trichoderma atroviride IMI 206040]	Probable RNA-dependent RNA polymerase SHL2 OS=Oryza sativa subsp. japonica GN=SHL2 PE=2 SV=1	--	Molecular Function: RNA-directed RNA polymerase activity (GO:0003968);;	--
c157214.graph_c0	0.212937	6.55413	8.23117e-05	4.04765	up	hypothetical protein TRIATDRAFT_146225 [Trichoderma atroviride IMI 206040]	Ubiquitin carboxyl-terminal hydrolase 6 OS=Schizosaccharomyces pombe (strain 972 / ATCC 24843) GN=ubp6 PE=1 SV=2	--	Molecular Function: ubiquitin thiolesterase activity (GO:0004221);; Biological Process: ubiquitin-dependent protein catabolic process (GO:0006511);; Molecular Function: cysteine-type peptidase activity (GO:0008234);;	K11843|3e-90|sbi:SORBI_03g025180|hypothetical protein
c178128.graph_c0	2.39879	25.0126	0.00244264	3.06554	up	predicted protein [Leptosphaeria maculans JN3]	Integumentary mucin C.1 (Fragment) OS=Xenopus laevis PE=2 SV=1	--	--	--
c191501.graph_c1	0.754548	18.8378	1.16201e-05	4.18697	up	hypothetical protein TRIATDRAFT_138571 [Trichoderma atroviride IMI 206040]	Apoptosis-inducing factor 1 OS=Schizosaccharomyces pombe (strain 972 / ATCC 24843) GN=aif1 PE=3 SV=3	General function prediction only	Molecular Function: oxidoreductase activity (GO:0016491);; Biological Process: cell redox homeostasis (GO:0045454);; Molecular Function: metal ion binding (GO:0046872);; Molecular Function: flavin adenine dinucleotide binding (GO:0050660);; Molecular Function: 2 iron, 2 sulfur cluster binding (GO:0051537);; Biological Process: oxidation-reduction process (GO:0055114);;	K08232|6e-33|zma:100501585|hypothetical protein LOC100501585
c208610.graph_c0	0.372487	27.7071	1.16831e-07	5.30138	up	hypothetical protein TRIATDRAFT_255456 [Trichoderma atroviride IMI 206040]	Glutamate decarboxylase OS=Petunia hybrida GN=GAD PE=1 SV=1	Amino acid transport and metabolism	Molecular Function: glutamate decarboxylase activity (GO:0004351);; Biological Process: glutamate metabolic process (GO:0006536);; Molecular Function: pyridoxal phosphate binding (GO:0030170);;	K01580|1e-82|zma:100192055|hypothetical protein LOC100192055
c122647.graph_c0	0.136784	5.61356	0.00509458	3.43986	up	hypothetical protein TRIATDRAFT_299357 [Trichoderma atroviride IMI 206040]	Pre-mRNA-splicing factor CWC21 OS=Gibberella zeae (strain PH-1 / ATCC MYA-4620 / FGSC 9075 / NRRL 31084) GN=CWC21 PE=3 SV=1	--	Cellular Component: spliceosomal complex (GO:0005681);; Cellular Component: cytoplasm (GO:0005737);; Biological Process: mRNA processing (GO:0006397);; Biological Process: RNA splicing (GO:0008380);;	K13172|2e-20|vvi:100256073|hypothetical protein LOC100256073
c134232.graph_c1	0.284747	4.99084	0.00767592	3.10869	up	hypothetical protein TRIATDRAFT_166219, partial [Trichoderma atroviride IMI 206040]	Protein lsb5 OS=Schizosaccharomyces pombe (strain 972 / ATCC 24843) GN=lsb5 PE=3 SV=1	--	Cellular Component: intracellular (GO:0005622);; Biological Process: intracellular protein transport (GO:0006886);;	--
c136536.graph_c0	0	3.97241	0.00608859	3.61286	up	hypothetical protein NECHADRAFT_84292 [Nectria haematococca mpVI 77-13-4]	Histone H3.v1 OS=Dictyostelium discoideum GN=H3v1 PE=3 SV=1	--	--	--
c125883.graph_c0	2.17793	21.1232	0.0063708	2.85071	up	hypothetical protein TRIATDRAFT_139876 [Trichoderma atroviride IMI 206040]	Probable protein transport protein Sec61 subunit gamma OS=Neurospora crassa (strain ATCC 24698 / 74-OR23-1A / CBS 708.71 / DSM 1257 / FGSC 987) GN=9G6.310 PE=3 SV=2	Intracellular trafficking, secretion, and vesicular transport	Cellular Component: endoplasmic reticulum membrane (GO:0005789);; Biological Process: protein targeting (GO:0006605);; Molecular Function: P-P-bond-hydrolysis-driven protein transmembrane transporter activity (GO:0015450);; Cellular Component: integral component of membrane (GO:0016021);;	K07342|2e-19|pop:POPTR_666678|hypothetical protein
c198165.graph_c1	0.162334	3.12286	0.00454924	3.23638	up	hypothetical protein TRIATDRAFT_161309, partial [Trichoderma atroviride IMI 206040]	Anucleate primary sterigmata protein A OS=Emericella nidulans (strain FGSC A4 / ATCC 38163 / CBS 112.46 / NRRL 194 / M139) GN=apsA PE=1 SV=2	--	Molecular Function: phospholipid binding (GO:0005543);; Cellular Component: cell cortex (GO:0005938);; Biological Process: cortical protein anchoring (GO:0032065);;	--
c201105.graph_c0	1.09253	53.0104	1.04196e-07	5.09287	up	hypothetical protein TRIATDRAFT_150078 [Trichoderma atroviride IMI 206040]	Pyruvate decarboxylase OS=Neosartorya fumigata (strain ATCC MYA-4609 / Af293 / CBS 101355 / FGSC A1100) GN=pdcA PE=3 SV=1	--	Molecular Function: magnesium ion binding (GO:0000287);; Molecular Function: catalytic activity (GO:0003824);; Biological Process: metabolic process (GO:0008152);; Molecular Function: thiamine pyrophosphate binding (GO:0030976);;	K01568|1e-45|ath:AT5G01320|pyruvate decarboxylase, putative (EC:4.1.1.1)
c186297.graph_c0	0.685244	12.0966	0.000120171	3.71321	up	hypothetical protein TRIATDRAFT_30317 [Trichoderma atroviride IMI 206040]	--	--	--	--
c246847.graph_c0	0	2.46305	0.00399558	3.71513	up	secreted protein, partial [Colletotrichum gloeosporioides Nara gc5]	Uncharacterized protein LOC284861 OS=Homo sapiens PE=2 SV=1	--	--	--
c221701.graph_c0	0.114166	3.88001	4.12296e-05	4.18753	up	hypothetical protein TRIATDRAFT_2986, partial [Trichoderma atroviride IMI 206040]	Nuclear distribution protein nudE homolog 1 OS=Gibberella zeae (strain PH-1 / ATCC MYA-4620 / FGSC 9075 / NRRL 31084) GN=NDE1 PE=3 SV=1	--	Cellular Component: intracellular part (GO:0044424);;	--
c203634.graph_c0	0.93639	30.7154	7.57404e-07	4.6613	up	hypothetical protein TRIATDRAFT_300299 [Trichoderma atroviride IMI 206040]	Isotrichodermin C-15 hydroxylase OS=Fusarium sporotrichioides GN=TRI11 PE=3 SV=1	Secondary metabolites biosynthesis, transport and catabolism	Molecular Function: monooxygenase activity (GO:0004497);; Molecular Function: iron ion binding (GO:0005506);; Molecular Function: electron carrier activity (GO:0009055);; Molecular Function: oxidoreductase activity, acting on paired donors, with incorporation or reduction of molecular oxygen (GO:0016705);; Molecular Function: heme binding (GO:0020037);; Biological Process: oxidation-reduction pro…	--
c191231.graph_c0	0	5.88357	1.88076e-05	4.87334	up	hypothetical protein FOXB_09292 [Fusarium oxysporum Fo5176]	--	--	--	--
c86779.graph_c0	0	7.90034	6.53878e-07	5.52159	up	hypothetical protein NECHADRAFT_36970 [Nectria haematococca mpVI 77-13-4]	--	--	--	--
c168043.graph_c0	0.473803	11.7478	0.000994988	3.58719	up	related to endoplasmic reticulum 25 kDa transmembrane protein [Fusarium fujikuroi IMI 58289]	Uncharacterized protein C9E9.04 OS=Schizosaccharomyces pombe (strain 972 / ATCC 24843) GN=SPAC9E9.04 PE=4 SV=1	Function unknown	Cellular Component: endoplasmic reticulum (GO:0005783);; Biological Process: intracellular protein transport (GO:0006886);; Cellular Component: integral component of membrane (GO:0016021);;	--
c216947.graph_c0	0	6.12649	5.43512e-05	4.65913	up	hypothetical protein SNOG_00203 [Phaeosphaeria nodorum SN15]	Integumentary mucin C.1 (Fragment) OS=Xenopus laevis PE=2 SV=1	--	--	--
c211816.graph_c0	0.420739	49.9122	3.95419e-11	6.4391	up	Multidrug resistance-associated protein 1 [Fusarium oxysporum f. sp. cubense race 1]	Multidrug resistance-associated protein 1 OS=Gallus gallus GN=ABCC1 PE=2 SV=1	Defense mechanisms	Molecular Function: ATP binding (GO:0005524);; Biological Process: ATP catabolic process (GO:0006200);; Cellular Component: integral component of membrane (GO:0016021);; Molecular Function: ATPase activity, coupled to transmembrane movement of substances (GO:0042626);; Biological Process: transmembrane transport (GO:0055085);;	K05674|1e-136|ppp:PHYPADRAFT_135574|ppabcc1
c222190.graph_c0	0.0905545	3.48404	0.00725949	3.35299	up	hypothetical protein NECHADRAFT_32818 [Nectria haematococca mpVI 77-13-4]	Zinc finger protein C550.15c OS=Schizosaccharomyces pombe (strain 972 / ATCC 24843) GN=SPCC550.15c PE=1 SV=1	--	Molecular Function: nucleic acid binding (GO:0003676);; Molecular Function: zinc ion binding (GO:0008270);;	--
c165289.graph_c1	0.0489641	3.07699	0.000397322	4.02165	up	hypothetical protein TRIATDRAFT_171400, partial [Trichoderma atroviride IMI 206040]	Rho1 guanine nucleotide exchange factor 3 OS=Schizosaccharomyces pombe (strain 972 / ATCC 24843) GN=rgf3 PE=1 SV=1	--	Molecular Function: Rho guanyl-nucleotide exchange factor activity (GO:0005089);; Molecular Function: phospholipid binding (GO:0005543);; Biological Process: regulation of Rho protein signal transduction (GO:0035023);;	--
c90561.graph_c0	0.471172	7.25125	0.00148779	3.30483	up	hypothetical protein TRIATDRAFT_128921 [Trichoderma atroviride IMI 206040]	Lysophospholipase NTE1 OS=Magnaporthe oryzae (strain 70-15 / ATCC MYA-4617 / FGSC 8958) GN=NTE1 PE=3 SV=2	Signal transduction mechanisms	Cellular Component: endoplasmic reticulum (GO:0005783);; Biological Process: lipid metabolic process (GO:0006629);; Molecular Function: hydrolase activity (GO:0016787);; Cellular Component: membrane part (GO:0044425);;	K14676|2e-11|olu:OSTLU_30628|hypothetical protein
c177803.graph_c0	21.7125	237.083	0.00380429	3.18597	up	hypothetical protein TRIATDRAFT_298265 [Trichoderma atroviride IMI 206040]	Uncharacterized protein ORF3 OS=Grapevine fleck virus (isolate Italy/MT48) GN=ORF3 PE=4 SV=1	--	--	--
c98192.graph_c0	0.231185	5.78156	0.00444421	3.33602	up	hypothetical protein NECHADRAFT_68312 [Nectria haematococca mpVI 77-13-4]	Transmembrane protein 110 OS=Homo sapiens GN=TMEM110 PE=2 SV=1	--	--	--
c198225.graph_c0	0.531501	6.39039	0.00497887	2.99989	up	hypothetical protein FOXB_14962 [Fusarium oxysporum Fo5176]	--	--	--	--
c200931.graph_c0	0.440856	14.054	1.01285e-05	4.33607	up	hypothetical protein NECHADRAFT_91279 [Nectria haematococca mpVI 77-13-4]	Uncharacterized protein C824.09c OS=Schizosaccharomyces pombe (strain 972 / ATCC 24843) GN=SPAC824.09c PE=4 SV=1	Intracellular trafficking, secretion, and vesicular transport	Molecular Function: ARF GTPase activator activity (GO:0008060);; Molecular Function: zinc ion binding (GO:0008270);; Biological Process: regulation of ARF GTPase activity (GO:0032312);;	K12486|3e-39|ath:AT5G54310|AGD5
c85415.graph_c0	0.195144	4.192	0.000119476	3.81874	up	hypothetical protein TRIATDRAFT_126941 [Trichoderma atroviride IMI 206040]	UBA domain-containing protein 7 OS=Schizosaccharomyces pombe (strain 972 / ATCC 24843) GN=ucp7 PE=4 SV=1	--	--	--
c183874.graph_c2	0.512496	8.87312	0.000512941	3.5132	up	hypothetical protein TRIATDRAFT_142851 [Trichoderma atroviride IMI 206040]	Probable T-complex protein 1 subunit theta OS=Schizosaccharomyces pombe (strain 972 / ATCC 24843) GN=cct8 PE=2 SV=3	Posttranslational modification, protein turnover, chaperones	Molecular Function: ATP binding (GO:0005524);; Cellular Component: chaperonin-containing T-complex (GO:0005832);; Biological Process: protein folding (GO:0006457);; Molecular Function: unfolded protein binding (GO:0051082);;	K09500|1e-129|ota:Ot03g03510|putative TCP-1/cpn60 chaperonin family protein (ISS)
c172339.graph_c0	0.57208	9.61125	0.000391143	3.53278	up	hypothetical protein TRIVIDRAFT_214821 [Trichoderma virens Gv29-8]	Allantoicase OS=Neurospora crassa (strain ATCC 24698 / 74-OR23-1A / CBS 708.71 / DSM 1257 / FGSC 987) GN=alc-1 PE=2 SV=2	Nucleotide transport and metabolism	Biological Process: allantoin catabolic process (GO:0000256);; Molecular Function: allantoicase activity (GO:0004037);; Biological Process: purine nucleobase metabolic process (GO:0006144);;	--
c118088.graph_c1	0	3.39016	0.00267249	3.81063	up	hypothetical protein TRIVIDRAFT_216550 [Trichoderma virens Gv29-8]	--	--	--	--
c174528.graph_c0	13.5562	122.401	0.00724423	2.89266	up	hypothetical protein CH063_10835 [Colletotrichum higginsianum]	--	--	--	--
c158490.graph_c0	1.08771	11.6247	0.00791299	2.8674	up	hypothetical protein TRIVIDRAFT_61477 [Trichoderma virens Gv29-8]	ADP-ribosylation factor-like protein 1 OS=Saccharomyces cerevisiae (strain ATCC 204508 / S288c) GN=ARL1 PE=1 SV=4	General function prediction only	Molecular Function: GTP binding (GO:0005525);; Cellular Component: Golgi apparatus (GO:0005794);; Cellular Component: trans-Golgi network (GO:0005802);; Cellular Component: cytosol (GO:0005829);; Biological Process: protein targeting to vacuole (GO:0006623);; Biological Process: small GTPase mediated signal transduction (GO:0007264);; Biological Process: Golgi to plasma membrane protein transport…	K07942|6e-60|olu:OSTLU_8244|hypothetical protein
c214368.graph_c0	0.664278	9.49288	0.000656183	3.37744	up	hypothetical protein TRIATDRAFT_198407 [Trichoderma atroviride IMI 206040]	--	--	--	--
c154107.graph_c0	0.44941	6.30394	0.000624464	3.375	up	hypothetical protein TRIATDRAFT_37288 [Trichoderma atroviride IMI 206040]	AP-1 complex subunit beta-1 OS=Mus musculus GN=Ap1b1 PE=1 SV=2	Intracellular trafficking, secretion, and vesicular transport	Biological Process: intracellular protein transport (GO:0006886);; Molecular Function: protein transporter activity (GO:0008565);; Biological Process: vesicle-mediated transport (GO:0016192);; Cellular Component: membrane coat (GO:0030117);; Biological Process: mycelium development (GO:0043581);;	K12392|0.0|ppp:PHYPADRAFT_225918|hypothetical protein
c166484.graph_c1	0.192723	5.43761	0.000437585	3.76713	up	hypothetical protein TRIATDRAFT_238021 [Trichoderma atroviride IMI 206040]	Gephyrin OS=Homo sapiens GN=GPHN PE=1 SV=1	Coenzyme transport and metabolism	Biological Process: Mo-molybdopterin cofactor biosynthetic process (GO:0006777);;	K03750|2e-71|cre:CHLREDRAFT_113296|CNX1B
c85888.graph_c0	0.134364	7.2374	3.27597e-05	4.4006	up	hypothetical protein TRIATDRAFT_298421, partial [Trichoderma atroviride IMI 206040]	Putative tRNA (cytidine(32)/guanosine(34)-2&apos;-O)-methyltransferase OS=Schizosaccharomyces pombe (strain 972 / ATCC 24843) GN=SPAC4F10.03c PE=3 SV=1	Translation, ribosomal structure and biogenesis	Molecular Function: N-acetyltransferase activity (GO:0008080);;	K02427|2e-14|pop:POPTR_1108218|hypothetical protein
c189674.graph_c0	0	5.01401	0.00038721	4.24602	up	hypothetical protein [Podospora anserina S mat+]	--	--	--	--
c176071.graph_c0	0.234272	5.03255	0.000890768	3.54286	up	hypothetical protein TRIATDRAFT_298298 [Trichoderma atroviride IMI 206040]	Phosphoribosylaminoimidazole-succinocarboxamide synthase OS=Saccharomyces cerevisiae (strain ATCC 204508 / S288c) GN=ADE1 PE=1 SV=2	Nucleotide transport and metabolism	Molecular Function: phosphoribosylaminoimidazolesuccinocarboxamide synthase activity (GO:0004639);; Molecular Function: ATP binding (GO:0005524);; Cellular Component: nucleus (GO:0005634);; Cellular Component: cytoplasm (GO:0005737);; Biological Process: 'de novo' IMP biosynthetic process (GO:0006189);;	K01923|2e-34|vcn:VOLCADRAFT_84670|hypothetical protein
c162259.graph_c0	0.157755	8.69968	4.08465e-06	4.71079	up	hypothetical protein NECHADRAFT_57655 [Nectria haematococca mpVI 77-13-4]	Uncharacterized endoplasmic reticulum membrane protein C1709.03 OS=Schizosaccharomyces pombe (strain 972 / ATCC 24843) GN=SPBC1709.03 PE=4 SV=2	--	Molecular Function: sequence-specific DNA binding RNA polymerase II transcription factor activity (GO:0000981);; Cellular Component: nucleus (GO:0005634);; Biological Process: regulation of transcription from RNA polymerase II promoter (GO:0006357);; Molecular Function: zinc ion binding (GO:0008270);;	--
c154218.graph_c1	0.0218992	5.56091	1.48828e-08	5.98834	up	hypothetical protein NECHADRAFT_83602 [Nectria haematococca mpVI 77-13-4]	Platelet binding protein GspB OS=Streptococcus gordonii GN=gspB PE=1 SV=1	--	--	--
c149223.graph_c0	0.330784	4.99643	0.000967944	3.35429	up	hypothetical protein TRIATDRAFT_127162 [Trichoderma atroviride IMI 206040]	Alpha-ketoglutarate-dependent dioxygenase alkB homolog 6 OS=Homo sapiens GN=ALKBH6 PE=1 SV=2	--	Cellular Component: cytoplasm (GO:0005737);; Biological Process: lipid metabolic process (GO:0006629);; Cellular Component: integral component of membrane (GO:0016021);; Molecular Function: oxidoreductase activity, acting on the CH-CH group of donors (GO:0016627);; Molecular Function: oxidoreductase activity, acting on paired donors, with incorporation or reduction of molecular oxygen, 2-oxogluta…	K10768|1e-28|sbi:SORBI_01g021650|hypothetical protein
c144676.graph_c0	0	5.02681	0.00947087	3.50278	up	predicted protein [Nectria haematococca mpVI 77-13-4]	Protein YIP4 OS=Schizosaccharomyces pombe (strain 972 / ATCC 24843) GN=SPAC644.13c PE=1 SV=1	Intracellular trafficking, secretion, and vesicular transport	Cellular Component: integral component of membrane (GO:0016021);; Biological Process: transmembrane transport (GO:0055085);;	--
c196037.graph_c0	0.600406	6.72009	0.0043603	2.98115	up	related to CFT2-cleavage and polyadenylation specificity factor, part of CF II [Fusarium fujikuroi IMI 58289]	Cleavage factor two protein 2 OS=Schizosaccharomyces pombe (strain 972 / ATCC 24843) GN=cft2 PE=1 SV=1	Translation, ribosomal structure and biogenesis	Cellular Component: mRNA cleavage and polyadenylation specificity factor complex (GO:0005847);; Biological Process: mRNA polyadenylation (GO:0006378);; Biological Process: mRNA cleavage (GO:0006379);; Molecular Function: hydrolase activity (GO:0016787);;	K14402|3e-20|ota:Ot01g02480|polyadenylation cleavage/specificity factor 100 kDa subunit (ISS)
c218594.graph_c0	0	5.2061	0.00105284	4.02491	up	hypothetical protein NECHADRAFT_23911 [Nectria haematococca mpVI 77-13-4]	Adhesion and hyphal regulator 1 OS=Candida albicans (strain SC5314 / ATCC MYA-2876) GN=AHR1 PE=1 SV=1	--	--	--
c89677.graph_c0	0	5.46102	1.68442e-05	4.89529	up	hypothetical protein DOTSEDRAFT_72248 [Dothistroma septosporum NZE10]	Uncharacterized amino-acid permease P7G5.06 OS=Schizosaccharomyces pombe (strain 972 / ATCC 24843) GN=SPAP7G5.06 PE=3 SV=1	Amino acid transport and metabolism	Biological Process: amino acid transmembrane transport (GO:0003333);; Molecular Function: amino acid transmembrane transporter activity (GO:0015171);; Cellular Component: integral component of membrane (GO:0016021);;	--
c222065.graph_c0	0	3.63526	6.1673e-05	4.63324	up	aryl-alcohol dehydrogenase Aad14 [Aspergillus fumigatus Af293]	Putative aryl-alcohol dehydrogenase AAD14 OS=Saccharomyces cerevisiae (strain ATCC 204508 / S288c) GN=AAD14 PE=1 SV=1	Energy production and conversion	Molecular Function: oxidoreductase activity (GO:0016491);; Biological Process: oxidation-reduction process (GO:0055114);;	--
c208006.graph_c0	1.36173	57.3401	7.96938e-08	5.06627	up	hypothetical protein TRIATDRAFT_182347, partial [Trichoderma atroviride IMI 206040]	--	--	Molecular Function: sequence-specific DNA binding transcription factor activity (GO:0003700);; Biological Process: regulation of transcription, DNA-templated (GO:0006355);; Molecular Function: sequence-specific DNA binding (GO:0043565);;	--
c213895.graph_c0	0	15.2415	9.34746e-08	5.88188	up	hypothetical protein NECHADRAFT_73622 [Nectria haematococca mpVI 77-13-4]	--	--	--	--
c92742.graph_c0	0.352306	10.0908	3.47781e-05	4.12698	up	hypothetical protein TRIATDRAFT_133896 [Trichoderma atroviride IMI 206040]	--	--	--	--
c91038.graph_c0	0.145141	4.65352	0.000188711	3.94589	up	hypothetical protein TRIATDRAFT_181976, partial [Trichoderma atroviride IMI 206040]	pH-response regulator protein palH/rim-21 OS=Neurospora crassa (strain ATCC 24698 / 74-OR23-1A / CBS 708.71 / DSM 1257 / FGSC 987) GN=rim-21 PE=3 SV=1	--	--	--
c198251.graph_c0	1.70238	16.981	0.00396984	3.03843	up	hypothetical protein UCRPA7_8691 [Togninia minima UCRPA7]	Serine/arginine repetitive matrix protein 2 OS=Homo sapiens GN=SRRM2 PE=1 SV=2	--	--	--
c93767.graph_c0	0.705319	14.586	4.20543e-05	3.92917	up	hypothetical protein TRIATDRAFT_177983, partial [Trichoderma atroviride IMI 206040]	Receptor expression-enhancing protein 4 OS=Bos taurus GN=REEP4 PE=2 SV=1	--	--	--
c219521.graph_c0	0	4.26783	0.00947087	3.50278	up	hypothetical protein TRIATDRAFT_53075 [Trichoderma atroviride IMI 206040]	Thiol-specific monooxygenase OS=Schizosaccharomyces pombe (strain 972 / ATCC 24843) GN=fmo1 PE=1 SV=1	Inorganic ion transport and metabolism	Molecular Function: N,N-dimethylaniline monooxygenase activity (GO:0004499);; Molecular Function: flavin adenine dinucleotide binding (GO:0050660);; Molecular Function: NADP binding (GO:0050661);; Biological Process: oxidation-reduction process (GO:0055114);;	--
c214039.graph_c0	0	12.2421	4.59618e-09	6.42511	up	hypothetical protein NECHADRAFT_97190 [Nectria haematococca mpVI 77-13-4]	--	--	--	--
c192203.graph_c0	0.781784	9.09524	0.00245751	3.08534	up	hypothetical protein TRIATDRAFT_158159 [Trichoderma atroviride IMI 206040]	Autophagy-related protein 27 OS=Yarrowia lipolytica (strain CLIB 122 / E 150) GN=ATG27 PE=3 SV=1	--	--	--
c202260.graph_c0	4.57967	57.8494	0.00076355	3.37376	up	hypothetical protein TRIATDRAFT_297657 [Trichoderma atroviride IMI 206040]	--	--	--	--
c202461.graph_c0	0.53421	6.62278	0.00770887	2.94942	up	PREDICTED: integumentary mucin C.1-like [Cicer arietinum]	Integumentary mucin C.1 (Fragment) OS=Xenopus laevis PE=2 SV=1	--	--	--
c118739.graph_c1	0.0906735	4.07005	0.0030693	3.56108	up	hypothetical protein TRIATDRAFT_238608 [Trichoderma atroviride IMI 206040]	UPF0613 protein PB24D3.06c OS=Schizosaccharomyces pombe (strain 972 / ATCC 24843) GN=SPAPB24D3.06c PE=3 SV=1	--	--	--
c122204.graph_c0	0.0737943	4.35344	0.000592644	3.93458	up	hypothetical protein TRIATDRAFT_128921 [Trichoderma atroviride IMI 206040]	Lysophospholipase NTE1 OS=Chaetomium globosum (strain ATCC 6205 / CBS 148.51 / DSM 1962 / NBRC 6347 / NRRL 1970) GN=NTE1 PE=3 SV=2	Signal transduction mechanisms	Biological Process: lipid metabolic process (GO:0006629);; Molecular Function: hydrolase activity (GO:0016787);;	--
c202063.graph_c0	0	21.199	2.80358e-09	6.51292	up	hypothetical protein NECHADRAFT_61633 [Nectria haematococca mpVI 77-13-4]	Uncharacterized protein MJ1187 OS=Methanocaldococcus jannaschii (strain ATCC 43067 / DSM 2661 / JAL-1 / JCM 10045 / NBRC 100440) GN=MJ1187 PE=1 SV=1	Posttranslational modification, protein turnover, chaperones	Molecular Function: hydrolase activity (GO:0016787);;	--
c165222.graph_c0	0.082635	3.81521	0.00260824	3.59932	up	hypothetical protein TRIATDRAFT_272508 [Trichoderma atroviride IMI 206040]	--	--	Molecular Function: nucleotidyltransferase activity (GO:0016779);;	--
c96776.graph_c0	0.0759893	3.21602	0.00428921	3.4814	up	hypothetical protein NECHADRAFT_66648 [Nectria haematococca mpVI 77-13-4]	--	--	--	--
c195838.graph_c0	4.74208	40.1671	0.00896992	2.76341	up	hypothetical protein TRIATDRAFT_127214 [Trichoderma atroviride IMI 206040]	Probable enoyl-CoA hydratase 2 OS=Dictyostelium discoideum GN=mfeB PE=2 SV=1	Lipid transport and metabolism	Molecular Function: oxidoreductase activity (GO:0016491);; Biological Process: oxidation-reduction process (GO:0055114);;	--
c211430.graph_c0	0.849135	7.38965	0.00762575	2.80058	up	hypothetical protein FOXB_14137 [Fusarium oxysporum Fo5176]	Autophagy-related protein 13 OS=Sclerotinia sclerotiorum (strain ATCC 18683 / 1980 / Ss-1) GN=atg13 PE=3 SV=1	--	--	--
c207531.graph_c0	4.48727	92.0775	2.11327e-05	4.03651	up	hypothetical protein FOXB_11408 [Fusarium oxysporum Fo5176]	Opsin-1 OS=Neurospora crassa (strain ATCC 24698 / 74-OR23-1A / CBS 708.71 / DSM 1257 / FGSC 987) GN=nop-1 PE=1 SV=1	General function prediction only	Molecular Function: ion channel activity (GO:0005216);; Molecular Function: all-trans retinal binding (GO:0005503);; Biological Process: ion transport (GO:0006811);; Biological Process: response to light stimulus (GO:0009416);; Biological Process: cellular process (GO:0009987);; Cellular Component: integral component of membrane (GO:0016021);;	--
c189883.graph_c0	0.235139	3.01562	0.00988067	2.92675	up	Protein SKG3 [Fusarium oxysporum f. sp. cubense race 4]	CCR4-NOT transcriptional complex subunit CAF120 OS=Saccharomyces cerevisiae (strain ATCC 204508 / S288c) GN=CAF120 PE=1 SV=1	--	--	--
c118506.graph_c0	0.0862516	3.31849	0.00725949	3.35299	up	predicted protein [Nectria haematococca mpVI 77-13-4]	Dipeptidyl peptidase 3 OS=Dictyostelium discoideum GN=dpp3-1 PE=3 SV=1	--	Cellular Component: nucleus (GO:0005634);; Cellular Component: cytoplasm (GO:0005737);; Biological Process: proteolysis (GO:0006508);; Molecular Function: dipeptidyl-peptidase activity (GO:0008239);;	K01277|7e-27|ppp:PHYPADRAFT_234894|hypothetical protein
c203857.graph_c0	0.390418	10.3717	3.79655e-05	4.07667	up	hypothetical protein BN14_11614 [Rhizoctonia solani AG-1 IB]	Endoglucanase 3 OS=Humicola insolens GN=CMC3 PE=1 SV=1	Carbohydrate transport and metabolism	Molecular Function: hydrolase activity, hydrolyzing O-glycosyl compounds (GO:0004553);; Biological Process: metabolic process (GO:0008152);;	--
c216452.graph_c0	0.12107	5.43448	0.0030693	3.56108	up	predicted protein [Nectria haematococca mpVI 77-13-4]	V-type proton ATPase subunit D OS=Neurospora crassa (strain ATCC 24698 / 74-OR23-1A / CBS 708.71 / DSM 1257 / FGSC 987) GN=vma-8 PE=2 SV=2	Energy production and conversion	Biological Process: vacuolar acidification (GO:0007035);; Biological Process: proton transport (GO:0015992);; Cellular Component: vacuolar proton-transporting V-type ATPase complex (GO:0016471);; Molecular Function: proton-transporting ATPase activity, rotational mechanism (GO:0046961);;	K02149|1e-61|vvi:100259129|hypothetical protein LOC100259129
c183008.graph_c0	0.285533	8.42241	0.000327633	3.82921	up	BTB/POZ-like protein [Macrophomina phaseolina MS6]	--	--	--	--
c165381.graph_c0	0	8.43521	6.53878e-07	5.52159	up	hypothetical protein NECHADRAFT_81430 [Nectria haematococca mpVI 77-13-4]	--	--	Biological Process: metabolic process (GO:0008152);; Molecular Function: hydrolase activity (GO:0016787);;	--
c174188.graph_c1	0.0647297	7.55434	1.02702e-07	5.49589	up	predicted protein [Nectria haematococca mpVI 77-13-4]	Stage V sporulation protein K OS=Bacillus subtilis (strain 168) GN=spoVK PE=2 SV=3	Posttranslational modification, protein turnover, chaperones	Molecular Function: ATP binding (GO:0005524);; Molecular Function: nucleoside-triphosphatase activity (GO:0017111);;	--
c172784.graph_c0	0.461878	9.55165	0.00015529	3.76479	up	hypothetical protein TRIATDRAFT_301396 [Trichoderma atroviride IMI 206040]	Uncharacterized protein AFUA_6G02800 OS=Neosartorya fumigata (strain ATCC MYA-4609 / Af293 / CBS 101355 / FGSC A1100) GN=AFUA_6G02800 PE=1 SV=1	--	--	--
c199369.graph_c0	0.862105	15.5794	0.000199193	3.65982	up	hypothetical protein BN14_07250 [Rhizoctonia solani AG-1 IB]	Polygalacturonase OS=Saccharomyces cerevisiae (strain ATCC 204508 / S288c) GN=PGU1 PE=1 SV=1	--	Biological Process: metabolic process (GO:0008152);; Molecular Function: hydrolase activity, acting on glycosyl bonds (GO:0016798);;	--
c145554.graph_c0	0	5.08025	0.00492009	3.6649	up	hypothetical protein NECHADRAFT_100393 [Nectria haematococca mpVI 77-13-4]	30S ribosomal protein S5 OS=Erythrobacter litoralis (strain HTCC2594) GN=rpsE PE=3 SV=1	--	--	--
c215248.graph_c0	0.403878	6.73356	0.00132123	3.36311	up	endo-1,4-beta-xylanase [Hypocrea rufa]	Endo-1,4-beta-xylanase 2 OS=Hypocrea jecorina GN=xyn2 PE=1 SV=1	--	Molecular Function: endo-1,4-beta-xylanase activity (GO:0031176);; Biological Process: xylan catabolic process (GO:0045493);;	--
c89792.graph_c0	0.33139	4.25003	0.00988067	2.92675	up	hypothetical protein TRIATDRAFT_51127 [Trichoderma atroviride IMI 206040]	Glycoprotein gp2 OS=Equine herpesvirus 1 (strain Ab4p) GN=EUs4 PE=4 SV=1	--	--	--
c219492.graph_c0	0	4.68472	0.00326028	3.76367	up	alpha subunit of hypothetical CAAX farnesyltransferase [Trichoderma atroviride IMI 206040]	Protein farnesyltransferase/geranylgeranyltransferase type-1 subunit alpha OS=Candida albicans GN=RAM2 PE=1 SV=1	--	Molecular Function: protein prenyltransferase activity (GO:0008318);; Biological Process: protein prenylation (GO:0018342);;	--
c217697.graph_c0	0.590005	6.16147	0.00475171	2.93238	up	hypothetical protein TRIATDRAFT_50294 [Trichoderma atroviride IMI 206040]	Uncharacterized MFS-type transporter C1271.10c OS=Schizosaccharomyces pombe (strain 972 / ATCC 24843) GN=SPBC1271.10c PE=1 SV=1	--	Cellular Component: integral component of membrane (GO:0016021);; Biological Process: transmembrane transport (GO:0055085);;	--
c87250.graph_c0	0	3.23326	0.00399558	3.71513	up	hypothetical protein [Podospora anserina S mat+]	cAMP-independent regulatory protein pac2 OS=Schizosaccharomyces pombe (strain 972 / ATCC 24843) GN=pac2 PE=2 SV=1	--	--	--
c196694.graph_c1	4.84914	66.898	0.000381396	3.48983	up	glycoside hydrolase family 72 protein [Trichoderma atroviride IMI 206040]	1,3-beta-glucanosyltransferase gel4 OS=Neosartorya fumigata (strain ATCC MYA-4609 / Af293 / CBS 101355 / FGSC A1100) GN=gel4 PE=3 SV=1	--	Biological Process: carbohydrate metabolic process (GO:0005975);; Molecular Function: hydrolase activity (GO:0016787);;	--
c226466.graph_c0	0.155053	3.38051	0.00948566	3.14948	up	hypothetical protein TRIATDRAFT_163678, partial [Trichoderma atroviride IMI 206040]	Uncharacterized RNA-binding protein C17H9.04c OS=Schizosaccharomyces pombe (strain 972 / ATCC 24843) GN=SPAC17H9.04c PE=1 SV=1	--	Molecular Function: nucleotide binding (GO:0000166);; Molecular Function: nucleic acid binding (GO:0003676);; Molecular Function: zinc ion binding (GO:0008270);;	--
c198863.graph_c0	0	17.9234	1.10308e-10	7.08068	up	hypothetical protein VOLCADRAFT_63308 [Volvox carteri f. nagariensis]	Mucin-2 OS=Homo sapiens GN=MUC2 PE=1 SV=2	--	--	--
c207377.graph_c0	0.386526	6.77475	0.000963777	3.43331	up	uncharacterized protein FFUJ_00906 [Fusarium fujikuroi IMI 58289]	--	--	--	--
c166959.graph_c2	0	3.52954	0.000244462	4.34504	up	predicted protein [Trichoderma reesei QM6a]	Uncharacterized abhydrolase domain-containing protein DDB_G0269086 OS=Dictyostelium discoideum GN=DDB_G0269086 PE=1 SV=2	--	--	--
c215765.graph_c0	0.672218	7.05361	0.00637923	2.89022	up	hypothetical protein TRIATDRAFT_299257 [Trichoderma atroviride IMI 206040]	Uncharacterized zinc-type alcohol dehydrogenase-like protein YbdR OS=Escherichia coli (strain K12) GN=ybdR PE=3 SV=1	--	Molecular Function: zinc ion binding (GO:0008270);; Molecular Function: oxidoreductase activity (GO:0016491);; Biological Process: oxidation-reduction process (GO:0055114);;	--
c152968.graph_c0	0.0577831	15.4881	9.66905e-09	6.0655	up	hypothetical protein TRIATDRAFT_227291, partial [Trichoderma atroviride IMI 206040]	GTPase IMAP family member 4 OS=Homo sapiens GN=GIMAP4 PE=1 SV=1	--	Molecular Function: GTP binding (GO:0005525);;	--
c161157.graph_c0	0.42169	7.24686	0.000336064	3.5649	up	hypothetical protein TRIATDRAFT_172735, partial [Trichoderma atroviride IMI 206040]	Protein sip-5 OS=Neurospora crassa (strain ATCC 24698 / 74-OR23-1A / CBS 708.71 / DSM 1257 / FGSC 987) GN=sip-5 PE=3 SV=1	--	--	--
c206563.graph_c0	3.48047	76.5687	1.38414e-05	4.17631	up	hypothetical protein FOXB_11399 [Fusarium oxysporum Fo5176]	von Willebrand factor A domain-containing protein 5A OS=Homo sapiens GN=VWA5A PE=2 SV=2	General function prediction only	--	--
c87767.graph_c0	0.0938516	8.78651	2.7476e-05	4.57601	up	hypothetical protein TRIATDRAFT_80848 [Trichoderma atroviride IMI 206040]	--	--	Molecular Function: protein tyrosine phosphatase activity (GO:0004725);; Biological Process: peptidyl-tyrosine dephosphorylation (GO:0035335);;	--
c90877.graph_c0	0	5.94451	0.000744596	4.10244	up	predicted protein [Trichoderma reesei QM6a]	UBX domain-containing protein 1 OS=Emericella nidulans (strain FGSC A4 / ATCC 38163 / CBS 112.46 / NRRL 194 / M139) GN=ubx1 PE=3 SV=1	--	--	--
c215080.graph_c0	0.429155	7.06326	0.000322987	3.54675	up	hypothetical protein TRIATDRAFT_212999 [Trichoderma atroviride IMI 206040]	NADH kinase pos5, mitochondrial OS=Schizosaccharomyces pombe (strain 972 / ATCC 24843) GN=pos5 PE=3 SV=2	Carbohydrate transport and metabolism	Molecular Function: NAD+ kinase activity (GO:0003951);; Biological Process: NADP biosynthetic process (GO:0006741);; Biological Process: phosphorylation (GO:0016310);; Biological Process: NAD metabolic process (GO:0019674);;	--
c189575.graph_c1	1.92432	52.3343	2.72539e-06	4.41949	up	glycosyltransferase family 32 protein [Trichoderma atroviride IMI 206040]	Mannosyl phosphorylinositol ceramide synthase SUR1 OS=Saccharomyces cerevisiae (strain ATCC 204508 / S288c) GN=SUR1 PE=1 SV=1	--	Molecular Function: transferase activity (GO:0016740);;	K05528|2e-08|ota:Ot10g00870|alpha 1,6 mannosyltransferase (ISS)
c127377.graph_c0	0.428806	5.49936	0.00269845	3.12349	up	pap2 domain containing protein [Colletotrichum gloeosporioides Nara gc5]	Lipid phosphate phosphatase 2 OS=Arabidopsis thaliana GN=LPP2 PE=2 SV=1	Lipid transport and metabolism	Molecular Function: catalytic activity (GO:0003824);; Biological Process: metabolic process (GO:0008152);; Cellular Component: membrane (GO:0016020);;	--
c184138.graph_c0	0.286663	8.0268	4.08562e-05	4.09485	up	hypothetical protein TRIATDRAFT_299866 [Trichoderma atroviride IMI 206040]	Peroxisome biogenesis protein 19-1 OS=Arabidopsis thaliana GN=PEX19-1 PE=1 SV=1	--	Cellular Component: peroxisome (GO:0005777);;	K13337|2e-23|osa:4330220|Os02g0661000
c220714.graph_c0	0	4.66457	0.000744596	4.10244	up	hypothetical protein TRIATDRAFT_78316 [Trichoderma atroviride IMI 206040]	Rho GTPase-activating protein 21 OS=Xenopus tropicalis GN=arhgap21 PE=2 SV=1	--	Cellular Component: intracellular (GO:0005622);; Biological Process: signal transduction (GO:0007165);;	--
c187591.graph_c0	5.11057	50.7952	0.00369633	2.95735	up	hypothetical protein PTT_17745 [Pyrenophora teres f. teres 0-1]	Alcohol dehydrogenase 1 OS=Neurospora crassa (strain ATCC 24698 / 74-OR23-1A / CBS 708.71 / DSM 1257 / FGSC 987) GN=adh-1 PE=3 SV=1	General function prediction only	Biological Process: amino acid catabolic process to alcohol via Ehrlich pathway (GO:0000947);; Molecular Function: alcohol dehydrogenase (NAD) activity (GO:0004022);; Cellular Component: nucleus (GO:0005634);; Cellular Component: mitochondrion (GO:0005739);; Biological Process: NADH oxidation (GO:0006116);; Molecular Function: zinc ion binding (GO:0008270);; Molecular Function: methylglyoxal redu…	K13953|2e-92|zma:100274539|hypothetical protein LOC100274539
c117128.graph_c0	0	3.90576	0.000883875	4.0642	up	hypothetical protein TRIATDRAFT_249572 [Trichoderma atroviride IMI 206040]	Probable DNA repair helicase ercc3 OS=Schizosaccharomyces pombe (strain 972 / ATCC 24843) GN=ercc3 PE=1 SV=1	--	Molecular Function: DNA binding (GO:0003677);; Molecular Function: ATP-dependent DNA helicase activity (GO:0004003);; Molecular Function: ATP binding (GO:0005524);; Biological Process: nucleotide-excision repair (GO:0006289);;	K10843|3e-91|osa:4325640|Os01g0691600
c204505.graph_c1	0.25372	9.76174	0.000319565	3.92999	up	glycosyltransferase family 15 protein [Trichoderma atroviride IMI 206040]	Glycolipid 2-alpha-mannosyltransferase 1 OS=Candida albicans (strain SC5314 / ATCC MYA-2876) GN=MNT1 PE=3 SV=1	Carbohydrate transport and metabolism	Molecular Function: alpha-1,2-mannosyltransferase activity (GO:0000026);; Biological Process: cell wall mannoprotein biosynthetic process (GO:0000032);; Cellular Component: Golgi apparatus (GO:0005794);; Biological Process: N-glycan processing (GO:0006491);; Biological Process: protein O-linked glycosylation (GO:0006493);; Cellular Component: membrane (GO:0016020);;	--
c228192.graph_c0	0.165714	2.90451	0.00767592	3.10869	up	hypothetical protein TRIATDRAFT_184152, partial [Trichoderma atroviride IMI 206040]	Flocculation protein FLO11 OS=Saccharomyces cerevisiae (strain ATCC 204508 / S288c) GN=MUC1 PE=1 SV=2	--	--	--
c215821.graph_c0	0.342923	5.62935	0.00237848	3.26938	up	predicted protein [Nectria haematococca mpVI 77-13-4]	--	--	Molecular Function: sequence-specific DNA binding transcription factor activity (GO:0003700);; Cellular Component: nucleus (GO:0005634);; Biological Process: regulation of transcription, DNA-templated (GO:0006355);; Molecular Function: sequence-specific DNA binding (GO:0043565);;	--
c195456.graph_c0	0.423318	6.4062	0.00386046	3.15613	up	predicted protein [Nectria haematococca mpVI 77-13-4]	Serine/threonine-protein kinase ppk13 OS=Schizosaccharomyces pombe (strain 972 / ATCC 24843) GN=ppk13 PE=3 SV=2	--	Molecular Function: protein serine/threonine kinase activity (GO:0004674);; Molecular Function: ATP binding (GO:0005524);; Biological Process: protein phosphorylation (GO:0006468);;	K08856|1e-29|zma:100194392|pco100533a
c214031.graph_c0	0.549965	7.27362	0.000920541	3.2912	up	hypothetical protein AOL_s00173g369 [Arthrobotrys oligospora ATCC 24927]	Probable indole-3-pyruvate monooxygenase YUCCA3 OS=Arabidopsis thaliana GN=YUC3 PE=2 SV=1	Inorganic ion transport and metabolism	Molecular Function: oxidoreductase activity (GO:0016491);; Biological Process: oxidation-reduction process (GO:0055114);;	--
c215259.graph_c0	0.245968	7.41308	9.5163e-05	4.01798	up	hypothetical protein TRIATDRAFT_134074 [Trichoderma atroviride IMI 206040]	COP9 signalosome complex subunit 5 OS=Gibberella zeae (strain PH-1 / ATCC MYA-4620 / FGSC 9075 / NRRL 31084) GN=RRI1 PE=3 SV=1	General function prediction only	Cellular Component: cytoplasm (GO:0005737);; Biological Process: proteolysis (GO:0006508);; Cellular Component: COP9 signalosome (GO:0008180);; Molecular Function: metallopeptidase activity (GO:0008237);; Molecular Function: metal ion binding (GO:0046872);;	K09613|1e-126|ppp:PHYPADRAFT_192990|hypothetical protein
c123690.graph_c0	0.219504	4.03498	0.00588797	3.17395	up	hypothetical protein TRIATDRAFT_156750 [Trichoderma atroviride IMI 206040]	Glucose-repressible alcohol dehydrogenase transcriptional effector OS=Neurospora crassa (strain ATCC 24698 / 74-OR23-1A / CBS 708.71 / DSM 1257 / FGSC 987) GN=ccr-4 PE=3 SV=2	RNA processing and modification	Molecular Function: endonuclease activity (GO:0004519);; Molecular Function: exonuclease activity (GO:0004527);;	K12603|1e-17|ota:Ot10g01040|Glucose-repressible alcohol dehydrogenase transcriptional effector CCR4 and related proteins (ISS)
c184413.graph_c0	0.218391	6.1268	1.79159e-05	4.19833	up	hypothetical protein TRIATDRAFT_226915 [Trichoderma atroviride IMI 206040]	--	--	--	--
c200849.graph_c1	1.81931	17.8677	0.00364585	2.96662	up	hypothetical protein TRIATDRAFT_155534 [Trichoderma atroviride IMI 206040]	Glycylpeptide N-tetradecanoyltransferase OS=Gibberella zeae (strain PH-1 / ATCC MYA-4620 / FGSC 9075 / NRRL 31084) GN=NMT1 PE=3 SV=1	Lipid transport and metabolism	Molecular Function: glycylpeptide N-tetradecanoyltransferase activity (GO:0004379);; Cellular Component: cytoplasm (GO:0005737);; Biological Process: N-terminal protein myristoylation (GO:0006499);;	K00671|1e-119|pop:POPTR_561044|hypothetical protein
c193642.graph_c0	0.7067	21.2232	4.29955e-06	4.40507	up	hypothetical protein TRIATDRAFT_197352 [Trichoderma atroviride IMI 206040]	--	--	--	--
c154679.graph_c0	0.141857	5.3366	6.35716e-05	4.17035	up	hypothetical protein TRIATDRAFT_247841, partial [Trichoderma atroviride IMI 206040]	Mucin-5AC (Fragments) OS=Homo sapiens GN=MUC5AC PE=1 SV=3	--	--	--
c218364.graph_c0	0	4.87926	1.22002e-05	4.95921	up	hypothetical protein TRIATDRAFT_313741 [Trichoderma atroviride IMI 206040]	--	--	Molecular Function: Ran GTPase binding (GO:0008536);;	--
c174935.graph_c0	0.266074	5.45978	0.00312981	3.32523	up	hypothetical protein FOXB_13185 [Fusarium oxysporum Fo5176]	Protein bli-3 OS=Neurospora crassa (strain ATCC 24698 / 74-OR23-1A / CBS 708.71 / DSM 1257 / FGSC 987) GN=bli-3 PE=2 SV=1	--	Molecular Function: pyridoxamine-phosphate oxidase activity (GO:0004733);; Molecular Function: FMN binding (GO:0010181);; Biological Process: pyridoxal phosphate biosynthetic process (GO:0042823);; Biological Process: oxidation-reduction process (GO:0055114);;	--
c167547.graph_c0	0	12.7747	8.93968e-06	5.02042	up	hypothetical protein NECHADRAFT_74951 [Nectria haematococca mpVI 77-13-4]	Polyadenylation factor subunit 2 OS=Cryptococcus neoformans var. neoformans serotype D (strain B-3501A) GN=PFS2 PE=3 SV=1	--	Molecular Function: nucleotide binding (GO:0000166);; Molecular Function: nucleic acid binding (GO:0003676);;	--
c205021.graph_c0	1.53768	30.7162	2.8416e-05	3.97324	up	hypothetical protein TRIATDRAFT_162609, partial [Trichoderma atroviride IMI 206040]	Protein app1 OS=Schizosaccharomyces pombe (strain 972 / ATCC 24843) GN=app1 PE=2 SV=1	--	Molecular Function: actin binding (GO:0003779);; Cellular Component: intracellular (GO:0005622);;	--
c224797.graph_c0	0.0521871	4.01575	0.000105423	4.30229	up	hypothetical protein TRIATDRAFT_41949 [Trichoderma atroviride IMI 206040]	GPI transamidase component PIG-S homolog OS=Schizosaccharomyces pombe (strain 972 / ATCC 24843) GN=gpi17 PE=3 SV=1	--	Biological Process: attachment of GPI anchor to protein (GO:0016255);; Cellular Component: GPI-anchor transamidase complex (GO:0042765);;	--
c129300.graph_c1	0.135021	5.10829	0.000356402	3.90661	up	hypothetical protein TRIATDRAFT_135674 [Trichoderma atroviride IMI 206040]	Splicing factor U2AF 50 kDa subunit OS=Drosophila melanogaster GN=U2af50 PE=2 SV=1	General function prediction only	Molecular Function: nucleotide binding (GO:0000166);; Molecular Function: RNA binding (GO:0003723);; Cellular Component: nucleus (GO:0005634);; Biological Process: mRNA processing (GO:0006397);;	K12837|2e-43|ota:Ot03g00380|U2 snRNP auxiliary factor, large subunit (ISS)
c215034.graph_c0	0.726204	8.73136	0.001703	3.15562	up	putative PTH11-typeG-protein-coupled receptor [Trichoderma atroviride IMI 206040]	--	--	--	--
c205242.graph_c2	0.293061	6.95314	0.005975	3.26427	up	hypothetical protein TRIATDRAFT_41061 [Trichoderma atroviride IMI 206040]	--	--	--	--
c209875.graph_c0	9.92567	157.61	0.00015296	3.70448	up	hypothetical protein FOXB_07539 [Fusarium oxysporum Fo5176]	Probable glycosidase crf1 OS=Neosartorya fumigata (strain ATCC MYA-4609 / Af293 / CBS 101355 / FGSC A1100) GN=crf1 PE=1 SV=2	--	Molecular Function: hydrolase activity, hydrolyzing O-glycosyl compounds (GO:0004553);; Biological Process: carbohydrate metabolic process (GO:0005975);; Cellular Component: fungal-type cell wall (GO:0009277);; Cellular Component: membrane (GO:0016020);; Molecular Function: IgE binding (GO:0019863);;	--
c200412.graph_c0	0	42.7881	6.99441e-15	8.73355	up	hypothetical protein NECHADRAFT_47830 [Nectria haematococca mpVI 77-13-4]	--	--	--	--
c149939.graph_c1	0	7.54786	7.9861e-05	4.58002	up	hypothetical protein TRIATDRAFT_299334 [Trichoderma atroviride IMI 206040]	--	--	--	--
c212537.graph_c0	6.86693	71.5148	0.00270601	3.09217	up	hypothetical protein TRIATDRAFT_322636 [Trichoderma atroviride IMI 206040]	--	--	Biological Process: sporocarp development involved in asexual reproduction (GO:0000905);; Cellular Component: extracellular region (GO:0005576);; Biological Process: sexual sporulation resulting in formation of a cellular spore (GO:0043935);; Biological Process: phialide development (GO:0070790);;	--
c215870.graph_c0	0	7.56826	1.03948e-06	5.43433	up	hypothetical protein TRIATDRAFT_318539 [Trichoderma atroviride IMI 206040]	Protein AIM2 OS=Saccharomyces cerevisiae (strain ATCC 204508 / S288c) GN=AIM2 PE=1 SV=1	Secondary metabolites biosynthesis, transport and catabolism	Molecular Function: hydrolase activity (GO:0016787);;	--
c154727.graph_c0	0.33196	8.15988	0.000101802	3.91027	up	hypothetical protein NECHADRAFT_63695 [Nectria haematococca mpVI 77-13-4]	Mucin-2 OS=Homo sapiens GN=MUC2 PE=1 SV=2	--	Cellular Component: membrane (GO:0016020);;	--
c161701.graph_c0	0.274129	10.3712	0.000356402	3.90661	up	hypothetical protein NECHADRAFT_70875 [Nectria haematococca mpVI 77-13-4]	Ubiquitin carboxyl-terminal hydrolase isozyme L3 OS=Homo sapiens GN=UCHL3 PE=1 SV=1	--	Molecular Function: ubiquitin thiolesterase activity (GO:0004221);; Molecular Function: GTP binding (GO:0005525);; Cellular Component: intracellular (GO:0005622);; Biological Process: ubiquitin-dependent protein catabolic process (GO:0006511);; Biological Process: small GTPase mediated signal transduction (GO:0007264);;	K05609|1e-41|ppp:PHYPADRAFT_232845|hypothetical protein
c172539.graph_c0	0.109709	5.0652	0.00260824	3.59932	up	hypothetical protein TRIATDRAFT_79762 [Trichoderma atroviride IMI 206040]	Vegetative cell wall protein gp1 OS=Chlamydomonas reinhardtii GN=GP1 PE=2 SV=1	Cell wall/membrane/envelope biogenesis	Molecular Function: adenyl nucleotide binding (GO:0030554);;	--
c171543.graph_c0	0.31916	4.57071	0.00334397	3.15035	up	hypothetical protein TRIVIDRAFT_204989 [Trichoderma virens Gv29-8]	Integumentary mucin C.1 (Fragment) OS=Xenopus laevis PE=2 SV=1	--	--	--
c182737.graph_c0	0.410433	5.92169	0.00936569	2.99112	up	hypothetical protein NECHADRAFT_36251 [Nectria haematococca mpVI 77-13-4]	--	--	--	--
c199405.graph_c0	5.67225	153.879	2.69341e-06	4.4764	up	Altered inheritance of mitochondria protein 6 [Fusarium oxysporum f. sp. cubense race 1]	Altered inheritance of mitochondria protein 6 OS=Ashbya gossypii (strain ATCC 10895 / CBS 109.51 / FGSC 9923 / NRRL Y-1056) GN=AIM6 PE=3 SV=1	--	Biological Process: lipid metabolic process (GO:0006629);; Molecular Function: phosphoric diester hydrolase activity (GO:0008081);;	--
c124675.graph_c0	0.276633	3.68968	0.00795443	2.98097	up	hypothetical protein TRIATDRAFT_172728, partial [Trichoderma atroviride IMI 206040]	Uncharacterized protein DKFZp434B061 OS=Homo sapiens PE=2 SV=2	--	--	--
c122496.graph_c0	0.099717	3.83656	0.00725949	3.35299	up	predicted protein [Nectria haematococca mpVI 77-13-4]	--	--	--	--
c240725.graph_c0	0	3.1382	0.00608859	3.61286	up	predicted protein [Nectria haematococca mpVI 77-13-4]	Uncharacterized transcriptional regulatory protein C1F7.11c OS=Schizosaccharomyces pombe (strain 972 / ATCC 24843) GN=SPAC1F7.11c PE=4 SV=1	--	--	--
c195438.graph_c0	2.93305	42.5418	0.000264859	3.53307	up	mitochondrial F1F0-ATP synthase, subunit delta [Trichoderma atroviride IMI 206040]	ATP synthase subunit 5, mitochondrial OS=Neurospora crassa (strain ATCC 24698 / 74-OR23-1A / CBS 708.71 / DSM 1257 / FGSC 987) GN=atp-5 PE=3 SV=2	--	Cellular Component: mitochondrial proton-transporting ATP synthase complex (GO:0005753);; Biological Process: ATP synthesis coupled proton transport (GO:0015986);; Molecular Function: proton-transporting ATP synthase activity, rotational mechanism (GO:0046933);; Molecular Function: proton-transporting ATPase activity, rotational mechanism (GO:0046961);;	K02137|7e-79|zma:100191583|hypothetical protein LOC100191583
c186052.graph_c0	3.34418	94.7723	2.01259e-06	4.54372	up	hypothetical protein TRIATDRAFT_141284 [Trichoderma atroviride IMI 206040]	Putative transcription factor kapC OS=Neosartorya fumigata (strain ATCC MYA-4609 / Af293 / CBS 101355 / FGSC A1100) GN=kapC PE=3 SV=2	--	Molecular Function: sequence-specific DNA binding transcription factor activity (GO:0003700);; Biological Process: regulation of transcription, DNA-templated (GO:0006355);; Molecular Function: sequence-specific DNA binding (GO:0043565);;	--
c88747.graph_c0	0	3.83366	0.00947087	3.50278	up	conserved hypothetical protein [Pyrenophora tritici-repentis Pt-1C-BFP]	Fibroin heavy chain OS=Bombyx mori GN=FIBH PE=1 SV=4	--	--	--
c177372.graph_c0	0.142999	5.13503	0.000498565	3.83413	up	putative heat shock protein 30 protein [Togninia minima UCRPA7]	30 kDa heat shock protein OS=Neurospora crassa (strain ATCC 24698 / 74-OR23-1A / CBS 708.71 / DSM 1257 / FGSC 987) GN=hsp30 PE=3 SV=1	--	--	--
c193770.graph_c1	0.807793	21.1636	4.19137e-05	4.05694	up	hypothetical protein TRIATDRAFT_150843 [Trichoderma atroviride IMI 206040]	Neutral ceramidase OS=Arabidopsis thaliana GN=At2g38010 PE=2 SV=1	--	--	--
c198351.graph_c0	1.26687	30.193	9.39798e-06	4.19272	up	hypothetical protein NECHADRAFT_64607 [Nectria haematococca mpVI 77-13-4]	--	--	Molecular Function: catalytic activity (GO:0003824);; Biological Process: carbohydrate catabolic process (GO:0016052);; Molecular Function: carbohydrate binding (GO:0030246);;	--
c88383.graph_c0	0.114974	6.3036	1.23438e-06	4.86614	up	hypothetical protein TRIATDRAFT_318671 [Trichoderma atroviride IMI 206040]	Zinc finger protein GLIS2 OS=Mus musculus GN=Glis2 PE=1 SV=1	General function prediction only	Molecular Function: binding (GO:0005488);;	--
c153418.graph_c2	0.0672473	3.3635	0.00162817	3.70832	up	hypothetical protein TRIATDRAFT_128421 [Trichoderma atroviride IMI 206040]	Importin-11 OS=Homo sapiens GN=IPO11 PE=1 SV=1	--	Cellular Component: nucleus (GO:0005634);; Biological Process: intracellular protein transport (GO:0006886);; Molecular Function: Ran GTPase binding (GO:0008536);;	--
c191056.graph_c0	0.762519	17.0878	1.88196e-05	4.07229	up	hypothetical protein TRIATDRAFT_35737 [Trichoderma atroviride IMI 206040]	L-pipecolate oxidase OS=Schizosaccharomyces pombe (strain 972 / ATCC 24843) GN=fap1 PE=1 SV=1	Amino acid transport and metabolism	Molecular Function: oxidoreductase activity (GO:0016491);; Biological Process: oxidation-reduction process (GO:0055114);;	--
c190866.graph_c0	0.103147	5.82049	0.000781864	3.87348	up	hypothetical protein MAC_02331 [Metarhizium acridum CQMa 102]	Mucin-2 OS=Homo sapiens GN=MUC2 PE=1 SV=2	--	--	--
c87648.graph_c0	0.111188	4.49181	0.000232195	3.99792	up	hypothetical protein FOXB_11766 [Fusarium oxysporum Fo5176]	Mannan endo-1,6-alpha-mannosidase DCW1 OS=Ashbya gossypii (strain ATCC 10895 / CBS 109.51 / FGSC 9923 / NRRL Y-1056) GN=DCW1 PE=3 SV=2	--	Molecular Function: mannan endo-1,6-alpha-mannosidase activity (GO:0008496);; Biological Process: carbohydrate catabolic process (GO:0016052);;	--
c222338.graph_c0	0.0949158	3.89529	0.00509458	3.43986	up	hypothetical protein NECHADRAFT_34347 [Nectria haematococca mpVI 77-13-4]	ADP-ribosylation factor GTPase-activating protein GCS1 OS=Saccharomyces cerevisiae (strain ATCC 204508 / S288c) GN=GCS1 PE=1 SV=1	--	Molecular Function: ARF GTPase activator activity (GO:0008060);; Molecular Function: zinc ion binding (GO:0008270);; Biological Process: regulation of ARF GTPase activity (GO:0032312);;	K12492|1e-43|ppp:PHYPADRAFT_167531|hypothetical protein
c211636.graph_c0	4.88253	44.1555	0.00894393	2.90567	up	probable fimbrin [Fusarium fujikuroi IMI 58289]	Fimbrin OS=Saccharomyces cerevisiae (strain ATCC 204508 / S288c) GN=SAC6 PE=1 SV=1	--	Molecular Function: actin binding (GO:0003779);; Molecular Function: calcium ion binding (GO:0005509);;	--
c100092.graph_c0	0.218308	5.55953	5.12594e-05	4.01665	up	SEC16 protein [Trichoderma atroviride IMI 206040]	COPII coat assembly protein SEC16 OS=Chaetomium globosum (strain ATCC 6205 / CBS 148.51 / DSM 1962 / NBRC 6347 / NRRL 1970) GN=SEC16 PE=3 SV=1	--	Biological Process: COPII vesicle coating (GO:0048208);;	--
c120760.graph_c0	0	4.74463	0.000244462	4.34504	up	hypothetical protein TRIATDRAFT_132043 [Trichoderma atroviride IMI 206040]	Telomerase-binding protein EST1A OS=Pongo abelii GN=SMG6 PE=2 SV=1	--	--	--
c224705.graph_c0	0.0594259	3.582	0.000517635	3.96419	up	hypothetical protein FPSE_03893 [Fusarium pseudograminearum CS3096]	--	--	Molecular Function: zinc ion binding (GO:0008270);;	--
c87130.graph_c0	0.0858223	4.07243	0.0022229	3.63658	up	predicted protein [Nectria haematococca mpVI 77-13-4]	COP9 signalosome complex subunit 5 OS=Gibberella zeae (strain PH-1 / ATCC MYA-4620 / FGSC 9075 / NRRL 31084) GN=RRI1 PE=3 SV=1	General function prediction only	Cellular Component: cytoplasm (GO:0005737);; Biological Process: proteolysis (GO:0006508);; Cellular Component: COP9 signalosome (GO:0008180);; Molecular Function: metallopeptidase activity (GO:0008237);; Molecular Function: metal ion binding (GO:0046872);;	K09613|5e-94|osa:4337249|Os04g0654700
c182933.graph_c0	0.776167	16.5904	9.39178e-05	3.84646	up	hypothetical protein TRIATDRAFT_206334 [Trichoderma atroviride IMI 206040]	Uncharacterized protein C594.04c OS=Schizosaccharomyces pombe (strain 972 / ATCC 24843) GN=SPCC594.04c PE=3 SV=2	--	--	--
c197864.graph_c0	0.822267	17.4	2.70979e-05	3.99773	up	hypothetical protein TRIATDRAFT_133085 [Trichoderma atroviride IMI 206040]	Suppressor protein SRP40 OS=Saccharomyces cerevisiae (strain ATCC 204508 / S288c) GN=SRP40 PE=1 SV=2	--	Molecular Function: catalytic activity (GO:0003824);; Biological Process: carbohydrate catabolic process (GO:0016052);; Molecular Function: carbohydrate binding (GO:0030246);;	--
c175822.graph_c0	1.67537	19.0308	0.00284982	3.05146	up	hypothetical protein TRIATDRAFT_297447 [Trichoderma atroviride IMI 206040]	Adenylate kinase OS=Magnaporthe oryzae (strain 70-15 / ATCC MYA-4617 / FGSC 8958) GN=ADK1 PE=3 SV=1	Nucleotide transport and metabolism	Molecular Function: adenylate kinase activity (GO:0004017);; Molecular Function: ATP binding (GO:0005524);; Cellular Component: mitochondrial intermembrane space (GO:0005758);; Biological Process: ADP biosynthetic process (GO:0006172);; Biological Process: DNA replication initiation (GO:0006270);; Biological Process: nucleotide phosphorylation (GO:0046939);;	K00939|1e-81|ppp:PHYPADRAFT_105020|hypothetical protein
c166408.graph_c1	0	18.5796	3.17867e-07	5.65624	up	hypothetical protein BBA_00458 [Beauveria bassiana ARSEF 2860]	--	--	--	--
c198082.graph_c0	0.364541	12.5061	4.0453e-06	4.48528	up	hypothetical protein TRIATDRAFT_155819 [Trichoderma atroviride IMI 206040]	Cuticle collagen 2 OS=Caenorhabditis elegans GN=col-2 PE=2 SV=1	--	--	--
c198877.graph_c1	1.71909	14.9141	0.00798321	2.78057	up	hypothetical protein TRIATDRAFT_297851 [Trichoderma atroviride IMI 206040]	Formin-like protein 3 OS=Oryza sativa subsp. japonica GN=FH3 PE=2 SV=2	--	--	--
c190834.graph_c0	1.46825	13.9053	0.00920141	2.78041	up	translationally-controlled tumor protein [Gloeophyllum trabeum ATCC 11539]	Translationally-controlled tumor protein homolog OS=Cryptococcus neoformans var. neoformans serotype D (strain JEC21 / ATCC MYA-565) GN=CNM01460 PE=3 SV=1	--	Cellular Component: cytoplasm (GO:0005737);; Cellular Component: microtubule (GO:0005874);; Biological Process: translation (GO:0006412);;	--
c153906.graph_c0	0.809331	12.7149	0.000963838	3.37599	up	hypothetical protein TRIATDRAFT_297170 [Trichoderma atroviride IMI 206040]	Histone-lysine N-methyltransferase 2E OS=Homo sapiens GN=KMT2E PE=1 SV=1	--	Molecular Function: oxidoreductase activity (GO:0016491);; Biological Process: oxidation-reduction process (GO:0055114);;	--
c210370.graph_c0	1.95985	18.8511	0.00468343	2.90297	up	predicted protein [Nectria haematococca mpVI 77-13-4]	26S proteasome non-ATPase regulatory subunit 3 OS=Mus musculus GN=Psmd3 PE=1 SV=3	--	Cellular Component: proteasome complex (GO:0000502);; Molecular Function: enzyme regulator activity (GO:0030234);; Biological Process: regulation of protein catabolic process (GO:0042176);; Biological Process: regulation of catalytic activity (GO:0050790);;	K03033|3e-89|ppp:PHYPADRAFT_77457|hypothetical protein
c194380.graph_c0	0.615965	6.58947	0.00208626	3.09462	up	hypothetical protein TRIATDRAFT_226605 [Trichoderma atroviride IMI 206040]	Uncharacterized protein DDB_G0274915 OS=Dictyostelium discoideum GN=DDB_G0274915 PE=4 SV=2	--	Biological Process: single-organism cellular process (GO:0044763);;	--
c184506.graph_c0	1.09336	16.6263	0.000433742	3.46585	up	hypothetical protein TRIATDRAFT_41134 [Trichoderma atroviride IMI 206040]	Vegetative cell wall protein gp1 OS=Chlamydomonas reinhardtii GN=GP1 PE=2 SV=1	--	--	--
c135308.graph_c0	0	3.67574	0.00492009	3.6649	up	hypothetical protein NECHADRAFT_82406 [Nectria haematococca mpVI 77-13-4]	6-hydroxynicotinate 3-monooxygenase OS=Pseudomonas fluorescens PE=1 SV=1	--	Molecular Function: oxidoreductase activity (GO:0016491);; Biological Process: oxidation-reduction process (GO:0055114);;	--
c86219.graph_c0	0.0541538	9.02868	3.97685e-07	5.38972	up	hypothetical protein FG10300.1 [Fusarium graminearum PH-1]	--	--	--	K13171|2e-06|vvi:100262120|hypothetical protein LOC100262120
c195341.graph_c0	2.7415	25.1286	0.00572168	2.85915	up	hypothetical protein TRIATDRAFT_130572 [Trichoderma atroviride IMI 206040]	Valine--tRNA ligase, mitochondrial OS=Neurospora crassa (strain ATCC 24698 / 74-OR23-1A / CBS 708.71 / DSM 1257 / FGSC 987) GN=cyt-20 PE=1 SV=1	Translation, ribosomal structure and biogenesis	Molecular Function: aminoacyl-tRNA editing activity (GO:0002161);; Molecular Function: valine-tRNA ligase activity (GO:0004832);; Molecular Function: ATP binding (GO:0005524);; Cellular Component: cytoplasm (GO:0005737);; Biological Process: valyl-tRNA aminoacylation (GO:0006438);; Biological Process: regulation of translational fidelity (GO:0006450);;	K01873|0.0|olu:OSTLU_33832|hypothetical protein
c211026.graph_c0	11.3182	161.617	0.000310648	3.54579	up	SH3 domain-containing protein C23A1.17 [Fusarium oxysporum f. sp. cubense race 4]	SH3 domain-containing protein C23A1.17 OS=Schizosaccharomyces pombe (strain 972 / ATCC 24843) GN=SPAC23A1.17 PE=1 SV=1	--	--	--
c208110.graph_c0	3.45025	30.2934	0.00752537	2.83717	up	hypothetical protein TRIATDRAFT_49590 [Trichoderma atroviride IMI 206040]	Probable 26S proteasome regulatory subunit rpn6 OS=Schizosaccharomyces pombe (strain 972 / ATCC 24843) GN=rpn6 PE=3 SV=1	Posttranslational modification, protein turnover, chaperones	Cellular Component: proteasome complex (GO:0000502);;	K03036|1e-129|vvi:100260524|hypothetical protein LOC100260524
c143810.graph_c0	0	5.56474	3.19999e-08	6.07697	up	hypothetical protein NECHADRAFT_104157 [Nectria haematococca mpVI 77-13-4]	Transgelin OS=Saccharomyces cerevisiae (strain ATCC 204508 / S288c) GN=SCP1 PE=1 SV=1	--	--	--
c219688.graph_c0	0.0694129	4.18398	0.000517635	3.96419	up	multidrug resistance-associated protein [Trichoderma atroviride IMI 206040]	ATP-dependent bile acid permease OS=Saccharomyces cerevisiae (strain ATCC 204508 / S288c) GN=YBT1 PE=1 SV=2	Defense mechanisms	Molecular Function: ATP binding (GO:0005524);; Biological Process: ATP catabolic process (GO:0006200);; Cellular Component: integral component of membrane (GO:0016021);; Molecular Function: ATPase activity, coupled to transmembrane movement of substances (GO:0042626);; Biological Process: transmembrane transport (GO:0055085);;	--
c171331.graph_c0	0	11.2577	7.9861e-05	4.58002	up	predicted protein [Nectria haematococca mpVI 77-13-4]	Probable proteasome subunit beta type-7 OS=Schizosaccharomyces pombe (strain 972 / ATCC 24843) GN=SPBC577.10 PE=3 SV=1	Posttranslational modification, protein turnover, chaperones	--	K02736|4e-18|pop:POPTR_737038|hypothetical protein
c140667.graph_c0	0.255875	79.7418	3.75433e-12	7.18906	up	predicted protein [Nectria haematococca mpVI 77-13-4]	Golgi apparatus membrane protein tvp15 OS=Schizosaccharomyces pombe (strain 972 / ATCC 24843) GN=tvp15 PE=3 SV=2	--	--	--
c169186.graph_c0	0.274066	4.74505	0.00332406	3.24278	up	hypothetical protein TRIATDRAFT_153634 [Trichoderma atroviride IMI 206040]	Trithorax group protein osa OS=Drosophila melanogaster GN=osa PE=1 SV=1	--	--	--
c170932.graph_c0	0.252035	15.8383	4.3421e-07	5.06063	up	predicted protein [Nectria haematococca mpVI 77-13-4]	Catechol 1,2-dioxygenase OS=Candida albicans (strain SC5314 / ATCC MYA-2876) GN=HQD2 PE=1 SV=1	Secondary metabolites biosynthesis, transport and catabolism	Molecular Function: ferric iron binding (GO:0008199);; Biological Process: catechol-containing compound metabolic process (GO:0009712);; Molecular Function: catechol 1,2-dioxygenase activity (GO:0018576);; Biological Process: oxidation-reduction process (GO:0055114);;	--
c190989.graph_c0	0.184747	8.52966	9.50083e-05	4.1844	up	hypothetical protein BN14_08045 [Rhizoctonia solani AG-1 IB]	Uncharacterized trans-sulfuration enzyme YHR112C OS=Saccharomyces cerevisiae (strain ATCC 204508 / S288c) GN=YHR112C PE=1 SV=1	Amino acid transport and metabolism	--	K01739|2e-24|cre:CHLREDRAFT_24268|CGS1
c90780.graph_c0	0.376676	5.55543	0.00280441	3.19144	up	hypothetical protein TRIATDRAFT_322582 [Trichoderma atroviride IMI 206040]	Glycoprotein gp2 OS=Equine herpesvirus 1 (strain Ab4p) GN=EUs4 PE=4 SV=1	--	--	--
c172483.graph_c0	0.911751	21.1937	6.88843e-05	3.93077	up	hypothetical protein NECHADRAFT_93668 [Nectria haematococca mpVI 77-13-4]	Leucine-rich repeat extensin-like protein 5 OS=Arabidopsis thaliana GN=LRX5 PE=2 SV=2	Posttranslational modification, protein turnover, chaperones	--	--
c193985.graph_c0	0.6595	16.8102	3.58054e-05	4.06182	up	hypothetical protein TRIATDRAFT_298866 [Trichoderma atroviride IMI 206040]	Probable proteasome subunit alpha type-2 OS=Neurospora crassa (strain ATCC 24698 / 74-OR23-1A / CBS 708.71 / DSM 1257 / FGSC 987) GN=B14D6.510 PE=3 SV=1	Posttranslational modification, protein turnover, chaperones	Molecular Function: threonine-type endopeptidase activity (GO:0004298);; Cellular Component: nucleus (GO:0005634);; Cellular Component: cytoplasm (GO:0005737);; Biological Process: ubiquitin-dependent protein catabolic process (GO:0006511);; Cellular Component: proteasome core complex, alpha-subunit complex (GO:0019773);;	K02726|3e-92|ath:AT1G79210|20S proteasome alpha subunit B, putative
c122766.graph_c0	0.236704	4.14877	0.00767592	3.10869	up	phosphatidylinositol-4-kinase [Trichoderma reesei QM6a]	Phosphatidylinositol 4-kinase stt4 OS=Schizosaccharomyces pombe (strain 972 / ATCC 24843) GN=stt4 PE=3 SV=1	--	Molecular Function: kinase activity (GO:0016301);; Molecular Function: phosphotransferase activity, alcohol group as acceptor (GO:0016773);; Biological Process: phosphatidylinositol phosphorylation (GO:0046854);; Biological Process: phosphatidylinositol-mediated signaling (GO:0048015);;	K00888|3e-73|cre:CHLREDRAFT_113185|PIK1
c146673.graph_c0	0.401793	8.39928	8.74003e-05	3.84334	up	hypothetical protein TRIATDRAFT_301844 [Trichoderma atroviride IMI 206040]	Protein MSS51, mitochondrial OS=Saccharomyces cerevisiae (strain ATCC 204508 / S288c) GN=MSS51 PE=1 SV=2	--	--	--
c229700.graph_c0	0.149346	3.35184	0.00811096	3.18877	up	predicted protein [Nectria haematococca mpVI 77-13-4]	--	--	--	--
c203291.graph_c0	1.43727	36.8655	7.92571e-06	4.24799	up	hypothetical protein TRIATDRAFT_260186 [Trichoderma atroviride IMI 206040]	Actin-related protein 2 OS=Schizosaccharomyces pombe (strain 972 / ATCC 24843) GN=arp2 PE=1 SV=1	--	Biological Process: mitochondrion inheritance (GO:0000001);; Molecular Function: ATP binding (GO:0005524);; Cellular Component: mitochondrion (GO:0005739);; Cellular Component: Arp2/3 protein complex (GO:0005885);; Biological Process: ATP catabolic process (GO:0006200);; Molecular Function: ATPase activity (GO:0016887);; Biological Process: ascospore wall assembly (GO:0030476);; Biological Proces…	--
c214346.graph_c0	0.443828	10.5619	4.39865e-05	3.9992	up	hypothetical protein TRIATDRAFT_298596 [Trichoderma atroviride IMI 206040]	SUR7 family protein FMP45 OS=Saccharomyces cerevisiae (strain ATCC 204508 / S288c) GN=FMP45 PE=1 SV=1	--	--	--
c87003.graph_c0	0.0775267	3.28108	0.00428921	3.4814	up	hypothetical protein TRIATDRAFT_281078 [Trichoderma atroviride IMI 206040]	Proline-rich receptor-like protein kinase PERK2 OS=Arabidopsis thaliana GN=PERK2 PE=2 SV=3	Cell cycle control, cell division, chromosome partitioning	Molecular Function: DNA binding (GO:0003677);; Molecular Function: chromatin binding (GO:0003682);; Biological Process: mitotic spindle organization in nucleus (GO:0030472);; Cellular Component: DASH complex (GO:0042729);; Cellular Component: mitotic spindle (GO:0072686);;	K01115|3e-19|vcn:VOLCADRAFT_99471|hypothetical protein
c185294.graph_c0	0.139141	18.5584	2.13615e-06	5.07385	up	hypothetical protein FOXB_03886 [Fusarium oxysporum Fo5176]	--	--	--	--
c197061.graph_c1	0.301714	17.2189	2.17871e-05	4.48192	up	Carboxypeptidase Y [Fusarium oxysporum f. sp. cubense race 1]	Carboxypeptidase Y OS=Candida albicans GN=CPY1 PE=2 SV=2	--	Molecular Function: serine-type carboxypeptidase activity (GO:0004185);; Biological Process: proteolysis (GO:0006508);;	--
c221751.graph_c0	0.162845	3.20231	0.00400927	3.26661	up	hypothetical protein TRIATDRAFT_282724 [Trichoderma atroviride IMI 206040]	DNA polymerase alpha catalytic subunit A OS=Saccharomyces cerevisiae (strain ATCC 204508 / S288c) GN=POL1 PE=1 SV=2	Replication, recombination and repair	Molecular Function: nucleotide binding (GO:0000166);; Molecular Function: nucleoside binding (GO:0001882);; Molecular Function: DNA binding (GO:0003677);; Molecular Function: DNA-directed DNA polymerase activity (GO:0003887);; Biological Process: DNA replication (GO:0006260);;	K02320|1e-48|ppp:PHYPADRAFT_60547|hypothetical protein
c153547.graph_c0	0.284523	6.38569	0.000674358	3.60406	up	hypothetical protein TRIATDRAFT_228664 [Trichoderma atroviride IMI 206040]	5&apos;-3&apos; exoribonuclease 1 OS=Schizosaccharomyces pombe (strain 972 / ATCC 24843) GN=exo2 PE=1 SV=1	--	Biological Process: nuclear-transcribed mRNA catabolic process (GO:0000956);; Molecular Function: nucleic acid binding (GO:0003676);; Cellular Component: intracellular (GO:0005622);; Molecular Function: 5'-3' exonuclease activity (GO:0008409);;	--
c209339.graph_c1	3.39372	40.8372	0.00101943	3.29907	up	hypothetical protein FOC1_g10008495 [Fusarium oxysporum f. sp. cubense race 1]	Capsid protein VP65 OS=Alcelaphine herpesvirus 1 (strain C500) GN=65 PE=4 SV=1	Replication, recombination and repair	Cellular Component: intracellular (GO:0005622);; Biological Process: intracellular protein transport (GO:0006886);;	--
c178252.graph_c0	0.848584	26.9897	2.96757e-05	4.19993	up	hypothetical protein PTRG_09598 [Pyrenophora tritici-repentis Pt-1C-BFP]	--	--	Biological Process: transport (GO:0006810);; Cellular Component: membrane (GO:0016020);; Molecular Function: transmembrane transporter activity (GO:0022857);;	--
c124263.graph_c1	0.190769	4.07763	0.00245923	3.38157	up	hypothetical protein TRIATDRAFT_28689 [Trichoderma atroviride IMI 206040]	Protoporphyrinogen oxidase OS=Schizosaccharomyces pombe (strain 972 / ATCC 24843) GN=hem14 PE=3 SV=1	Coenzyme transport and metabolism	Molecular Function: oxygen-dependent protoporphyrinogen oxidase activity (GO:0004729);; Biological Process: porphyrin-containing compound biosynthetic process (GO:0006779);; Biological Process: oxidation-reduction process (GO:0055114);;	--
c138385.graph_c0	0	3.74374	7.01125e-05	4.60688	up	hypothetical protein SNOG_09781 [Phaeosphaeria nodorum SN15]	Probable glycosidase crf2 OS=Neosartorya fumigata (strain ATCC MYA-4609 / Af293 / CBS 101355 / FGSC A1100) GN=crf1 PE=1 SV=1	--	Molecular Function: hydrolase activity, acting on glycosyl bonds (GO:0016798);;	--
c162819.graph_c0	0.186244	4.65766	0.00444421	3.33602	up	hypothetical protein TRIATDRAFT_297650 [Trichoderma atroviride IMI 206040]	GMP synthase [glutamine-hydrolyzing] OS=Gibberella zeae (strain PH-1 / ATCC MYA-4620 / FGSC 9075 / NRRL 31084) GN=GUA1 PE=3 SV=2	Nucleotide transport and metabolism	Molecular Function: GMP synthase (glutamine-hydrolyzing) activity (GO:0003922);; Molecular Function: ATP binding (GO:0005524);; Biological Process: GMP biosynthetic process (GO:0006177);; Molecular Function: pyrophosphatase activity (GO:0016462);;	K01951|2e-73|cme:CML167C|GMP synthase (glutamine-hydrolysing)
c210739.graph_c1	1.91416	34.7774	5.2663e-05	3.85667	up	hypothetical protein TRIATDRAFT_148566 [Trichoderma atroviride IMI 206040]	Uncharacterized 29.3 kDa protein OS=Orgyia pseudotsugata multicapsid polyhedrosis virus GN=ORF92 PE=4 SV=1	--	Molecular Function: zinc ion binding (GO:0008270);;	--
c218529.graph_c0	0.339213	5.22042	0.0034969	3.1795	up	hypothetical protein TRIATDRAFT_282759 [Trichoderma atroviride IMI 206040]	Chromatin modification-related protein eaf-1 OS=Neurospora crassa (strain ATCC 24698 / 74-OR23-1A / CBS 708.71 / DSM 1257 / FGSC 987) GN=eaf-1 PE=3 SV=1	--	Molecular Function: RNA binding (GO:0003723);; Molecular Function: hydrolase activity (GO:0016787);; Molecular Function: manganese ion binding (GO:0030145);;	--
c152467.graph_c0	0.220823	4.95603	0.00811096	3.18877	up	hypothetical protein NECHADRAFT_58293 [Nectria haematococca mpVI 77-13-4]	Glutaconyl-CoA decarboxylase subunit gamma OS=Acidaminococcus fermentans (strain ATCC 25085 / DSM 20731 / VR4) GN=gcdC PE=1 SV=1	Lipid transport and metabolism	Molecular Function: nucleotide binding (GO:0000166);; Biological Process: nucleotide-sugar metabolic process (GO:0009225);; Biological Process: mycelium development (GO:0043581);; Molecular Function: UTP-monosaccharide-1-phosphate uridylyltransferase activity (GO:0051748);; Biological Process: organic substance biosynthetic process (GO:1901576);;	--
c218493.graph_c0	0.303136	4.66521	0.0034969	3.1795	up	hypothetical protein NECHADRAFT_72372 [Nectria haematococca mpVI 77-13-4]	Transformer-2 protein homolog OS=Dictyostelium discoideum GN=tra2 PE=3 SV=1	General function prediction only	Molecular Function: nucleotide binding (GO:0000166);; Molecular Function: nucleic acid binding (GO:0003676);; Cellular Component: ribonucleoprotein complex (GO:0030529);;	--
c93000.graph_c0	1.7017	14.628	0.00831221	2.774	up	hypothetical protein TRIATDRAFT_295454 [Trichoderma atroviride IMI 206040]	Palmitoyltransferase AKR1 OS=Gibberella zeae (strain PH-1 / ATCC MYA-4620 / FGSC 9075 / NRRL 31084) GN=AKR1 PE=3 SV=1	General function prediction only	Cellular Component: Golgi membrane (GO:0000139);; Molecular Function: zinc ion binding (GO:0008270);; Cellular Component: integral component of membrane (GO:0016021);; Molecular Function: transferase activity, transferring acyl groups (GO:0016746);; Cellular Component: early endosome membrane (GO:0031901);;	--
c208548.graph_c2	1.59767	21.1134	0.000654889	3.34258	up	hypothetical protein TRIATDRAFT_157453 [Trichoderma atroviride IMI 206040]	Heat shock protein hsp98 OS=Neurospora crassa (strain ATCC 24698 / 74-OR23-1A / CBS 708.71 / DSM 1257 / FGSC 987) GN=hsp98 PE=1 SV=2	Posttranslational modification, protein turnover, chaperones	Molecular Function: ATP binding (GO:0005524);; Biological Process: response to stress (GO:0006950);; Molecular Function: nucleoside-triphosphatase activity (GO:0017111);; Biological Process: protein metabolic process (GO:0019538);;	--
c85067.graph_c0	0.0992864	9.16799	3.02552e-05	4.5567	up	hypothetical protein SETTUDRAFT_99782 [Setosphaeria turcica Et28A]	30 kDa heat shock protein OS=Emericella nidulans (strain FGSC A4 / ATCC 38163 / CBS 112.46 / NRRL 194 / M139) GN=hsp30 PE=2 SV=1	Posttranslational modification, protein turnover, chaperones	Biological Process: response to stress (GO:0006950);;	--
c203341.graph_c0	2.423	22.6095	0.00538047	2.87062	up	hypothetical protein TRIATDRAFT_299923 [Trichoderma atroviride IMI 206040]	F-actin-capping protein subunit beta OS=Gibberella zeae (strain PH-1 / ATCC MYA-4620 / FGSC 9075 / NRRL 31084) GN=CAP2 PE=3 SV=1	--	Cellular Component: nucleus (GO:0005634);; Cellular Component: actin filament (GO:0005884);; Cellular Component: F-actin capping protein complex (GO:0008290);; Biological Process: filamentous growth (GO:0030447);; Cellular Component: actin cortical patch (GO:0030479);; Cellular Component: mating projection tip (GO:0043332);; Molecular Function: actin filament binding (GO:0051015);; Biological Pro…	K10365|4e-73|vvi:100242539|hypothetical protein LOC100242539
c119370.graph_c0	0.102209	3.27703	0.00101646	3.67724	up	hypothetical protein [Podospora anserina S mat+]	--	--	--	--
c88847.graph_c0	0	3.65125	1.32334e-06	5.38863	up	hypothetical protein TRIATDRAFT_237619 [Trichoderma atroviride IMI 206040]	--	--	Molecular Function: sequence-specific DNA binding RNA polymerase II transcription factor activity (GO:0000981);; Cellular Component: nucleus (GO:0005634);; Biological Process: regulation of transcription from RNA polymerase II promoter (GO:0006357);; Molecular Function: zinc ion binding (GO:0008270);;	--
c210441.graph_c0	5.59018	50.9818	0.00841834	2.91752	up	predicted protein [Nectria haematococca mpVI 77-13-4]	Long-chain-fatty-acid--CoA ligase 1 OS=Schizosaccharomyces pombe (strain 972 / ATCC 24843) GN=lcf1 PE=3 SV=1	Lipid transport and metabolism	Biological Process: metabolic process (GO:0008152);; Molecular Function: ligase activity (GO:0016874);;	K01897|1e-113|vvi:100252885|hypothetical protein LOC100252885
c206429.graph_c0	0.106397	8.32361	9.4332e-05	4.32529	up	hypothetical protein TRIATDRAFT_170080, partial [Trichoderma atroviride IMI 206040]	UPF0132 membrane protein MJ1443 OS=Methanocaldococcus jannaschii (strain ATCC 43067 / DSM 2661 / JAL-1 / JCM 10045 / NBRC 100440) GN=MJ1443 PE=3 SV=1	Function unknown	--	--
c195060.graph_c0	1.41223	18.1116	0.000776352	3.30485	up	hypothetical protein TRIATDRAFT_299851 [Trichoderma atroviride IMI 206040]	Tethering factor for nuclear proteasome STS1 OS=Metarhizium anisopliae (strain ARSEF 23 / ATCC MYA-3075) GN=STS1 PE=3 SV=1	--	Cellular Component: cytoplasm (GO:0005737);; Biological Process: DNA repair (GO:0006281);; Biological Process: DNA recombination (GO:0006310);; Biological Process: chromosome segregation (GO:0007059);; Biological Process: metaphase/anaphase transition of mitotic cell cycle (GO:0007091);; Biological Process: protein transport (GO:0015031);; Cellular Component: viral envelope (GO:0019031);; Biologi…	--
c208485.graph_c1	0.378918	15.3076	0.000232195	3.99792	up	glycosyltransferase family 2 protein [Trichoderma atroviride IMI 206040]	Chitin synthase 3 OS=Neurospora crassa (strain ATCC 24698 / 74-OR23-1A / CBS 708.71 / DSM 1257 / FGSC 987) GN=chs-3 PE=3 SV=2	Cell wall/membrane/envelope biogenesis	Molecular Function: chitin synthase activity (GO:0004100);; Cellular Component: plasma membrane (GO:0005886);; Biological Process: chitin biosynthetic process (GO:0006031);; Cellular Component: integral component of membrane (GO:0016021);;	--
c124998.graph_c0	0.368168	6.9881	0.000969164	3.47227	up	hypothetical protein TRIATDRAFT_140314 [Trichoderma atroviride IMI 206040]	GTP-binding protein ypt4 OS=Schizosaccharomyces pombe (strain 972 / ATCC 24843) GN=ypt4 PE=3 SV=1	General function prediction only	Molecular Function: GTP binding (GO:0005525);; Biological Process: small GTPase mediated signal transduction (GO:0007264);; Biological Process: protein transport (GO:0015031);;	--
c205329.graph_c0	1.06986	12.7604	0.00347185	3.04833	up	--	DBH-like monooxygenase protein 1 homolog OS=Danio rerio GN=moxd1 PE=2 SV=2	--	--	--
c178130.graph_c2	0.176701	11.5574	8.18713e-06	4.67412	up	hypothetical protein TRIATDRAFT_148757 [Trichoderma atroviride IMI 206040]	NADH-ubiquinone oxidoreductase 30.4 kDa subunit, mitochondrial OS=Neurospora crassa (strain ATCC 24698 / 74-OR23-1A / CBS 708.71 / DSM 1257 / FGSC 987) GN=nuo-31 PE=2 SV=2	Energy production and conversion	Cellular Component: mitochondrial inner membrane (GO:0005743);; Molecular Function: NADH dehydrogenase (ubiquinone) activity (GO:0008137);; Biological Process: electron transport chain (GO:0022900);; Cellular Component: respiratory chain (GO:0070469);;	K03936|5e-65|ppp:PhpafMp29|nad9
c215382.graph_c0	0.239549	4.23961	0.00150146	3.37439	up	hypothetical protein TRIATDRAFT_291406 [Trichoderma atroviride IMI 206040]	Phosphoinositide 3-phosphatase OS=Schizosaccharomyces pombe (strain 972 / ATCC 24843) GN=SPAC19A8.03 PE=3 SV=1	--	Molecular Function: protein tyrosine phosphatase activity (GO:0004725);; Biological Process: peptidyl-tyrosine dephosphorylation (GO:0035335);;	--
c160915.graph_c0	0.799739	10.2565	0.00146982	3.20924	up	hypothetical protein TRIATDRAFT_138825 [Trichoderma atroviride IMI 206040]	Phosphoacetylglucosamine mutase OS=Candida albicans GN=AGM1 PE=1 SV=1	Carbohydrate transport and metabolism	Molecular Function: magnesium ion binding (GO:0000287);; Molecular Function: phosphoacetylglucosamine mutase activity (GO:0004610);; Biological Process: carbohydrate metabolic process (GO:0005975);;	K01836|1e-129|ppp:PHYPADRAFT_221293|hypothetical protein
c190249.graph_c0	1.97836	48.5974	1.6566e-05	4.13522	up	hypothetical protein TRIATDRAFT_49508 [Trichoderma atroviride IMI 206040]	Carboxylic acid transporter protein homolog OS=Saccharomyces cerevisiae (strain ATCC 204508 / S288c) GN=JEN1 PE=1 SV=1	--	Biological Process: carbohydrate transport (GO:0008643);; Cellular Component: integral component of membrane (GO:0016021);; Molecular Function: transmembrane transporter activity (GO:0022857);; Biological Process: transmembrane transport (GO:0055085);;	--
c161018.graph_c0	0.329937	7.01704	5.42924e-05	3.91194	up	hypothetical protein TRIATDRAFT_172817, partial [Trichoderma atroviride IMI 206040]	Lipase 4 OS=Saccharomyces cerevisiae (strain ATCC 204508 / S288c) GN=TGL4 PE=1 SV=1	--	Biological Process: lipid metabolic process (GO:0006629);; Molecular Function: hydrolase activity (GO:0016787);;	K14674|6e-82|osa:4327023|Os01g0762000
c222343.graph_c0	0.11875	3.19818	0.00290009	3.43736	up	hypothetical protein TRIATDRAFT_320951 [Trichoderma atroviride IMI 206040]	Heme-responsive zinc finger transcription factor HAP1 OS=Saccharomyces cerevisiae (strain Kyokai no. 7 / NBRC 101557) GN=HAP1 PE=3 SV=2	--	Molecular Function: sequence-specific DNA binding RNA polymerase II transcription factor activity (GO:0000981);; Molecular Function: DNA binding (GO:0003677);; Cellular Component: nucleus (GO:0005634);; Biological Process: regulation of transcription from RNA polymerase II promoter (GO:0006357);; Molecular Function: zinc ion binding (GO:0008270);;	--
c190414.graph_c0	0.917919	31.5886	1.52559e-06	4.60012	up	hypothetical protein TRIATDRAFT_176324, partial [Trichoderma atroviride IMI 206040]	CUE domain-containing protein 5 OS=Schizosaccharomyces pombe (strain 972 / ATCC 24843) GN=SPBC16E9.02c PE=4 SV=1	--	--	--
c154434.graph_c0	0.15597	8.00117	0.00139904	3.7429	up	hypothetical protein TRIATDRAFT_295421 [Trichoderma atroviride IMI 206040]	Histone-lysine N-methyltransferase SET9 OS=Gibberella zeae (strain PH-1 / ATCC MYA-4620 / FGSC 9075 / NRRL 31084) GN=SET9 PE=3 SV=1	General function prediction only	Biological Process: lipid metabolic process (GO:0006629);; Molecular Function: phosphoric diester hydrolase activity (GO:0008081);; Biological Process: histone H4-K20 methylation (GO:0034770);; Molecular Function: histone methyltransferase activity (H4-K20 specific) (GO:0042799);; Cellular Component: intracellular organelle (GO:0043229);;	--
c147482.graph_c0	0.569549	8.9935	0.000280919	3.54381	up	hypothetical protein TRIATDRAFT_93057 [Trichoderma atroviride IMI 206040]	Neurofilament heavy polypeptide OS=Homo sapiens GN=NEFH PE=1 SV=4	--	--	--
c195153.graph_c1	0.0382519	17.8079	1.08252e-10	6.85551	up	predicted protein [Nectria haematococca mpVI 77-13-4]	Probable ribosylation factor GTPase-activating protein cnt6 OS=Schizosaccharomyces pombe (strain 972 / ATCC 24843) GN=cnt6 PE=1 SV=1	--	Molecular Function: phospholipid binding (GO:0005543);; Molecular Function: ARF GTPase activator activity (GO:0008060);; Molecular Function: zinc ion binding (GO:0008270);; Biological Process: regulation of ARF GTPase activity (GO:0032312);;	K12489|1e-38|sbi:SORBI_07g025880|hypothetical protein
c201012.graph_c1	1.83609	20.0511	0.00191169	3.10719	up	glycoside hydrolase family 16 protein [Trichoderma atroviride IMI 206040]	Probable glycosidase crf2 OS=Neosartorya fumigata (strain ATCC MYA-4609 / Af293 / CBS 101355 / FGSC A1100) GN=crf1 PE=1 SV=1	--	Molecular Function: hydrolase activity, hydrolyzing O-glycosyl compounds (GO:0004553);; Cellular Component: cell wall (GO:0005618);; Biological Process: carbohydrate metabolic process (GO:0005975);; Biological Process: cell wall organization (GO:0071555);;	--
c181420.graph_c0	0	5.76656	3.03511e-08	6.08654	up	hypothetical protein NECHADRAFT_102062 [Nectria haematococca mpVI 77-13-4]	Serine-rich adhesin for platelets OS=Staphylococcus haemolyticus (strain JCSC1435) GN=sraP PE=3 SV=1	--	Molecular Function: ATP binding (GO:0005524);; Molecular Function: nucleoside-triphosphatase activity (GO:0017111);;	--
c225253.graph_c0	0	4.12264	0.00220032	3.85611	up	hypothetical protein FPSE_03376 [Fusarium pseudograminearum CS3096]	Probable serine/threonine-protein kinase samkC OS=Dictyostelium discoideum GN=samkC PE=3 SV=2	--	--	--
c173639.graph_c0	1.55066	34.1807	2.64534e-05	4.02047	up	hypothetical protein TRIATDRAFT_256532 [Trichoderma atroviride IMI 206040]	Thioredoxin-like protein 1 OS=Schizosaccharomyces pombe (strain 972 / ATCC 24843) GN=txl1 PE=4 SV=1	--	Biological Process: glycerol ether metabolic process (GO:0006662);; Molecular Function: electron carrier activity (GO:0009055);; Molecular Function: protein disulfide oxidoreductase activity (GO:0015035);; Biological Process: cell redox homeostasis (GO:0045454);;	K03671|2e-59|zma:100286210|thioredoxin M-type
c94111.graph_c0	1.92098	17.1918	0.00641561	2.84648	up	hypothetical protein TRIATDRAFT_83223 [Trichoderma atroviride IMI 206040]	3-dehydroshikimate dehydratase OS=Neurospora crassa (strain ATCC 24698 / 74-OR23-1A / CBS 708.71 / DSM 1257 / FGSC 987) GN=qa-4 PE=4 SV=1	Amino acid transport and metabolism	--	--
c110359.graph_c0	0.97498	10.7989	0.00464097	2.96639	up	predicted protein [Ajellomyces capsulatus NAm1]	--	--	--	--
c210675.graph_c0	2.13847	76.0434	4.71127e-07	4.75623	up	uncharacterized protein FFUJ_06532 [Fusarium fujikuroi IMI 58289]	--	--	Molecular Function: D-arabinono-1,4-lactone oxidase activity (GO:0003885);; Molecular Function: UDP-N-acetylmuramate dehydrogenase activity (GO:0008762);; Cellular Component: membrane (GO:0016020);; Molecular Function: metal ion binding (GO:0046872);; Molecular Function: flavin adenine dinucleotide binding (GO:0050660);; Biological Process: oxidation-reduction process (GO:0055114);;	--
c195802.graph_c0	1.75203	20.5325	0.00126693	3.1963	up	hypothetical protein TRIATDRAFT_299888 [Trichoderma atroviride IMI 206040]	Protein BMH1 OS=Saccharomyces cerevisiae (strain ATCC 204508 / S288c) GN=BMH1 PE=1 SV=4	--	Biological Process: DNA damage checkpoint (GO:0000077);; Biological Process: signal transduction involved in filamentous growth (GO:0001402);; Molecular Function: DNA replication origin binding (GO:0003688);; Cellular Component: nucleus (GO:0005634);; Biological Process: glycogen metabolic process (GO:0005977);; Biological Process: pre-replicative complex assembly involved in nuclear cell cycle D…	--
c93592.graph_c0	0.918174	20.9995	0.000166965	3.80829	up	hypothetical protein NECHADRAFT_102726 [Nectria haematococca mpVI 77-13-4]	Proline-rich receptor-like protein kinase PERK2 OS=Arabidopsis thaliana GN=PERK2 PE=2 SV=3	--	--	--
c151053.graph_c0	0.221119	10.9462	1.12643e-06	4.82907	up	putative PTH11-typeG-protein-coupled receptor [Trichoderma atroviride IMI 206040]	--	--	--	--
c194942.graph_c0	1.37897	20.2913	0.000374271	3.47045	up	hypothetical protein TRIATDRAFT_298990 [Trichoderma atroviride IMI 206040]	Glucose-induced degradation protein 8 homolog OS=Dictyostelium discoideum GN=DDB_G0279265 PE=3 SV=2	--	--	--
c175406.graph_c0	0.218031	4.75356	0.00948566	3.14948	up	hypothetical protein NECHADRAFT_101576 [Nectria haematococca mpVI 77-13-4]	Eukaryotic translation initiation factor NCBP OS=Arabidopsis thaliana GN=NCBP PE=2 SV=1	--	Molecular Function: translation initiation factor activity (GO:0003743);; Cellular Component: cytoplasm (GO:0005737);; Biological Process: translational initiation (GO:0006413);;	K03259|1e-21|vvi:100258939|hypothetical protein LOC100258939
c200311.graph_c0	0.273891	8.82541	6.46189e-06	4.39582	up	hypothetical protein TRIVIDRAFT_36951 [Trichoderma virens Gv29-8]	SWI/SNF chromatin-remodeling complex subunit sol1 OS=Schizosaccharomyces pombe (strain 972 / ATCC 24843) GN=sol1 PE=1 SV=1	--	Molecular Function: DNA binding (GO:0003677);; Cellular Component: nucleus (GO:0005634);;	--
c224622.graph_c0	0.134757	3.19725	0.005975	3.26427	up	hypothetical protein TRIATDRAFT_295467 [Trichoderma atroviride IMI 206040]	--	--	Molecular Function: zinc ion binding (GO:0008270);;	--
c213421.graph_c0	0	19.9276	6.2e-08	5.95686	up	hypothetical protein TRIATDRAFT_300664 [Trichoderma atroviride IMI 206040]	--	--	--	--
c176951.graph_c0	0	3.66628	0.00267249	3.81063	up	hypothetical protein NECHADRAFT_84362 [Nectria haematococca mpVI 77-13-4]	--	--	--	--
c184876.graph_c0	0.576299	9.54663	0.000309146	3.55596	up	hypothetical protein TRIATDRAFT_289703 [Trichoderma atroviride IMI 206040]	AP-1 complex subunit gamma-1 OS=Ustilago maydis (strain 521 / FGSC 9021) GN=APL4 PE=3 SV=2	--	Molecular Function: mannosyl-oligosaccharide 1,2-alpha-mannosidase activity (GO:0004571);; Molecular Function: calcium ion binding (GO:0005509);; Cellular Component: Golgi apparatus (GO:0005794);; Biological Process: intracellular protein transport (GO:0006886);; Molecular Function: protein transporter activity (GO:0008565);; Biological Process: vesicle-mediated transport (GO:0016192);; Molecular…	K12391|0.0|ppp:PHYPADRAFT_160810|hypothetical protein
c235704.graph_c0	0.14081	3.06996	0.00948566	3.14948	up	hypothetical protein TRIATDRAFT_132364 [Trichoderma atroviride IMI 206040]	--	--	--	--
c85538.graph_c0	0.234326	6.01039	0.00384622	3.37059	up	hypothetical protein TRIATDRAFT_283087 [Trichoderma atroviride IMI 206040]	Zinc finger protein rst2 OS=Schizosaccharomyces pombe (strain 972 / ATCC 24843) GN=rst2 PE=2 SV=2	General function prediction only	Molecular Function: DNA binding (GO:0003677);; Molecular Function: catalytic activity (GO:0003824);; Cellular Component: nucleus (GO:0005634);; Biological Process: transcription, DNA-templated (GO:0006351);; Molecular Function: zinc ion binding (GO:0008270);; Molecular Function: pyridoxal phosphate binding (GO:0030170);;	--
c191136.graph_c0	0.446837	21.2851	4.85368e-07	4.90945	up	NMT-1 like protein [Trichoderma aureoviride]	Protein NMT1 homolog OS=Aspergillus parasiticus GN=nmt1 PE=2 SV=1	Inorganic ion transport and metabolism	--	--
c209738.graph_c0	14.5061	144.428	0.00884047	3.05588	up	Carboxypeptidase Y like protein A [Fusarium oxysporum f. sp. cubense race 4]	Carboxypeptidase Y homolog A OS=Nectria haematococca (strain 77-13-4 / ATCC MYA-4622 / FGSC 9596 / MPVI) GN=CPYA PE=3 SV=1	--	Cellular Component: fungal-type vacuole (GO:0000324);; Molecular Function: serine-type carboxypeptidase activity (GO:0004185);; Biological Process: proteolysis (GO:0006508);; Biological Process: phytochelatin biosynthetic process (GO:0046938);;	K13289|4e-93|sbi:SORBI_04g001030|hypothetical protein
c174906.graph_c1	0.615469	12.7082	9.53031e-05	3.82577	up	hypothetical protein TRIATDRAFT_161924, partial [Trichoderma atroviride IMI 206040]	Eukaryotic translation initiation factor 3 subunit A OS=Magnaporthe oryzae (strain 70-15 / ATCC MYA-4617 / FGSC 8958) GN=TIF32 PE=3 SV=1	--	Biological Process: formation of translation preinitiation complex (GO:0001731);; Molecular Function: translation initiation factor activity (GO:0003743);; Cellular Component: eukaryotic translation initiation factor 3 complex (GO:0005852);; Biological Process: regulation of translational initiation (GO:0006446);; Cellular Component: eukaryotic 43S preinitiation complex (GO:0016282);; Cellular Co…	K03254|1e-49|ppp:PHYPADRAFT_113179|hypothetical protein
c214576.graph_c0	0.665573	8.34617	0.00309337	3.09186	up	hypothetical protein TRIATDRAFT_298006 [Trichoderma atroviride IMI 206040]	UPF0357 protein C1687.07 OS=Schizosaccharomyces pombe (strain 972 / ATCC 24843) GN=SPAC1687.07 PE=3 SV=1	--	--	--
c91861.graph_c1	0.357563	32.0998	9.86422e-08	5.40434	up	hypothetical protein FOXB_08105 [Fusarium oxysporum Fo5176]	--	--	--	--
c157392.graph_c4	0	4.00789	0.00757347	3.55887	up	hypothetical protein TRIATDRAFT_36076 [Trichoderma atroviride IMI 206040]	--	--	--	--
c92753.graph_c0	0.959231	10.3688	0.00386006	2.9812	up	hypothetical protein TRIATDRAFT_300138 [Trichoderma atroviride IMI 206040]	Rhomboid protein 2 OS=Gibberella zeae (strain PH-1 / ATCC MYA-4620 / FGSC 9075 / NRRL 31084) GN=RBD2 PE=3 SV=1	General function prediction only	Cellular Component: Golgi membrane (GO:0000139);; Molecular Function: serine-type endopeptidase activity (GO:0004252);; Biological Process: proteolysis (GO:0006508);; Cellular Component: integral component of membrane (GO:0016021);;	--
c160539.graph_c0	0.981816	15.2673	0.00102917	3.36152	up	hypothetical protein TRIATDRAFT_29925 [Trichoderma atroviride IMI 206040]	Transmembrane protein 19 OS=Xenopus tropicalis GN=tmem19 PE=2 SV=1	Function unknown	Cellular Component: integral component of membrane (GO:0016021);;	--
c90610.graph_c0	0	3.42402	0.00492009	3.6649	up	hypothetical protein TRIATDRAFT_153586 [Trichoderma atroviride IMI 206040]	Mitochondrial escape protein 2 OS=Magnaporthe oryzae (strain 70-15 / ATCC MYA-4617 / FGSC 8958) GN=YME2 PE=3 SV=2	--	Molecular Function: nucleotide binding (GO:0000166);; Molecular Function: nucleic acid binding (GO:0003676);;	--
c249037.graph_c0	0.107464	2.48077	0.00695296	3.22701	up	hypothetical protein NECHADRAFT_37972 [Nectria haematococca mpVI 77-13-4]	--	--	Biological Process: GPI anchor metabolic process (GO:0006505);; Biological Process: intracellular protein transport (GO:0006886);; Molecular Function: hydrolase activity, acting on ester bonds (GO:0016788);;	--
c209608.graph_c1	0.0835716	15.541	2.50077e-09	6.1615	up	hypothetical protein NCU03600 [Neurospora crassa OR74A]	Uncharacterized protein LOC284861 OS=Homo sapiens PE=2 SV=1	--	--	--
c153335.graph_c0	0.10517	5.59747	3.56276e-05	4.38377	up	hypothetical protein NECHADRAFT_69572 [Nectria haematococca mpVI 77-13-4]	Nitrile-specifier protein 5 OS=Arabidopsis thaliana GN=NSP5 PE=2 SV=1	--	--	--
c195660.graph_c0	0.692102	18.9129	3.11422e-06	4.3988	up	hypothetical protein TRIATDRAFT_82047 [Trichoderma atroviride IMI 206040]	Protein PNG1 OS=Gibberella moniliformis GN=PNG1 PE=3 SV=1	--	Molecular Function: damaged DNA binding (GO:0003684);; Cellular Component: nucleus (GO:0005634);; Biological Process: nucleotide-excision repair (GO:0006289);; Molecular Function: metal ion binding (GO:0046872);;	K01456|2e-57|osa:4343301|Os07g0497400
c138344.graph_c0	0.0806071	3.82496	0.0022229	3.63658	up	conserved hypothetical protein [Trichoderma atroviride IMI 206040]	Psi-producing oxygenase A OS=Emericella nidulans (strain FGSC A4 / ATCC 38163 / CBS 112.46 / NRRL 194 / M139) GN=ppoA PE=3 SV=1	Secondary metabolites biosynthesis, transport and catabolism	Molecular Function: peroxidase activity (GO:0004601);; Molecular Function: iron ion binding (GO:0005506);; Biological Process: response to oxidative stress (GO:0006979);; Molecular Function: electron carrier activity (GO:0009055);; Molecular Function: oxidoreductase activity, acting on paired donors, with incorporation or reduction of molecular oxygen (GO:0016705);; Molecular Function: heme bindi…	--
c169335.graph_c0	0.108501	5.42688	0.00162817	3.70832	up	probable 26S proteasome regulatory particle chain RPT5 [Fusarium fujikuroi IMI 58289]	26S protease regulatory subunit 6A OS=Saccharomyces cerevisiae (strain ATCC 204508 / S288c) GN=RPT5 PE=1 SV=3	Posttranslational modification, protein turnover, chaperones	Cellular Component: proteasome complex (GO:0000502);; Molecular Function: ATP binding (GO:0005524);; Cellular Component: cytoplasm (GO:0005737);; Biological Process: proteolysis (GO:0006508);; Molecular Function: peptidase activity (GO:0008233);; Molecular Function: nucleoside-triphosphatase activity (GO:0017111);; Biological Process: protein catabolic process (GO:0030163);;	K03065|1e-127|pop:POPTR_834472|hypothetical protein
c155795.graph_c0	0.0511424	3.60741	0.000187942	4.18145	up	hypothetical protein NECHADRAFT_98782 [Nectria haematococca mpVI 77-13-4]	--	--	--	--
c243573.graph_c0	0	2.53466	0.00947087	3.50278	up	hypothetical protein TRIATDRAFT_93217 [Trichoderma atroviride IMI 206040]	Phosphatidylinositol 4-kinase pik1 OS=Schizosaccharomyces pombe (strain 972 / ATCC 24843) GN=pik1 PE=1 SV=1	--	Molecular Function: 1-phosphatidylinositol 4-kinase activity (GO:0004430);; Biological Process: phosphatidylinositol biosynthetic process (GO:0006661);; Biological Process: phosphatidylinositol phosphorylation (GO:0046854);; Biological Process: phosphatidylinositol-mediated signaling (GO:0048015);;	K00888|4e-14|cme:CMI125C|phosphatidylinositol 4-kinase
c174742.graph_c0	2.12663	26.2606	0.000834568	3.28818	up	hypothetical protein COCHEDRAFT_1019799 [Bipolaris maydis C5]	Basic proline-rich protein OS=Sus scrofa PE=1 SV=2	--	--	--
c173758.graph_c0	0.0825829	7.5903	8.19937e-08	5.43794	up	beta-glucosidase G [Aspergillus oryzae RIB40]	Probable beta-glucosidase G OS=Aspergillus oryzae (strain ATCC 42149 / RIB 40) GN=bglG PE=3 SV=1	Carbohydrate transport and metabolism	Cellular Component: extracellular region (GO:0005576);; Molecular Function: beta-glucosidase activity (GO:0008422);; Biological Process: cellulose catabolic process (GO:0030245);;	--
c225123.graph_c0	0.089497	3.44335	0.00725949	3.35299	up	hypothetical protein TRIATDRAFT_139785 [Trichoderma atroviride IMI 206040]	--	--	--	--
c216649.graph_c0	0.153732	4.09105	0.000221293	3.84284	up	hypothetical protein TRIATDRAFT_181695, partial [Trichoderma atroviride IMI 206040]	TATA element modulatory factor OS=Mus musculus GN=Tmf1 PE=1 SV=2	--	--	--
c97188.graph_c0	0.284299	7.35295	7.14808e-05	3.98228	up	hypothetical protein TRIATDRAFT_247137 [Trichoderma atroviride IMI 206040]	Protein HOL1 OS=Saccharomyces cerevisiae (strain ATCC 204508 / S288c) GN=HOL1 PE=1 SV=1	--	Cellular Component: integral component of membrane (GO:0016021);; Biological Process: transmembrane transport (GO:0055085);;	--
c136154.graph_c0	0.239716	4.30404	0.00137323	3.3945	up	hypothetical protein TRIATDRAFT_33991 [Trichoderma atroviride IMI 206040]	Uncharacterized membrane protein C6F6.04c OS=Schizosaccharomyces pombe (strain 972 / ATCC 24843) GN=SPAC6F6.04c PE=4 SV=1	--	--	--
c217610.graph_c0	0	4.7282	0.00608859	3.61286	up	hypothetical protein FG08105.1 [Fusarium graminearum PH-1]	Protein SnodProt1 OS=Phaeosphaeria nodorum (strain SN15 / ATCC MYA-4574 / FGSC 10173) GN=SNOG_13722 PE=2 SV=1	--	--	--
c86393.graph_c0	0.412082	9.24853	0.00811096	3.18877	up	predicted protein [Nectria haematococca mpVI 77-13-4]	Synaptobrevin homolog YKT6 OS=Saccharomyces cerevisiae (strain ATCC 204508 / S288c) GN=YKT6 PE=1 SV=1	--	Cellular Component: fungal-type vacuole (GO:0000324);; Molecular Function: SNAP receptor activity (GO:0005484);; Cellular Component: mitochondrion (GO:0005739);; Cellular Component: endosome (GO:0005768);; Cellular Component: Golgi apparatus (GO:0005794);; Biological Process: vesicle fusion (GO:0006906);; Cellular Component: integral component of membrane (GO:0016021);; Molecular Function: palmit…	K08516|4e-17|osa:4325070|Os01g0866300
c199519.graph_c0	0.0903262	30.8719	1.65927e-11	7.03456	up	hypothetical protein NECHADRAFT_97165 [Nectria haematococca mpVI 77-13-4]	Pro-apoptotic serine protease nma-111 OS=Neurospora crassa (strain ATCC 24698 / 74-OR23-1A / CBS 708.71 / DSM 1257 / FGSC 987) GN=nma-111 PE=3 SV=1	Posttranslational modification, protein turnover, chaperones	Molecular Function: serine-type endopeptidase activity (GO:0004252);; Biological Process: proteolysis (GO:0006508);; Biological Process: protein catabolic process (GO:0030163);; Biological Process: cellular response to heat (GO:0034605);; Biological Process: cellular lipid metabolic process (GO:0044255);;	--
c180954.graph_c0	0	14.42	1.51068e-05	4.91692	up	predicted protein [Nectria haematococca mpVI 77-13-4]	26S proteasome regulatory subunit RPN11 OS=Saccharomyces cerevisiae (strain ATCC 204508 / S288c) GN=RPN11 PE=1 SV=1	General function prediction only	--	K03030|8e-08|olu:OSTLU_35481|hypothetical protein
c173237.graph_c1	0.211956	4.1454	0.00159742	3.41206	up	hypothetical protein TRIATDRAFT_302847 [Trichoderma atroviride IMI 206040]	--	--	--	--
c112494.graph_c0	0.188663	9.07341	7.19036e-05	4.24156	up	hypothetical protein FG05310.1 [Fusarium graminearum PH-1]	--	--	--	--
c178126.graph_c0	0.131214	5.5953	8.06174e-06	4.50885	up	hypothetical protein TRIATDRAFT_35628 [Trichoderma atroviride IMI 206040]	Rap1 GTPase-GDP dissociation stimulator 1 OS=Homo sapiens GN=RAP1GDS1 PE=1 SV=3	--	--	--
c88383.graph_c1	0.0861439	3.20386	0.00871075	3.30751	up	hypothetical protein TRIATDRAFT_318671 [Trichoderma atroviride IMI 206040]	--	--	Molecular Function: nucleic acid binding (GO:0003676);; Molecular Function: metal ion binding (GO:0046872);;	--
c211449.graph_c2	0.132347	26.9026	3.28737e-11	6.74303	up	predicted protein [Nectria haematococca mpVI 77-13-4]	Interferon-induced GTP-binding protein Mx1 OS=Macaca mulatta GN=MX1 PE=2 SV=1	General function prediction only	Molecular Function: GTPase activity (GO:0003924);; Molecular Function: GTP binding (GO:0005525);; Biological Process: GTP catabolic process (GO:0006184);;	--
c237135.graph_c0	0	2.60258	0.00326028	3.76367	up	hypothetical protein TRIATDRAFT_129048 [Trichoderma atroviride IMI 206040]	Protein AF-9 homolog OS=Gibberella zeae (strain PH-1 / ATCC MYA-4620 / FGSC 9075 / NRRL 31084) GN=YAF9 PE=3 SV=1	Transcription	Cellular Component: nucleus (GO:0005634);; Cellular Component: cytoplasm (GO:0005737);; Biological Process: DNA repair (GO:0006281);; Biological Process: regulation of transcription, DNA-templated (GO:0006355);; Biological Process: chromatin modification (GO:0016568);; Molecular Function: transferase activity (GO:0016740);;	K11341|1e-25|vvi:100247042|hypothetical protein LOC100247042
c246255.graph_c0	0	2.88443	0.00608859	3.61286	up	hypothetical protein TRIATDRAFT_135609 [Trichoderma atroviride IMI 206040]	Autophagy-related protein 11 OS=Magnaporthe oryzae (strain 70-15 / ATCC MYA-4617 / FGSC 8958) GN=ATG11 PE=3 SV=3	--	--	--
c156166.graph_c0	0.179204	3.29418	0.00588797	3.17395	up	DNA lyase, partial [Trichoderma virens Gv29-8]	DNA-(apurinic or apyrimidinic site) lyase 2 OS=Schizosaccharomyces pombe (strain 972 / ATCC 24843) GN=apn2 PE=1 SV=1	Replication, recombination and repair	Molecular Function: nuclease activity (GO:0004518);;	K10772|5e-11|ppp:PHYPADRAFT_96854|hypothetical protein
c111965.graph_c0	0.771202	62.3103	6.08912e-08	5.4196	up	predicted protein [Nectria haematococca mpVI 77-13-4]	Uncharacterized protein C338.12 OS=Schizosaccharomyces pombe (strain 972 / ATCC 24843) GN=SPCC338.12 PE=3 SV=1	--	Molecular Function: serine-type endopeptidase activity (GO:0004252);; Molecular Function: ATP binding (GO:0005524);; Biological Process: phosphorylation (GO:0016310);; Molecular Function: transferase activity, transferring phosphorus-containing groups (GO:0016772);; Molecular Function: identical protein binding (GO:0042802);; Biological Process: negative regulation of catalytic activity (GO:00430…	--
c201657.graph_c0	0.254806	5.91183	3.42954e-05	4.0158	up	hypothetical protein TRIATDRAFT_80771 [Trichoderma atroviride IMI 206040]	E3 ubiquitin-protein ligase BRE1A OS=Gallus gallus GN=RNF20 PE=2 SV=1	--	--	--
c211397.graph_c2	0.162736	4.80023	0.00169077	3.56228	up	Two-component response regulator receiver [Trichoderma atroviride IMI 206040]	Transcription factor prr1 OS=Schizosaccharomyces pombe (strain 972 / ATCC 24843) GN=prr1 PE=1 SV=2	Signal transduction mechanisms	Molecular Function: phosphorelay response regulator activity (GO:0000156);; Biological Process: phosphorelay signal transduction system (GO:0000160);; Molecular Function: sequence-specific DNA binding transcription factor activity (GO:0003700);; Cellular Component: nucleus (GO:0005634);; Biological Process: regulation of transcription, DNA-templated (GO:0006355);; Biological Process: response to …	--
c92469.graph_c0	5.35474	76.5221	0.000345003	3.55699	up	hypothetical protein TRIVIDRAFT_186579 [Trichoderma virens Gv29-8]	Cytochrome P450 55A2 OS=Cylindrocarpon tonkinense GN=CYP55A2 PE=3 SV=1	Secondary metabolites biosynthesis, transport and catabolism	Molecular Function: monooxygenase activity (GO:0004497);; Molecular Function: iron ion binding (GO:0005506);; Molecular Function: electron carrier activity (GO:0009055);; Molecular Function: oxidoreductase activity, acting on paired donors, with incorporation or reduction of molecular oxygen (GO:0016705);; Molecular Function: heme binding (GO:0020037);; Biological Process: oxidation-reduction pro…	--
c127144.graph_c0	0	5.75377	0.00105284	4.02491	up	predicted protein [Nectria haematococca mpVI 77-13-4]	Probable coatomer subunit gamma OS=Schizosaccharomyces pombe (strain 972 / ATCC 24843) GN=sec21 PE=1 SV=1	Intracellular trafficking, secretion, and vesicular transport	Molecular Function: structural molecule activity (GO:0005198);; Biological Process: intracellular protein transport (GO:0006886);; Biological Process: vesicle-mediated transport (GO:0016192);; Cellular Component: COPI vesicle coat (GO:0030126);;	--
c150873.graph_c0	0.505739	6.11538	0.00632379	2.96703	up	hypothetical protein TRIATDRAFT_298905 [Trichoderma atroviride IMI 206040]	54S ribosomal protein L40, mitochondrial OS=Saccharomyces cerevisiae (strain ATCC 204508 / S288c) GN=MRPL40 PE=1 SV=2	--	--	--
c220046.graph_c0	0.0547122	3.43821	0.000397322	4.02165	up	hypothetical protein NECHADRAFT_104091 [Nectria haematococca mpVI 77-13-4]	Leucine-rich repeat extensin-like protein 5 OS=Arabidopsis thaliana GN=LRX5 PE=2 SV=2	--	--	--
c96420.graph_c0	0	5.96237	0.00492009	3.6649	up	predicted protein [Nectria haematococca mpVI 77-13-4]	Desumoylating isopeptidase 1 OS=Homo sapiens GN=DESI1 PE=1 SV=1	--	Molecular Function: microtubule motor activity (GO:0003777);; Molecular Function: ATP binding (GO:0005524);; Cellular Component: kinesin complex (GO:0005871);; Cellular Component: microtubule (GO:0005874);; Biological Process: microtubule-based movement (GO:0007018);; Molecular Function: microtubule binding (GO:0008017);; Biological Process: cell redox homeostasis (GO:0045454);;	--
c199988.graph_c1	0.522382	6.02952	0.00206674	3.10741	up	Ferric-chelate reductase [Medicago truncatula]	--	--	--	--
c85269.graph_c0	0	7.01869	0.000744596	4.10244	up	hypothetical protein ZEAMMB73_428483, partial [Zea mays]	Sulfated surface glycoprotein 185 OS=Volvox carteri PE=1 SV=1	--	--	--
c200504.graph_c0	0	22.8524	3.69928e-10	6.8696	up	hypothetical protein DOTSEDRAFT_71958 [Dothistroma septosporum NZE10]	Protein alcS OS=Neosartorya fumigata (strain ATCC MYA-4609 / Af293 / CBS 101355 / FGSC A1100) GN=alcS PE=3 SV=1	Function unknown	Cellular Component: membrane (GO:0016020);;	K07034|4e-24|ppp:PHYPADRAFT_123327|hypothetical protein
c162595.graph_c0	0	2.58293	0.00947087	3.50278	up	hypothetical protein TRIATDRAFT_316419 [Trichoderma atroviride IMI 206040]	--	--	--	--
c207964.graph_c0	0.570728	12.3618	8.56017e-05	3.86529	up	hypothetical protein AG1IA_08749 [Rhizoctonia solani AG-1 IA]	Putative uncharacterized protein ENSP00000383309 OS=Homo sapiens PE=5 SV=3	--	--	--
c218959.graph_c0	0	6.32296	0.00757347	3.55887	up	predicted protein [Nectria haematococca mpVI 77-13-4]	Ras-related protein Rab-2A OS=Oryctolagus cuniculus GN=RAB2A PE=2 SV=1	--	Molecular Function: GTP binding (GO:0005525);; Biological Process: small GTPase mediated signal transduction (GO:0007264);; Biological Process: protein transport (GO:0015031);;	--
c220079.graph_c0	0	4.20607	0.00947087	3.50278	up	hypothetical protein TRIVIDRAFT_18351, partial [Trichoderma virens Gv29-8]	--	--	--	--
c224039.graph_c0	0	4.03589	0.00326028	3.76367	up	hypothetical protein TRIATDRAFT_50183 [Trichoderma atroviride IMI 206040]	--	--	--	--
c200283.graph_c0	1.512	32.4622	1.86987e-05	4.05661	up	hypothetical protein TRIATDRAFT_300488 [Trichoderma atroviride IMI 206040]	Vacuolar protein sorting-associated protein 4 OS=Saccharomyces cerevisiae (strain ATCC 204508 / S288c) GN=VPS4 PE=1 SV=1	Posttranslational modification, protein turnover, chaperones	Molecular Function: ATP binding (GO:0005524);; Molecular Function: nucleoside-triphosphatase activity (GO:0017111);;	K12196|1e-145|vcn:VOLCADRAFT_74263|hypothetical protein
c185677.graph_c0	0.32031	10.5163	2.3645e-05	4.24494	up	hypothetical protein TRIATDRAFT_301066 [Trichoderma atroviride IMI 206040]	Vacuolar protein sorting-associated protein IST1 OS=Saccharomyces cerevisiae (strain ATCC 204508 / S288c) GN=IST1 PE=1 SV=1	--	--	--
c219214.graph_c0	0.0825361	4.3399	0.00120524	3.77667	up	hypothetical protein TRIATDRAFT_276946 [Trichoderma atroviride IMI 206040]	Protein zds1 OS=Schizosaccharomyces pombe (strain 972 / ATCC 24843) GN=zds1 PE=1 SV=2	--	--	--
c100640.graph_c0	0	4.88262	0.000744596	4.10244	up	hypothetical protein TRIATDRAFT_317554 [Trichoderma atroviride IMI 206040]	Probable RNA-dependent RNA polymerase 1 OS=Oryza sativa subsp. japonica GN=RDR1 PE=2 SV=2	--	Molecular Function: RNA-directed RNA polymerase activity (GO:0003968);;	--
c163515.graph_c3	0	4.06601	0.00105284	4.02491	up	hypothetical protein SNOG_08128 [Phaeosphaeria nodorum SN15]	--	--	Molecular Function: nucleotide binding (GO:0000166);; Molecular Function: protein kinase activity (GO:0004672);;	--
c115827.graph_c0	0.144497	3.33566	0.00695296	3.22701	up	hypothetical protein TRIATDRAFT_84320 [Trichoderma atroviride IMI 206040]	Mitochondrial presequence protease OS=Gibberella zeae (strain PH-1 / ATCC MYA-4620 / FGSC 9075 / NRRL 31084) GN=CYM1 PE=3 SV=1	--	Cellular Component: mitochondrion (GO:0005739);; Molecular Function: metallopeptidase activity (GO:0008237);; Molecular Function: metal ion binding (GO:0046872);; Biological Process: proteolysis involved in cellular protein catabolic process (GO:0051603);;	K06972|2e-34|olu:OSTLU_32286|hypothetical protein
c221871.graph_c0	0.168706	4.54361	0.00290009	3.43736	up	hypothetical protein COCSADRAFT_40752 [Bipolaris sorokiniana ND90Pr]	Vegetative cell wall protein gp1 OS=Chlamydomonas reinhardtii GN=GP1 PE=2 SV=1	--	--	--
c222153.graph_c0	0.220423	3.32159	0.00736678	3.05096	up	hypothetical protein TRIATDRAFT_296324 [Trichoderma atroviride IMI 206040]	Putative uncharacterized protein ENSP00000383309 OS=Homo sapiens PE=5 SV=3	--	--	--
c199250.graph_c0	3.3957	49.2536	0.000268498	3.56252	up	hypothetical protein TRIATDRAFT_167856, partial [Trichoderma atroviride IMI 206040]	Hyphally-regulated protein OS=Candida albicans GN=HYR1 PE=2 SV=1	--	--	--
c156014.graph_c0	0.468621	12.4874	1.94567e-05	4.16036	up	arginosuccinate synthetase [Trichoderma reesei QM6a]	Argininosuccinate synthase OS=Saccharomyces cerevisiae (strain ATCC 204508 / S288c) GN=ARG1 PE=1 SV=3	Amino acid transport and metabolism	Molecular Function: argininosuccinate synthase activity (GO:0004055);; Molecular Function: ATP binding (GO:0005524);; Cellular Component: cytosol (GO:0005829);; Biological Process: arginine biosynthetic process (GO:0006526);; Biological Process: mycelium development (GO:0043581);;	K01940|1e-125|cme:CMT305C|argininosuccinate synthase
c220449.graph_c0	0.151478	3.98249	0.00333617	3.40436	up	hypothetical protein NECHADRAFT_102556 [Nectria haematococca mpVI 77-13-4]	Pyroglutamyl-peptidase 1 OS=Homo sapiens GN=PGPEP1 PE=1 SV=1	Posttranslational modification, protein turnover, chaperones	Biological Process: proteolysis (GO:0006508);;	--
c180857.graph_c0	0	4.29973	1.68442e-05	4.89529	up	predicted protein [Nectria haematococca mpVI 77-13-4]	--	--	--	--
c180184.graph_c0	0.432562	8.71755	0.000258032	3.68505	up	hypothetical protein TRIATDRAFT_141763 [Trichoderma atroviride IMI 206040]	Xanthan biosynthesis protein XanB OS=Xanthomonas campestris pv. campestris (strain B100) GN=xanB PE=3 SV=1	Cell wall/membrane/envelope biogenesis	Biological Process: biosynthetic process (GO:0009058);; Molecular Function: nucleotidyltransferase activity (GO:0016779);;	--
c119662.graph_c1	0.205637	5.01079	0.000396226	3.71919	up	hypothetical protein TRIVIDRAFT_221981 [Trichoderma virens Gv29-8]	Bromodomain-containing protein 4 OS=Danio rerio GN=brd4 PE=1 SV=1	--	--	--
c103615.graph_c0	0	3.39914	0.00267249	3.81063	up	hypothetical protein TRIATDRAFT_316314 [Trichoderma atroviride IMI 206040]	--	--	Molecular Function: DNA binding (GO:0003677);; Biological Process: regulation of transcription, DNA-templated (GO:0006355);;	--
c172840.graph_c0	0	10.7781	0.00013722	4.46731	up	hypothetical protein NECHADRAFT_98939 [Nectria haematococca mpVI 77-13-4]	Spore coat protein SP96 OS=Dictyostelium discoideum GN=cotA PE=1 SV=2	--	Molecular Function: structural molecule activity (GO:0005198);; Cellular Component: tight junction (GO:0005923);;	--
c214583.graph_c0	0.895994	10.4771	0.00190366	3.12588	up	hypothetical protein TRIATDRAFT_146345 [Trichoderma atroviride IMI 206040]	Fe-S cluster assembly protein DRE2 OS=Nectria haematococca (strain 77-13-4 / ATCC MYA-4622 / FGSC 9596 / MPVI) GN=DRE2 PE=3 SV=1	Function unknown	Cellular Component: nucleus (GO:0005634);; Cellular Component: mitochondrial intermembrane space (GO:0005758);; Biological Process: hydrogen peroxide-mediated programmed cell death (GO:0010421);; Biological Process: iron-sulfur cluster assembly (GO:0016226);; Biological Process: negative regulation of apoptotic process (GO:0043066);; Molecular Function: metal ion binding (GO:0046872);; Molecular …	--
c179517.graph_c0	1.03521	9.5278	0.00817584	2.78601	up	hypothetical protein TRIATDRAFT_138765 [Trichoderma atroviride IMI 206040]	--	--	Molecular Function: methyltransferase activity (GO:0008168);; Biological Process: methylation (GO:0032259);;	--
c160097.graph_c0	0.0727053	7.45947	1.44e-05	4.70437	up	hypothetical protein HMPREF1120_02072 [Exophiala dermatitidis NIH/UT8656]	Putative protein TPRXL OS=Homo sapiens GN=TPRXL PE=5 SV=2	--	--	--
c143771.graph_c0	0	3.29233	0.00608859	3.61286	up	hypothetical protein FOXB_16384 [Fusarium oxysporum Fo5176]	--	--	--	--
c181066.graph_c1	0.412195	6.3436	0.00109945	3.34691	up	RecName: Full=Mitogen-activated protein kinase hog1; Short=MAP kinase hog1; AltName: Full=Osmotic stress MAP kinase; AltName: Full=ThHog1	Mitogen-activated protein kinase hog1 OS=Trichoderma harzianum GN=hog1 PE=1 SV=1	--	Biological Process: MAPK cascade (GO:0000165);; Molecular Function: MAP kinase activity (GO:0004707);; Molecular Function: ATP binding (GO:0005524);; Cellular Component: nucleus (GO:0005634);; Cellular Component: cytoplasm (GO:0005737);; Biological Process: regulation of transcription, DNA-templated (GO:0006355);; Biological Process: protein phosphorylation (GO:0006468);;	--
c96304.graph_c0	0.999166	11.8378	0.00144217	3.17506	up	hypothetical protein TRIATDRAFT_299747 [Trichoderma atroviride IMI 206040]	Protein sym1 OS=Schizosaccharomyces pombe (strain 972 / ATCC 24843) GN=sym1 PE=3 SV=1	--	Cellular Component: integral component of membrane (GO:0016021);;	--
c178750.graph_c1	0.410674	4.96587	0.00632379	2.96703	up	glycosyltransferase family 4 [Nectria haematococca mpVI 77-13-4]	Trehalose phosphorylase OS=Grifola frondosa PE=1 SV=1	--	Biological Process: biosynthetic process (GO:0009058);; Molecular Function: transferase activity (GO:0016740);;	--
c189652.graph_c0	0	12.4602	7.42319e-09	6.33964	up	hypothetical protein NECHADRAFT_90736 [Nectria haematococca mpVI 77-13-4]	Mucin-5AC (Fragments) OS=Homo sapiens GN=MUC5AC PE=1 SV=3	--	--	--
c175970.graph_c0	0.102078	3.79649	0.00871075	3.30751	up	glycosylphosphatidylinositol-N-acetylglucosaminyltransferase complex, subunit PIG-Q/GPI1, variant 2 [Trichoderma atroviride IMI 206040]	N-acetylglucosaminyl-phosphatidylinositol biosynthetic protein gpi1 OS=Schizosaccharomyces pombe (strain 972 / ATCC 24843) GN=gpi1 PE=2 SV=1	--	Biological Process: GPI anchor biosynthetic process (GO:0006506);; Cellular Component: integral component of membrane (GO:0016021);; Molecular Function: phosphatidylinositol N-acetylglucosaminyltransferase activity (GO:0017176);;	--
c227774.graph_c0	0.079953	2.97361	0.00871075	3.30751	up	hypothetical protein NECHADRAFT_50185 [Nectria haematococca mpVI 77-13-4]	Serine/arginine repetitive matrix protein 3 OS=Homo sapiens GN=SRRM3 PE=2 SV=4	--	Molecular Function: acid phosphatase activity (GO:0003993);;	--
c214344.graph_c0	0.252328	8.57556	0.000706785	3.75782	up	hypothetical protein F503_05920 [Ophiostoma piceae UAMH 11346]	--	--	--	--
c223042.graph_c0	0	4.21459	0.00608859	3.61286	up	hypothetical protein FG10279.1 [Fusarium graminearum PH-1]	--	--	--	--
c175585.graph_c0	0.943499	13.4615	0.000557614	3.39921	up	hypothetical protein TRIATDRAFT_298552 [Trichoderma atroviride IMI 206040]	Uncharacterized AIM2 family protein C30D10.14 OS=Schizosaccharomyces pombe (strain 972 / ATCC 24843) GN=SPBC30D10.14 PE=3 SV=1	Secondary metabolites biosynthesis, transport and catabolism	Molecular Function: hydrolase activity (GO:0016787);;	--
c89632.graph_c0	0.162162	3.63947	0.00811096	3.18877	up	serine/threonine protein kinase, CMGC group [Trichoderma atroviride IMI 206040]	Dual specificity protein kinase YAK1 OS=Saccharomyces cerevisiae (strain ATCC 204508 / S288c) GN=YAK1 PE=1 SV=1	--	Molecular Function: protein serine/threonine kinase activity (GO:0004674);; Molecular Function: ATP binding (GO:0005524);; Biological Process: protein phosphorylation (GO:0006468);;	K08825|2e-44|vcn:VOLCADRAFT_30949|hypothetical protein
c191281.graph_c1	0.666624	7.01046	0.00728938	2.87124	up	hypothetical protein FOXB_05331 [Fusarium oxysporum Fo5176]	Leptomycin B resistance protein pmd1 OS=Schizosaccharomyces pombe (strain 972 / ATCC 24843) GN=pmd1 PE=3 SV=2	Defense mechanisms	Molecular Function: ATP binding (GO:0005524);; Biological Process: ATP catabolic process (GO:0006200);; Cellular Component: integral component of membrane (GO:0016021);; Molecular Function: ATPase activity, coupled to transmembrane movement of substances (GO:0042626);; Biological Process: transmembrane transport (GO:0055085);;	--
c203742.graph_c0	0.335531	21.8025	1.19487e-06	4.94379	up	hypothetical protein NECHADRAFT_92290 [Nectria haematococca mpVI 77-13-4]	--	--	--	--
c215243.graph_c0	0	8.06602	6.53878e-07	5.52159	up	hypothetical protein HMPREF1120_01953 [Exophiala dermatitidis NIH/UT8656]	--	--	--	--
c220115.graph_c0	0.235673	3.40028	0.00936569	2.99112	up	hypothetical protein TRIATDRAFT_288073 [Trichoderma atroviride IMI 206040]	Conserved oligomeric Golgi complex subunit 8 OS=Dictyostelium discoideum GN=cog8 PE=3 SV=1	--	Molecular Function: zinc ion binding (GO:0008270);;	--
c229435.graph_c0	0	3.59043	0.000182272	4.40747	up	predicted protein [Nectria haematococca mpVI 77-13-4]	probable cardiolipin-specific deacylase, mitochondrial OS=Schizosaccharomyces pombe (strain 972 / ATCC 24843) GN=SPAC6G10.03c PE=3 SV=1	General function prediction only	--	--
c85267.graph_c0	0.508418	6.36389	0.000888438	3.27483	up	hypothetical protein TRIATDRAFT_317751 [Trichoderma atroviride IMI 206040]	UBP9-binding protein bun107 OS=Schizosaccharomyces pombe (strain 972 / ATCC 24843) GN=bun107 PE=1 SV=1	General function prediction only	--	--
c215127.graph_c0	0	5.60234	0.00010424	4.52477	up	hypothetical protein FPSE_04598 [Fusarium pseudograminearum CS3096]	Zinc finger transcription factor ace1 OS=Hypocrea jecorina GN=ace1 PE=4 SV=1	--	Molecular Function: nucleic acid binding (GO:0003676);; Biological Process: transcription, DNA-templated (GO:0006351);; Molecular Function: metal ion binding (GO:0046872);;	--
c219962.graph_c0	0	6.09686	0.00399558	3.71513	up	putative endo-beta-1,4-glucanase D Short=Endoglucanase D [Rhizoctonia solani AG-1 IB]	Polysaccharide monooxygenase Cel61a OS=Thielavia heterothallica (strain ATCC 42464 / BCRC 31852 / DSM 1799) GN=Cel61a PE=1 SV=1	--	--	--
c127216.graph_c0	0	3.93865	0.00151023	3.94297	up	hypothetical protein TRIATDRAFT_223010 [Trichoderma atroviride IMI 206040]	--	--	Molecular Function: sequence-specific DNA binding RNA polymerase II transcription factor activity (GO:0000981);; Molecular Function: DNA binding (GO:0003677);; Cellular Component: nucleus (GO:0005634);; Cellular Component: protein kinase CK2 complex (GO:0005956);; Biological Process: regulation of transcription from RNA polymerase II promoter (GO:0006357);; Molecular Function: zinc ion binding (G…	--
c137558.graph_c1	0.996077	12.3039	0.00119978	3.22075	up	peptidyl-prolyl cis-trans isomerase [Cordyceps militaris CM01]	Peptidyl-prolyl cis-trans isomerase OS=Schizosaccharomyces pombe (strain 972 / ATCC 24843) GN=fkh1 PE=3 SV=1	Posttranslational modification, protein turnover, chaperones	Biological Process: protein peptidyl-prolyl isomerization (GO:0000413);; Molecular Function: peptidyl-prolyl cis-trans isomerase activity (GO:0003755);; Molecular Function: macrolide binding (GO:0005527);; Cellular Component: nucleus (GO:0005634);; Cellular Component: mitochondrion (GO:0005739);; Biological Process: chromatin organization (GO:0006325);; Biological Process: protein folding (GO:000…	K09568|4e-31|cre:CHLREDRAFT_77543|FKB12
c216139.graph_c0	0.246571	3.85792	0.00317086	3.2025	up	hypothetical protein TRIATDRAFT_298163 [Trichoderma atroviride IMI 206040]	Autophagy-related protein 101 OS=Danio rerio GN=atg101 PE=2 SV=1	--	--	--
c195575.graph_c1	1.74886	17.4254	0.00686661	2.85204	up	peroxisomal catalase [Trichoderma atroviride IMI 206040]	Catalase OS=Schizosaccharomyces pombe (strain 972 / ATCC 24843) GN=cta1 PE=1 SV=1	Inorganic ion transport and metabolism	Biological Process: age-dependent response to reactive oxygen species (GO:0001315);; Molecular Function: catalase activity (GO:0004096);; Cellular Component: mitochondrial matrix (GO:0005759);; Cellular Component: peroxisomal matrix (GO:0005782);; Molecular Function: heme binding (GO:0020037);; Biological Process: hydrogen peroxide catabolic process (GO:0042744);; Molecular Function: metal ion bi…	K03781|6e-35|ppp:PHYPADRAFT_92315|hypothetical protein
c215158.graph_c0	0.348768	7.15663	9.95506e-05	3.81691	up	hypothetical protein TRIATDRAFT_20159, partial [Trichoderma atroviride IMI 206040]	Cell division control protein 15 OS=Schizosaccharomyces pombe (strain 972 / ATCC 24843) GN=cdc15 PE=1 SV=2	--	--	--
c145163.graph_c0	0.82404	14.4432	0.000963777	3.43331	up	hypothetical protein AOL_s00054g914 [Arthrobotrys oligospora ATCC 24927]	--	--	--	--
c123965.graph_c0	0.31688	16.6041	2.31017e-07	5.04584	up	salicylate hydroxylase [Trichoderma atroviride IMI 206040]	3-hydroxybenzoate 6-hydroxylase OS=Klebsiella oxytoca GN=mhbM PE=1 SV=1	--	Molecular Function: oxidoreductase activity (GO:0016491);; Biological Process: oxidation-reduction process (GO:0055114);;	--
c136571.graph_c1	0.314138	5.77456	0.00588797	3.17395	up	hypothetical protein TRIATDRAFT_299393 [Trichoderma atroviride IMI 206040]	Phosphoadenosine phosphosulfate reductase OS=Emericella nidulans (strain FGSC A4 / ATCC 38163 / CBS 112.46 / NRRL 194 / M139) GN=sA PE=3 SV=3	--	Molecular Function: phosphoadenylyl-sulfate reductase (thioredoxin) activity (GO:0004604);; Biological Process: methionine biosynthetic process (GO:0009086);; Biological Process: cysteine biosynthetic process (GO:0019344);; Biological Process: sulfate assimilation, phosphoadenylyl sulfate reduction by phosphoadenylyl-sulfate reductase (thioredoxin) (GO:0019379);;	--
c178190.graph_c0	1.93695	23.5197	0.0008904	3.28544	up	hypothetical protein TRIATDRAFT_141071 [Trichoderma atroviride IMI 206040]	Topoisomerase I damage affected protein 7 OS=Saccharomyces cerevisiae (strain Lalvin EC1118 / Prise de mousse) GN=TDA7 PE=3 SV=1	--	--	--
c178392.graph_c0	0.683861	7.96645	0.00146141	3.16748	up	hypothetical protein TRIATDRAFT_91536 [Trichoderma atroviride IMI 206040]	--	--	--	--
c139183.graph_c0	0.0853973	3.50466	0.00509458	3.43986	up	hypothetical protein TRIVIDRAFT_72812 [Trichoderma virens Gv29-8]	Actin-like protein OS=Neurospora crassa (strain ATCC 24698 / 74-OR23-1A / CBS 708.71 / DSM 1257 / FGSC 987) GN=ro-4 PE=3 SV=1	Cytoskeleton	Biological Process: establishment of mitotic spindle orientation (GO:0000132);; Cellular Component: astral microtubule (GO:0000235);; Molecular Function: structural constituent of cytoskeleton (GO:0005200);; Molecular Function: ATP binding (GO:0005524);; Cellular Component: spindle pole body (GO:0005816);; Cellular Component: dynactin complex (GO:0005869);; Cellular Component: cell cortex (GO:000…	K10355|9e-82|ath:AT5G09810|ACT7
c168080.graph_c0	0	5.66701	7.01125e-05	4.60688	up	hypothetical protein NECHADRAFT_99025 [Nectria haematococca mpVI 77-13-4]	--	--	--	--
c138829.graph_c0	0	3.80498	0.00947087	3.50278	up	hypothetical protein TRIATDRAFT_173635, partial [Trichoderma atroviride IMI 206040]	Phosphorus acquisition-controlling protein OS=Neurospora crassa (strain ATCC 24698 / 74-OR23-1A / CBS 708.71 / DSM 1257 / FGSC 987) GN=nuc-1 PE=4 SV=1	--	Molecular Function: protein dimerization activity (GO:0046983);;	--
c214938.graph_c0	0	5.72968	5.43512e-05	4.65913	up	amino-acid permease [Grosmannia clavigera kw1407]	Uncharacterized amino-acid permease P7G5.06 OS=Schizosaccharomyces pombe (strain 972 / ATCC 24843) GN=SPAP7G5.06 PE=3 SV=1	Amino acid transport and metabolism	Biological Process: amino acid transmembrane transport (GO:0003333);; Molecular Function: amino acid transmembrane transporter activity (GO:0015171);; Cellular Component: integral component of membrane (GO:0016021);;	--
c173643.graph_c0	0.517059	6.96275	0.0025281	3.15893	up	hypothetical protein TRIATDRAFT_232797 [Trichoderma atroviride IMI 206040]	Zinc finger with UFM1-specific peptidase domain protein OS=Mus musculus GN=Zufsp PE=2 SV=2	--	--	--
c143798.graph_c0	0	3.0556	0.00492009	3.6649	up	peptide-N4-(N-acetyl-beta-glucosaminyl)asparagine amidase [Exophiala dermatitidis NIH/UT8656]	Protein png1 OS=Neosartorya fumigata (strain ATCC MYA-4609 / Af293 / CBS 101355 / FGSC A1100) GN=png1 PE=3 SV=1	--	Molecular Function: binding (GO:0005488);;	--
c170718.graph_c0	1.2304	13.9387	0.00356382	3.01716	up	sec61 beta subunit of ER translocase [Trichoderma reesei QM6a]	Protein transport protein Sec61 subunit beta OS=Yarrowia lipolytica (strain CLIB 122 / E 150) GN=SBH1 PE=3 SV=1	--	--	K09481|2e-15|vvi:100260422|hypothetical protein LOC100260422
c183730.graph_c0	1.17092	13.8369	0.00222934	3.1075	up	hypothetical protein TRIATDRAFT_301760 [Trichoderma atroviride IMI 206040]	Cytidine deaminase OS=Homo sapiens GN=CDA PE=1 SV=2	Nucleotide transport and metabolism	Molecular Function: cytidine deaminase activity (GO:0004126);; Molecular Function: zinc ion binding (GO:0008270);; Biological Process: cytidine deamination (GO:0009972);;	--
c180956.graph_c0	0.719729	6.98873	0.00730122	2.82949	up	hypothetical protein FPSE_00194 [Fusarium pseudograminearum CS3096]	Protein HOS4 OS=Saccharomyces cerevisiae (strain ATCC 204508 / S288c) GN=HOS4 PE=1 SV=1	General function prediction only	--	--
c126096.graph_c0	0.504945	35.8021	2.09756e-08	5.47925	up	hypothetical protein NECHADRAFT_99605 [Nectria haematococca mpVI 77-13-4]	LisH domain-containing protein C1711.05 OS=Schizosaccharomyces pombe (strain 972 / ATCC 24843) GN=SPBC1711.05 PE=4 SV=1	--	--	--
c188984.graph_c0	2.8194	42.9646	0.000183316	3.6167	up	hypothetical protein TRIATDRAFT_38714 [Trichoderma atroviride IMI 206040]	AN1-type zinc finger protein YOR052C OS=Saccharomyces cerevisiae (strain ATCC 204508 / S288c) GN=YOR052C PE=1 SV=1	General function prediction only	Molecular Function: zinc ion binding (GO:0008270);;	--
c86470.graph_c0	0.686221	6.90514	0.00648278	2.86595	up	hypothetical protein TRIATDRAFT_151130 [Trichoderma atroviride IMI 206040]	--	--	Biological Process: lipid metabolic process (GO:0006629);; Molecular Function: hydrolase activity (GO:0016787);;	--
c155943.graph_c0	0.30828	5.49116	0.000327661	3.58764	up	hypothetical protein TRIATDRAFT_20565, partial [Trichoderma atroviride IMI 206040]	Ubiquitin carboxyl-terminal hydrolase 8 OS=Mus musculus GN=Usp8 PE=1 SV=2	--	Molecular Function: ubiquitin thiolesterase activity (GO:0004221);; Biological Process: ubiquitin-dependent protein catabolic process (GO:0006511);;	K11839|9e-22|cre:CHLREDRAFT_108251|hypothetical protein
c157977.graph_c0	0.633309	6.22693	0.00628423	2.85933	up	hypothetical protein TRIATDRAFT_87428 [Trichoderma atroviride IMI 206040]	Putative aldehyde dehydrogenase-like protein YHR039C OS=Saccharomyces cerevisiae (strain ATCC 204508 / S288c) GN=MSC7 PE=1 SV=1	Energy production and conversion	Molecular Function: oxidoreductase activity, acting on the aldehyde or oxo group of donors, NAD or NADP as acceptor (GO:0016620);; Biological Process: oxidation-reduction process (GO:0055114);;	--
c214665.graph_c0	0.974507	10.165	0.00441817	2.94301	up	hypothetical protein TRIATDRAFT_299801 [Trichoderma atroviride IMI 206040]	Probable voltage-gated potassium channel subunit beta OS=Arabidopsis thaliana GN=KAB1 PE=1 SV=1	Energy production and conversion	--	--
c178356.graph_c0	0.145872	3.27387	0.00811096	3.18877	up	Lactose permease [Rhizoctonia solani AG-1 IB]	Lactose permease OS=Kluyveromyces lactis (strain ATCC 8585 / CBS 2359 / DSM 70799 / NBRC 1267 / NRRL Y-1140 / WM37) GN=LAC12 PE=3 SV=1	--	Cellular Component: integral component of membrane (GO:0016021);; Molecular Function: substrate-specific transmembrane transporter activity (GO:0022891);; Biological Process: transmembrane transport (GO:0055085);;	K08150|1e-38|sbi:SORBI_02g003050|hypothetical protein
c118787.graph_c0	0	5.39959	0.00181922	3.90019	up	predicted protein [Nectria haematococca mpVI 77-13-4]	--	--	Molecular Function: ion channel activity (GO:0005216);; Biological Process: ion transport (GO:0006811);; Cellular Component: integral component of membrane (GO:0016021);; Biological Process: transmembrane transport (GO:0055085);;	--
c206276.graph_c0	0.699519	38.4908	1.51653e-08	5.37764	up	predicted protein [Nectria haematococca mpVI 77-13-4]	Uncharacterized WD repeat-containing protein C9G1.05 OS=Schizosaccharomyces pombe (strain 972 / ATCC 24843) GN=SPAC9G1.05 PE=3 SV=1	General function prediction only	--	--
c118886.graph_c0	0	3.77839	0.00492009	3.6649	up	hypothetical protein NECHADRAFT_66743 [Nectria haematococca mpVI 77-13-4]	--	--	--	--
c215806.graph_c0	0.35383	4.99159	0.00579609	3.05865	up	hypothetical protein TRIATDRAFT_32932 [Trichoderma atroviride IMI 206040]	Sodium/potassium-transporting ATPase subunit alpha-A OS=Artemia franciscana PE=2 SV=1	--	Molecular Function: ATP binding (GO:0005524);; Biological Process: cation transport (GO:0006812);; Cellular Component: integral component of membrane (GO:0016021);; Molecular Function: cation-transporting ATPase activity (GO:0019829);; Molecular Function: metal ion binding (GO:0046872);;	K01539|1e-52|olu:OSTLU_48492|P-ATPase family transporter: sodium/potassium ion
c216729.graph_c0	0	4.82035	0.000453896	4.21144	up	hypothetical protein AOL_s00007g365 [Arthrobotrys oligospora ATCC 24927]	--	--	--	--
c186991.graph_c0	0.444038	7.18957	0.000793927	3.41854	up	hypothetical protein TRIATDRAFT_46844 [Trichoderma atroviride IMI 206040]	Protein kinase kin1 OS=Schizosaccharomyces pombe (strain 972 / ATCC 24843) GN=kin1 PE=1 SV=3	--	Molecular Function: protein serine/threonine kinase activity (GO:0004674);; Molecular Function: ATP binding (GO:0005524);; Biological Process: protein phosphorylation (GO:0006468);;	--
c134228.graph_c0	1.1041	14.5017	0.000592214	3.35947	up	hypothetical protein TRIATDRAFT_322604 [Trichoderma atroviride IMI 206040]	AT-rich interactive domain-containing protein 1A OS=Mus musculus GN=Arid1a PE=1 SV=1	--	--	--
c195151.graph_c0	1.1483	10.6621	0.00591947	2.84847	up	putative acetyl-CoA acetyltransferase [Trichoderma atroviride IMI 206040]	Acetyl-CoA acetyltransferase OS=Schizosaccharomyces pombe (strain 972 / ATCC 24843) GN=erg10 PE=2 SV=1	Lipid transport and metabolism	Biological Process: ergosterol biosynthetic process (GO:0006696);; Molecular Function: transferase activity, transferring acyl groups other than amino-acyl groups (GO:0016747);;	K00626|1e-165|ppp:PHYPADRAFT_218604|hypothetical protein
c200578.graph_c0	2.85099	36.5054	0.000629438	3.37778	up	hypothetical protein TRIATDRAFT_298128 [Trichoderma atroviride IMI 206040]	--	--	--	--
c201043.graph_c0	2.21402	34.3035	0.00017128	3.61821	up	hypothetical protein COCSADRAFT_129114 [Bipolaris sorokiniana ND90Pr]	--	--	--	--
c199179.graph_c0	4.85473	55.8997	0.00171396	3.2511	up	GPI-anchored cell wall organization protein [Trichoderma atroviride IMI 206040]	Protein ecm33 OS=Neosartorya fumigata (strain ATCC MYA-4609 / Af293 / CBS 101355 / FGSC A1100) GN=ecm33 PE=1 SV=1	--	--	--
c90201.graph_c0	0.0864678	5.76646	0.000271079	4.10376	up	hypothetical protein TRIATDRAFT_33350 [Trichoderma atroviride IMI 206040]	Linoleate 9S-lipoxygenase 5, chloroplastic OS=Arabidopsis thaliana GN=LOX5 PE=1 SV=2	--	Molecular Function: oxidoreductase activity, acting on single donors with incorporation of molecular oxygen, incorporation of two atoms of oxygen (GO:0016702);; Molecular Function: metal ion binding (GO:0046872);; Biological Process: oxidation-reduction process (GO:0055114);;	--
c218647.graph_c0	0.212773	3.95673	0.00217116	3.34193	up	hypothetical protein TRIATDRAFT_132018 [Trichoderma atroviride IMI 206040]	Uncharacterized protein AFUA_6G14090 OS=Neosartorya fumigata (strain ATCC MYA-4609 / Af293 / CBS 101355 / FGSC A1100) GN=AFUA_6G14090 PE=1 SV=1	Carbohydrate transport and metabolism	--	--
c166425.graph_c0	0.690323	8.26305	0.00409005	3.02644	up	hypothetical protein COCHEDRAFT_1192455 [Bipolaris maydis C5]	pH-response regulator protein palC OS=Magnaporthe oryzae (strain 70-15 / ATCC MYA-4617 / FGSC 8958) GN=MGG_09311 PE=3 SV=1	--	--	--
c97384.graph_c0	0.203926	25.787	6.42159e-10	6.17201	up	hypothetical protein COCHEDRAFT_1113989 [Bipolaris maydis C5]	Glycoprotein gp2 OS=Equine herpesvirus 1 (strain V592) GN=71 PE=3 SV=1	Secondary metabolites biosynthesis, transport and catabolism	Molecular Function: iron ion binding (GO:0005506);; Biological Process: metabolic process (GO:0008152);; Molecular Function: oxidoreductase activity (GO:0016491);;	--
c199548.graph_c0	0	8.24426	1.05495e-07	5.85973	up	hypothetical protein FPSE_07143 [Fusarium pseudograminearum CS3096]	--	--	Molecular Function: catalytic activity (GO:0003824);; Biological Process: nucleoside metabolic process (GO:0009116);;	--
c203838.graph_c1	0.703219	13.2059	0.000101513	3.76666	up	hypothetical protein TRIATDRAFT_152830 [Trichoderma atroviride IMI 206040]	Maintenance of telomere capping protein 1 OS=Schizosaccharomyces pombe (strain 972 / ATCC 24843) GN=SPCC1322.09 PE=3 SV=1	--	--	--
c185961.graph_c0	0	24.3169	1.19266e-07	5.83722	up	predicted protein [Chlamydomonas reinhardtii]	Vegetative cell wall protein gp1 OS=Chlamydomonas reinhardtii GN=GP1 PE=2 SV=1	--	--	--
c209251.graph_c3	2.42141	27.4829	0.00197648	3.10734	up	hypothetical protein AOL_s00215g818 [Arthrobotrys oligospora ATCC 24927]	Aldehyde dehydrogenase OS=Davidiella tassiana GN=CLAH10 PE=1 SV=2	Energy production and conversion	Molecular Function: aldehyde dehydrogenase (NAD) activity (GO:0004029);; Cellular Component: cytoplasm (GO:0005737);; Biological Process: ethanol catabolic process (GO:0006068);; Biological Process: oxidation-reduction process (GO:0055114);;	--
c86032.graph_c0	0.0267691	5.01232	1.62884e-07	5.55451	up	predicted protein [Nectria haematococca mpVI 77-13-4]	Autophagy-related protein 13 OS=Sclerotinia sclerotiorum (strain ATCC 18683 / 1980 / Ss-1) GN=atg13 PE=3 SV=1	--	--	--
c87017.graph_c0	0.12409	4.45603	0.000498565	3.83413	up	predicted protein [Nectria haematococca mpVI 77-13-4]	Vacuolar protein sorting-associated protein 35 OS=Mus musculus GN=Vps35 PE=1 SV=1	--	--	--
c89544.graph_c0	0.174445	3.05755	0.00767592	3.10869	up	hypothetical protein TRIATDRAFT_217846 [Trichoderma atroviride IMI 206040]	Uncharacterized protein DDB_G0271670 OS=Dictyostelium discoideum GN=DDB_G0271670 PE=4 SV=1	--	Molecular Function: DNA binding (GO:0003677);; Molecular Function: RNA binding (GO:0003723);; Biological Process: RNA metabolic process (GO:0016070);;	--
c219408.graph_c0	0.0971894	3.61467	0.00871075	3.30751	up	hypothetical protein TRIATDRAFT_156019 [Trichoderma atroviride IMI 206040]	--	--	--	--
c174857.graph_c0	0.55921	7.3152	0.00886015	2.95411	up	cation transporting ATPase [Trichoderma atroviride IMI 206040]	Calcium-transporting ATPase 2 OS=Schizosaccharomyces pombe (strain 972 / ATCC 24843) GN=pmc1 PE=3 SV=1	Inorganic ion transport and metabolism	Molecular Function: calcium-transporting ATPase activity (GO:0005388);; Molecular Function: ATP binding (GO:0005524);; Cellular Component: integral component of membrane (GO:0016021);; Molecular Function: metal ion binding (GO:0046872);; Biological Process: calcium ion transmembrane transport (GO:0070588);;	K01537|4e-57|ath:AT3G63380|calcium-transporting ATPase, plasma membrane-type, putative / Ca(2+)-ATPase, putative (ACA12)
c131317.graph_c0	0.355636	5.39716	0.00235964	3.2314	up	hypothetical protein TRIATDRAFT_302959 [Trichoderma atroviride IMI 206040]	Aflatoxin B1 aldehyde reductase member 2 OS=Homo sapiens GN=AKR7A2 PE=1 SV=3	Energy production and conversion	Molecular Function: oxidoreductase activity (GO:0016491);; Biological Process: oxidation-reduction process (GO:0055114);;	--
c120666.graph_c0	0.153843	3.55142	0.00695296	3.22701	up	predicted protein [Nectria haematococca mpVI 77-13-4]	Ferric/cupric reductase transmembrane component 2 OS=Saccharomyces cerevisiae (strain ATCC 204508 / S288c) GN=FRE2 PE=1 SV=1	--	Cellular Component: integral component of membrane (GO:0016021);; Molecular Function: oxidoreductase activity (GO:0016491);; Biological Process: oxidation-reduction process (GO:0055114);;	--
c186582.graph_c0	0.520938	7.39676	0.000684652	3.36829	up	hypothetical protein TRIATDRAFT_221016 [Trichoderma atroviride IMI 206040]	Beta-apo-4&apos;-carotenal oxygenase OS=Gibberella fujikuroi GN=carD PE=1 SV=1	Energy production and conversion	Molecular Function: aldehyde dehydrogenase [NAD(P)+] activity (GO:0004030);; Biological Process: cellular aldehyde metabolic process (GO:0006081);; Biological Process: oxidation-reduction process (GO:0055114);;	K00128|4e-98|ath:AT4G34240|ALDH3I1 (ALDEHYDE DEHYDROGENASE 3I1)
c201765.graph_c0	0.217584	17.0219	2.19018e-06	4.92737	up	hypothetical protein FOXB_11984 [Fusarium oxysporum Fo5176]	--	--	--	--
c242451.graph_c0	0	3.29168	0.000284195	4.31278	up	hypothetical protein FOXB_01775 [Fusarium oxysporum Fo5176]	Bifunctional pinoresinol-lariciresinol reductase 1 OS=Linum usitatissimum GN=PLR_Lu1 PE=1 SV=1	--	--	--
c168080.graph_c1	0.0897299	4.0277	0.0030693	3.56108	up	hypothetical protein NECHADRAFT_99025 [Nectria haematococca mpVI 77-13-4]	Putative protein TPRXL OS=Homo sapiens GN=TPRXL PE=5 SV=2	--	--	--
c220641.graph_c0	0	3.80903	0.00220032	3.85611	up	predicted protein [Nectria haematococca mpVI 77-13-4]	Siroheme biosynthesis protein met8 OS=Schizosaccharomyces pombe (strain 972 / ATCC 24843) GN=met8 PE=3 SV=1	Coenzyme transport and metabolism	Biological Process: siroheme biosynthetic process (GO:0019354);; Molecular Function: precorrin-2 dehydrogenase activity (GO:0043115);; Biological Process: oxidation-reduction process (GO:0055114);;	--
c215685.graph_c0	0.409472	6.21417	0.00235964	3.2314	up	mannosylphosphorylation protein [Trichoderma atroviride IMI 206040]	Protein MNN4 OS=Saccharomyces cerevisiae (strain ATCC 204508 / S288c) GN=MNN4 PE=4 SV=2	--	--	--
c118641.graph_c1	0	4.20236	0.00105284	4.02491	up	hypothetical protein TRIATDRAFT_315479 [Trichoderma atroviride IMI 206040]	Gibberellin 20 oxidase 2 OS=Oryza sativa subsp. japonica GN=20ox2 PE=1 SV=1	General function prediction only	Molecular Function: iron ion binding (GO:0005506);; Biological Process: proteolysis (GO:0006508);; Molecular Function: metallopeptidase activity (GO:0008237);; Molecular Function: oxidoreductase activity, acting on paired donors, with incorporation or reduction of molecular oxygen, 2-oxoglutarate as one donor, and incorporation of one atom each of oxygen into both donors (GO:0016706);; Biological…	--
c148118.graph_c0	0.325032	4.63743	0.00177049	3.24025	up	hypothetical protein TRIATDRAFT_5520, partial [Trichoderma atroviride IMI 206040]	Uncharacterized protein C19C7.04c OS=Schizosaccharomyces pombe (strain 972 / ATCC 24843) GN=SPBC19C7.04c PE=1 SV=1	--	--	--
c136362.graph_c0	0	4.2766	0.000453896	4.21144	up	hypothetical protein NECHADRAFT_70841 [Nectria haematococca mpVI 77-13-4]	Clock-controlled protein 8 OS=Neurospora crassa (strain ATCC 24698 / 74-OR23-1A / CBS 708.71 / DSM 1257 / FGSC 987) GN=ccg-8 PE=2 SV=3	--	--	--
c218302.graph_c0	0.106986	4.52787	0.00428921	3.4814	up	hydrophobin [Trichoderma atroviride]	Cell wall protein qid3 OS=Trichoderma harzianum GN=qid3 PE=2 SV=1	--	Cellular Component: hyphal cell wall (GO:0030446);; Biological Process: capsule organization (GO:0045230);;	--
c90399.graph_c0	0.489641	5.65161	0.00422642	3.00214	up	hypothetical protein TRIATDRAFT_152298 [Trichoderma atroviride IMI 206040]	Putative glutamine amidotransferase-like protein C13C5.04 OS=Schizosaccharomyces pombe (strain 972 / ATCC 24843) GN=SPAC13C5.04 PE=4 SV=1	Nucleotide transport and metabolism	Biological Process: glutamine metabolic process (GO:0006541);; Molecular Function: transferase activity (GO:0016740);;	--
c200244.graph_c0	0.227933	11.4005	8.37325e-06	4.57244	up	Sexual differentiation process protein isp4 [Fusarium oxysporum f. sp. cubense race 1]	Sexual differentiation process protein isp4 OS=Schizosaccharomyces pombe (strain 972 / ATCC 24843) GN=isp4 PE=2 SV=2	--	Biological Process: transmembrane transport (GO:0055085);;	--
c210113.graph_c0	0.482086	18.6167	1.21007e-06	4.69034	up	hypothetical protein FOXB_13514 [Fusarium oxysporum Fo5176]	Diacylglycerol pyrophosphate phosphatase 1 OS=Saccharomyces cerevisiae (strain ATCC 204508 / S288c) GN=DPP1 PE=1 SV=1	Lipid transport and metabolism	Molecular Function: catalytic activity (GO:0003824);; Biological Process: metabolic process (GO:0008152);; Cellular Component: membrane (GO:0016020);;	--
c190403.graph_c1	0.471305	8.05921	0.00024914	3.60112	up	hypothetical protein TRIATDRAFT_280924 [Trichoderma atroviride IMI 206040]	Putative zinc protease mug138 OS=Schizosaccharomyces pombe (strain 972 / ATCC 24843) GN=mug138 PE=1 SV=1	Posttranslational modification, protein turnover, chaperones	Molecular Function: catalytic activity (GO:0003824);; Biological Process: metabolic process (GO:0008152);; Molecular Function: metal ion binding (GO:0046872);;	K01408|1e-139|ppp:PHYPADRAFT_136105|hypothetical protein
c86520.graph_c0	0.328862	7.00122	0.00046344	3.63328	up	hypothetical protein MYCFIDRAFT_152983 [Pseudocercospora fijiensis CIRAD86]	--	General function prediction only	--	--
c201013.graph_c0	1.0006	34.5724	8.13719e-07	4.67539	up	hypothetical protein TRIATDRAFT_154439 [Trichoderma atroviride IMI 206040]	Aminopeptidase 2 OS=Candida albicans (strain SC5314 / ATCC MYA-2876) GN=APE2 PE=1 SV=2	Amino acid transport and metabolism	Cellular Component: extracellular region (GO:0005576);; Cellular Component: nucleus (GO:0005634);; Cellular Component: cytoplasm (GO:0005737);; Biological Process: glycogen metabolic process (GO:0005977);; Biological Process: proteolysis (GO:0006508);; Molecular Function: zinc ion binding (GO:0008270);; Cellular Component: cell wall-bounded periplasmic space (GO:0030287);; Biological Process: pep…	K08776|1e-178|cme:CMS341C|puromycin-sensitive aminopeptidase
c215989.graph_c0	0.247017	7.1807	0.000360431	3.80881	up	hypothetical protein TRIATDRAFT_300565 [Trichoderma atroviride IMI 206040]	3-hydroxybutyrate dehydrogenase type 2 OS=Xenopus laevis GN=bdh2 PE=2 SV=1	--	Molecular Function: oxidoreductase activity (GO:0016491);; Biological Process: oxidation-reduction process (GO:0055114);;	--
c173090.graph_c0	0.526595	7.02363	0.000690571	3.33751	up	hypothetical protein TRIATDRAFT_144327 [Trichoderma atroviride IMI 206040]	E3 ubiquitin-protein ligase HRD1 OS=Drosophila melanogaster GN=sip3 PE=1 SV=1	Posttranslational modification, protein turnover, chaperones	Molecular Function: zinc ion binding (GO:0008270);;	K10601|1e-57|olu:OSTLU_3177|hypothetical protein
c217664.graph_c0	0.142756	4.4855	7.13644e-05	4.07673	up	hypothetical protein TRIATDRAFT_205770 [Trichoderma atroviride IMI 206040]	E3 ubiquitin-protein ligase UPL3 OS=Arabidopsis thaliana GN=UPL3 PE=2 SV=1	--	Molecular Function: ubiquitin-protein ligase activity (GO:0004842);; Biological Process: protein ubiquitination (GO:0016567);; Biological Process: mycelium development (GO:0043581);;	K10590|5e-30|vvi:100264024|similar to KAK (KAKTUS)
c163945.graph_c2	0	5.82483	1.81908e-08	6.17892	up	hypothetical protein NECHADRAFT_38255 [Nectria haematococca mpVI 77-13-4]	Ubiquitin carboxyl-terminal hydrolase 2 OS=Saccharomyces cerevisiae (strain ATCC 204508 / S288c) GN=UBP2 PE=1 SV=2	--	Molecular Function: ubiquitin thiolesterase activity (GO:0004221);; Biological Process: ubiquitin-dependent protein catabolic process (GO:0006511);; Molecular Function: cysteine-type peptidase activity (GO:0008234);;	K11849|3e-09|cme:CMC070C|similar to ubiquitin-specific processing protease Ubp2p
c85578.graph_c0	0.145564	6.2539	0.00015433	4.08379	up	hypothetical protein TRIATDRAFT_230450 [Trichoderma atroviride IMI 206040]	NmrA-like family domain-containing protein 1 OS=Gallus gallus GN=NMRAL1 PE=2 SV=1	--	--	--
c155752.graph_c1	0.324159	4.01871	0.00770887	2.94942	up	hypothetical protein TRIATDRAFT_293150 [Trichoderma atroviride IMI 206040]	Guanine nucleotide exchange factor SRM1 OS=Saccharomyces cerevisiae (strain ATCC 204508 / S288c) GN=SRM1 PE=1 SV=1	--	--	--
c173430.graph_c0	0.467496	14.5093	3.53281e-05	4.16523	up	hypothetical protein AOL_s00054g836 [Arthrobotrys oligospora ATCC 24927]	Tropomyosin OS=Schizosaccharomyces pombe (strain 972 / ATCC 24843) GN=cdc8 PE=3 SV=1	--	--	--
c86775.graph_c0	0.31527	4.98671	0.00183203	3.28932	up	hypothetical protein TRIATDRAFT_318025 [Trichoderma atroviride IMI 206040]	Leucine-rich repeat extensin-like protein 3 OS=Arabidopsis thaliana GN=LRX3 PE=1 SV=1	--	--	--
c85135.graph_c0	0.406017	8.85208	0.00948566	3.14948	up	hypothetical protein BN14_01017 [Rhizoctonia solani AG-1 IB]	60S ribosomal protein L22 OS=Sus scrofa GN=RPL22 PE=2 SV=2	--	Molecular Function: structural constituent of ribosome (GO:0003735);; Cellular Component: ribosome (GO:0005840);; Biological Process: translation (GO:0006412);;	K02891|3e-33|vvi:100260136|hypothetical protein LOC100260136
c182010.graph_c0	0.451032	6.94129	0.00654779	3.07997	up	hypothetical protein FG01045.1 [Fusarium graminearum PH-1]	--	--	--	--
c188581.graph_c1	0	4.32909	0.00399558	3.71513	up	predicted protein [Trichoderma reesei QM6a]	Serine/threonine-protein phosphatase 6 regulatory subunit 3 OS=Mus musculus GN=Ppp6r3 PE=1 SV=1	--	--	--
c173091.graph_c0	0.243438	7.30561	4.48216e-05	4.11762	up	hypothetical protein NECHADRAFT_64462 [Nectria haematococca mpVI 77-13-4]	--	--	--	--
c200329.graph_c0	0.882654	18.031	5.58574e-05	3.88682	up	hypothetical protein TRIVIDRAFT_81507 [Trichoderma virens Gv29-8]	Pre-mRNA-splicing factor srp1 OS=Schizosaccharomyces pombe (strain 972 / ATCC 24843) GN=srp1 PE=1 SV=3	--	Molecular Function: nucleotide binding (GO:0000166);; Molecular Function: nucleic acid binding (GO:0003676);;	K12858|2e-12|zma:100286176|ATP-dependent RNA helicase DDX23
c154093.graph_c0	0.337923	5.41726	0.00168641	3.30813	up	hypothetical protein TRIATDRAFT_288356 [Trichoderma atroviride IMI 206040]	Sterigmatocystin 8-O-methyltransferase OS=Aspergillus parasiticus GN=omtA PE=1 SV=1	--	Molecular Function: O-methyltransferase activity (GO:0008171);;	--
c115755.graph_c0	0.031652	7.26617	3.31112e-08	5.8445	up	hypothetical protein TRIATDRAFT_174041, partial [Trichoderma atroviride IMI 206040]	Putative hydrolase Mb2247c OS=Mycobacterium bovis (strain ATCC BAA-935 / AF2122/97) GN=Mb2247c PE=3 SV=1	General function prediction only	--	--
c214686.graph_c0	0.213641	6.16481	0.00192913	3.53205	up	hypothetical protein TRIATDRAFT_302610 [Trichoderma atroviride IMI 206040]	--	--	--	--
c176926.graph_c0	0	12.2354	1.42376e-08	6.22298	up	hypothetical protein NECHADRAFT_67465 [Nectria haematococca mpVI 77-13-4]	Sphingoid long-chain base transporter RSB1 OS=Saccharomyces cerevisiae (strain Lalvin EC1118 / Prise de mousse) GN=RSB1 PE=3 SV=1	--	Biological Process: response to stress (GO:0006950);; Cellular Component: integral component of membrane (GO:0016021);;	--
c142759.graph_c0	0.0741114	4.37215	0.000592644	3.93458	up	predicted protein [Nectria haematococca mpVI 77-13-4]	Uncharacterized protein YOL098C OS=Saccharomyces cerevisiae (strain ATCC 204508 / S288c) GN=YOL098C PE=1 SV=1	--	Biological Process: proteolysis (GO:0006508);; Molecular Function: metallopeptidase activity (GO:0008237);; Molecular Function: metal ion binding (GO:0046872);;	K06972|9e-18|cme:CMM154C|unknown metalloprotease
c200469.graph_c0	0.285185	10.6066	0.000398032	3.88286	up	hypothetical protein TRIATDRAFT_258156 [Trichoderma atroviride IMI 206040]	Sorting nexin-3 OS=Neurospora crassa (strain ATCC 24698 / 74-OR23-1A / CBS 708.71 / DSM 1257 / FGSC 987) GN=snx-3 PE=3 SV=1	--	Cellular Component: Golgi membrane (GO:0000139);; Biological Process: cell communication (GO:0007154);; Biological Process: protein transport (GO:0015031);; Cellular Component: late endosome membrane (GO:0031902);; Molecular Function: phosphatidylinositol binding (GO:0035091);; Biological Process: mycelium development (GO:0043581);;	--
c202979.graph_c0	2.79769	44.6325	0.000134117	3.69621	up	hypothetical protein TRIATDRAFT_297731 [Trichoderma atroviride IMI 206040]	Cofilin OS=Gibberella zeae (strain PH-1 / ATCC MYA-4620 / FGSC 9075 / NRRL 31084) GN=COF1 PE=3 SV=2	--	Molecular Function: actin binding (GO:0003779);; Cellular Component: actin cytoskeleton (GO:0015629);; Biological Process: actin filament depolymerization (GO:0030042);;	K05765|2e-17|ppp:PHYPADRAFT_221707|hypothetical protein
c166336.graph_c0	0.223729	3.94527	0.00298273	3.26821	up	hypothetical protein TRIATDRAFT_80842 [Trichoderma atroviride IMI 206040]	Vacuolar protein sorting-associated protein 11 homolog OS=Homo sapiens GN=VPS11 PE=1 SV=1	--	Biological Process: intracellular protein transport (GO:0006886);; Molecular Function: zinc ion binding (GO:0008270);; Biological Process: vesicle-mediated transport (GO:0016192);;	--
c196897.graph_c0	0.814634	15.3728	9.80927e-05	3.7736	up	leukotriene A-4 hydrolase [Trichoderma atroviride IMI 206040]	Leukotriene A-4 hydrolase homolog OS=Magnaporthe oryzae (strain 70-15 / ATCC MYA-4617 / FGSC 8958) GN=MGG_09481 PE=3 SV=2	Amino acid transport and metabolism	Molecular Function: aminopeptidase activity (GO:0004177);; Molecular Function: epoxide hydrolase activity (GO:0004301);; Molecular Function: leukotriene-A4 hydrolase activity (GO:0004463);; Cellular Component: nucleus (GO:0005634);; Biological Process: proteolysis (GO:0006508);; Molecular Function: metallopeptidase activity (GO:0008237);; Molecular Function: zinc ion binding (GO:0008270);; Biolog…	K01254|1e-140|cre:CHLREDRAFT_113845|LKHA4
c153634.graph_c0	0.164958	4.23111	0.00384622	3.37059	up	hypothetical protein TRIATDRAFT_82516 [Trichoderma atroviride IMI 206040]	Trafficking protein particle complex subunit 13 OS=Homo sapiens GN=TRAPPC13 PE=1 SV=2	--	Molecular Function: RNA binding (GO:0003723);; Biological Process: mycelium development (GO:0043581);;	--
c172229.graph_c2	0.0676334	4.07672	1.4757e-05	4.5589	up	hypothetical protein TRIATDRAFT_143259 [Trichoderma atroviride IMI 206040]	Autophagy-related protein 2 OS=Neurospora crassa (strain ATCC 24698 / 74-OR23-1A / CBS 708.71 / DSM 1257 / FGSC 987) GN=atg-2 PE=3 SV=2	--	Biological Process: peroxisome degradation (GO:0030242);; Biological Process: CVT pathway (GO:0032258);;	--
c172131.graph_c0	0.215052	4.52313	0.000501546	3.61625	up	hypothetical protein TRIATDRAFT_242742 [Trichoderma atroviride IMI 206040]	Zinc finger protein zas1 OS=Schizosaccharomyces pombe (strain 972 / ATCC 24843) GN=zas1 PE=2 SV=1	General function prediction only	Molecular Function: sequence-specific DNA binding RNA polymerase II transcription factor activity (GO:0000981);; Molecular Function: DNA binding (GO:0003677);; Cellular Component: nucleus (GO:0005634);; Biological Process: regulation of transcription from RNA polymerase II promoter (GO:0006357);; Molecular Function: zinc ion binding (GO:0008270);;	--
c143824.graph_c2	0	3.07472	0.00947087	3.50278	up	conserved hypothetical protein [Trichoderma atroviride IMI 206040]	Cystinosin OS=Homo sapiens GN=CTNS PE=1 SV=2	--	--	K12386|2e-30|ath:AT5G40670|PQ-loop repeat family protein / transmembrane family protein
c97527.graph_c0	0	10.4371	1.03948e-06	5.43433	up	hypothetical protein PDE_07284 [Penicillium oxalicum 114-2]	Plasma membrane proteolipid 3 OS=Neosartorya fumigata (strain ATCC MYA-4609 / Af293 / CBS 101355 / FGSC A1100) GN=pmp3 PE=3 SV=1	--	--	--
c179929.graph_c0	0.204721	8.9924	6.4844e-06	4.55091	up	hypothetical protein TRIATDRAFT_321888 [Trichoderma atroviride IMI 206040]	Mitochondrial fusion and transport protein ugo1 OS=Schizosaccharomyces pombe (strain 972 / ATCC 24843) GN=ugo1 PE=3 SV=1	--	--	--
c176630.graph_c0	3.45316	64.7746	4.39988e-05	3.94232	up	hypothetical protein TRIATDRAFT_39628 [Trichoderma atroviride IMI 206040]	Glycerol kinase OS=Rattus norvegicus GN=Gk PE=2 SV=1	Energy production and conversion	Molecular Function: glycerol kinase activity (GO:0004370);; Biological Process: carbohydrate metabolic process (GO:0005975);; Biological Process: glycerol-3-phosphate metabolic process (GO:0006072);; Biological Process: phosphorylation (GO:0016310);;	K00864|1e-154|zma:100193522|pco095943
c224168.graph_c0	0.134495	3.53599	0.00333617	3.40436	up	predicted protein [Nectria haematococca mpVI 77-13-4]	Probable zinc metalloprotease NECHADRAFT_96958 OS=Nectria haematococca (strain 77-13-4 / ATCC MYA-4622 / FGSC 9596 / MPVI) GN=NECHADRAFT_96958 PE=3 SV=1	--	Molecular Function: binding (GO:0005488);; Biological Process: proteolysis (GO:0006508);; Molecular Function: metallopeptidase activity (GO:0008237);; Cellular Component: integral component of membrane (GO:0016021);;	--
c203019.graph_c0	2.77898	25.3439	0.00636248	2.83093	up	hypothetical protein TRIATDRAFT_299492 [Trichoderma atroviride IMI 206040]	Probable quinone oxidoreductase OS=Saccharomyces cerevisiae (strain ATCC 204508 / S288c) GN=ZTA1 PE=1 SV=1	--	Molecular Function: NADPH:quinone reductase activity (GO:0003960);; Cellular Component: nucleus (GO:0005634);; Cellular Component: cytoplasm (GO:0005737);; Molecular Function: zinc ion binding (GO:0008270);; Molecular Function: AU-rich element binding (GO:0017091);; Molecular Function: 2-alkenal reductase [NAD(P)] activity (GO:0032440);; Biological Process: cellular response to oxidative stress (…	--
c93702.graph_c0	0.348592	20.1626	3.89532e-08	5.29914	up	hypothetical protein TRIATDRAFT_292532 [Trichoderma atroviride IMI 206040]	Uncharacterized protein F14F9.5 OS=Caenorhabditis elegans GN=F14F9.5 PE=1 SV=2	--	Molecular Function: calcium ion binding (GO:0005509);; Cellular Component: membrane (GO:0016020);;	--
c177222.graph_c0	1.09253	12.4102	0.00284982	3.05146	up	hypothetical protein TRIATDRAFT_155791 [Trichoderma atroviride IMI 206040]	Poly(A)+ RNA export protein OS=Schizosaccharomyces pombe (strain 972 / ATCC 24843) GN=rae1 PE=1 SV=1	General function prediction only	Biological Process: posttranscriptional tethering of RNA polymerase II gene DNA at nuclear periphery (GO:0000973);; Cellular Component: nuclear pore (GO:0005643);; Cellular Component: cytoplasm (GO:0005737);; Biological Process: poly(A)+ mRNA export from nucleus (GO:0016973);; Biological Process: nuclear pore distribution (GO:0031081);; Biological Process: regulation of mRNA export from nucleus i…	K14298|1e-102|olu:OSTLU_12608|hypothetical protein
c90874.graph_c0	0.0614099	5.11922	6.13064e-05	4.4138	up	predicted protein [Nectria haematococca mpVI 77-13-4]	Flocculation protein FLO11 OS=Saccharomyces cerevisiae (strain ATCC 204508 / S288c) GN=MUC1 PE=1 SV=2	--	--	--
c154209.graph_c0	0	3.50047	0.00105284	4.02491	up	hypothetical protein MGG_14269 [Magnaporthe oryzae 70-15]	Mucin-2 OS=Homo sapiens GN=MUC2 PE=1 SV=2	--	--	--
c132512.graph_c0	0	4.20792	0.00151023	3.94297	up	hypothetical protein TRIATDRAFT_302717 [Trichoderma atroviride IMI 206040]	Protein SYM1 OS=Gibberella zeae (strain PH-1 / ATCC MYA-4620 / FGSC 9075 / NRRL 31084) GN=SYM1 PE=3 SV=1	--	Cellular Component: mitochondrial inner membrane (GO:0005743);; Cellular Component: integral component of membrane (GO:0016021);;	--
c157351.graph_c0	0.275248	5.64802	0.00312981	3.32523	up	hypothetical protein TRIATDRAFT_154549 [Trichoderma atroviride IMI 206040]	Uncharacterized protein DDB_G0271670 OS=Dictyostelium discoideum GN=DDB_G0271670 PE=4 SV=1	--	--	--
c123897.graph_c0	0.191121	3.26813	0.00878873	3.07493	up	predicted protein [Nectria haematococca mpVI 77-13-4]	Leucine-rich repeat extensin-like protein 3 OS=Arabidopsis thaliana GN=LRX3 PE=1 SV=1	--	--	--
c106570.graph_c0	0.0904358	4.05938	0.0030693	3.56108	up	hypothetical protein NECHADRAFT_65383 [Nectria haematococca mpVI 77-13-4]	Transcriptional regulator CRZ1 OS=Saccharomyces cerevisiae (strain ATCC 204508 / S288c) GN=CRZ1 PE=1 SV=1	General function prediction only	Molecular Function: nucleic acid binding (GO:0003676);; Molecular Function: metal ion binding (GO:0046872);;	--
c138664.graph_c0	0	4.39497	4.95443e-06	5.13555	up	predicted protein [Nectria haematococca mpVI 77-13-4]	COP9 signalosome complex subunit 2 OS=Neurospora crassa (strain ATCC 24698 / 74-OR23-1A / CBS 708.71 / DSM 1257 / FGSC 987) GN=csn-2 PE=1 SV=1	Posttranslational modification, protein turnover, chaperones	Cellular Component: integral component of membrane (GO:0016021);; Biological Process: transmembrane transport (GO:0055085);;	K12176|1e-115|rcu:RCOM_1394390|cop9 signalosome complex subunit, putative
c210473.graph_c0	3.4882	32.6956	0.00530675	2.93987	up	STE12-like protein [Trichoderma atroviride IMI 206040]	Transcription factor steA OS=Emericella nidulans (strain FGSC A4 / ATCC 38163 / CBS 112.46 / NRRL 194 / M139) GN=steA PE=2 SV=1	--	Molecular Function: nucleic acid binding (GO:0003676);; Molecular Function: sequence-specific DNA binding transcription factor activity (GO:0003700);; Cellular Component: nucleus (GO:0005634);; Biological Process: regulation of transcription, DNA-templated (GO:0006355);; Molecular Function: metal ion binding (GO:0046872);;	--
c205273.graph_c0	1.12841	14.5621	0.000639091	3.34358	up	hypothetical protein NECHADRAFT_99503 [Nectria haematococca mpVI 77-13-4]	Putative uncharacterized protein ENSP00000383309 OS=Homo sapiens PE=5 SV=3	--	--	--
c216770.graph_c0	0.371355	6.57234	0.00150146	3.37439	up	hypothetical protein TRIATDRAFT_130614 [Trichoderma atroviride IMI 206040]	Membrane steroid-binding protein 2 OS=Arabidopsis thaliana GN=MSBP2 PE=1 SV=1	--	Molecular Function: heme binding (GO:0020037);;	--
c204691.graph_c0	0.926186	21.6906	1.11295e-05	4.16223	up	hypothetical protein TRIATDRAFT_299215 [Trichoderma atroviride IMI 206040]	Vegetative cell wall protein gp1 OS=Chlamydomonas reinhardtii GN=GP1 PE=2 SV=1	--	Molecular Function: DNA binding (GO:0003677);; Molecular Function: chromatin binding (GO:0003682);;	--
c160188.graph_c0	0	5.73334	0.000533649	4.17601	up	hypothetical protein TRIATDRAFT_186529 [Trichoderma atroviride IMI 206040]	--	--	Molecular Function: GTP binding (GO:0005525);; Biological Process: cell cycle (GO:0007049);;	--
c187698.graph_c0	0.0880114	16.8181	1.39137e-07	5.58342	up	hypothetical protein W97_04762 [Coniosporium apollinis CBS 100218]	Proline-rich receptor-like protein kinase PERK2 OS=Arabidopsis thaliana GN=PERK2 PE=2 SV=3	--	--	--
c171742.graph_c0	0.646632	12.4394	9.63307e-05	3.78609	up	hypothetical protein TRIATDRAFT_87880 [Trichoderma atroviride IMI 206040]	Mitochondrial phosphate carrier protein 3, mitochondrial OS=Arabidopsis thaliana GN=MPT3 PE=1 SV=1	--	Biological Process: transport (GO:0006810);; Cellular Component: integral component of membrane (GO:0016021);;	--
c208834.graph_c0	4.06678	36.1929	0.00689422	2.81454	up	hypothetical protein FOXB_14404 [Fusarium oxysporum Fo5176]	Mannosyl phosphorylinositol ceramide synthase SUR1 OS=Saccharomyces cerevisiae (strain ATCC 204508 / S288c) GN=SUR1 PE=1 SV=1	--	Molecular Function: catalytic activity (GO:0003824);; Molecular Function: binding (GO:0005488);;	--
c85240.graph_c0	0.190418	6.5936	0.000112301	4.05384	up	hypothetical protein HMPREF1120_07732 [Exophiala dermatitidis NIH/UT8656]	Protein alcS OS=Neosartorya fumigata (strain ATCC MYA-4609 / Af293 / CBS 101355 / FGSC A1100) GN=alcS PE=3 SV=1	Function unknown	Cellular Component: membrane (GO:0016020);;	K07034|3e-17|ppp:PHYPADRAFT_123327|hypothetical protein
c139374.graph_c0	0.134495	3.01853	0.00811096	3.18877	up	hypothetical protein TRIATDRAFT_289864 [Trichoderma atroviride IMI 206040]	U4/U6.U5 tri-snRNP-associated protein snu66 OS=Schizosaccharomyces pombe (strain 972 / ATCC 24843) GN=snu66 PE=1 SV=1	--	--	K11984|2e-18|rcu:RCOM_0800560|hypothetical protein
c97763.graph_c0	0.102303	4.32965	2.78488e-05	4.33632	up	hypothetical protein TRIVIDRAFT_192964 [Trichoderma virens Gv29-8]	--	--	--	--
c143068.graph_c0	0.193289	6.19726	0.00101646	3.67724	up	predicted protein [Nectria haematococca mpVI 77-13-4]	Isotrichodermin C-15 hydroxylase OS=Fusarium sporotrichioides GN=TRI11 PE=3 SV=1	Secondary metabolites biosynthesis, transport and catabolism	--	--
c233060.graph_c0	0.0577347	2.88771	0.00162817	3.70832	up	hypothetical protein TRIATDRAFT_300629 [Trichoderma atroviride IMI 206040]	Regulator of rDNA transcription protein 8 OS=Saccharomyces cerevisiae (strain ATCC 204508 / S288c) GN=RRT8 PE=1 SV=2	--	--	--
c220855.graph_c0	0	4.7565	0.000244462	4.34504	up	hypothetical protein NECHADRAFT_77532 [Nectria haematococca mpVI 77-13-4]	Peroxisomal membrane protein PEX30 OS=Saccharomyces cerevisiae (strain ATCC 204508 / S288c) GN=PEX30 PE=1 SV=1	--	--	--
c127867.graph_c0	0.171219	6.36796	0.000398032	3.88286	up	hypothetical protein TRIVIDRAFT_231478 [Trichoderma virens Gv29-8]	Translation initiation factor IF-2 OS=Rhodococcus erythropolis (strain PR4 / NBRC 100887) GN=infB PE=3 SV=1	--	Biological Process: metabolic process (GO:0008152);; Molecular Function: carbon-sulfur lyase activity (GO:0016846);;	--
c123661.graph_c0	0.129723	6.98743	0.00104086	3.80966	up	hypothetical protein FPSE_10580 [Fusarium pseudograminearum CS3096]	Opsin-1 OS=Neurospora crassa (strain ATCC 24698 / 74-OR23-1A / CBS 708.71 / DSM 1257 / FGSC 987) GN=nop-1 PE=1 SV=1	General function prediction only	Molecular Function: ion channel activity (GO:0005216);; Molecular Function: all-trans retinal binding (GO:0005503);; Biological Process: ion transport (GO:0006811);; Biological Process: response to light stimulus (GO:0009416);; Biological Process: cellular process (GO:0009987);; Cellular Component: integral component of membrane (GO:0016021);;	--
c174413.graph_c0	1.82649	16.1368	0.00986107	2.73652	up	putative enoyl-CoA hydratase/isomerase [Trichoderma atroviride IMI 206040]	Probable enoyl-CoA hydratase, mitochondrial OS=Dictyostelium discoideum GN=echs1 PE=3 SV=1	Lipid transport and metabolism	Biological Process: metabolic process (GO:0008152);; Molecular Function: isomerase activity (GO:0016853);;	K07511|3e-80|ppp:PHYPADRAFT_143267|hypothetical protein
c149310.graph_c0	0.180011	5.42524	9.5163e-05	4.01798	up	hypothetical protein TRIATDRAFT_289140 [Trichoderma atroviride IMI 206040]	Basic salivary proline-rich protein 2 OS=Homo sapiens GN=PRB2 PE=1 SV=3	Function unknown	--	--
c210424.graph_c0	2.23461	35.7659	0.000165333	3.62665	up	related to mannosyltransferase [Fusarium fujikuroi IMI 58289]	Initiation-specific alpha-1,6-mannosyltransferase OS=Schizosaccharomyces pombe (strain 972 / ATCC 24843) GN=och1 PE=1 SV=2	Cell wall/membrane/envelope biogenesis	--	--
c204937.graph_c0	0.988248	16.7201	0.000108636	3.71067	up	hypothetical protein TRIATDRAFT_300099 [Trichoderma atroviride IMI 206040]	UNC93-like protein C922.05c OS=Schizosaccharomyces pombe (strain 972 / ATCC 24843) GN=SPAC922.05c PE=3 SV=1	--	Cellular Component: integral component of membrane (GO:0016021);; Biological Process: transmembrane transport (GO:0055085);;	--
c185528.graph_c1	1.44529	26.6448	9.56101e-05	3.76494	up	hypothetical protein TRIATDRAFT_86403 [Trichoderma atroviride IMI 206040]	Flocculation protein FLO11 OS=Saccharomyces cerevisiae (strain ATCC 204508 / S288c) GN=MUC1 PE=1 SV=2	--	Molecular Function: oxidoreductase activity, acting on single donors with incorporation of molecular oxygen, incorporation of two atoms of oxygen (GO:0016702);; Molecular Function: oxidoreductase activity, acting on paired donors, with incorporation or reduction of molecular oxygen, 2-oxoglutarate as one donor, and incorporation of one atom each of oxygen into both donors (GO:0016706);; Biologica…	--
c218260.graph_c0	0.133713	3.60116	0.00290009	3.43736	up	hypothetical protein TRIATDRAFT_155669 [Trichoderma atroviride IMI 206040]	Cell division control protein 14 OS=Schizosaccharomyces pombe (strain 972 / ATCC 24843) GN=cdc14 PE=1 SV=1	--	Biological Process: cell division (GO:0051301);;	--
c150516.graph_c0	0.366229	8.83003	0.000202973	3.80842	up	hypothetical protein TRIATDRAFT_132475 [Trichoderma atroviride IMI 206040]	Putative protein TPRXL OS=Homo sapiens GN=TPRXL PE=5 SV=2	--	--	--
c158230.graph_c0	0.875889	29.8801	1.79439e-05	4.29929	up	hypothetical protein TRIATDRAFT_298935 [Trichoderma atroviride IMI 206040]	--	--	Molecular Function: RNA binding (GO:0003723);; Molecular Function: structural constituent of ribosome (GO:0003735);; Biological Process: translation (GO:0006412);; Cellular Component: small ribosomal subunit (GO:0015935);; Biological Process: mycelium development (GO:0043581);;	K02985|1e-08|zma:100382976|hypothetical protein LOC100382976
c189194.graph_c0	0.478335	44.7824	2.84957e-10	6.09813	up	predicted protein [Nectria haematococca mpVI 77-13-4]	Fimbrin OS=Saccharomyces cerevisiae (strain ATCC 204508 / S288c) GN=SAC6 PE=1 SV=1	--	Molecular Function: actin binding (GO:0003779);; Molecular Function: calcium ion binding (GO:0005509);;	--
c213949.graph_c0	0.627323	11.2634	0.000826488	3.46717	up	hypothetical protein M7I_1938 [Glarea lozoyensis 74030]	60S ribosomal protein L41 OS=Quercus suber GN=RPL41 PE=3 SV=1	--	Molecular Function: structural constituent of ribosome (GO:0003735);; Cellular Component: ribosome (GO:0005840);; Biological Process: translation (GO:0006412);;	K02928|4e-07|cre:CHLREDRAFT_195610|RPL41
c118686.graph_c1	0.230764	4.73522	0.00312981	3.32523	up	hypothetical protein TRIATDRAFT_300583 [Trichoderma atroviride IMI 206040]	Chromo domain-containing protein 2 OS=Schizosaccharomyces pombe (strain 972 / ATCC 24843) GN=chp2 PE=3 SV=1	--	Cellular Component: nucleus (GO:0005634);;	--
c160302.graph_c0	0.257788	5.39994	0.00277212	3.35367	up	hypothetical protein TRIATDRAFT_215617 [Trichoderma atroviride IMI 206040]	--	--	Molecular Function: acid phosphatase activity (GO:0003993);;	--
c205553.graph_c0	0.480331	20.0205	3.45375e-07	4.87481	up	hypothetical protein TRIATDRAFT_140585 [Trichoderma atroviride IMI 206040]	Protein cps3 OS=Schizosaccharomyces pombe (strain 972 / ATCC 24843) GN=cps3 PE=1 SV=3	General function prediction only	Molecular Function: metal ion binding (GO:0046872);;	--
c222202.graph_c0	0.100204	3.21276	0.00101646	3.67724	up	hypothetical protein TRIATDRAFT_302859 [Trichoderma atroviride IMI 206040]	Ethanolamine-phosphate cytidylyltransferase OS=Dictyostelium discoideum GN=pctA PE=1 SV=1	--	Biological Process: biosynthetic process (GO:0009058);; Molecular Function: nucleotidyltransferase activity (GO:0016779);;	K00967|0.0|zma:100382955|hypothetical protein LOC100382955
c94005.graph_c0	0.326185	20.8117	3.24378e-08	5.37356	up	FAD binding domain-containing protein [Beauveria bassiana ARSEF 2860]	Cannabidiolic acid synthase-like 1 OS=Cannabis sativa GN=CBDAS2 PE=2 SV=1	Energy production and conversion	Molecular Function: UDP-N-acetylmuramate dehydrogenase activity (GO:0008762);; Molecular Function: flavin adenine dinucleotide binding (GO:0050660);; Biological Process: oxidation-reduction process (GO:0055114);;	--
c171394.graph_c0	0.547588	11.6753	0.00012583	3.80811	up	hypothetical protein TRIATDRAFT_284689 [Trichoderma atroviride IMI 206040]	Uncharacterized protein At2g38710 OS=Arabidopsis thaliana GN=At2g38710 PE=2 SV=1	Function unknown	--	--
c165718.graph_c1	0	5.75682	2.10297e-05	4.85105	up	hypothetical protein LEMA_P016450.1 [Leptosphaeria maculans JN3]	Putative protein TPRXL OS=Homo sapiens GN=TPRXL PE=5 SV=2	--	--	--
c85522.graph_c0	0	7.99091	6.1673e-05	4.63324	up	N-terminal WSC domain-containing protein [Trichoderma reesei QM6a]	Mucin-5AC (Fragments) OS=Homo sapiens GN=MUC5AC PE=1 SV=3	Posttranslational modification, protein turnover, chaperones	--	--
c159331.graph_c0	0	6.78582	5.45152e-06	5.11698	up	related to retrotransposon HobS hobase [Claviceps purpurea 20.1]	--	--	--	--
c181439.graph_c1	0.227511	4.2308	0.00217116	3.34193	up	geranylgeranyl pyrophosphate synthetase [Pyrenophora tritici-repentis Pt-1C-BFP]	Geranylgeranyl pyrophosphate synthase OS=Gibberella fujikuroi GN=GGS PE=3 SV=1	Coenzyme transport and metabolism	Biological Process: isoprenoid biosynthetic process (GO:0008299);; Molecular Function: transferase activity (GO:0016740);;	--
c89178.graph_c0	0.0585681	4.7321	7.58441e-05	4.37022	up	hypothetical protein TRIATDRAFT_184253, partial [Trichoderma atroviride IMI 206040]	--	--	--	--
c194572.graph_c0	0.821335	15.8002	7.73027e-05	3.81417	up	hypothetical protein NECHADRAFT_101340 [Nectria haematococca mpVI 77-13-4]	Serine/arginine repetitive matrix protein 1 OS=Gallus gallus GN=SRRM1 PE=2 SV=1	--	--	--
c85566.graph_c0	0.274066	4.65718	0.00370922	3.21689	up	hypothetical protein TRIATDRAFT_130932 [Trichoderma atroviride IMI 206040]	Peroxisomal targeting signal 2 receptor OS=Saccharomyces cerevisiae (strain ATCC 204508 / S288c) GN=PEX7 PE=1 SV=1	General function prediction only	Molecular Function: peroxisome matrix targeting signal-2 binding (GO:0005053);; Cellular Component: peroxisome (GO:0005777);; Biological Process: protein import into peroxisome matrix (GO:0016558);;	K13341|5e-65|vcn:VOLCADRAFT_67171|hypothetical protein
c196148.graph_c0	1.53689	14.6271	0.00610602	2.84975	up	hypothetical protein TRIATDRAFT_137693 [Trichoderma atroviride IMI 206040]	Probable T-complex protein 1 subunit eta OS=Schizosaccharomyces pombe (strain 972 / ATCC 24843) GN=cct7 PE=1 SV=1	Posttranslational modification, protein turnover, chaperones	Molecular Function: ATP binding (GO:0005524);; Cellular Component: chaperonin-containing T-complex (GO:0005832);; Biological Process: protein folding (GO:0006457);; Molecular Function: unfolded protein binding (GO:0051082);;	K09499|0.0|pop:POPTR_827209|hypothetical protein
c215159.graph_c0	0.489337	6.72393	0.00298241	3.14579	up	hypothetical protein TRIATDRAFT_130800 [Trichoderma atroviride IMI 206040]	--	--	Molecular Function: ion binding (GO:0043167);;	--
c85169.graph_c0	0.574377	6.9059	0.00497887	2.99989	up	hypothetical protein TRIATDRAFT_296867 [Trichoderma atroviride IMI 206040]	Derlin-3 OS=Mus musculus GN=Derl3 PE=2 SV=1	Function unknown	--	K13989|5e-56|vcn:VOLCADRAFT_33117|hypothetical protein
c155837.graph_c0	1.07895	13.5607	0.000864632	3.28068	up	hypothetical protein TRIATDRAFT_35637 [Trichoderma atroviride IMI 206040]	Uncharacterized RING finger protein C328.02 OS=Schizosaccharomyces pombe (strain 972 / ATCC 24843) GN=SPAC328.02 PE=3 SV=1	--	Molecular Function: zinc ion binding (GO:0008270);; Molecular Function: oxidoreductase activity (GO:0016491);; Biological Process: oxidation-reduction process (GO:0055114);;	--
c216878.graph_c0	0.458044	5.72748	0.00395043	3.05487	up	hypothetical protein TRIATDRAFT_231677 [Trichoderma atroviride IMI 206040]	Trans-aconitate 2-methyltransferase OS=Methylobacterium radiotolerans (strain ATCC 27329 / DSM 1819 / JCM 2831) GN=tam PE=3 SV=1	--	Molecular Function: transferase activity (GO:0016740);;	--
c150642.graph_c0	0	17.4522	1.63355e-07	5.77938	up	hypothetical protein NECHADRAFT_52677 [Nectria haematococca mpVI 77-13-4]	Pimelyl-[acyl-carrier protein] methyl ester esterase OS=Aeromonas hydrophila subsp. hydrophila (strain ATCC 7966 / NCIB 9240) GN=bioH PE=3 SV=1	General function prediction only	--	--
c212492.graph_c0	6.82062	84.5772	0.0010685	3.35934	up	hypothetical protein TRIATDRAFT_39327 [Trichoderma atroviride IMI 206040]	Aquaporin-3 OS=Mus musculus GN=Aqp3 PE=2 SV=1	Carbohydrate transport and metabolism	Molecular Function: transporter activity (GO:0005215);; Biological Process: transport (GO:0006810);; Cellular Component: integral component of membrane (GO:0016021);;	K09874|7e-19|ath:AT5G37810|NIP4
c195640.graph_c0	0.449773	11.0879	3.41613e-05	4.04946	up	hypothetical protein TRIVIDRAFT_175433 [Trichoderma virens Gv29-8]	Transcriptional activator HAP2 OS=Saccharomyces cerevisiae (strain ATCC 204508 / S288c) GN=HAP2 PE=1 SV=1	--	Molecular Function: sequence-specific DNA binding transcription factor activity (GO:0003700);; Biological Process: regulation of transcription, DNA-templated (GO:0006355);; Biological Process: mycelium development (GO:0043581);;	--
c90328.graph_c0	0.137203	5.45479	0.00607115	3.39708	up	hypothetical protein NECHADRAFT_102472 [Nectria haematococca mpVI 77-13-4]	Uncharacterized protein C18B11.08c OS=Schizosaccharomyces pombe (strain 972 / ATCC 24843) GN=SPAC18B11.08c PE=4 SV=2	--	--	--
c135672.graph_c0	0.305013	4.06821	0.00795443	2.98097	up	hypothetical protein GGTG_11796 [Gaeumannomyces graminis var. tritici R3-111a-1]	--	--	--	--
c122512.graph_c1	0.159763	5.94192	0.00871075	3.30751	up	hypothetical protein TRIATDRAFT_127733 [Trichoderma atroviride IMI 206040]	L-amino-acid oxidase OS=Aplysia californica PE=1 SV=1	Coenzyme transport and metabolism	Molecular Function: prenylcysteine oxidase activity (GO:0001735);; Biological Process: prenylcysteine catabolic process (GO:0030328);; Biological Process: oxidation-reduction process (GO:0055114);;	K11450|4e-09|ppp:PHYPADRAFT_169206|HDMA1504
c191413.graph_c0	0.246661	5.79954	0.00138224	3.51347	up	hypothetical protein TRIATDRAFT_153764 [Trichoderma atroviride IMI 206040]	Rpb7-binding protein seb1 OS=Schizosaccharomyces pombe (strain 972 / ATCC 24843) GN=seb1 PE=1 SV=3	--	Molecular Function: nucleotide binding (GO:0000166);; Molecular Function: nucleic acid binding (GO:0003676);;	--
c187177.graph_c0	1.81165	20.9107	0.00362483	3.02456	up	vacuolar ATP synthase subunit G [Trichoderma atroviride IMI 206040]	V-type proton ATPase subunit G OS=Neurospora crassa (strain ATCC 24698 / 74-OR23-1A / CBS 708.71 / DSM 1257 / FGSC 987) GN=vma-10 PE=3 SV=1	--	Biological Process: proton transport (GO:0015992);; Cellular Component: vacuolar proton-transporting V-type ATPase complex (GO:0016471);; Molecular Function: hydrolase activity, acting on acid anhydrides, catalyzing transmembrane movement of substances (GO:0016820);;	K02152|8e-15|rcu:RCOM_1334230|vacuolar ATP synthase subunit G plant, putative
c154578.graph_c0	0.184312	3.38807	0.00588797	3.17395	up	hypothetical protein TRIATDRAFT_303084 [Trichoderma atroviride IMI 206040]	Uncharacterized CDP-alcohol phosphatidyltransferase class-I family protein C22A12.10 OS=Schizosaccharomyces pombe (strain 972 / ATCC 24843) GN=SPAC22A12.10 PE=3 SV=1	Lipid transport and metabolism	Biological Process: phospholipid biosynthetic process (GO:0008654);; Cellular Component: membrane (GO:0016020);; Molecular Function: phosphotransferase activity, for other substituted phosphate groups (GO:0016780);;	K00993|3e-39|ppp:PHYPADRAFT_128025|hypothetical protein
c213118.graph_c0	1.15689	28.5081	1.42784e-05	4.15495	up	hypothetical protein TRIATDRAFT_180413, partial [Trichoderma atroviride IMI 206040]	Protein PLANT CADMIUM RESISTANCE 2 OS=Arabidopsis thaliana GN=PCR2 PE=1 SV=1	--	--	--
c89463.graph_c0	0	6.66244	6.1673e-05	4.63324	up	putative heat shock protein 30 protein [Togninia minima UCRPA7]	30 kDa heat shock protein OS=Neurospora crassa (strain ATCC 24698 / 74-OR23-1A / CBS 708.71 / DSM 1257 / FGSC 987) GN=hsp30 PE=3 SV=1	Posttranslational modification, protein turnover, chaperones	--	--
c84920.graph_c0	0.608593	6.66981	0.00494173	2.95148	up	hypothetical protein TRIATDRAFT_41980 [Trichoderma atroviride IMI 206040]	Fatty acid amide hydrolase OS=Arabidopsis thaliana GN=FAAH PE=1 SV=1	Translation, ribosomal structure and biogenesis	Molecular Function: carbon-nitrogen ligase activity, with glutamine as amido-N-donor (GO:0016884);;	--
c148938.graph_c0	0.252714	8.297	2.3645e-05	4.24494	up	conserved hypothetical protein [Trichoderma atroviride IMI 206040]	Uncharacterized protein DDB_G0271670 OS=Dictyostelium discoideum GN=DDB_G0271670 PE=4 SV=1	--	Molecular Function: nucleotide binding (GO:0000166);; Biological Process: protein transport (GO:0015031);; Cellular Component: intracellular membrane-bounded organelle (GO:0043231);; Cellular Component: cytoplasmic part (GO:0044444);;	--
c161657.graph_c0	0.170915	4.01859	0.00138224	3.51347	up	hypothetical protein TRIATDRAFT_214750 [Trichoderma atroviride IMI 206040]	Histone-lysine N-methyltransferase, H3 lysine-79 specific OS=Gibberella zeae (strain PH-1 / ATCC MYA-4620 / FGSC 9075 / NRRL 31084) GN=DOT1 PE=3 SV=1	--	Cellular Component: nucleus (GO:0005634);; Biological Process: regulation of transcription, DNA-templated (GO:0006355);; Molecular Function: histone-lysine N-methyltransferase activity (GO:0018024);; Biological Process: histone lysine methylation (GO:0034968);;	--
c215598.graph_c0	0	6.47709	1.09852e-05	4.9799	up	hypothetical protein TRIATDRAFT_258807 [Trichoderma atroviride IMI 206040]	Mucin-2 OS=Homo sapiens GN=MUC2 PE=1 SV=2	Transcription	--	--
c194782.graph_c0	0.796259	9.65487	0.00268517	3.09411	up	glycosyltransferase family 8 protein [Trichoderma atroviride IMI 206040]	Glucose N-acetyltransferase 1 OS=Gibberella zeae (strain PH-1 / ATCC MYA-4620 / FGSC 9075 / NRRL 31084) GN=GNT1 PE=3 SV=1	--	Molecular Function: transferase activity, transferring glycosyl groups (GO:0016757);;	--
c189310.graph_c0	1.03944	21.5067	4.59138e-05	3.91826	up	hypothetical protein TRIATDRAFT_299529 [Trichoderma atroviride IMI 206040]	Pore membrane protein of 33 kDa OS=Saccharomyces cerevisiae (strain ATCC 204508 / S288c) GN=POM33 PE=1 SV=1	--	Cellular Component: integral component of membrane (GO:0016021);;	--
c127862.graph_c0	0.181636	12.579	0.000211987	4.15601	up	hypothetical protein TRIVIDRAFT_111832 [Trichoderma virens Gv29-8]	Putative uncharacterized protein DDB_G0287191 OS=Dictyostelium discoideum GN=DDB_G0287191 PE=4 SV=1	--	--	--
c178299.graph_c0	0	5.98246	1.22002e-05	4.95921	up	hypothetical protein NECHADRAFT_104574 [Nectria haematococca mpVI 77-13-4]	Putative inactive phenolphthiocerol synthesis polyketide synthase type I Pks1 OS=Mycobacterium tuberculosis GN=pks1 PE=3 SV=4	--	Molecular Function: zinc ion binding (GO:0008270);; Molecular Function: oxidoreductase activity (GO:0016491);; Biological Process: cellular nitrogen compound biosynthetic process (GO:0044271);; Biological Process: oxidation-reduction process (GO:0055114);;	--
c221421.graph_c0	0	3.4816	1.88076e-05	4.87334	up	hypothetical protein HMPREF1120_03851 [Exophiala dermatitidis NIH/UT8656]	Protein ecm33 OS=Neosartorya fumigata (strain ATCC MYA-4609 / Af293 / CBS 101355 / FGSC A1100) GN=ecm33 PE=1 SV=1	--	Cellular Component: plasma membrane (GO:0005886);; Cellular Component: fungal-type cell wall (GO:0009277);; Biological Process: cellular response to drug (GO:0035690);;	--
c153971.graph_c0	0.0778768	3.89515	0.00162817	3.70832	up	hypothetical protein AOL_s00054g478 [Arthrobotrys oligospora ATCC 24927]	Vacuolar protease A OS=Neosartorya fumigata (strain ATCC MYA-4609 / Af293 / CBS 101355 / FGSC A1100) GN=pep2 PE=2 SV=1	--	Molecular Function: aspartic-type endopeptidase activity (GO:0004190);; Cellular Component: intracellular (GO:0005622);; Biological Process: proteolysis (GO:0006508);;	K08245|2e-47|ppp:PHYPADRAFT_186425|hypothetical protein
c206837.graph_c0	1.34593	13.9908	0.00357827	2.9751	up	Glucan endo-1,3-beta-glucosidase A1 [Fusarium oxysporum f. sp. cubense race 1]	Glucan endo-1,3-beta-glucosidase A1 OS=Bacillus circulans GN=glcA PE=1 SV=1	Carbohydrate transport and metabolism	Molecular Function: hydrolase activity, hydrolyzing O-glycosyl compounds (GO:0004553);; Biological Process: carbohydrate metabolic process (GO:0005975);;	--
c144024.graph_c0	0	10.5674	3.922e-07	5.61715	up	putative heat shock protein 30 protein [Togninia minima UCRPA7]	30 kDa heat shock protein OS=Neurospora crassa (strain ATCC 24698 / 74-OR23-1A / CBS 708.71 / DSM 1257 / FGSC 987) GN=hsp30 PE=3 SV=1	--	--	--
c166359.graph_c0	1.18312	20.7194	7.92841e-05	3.77182	up	hypothetical protein TRIATDRAFT_300961 [Trichoderma atroviride IMI 206040]	--	--	--	--
c135572.graph_c0	0	5.24537	0.00757347	3.55887	up	hypothetical protein NECHADRAFT_75640 [Nectria haematococca mpVI 77-13-4]	--	--	Molecular Function: protein tyrosine kinase activity (GO:0004713);; Biological Process: protein phosphorylation (GO:0006468);;	--
c195310.graph_c0	5.19567	113.119	1.37509e-05	4.11679	up	putative cell wall protein sed1 protein [Togninia minima UCRPA7]	Mucin-5AC (Fragments) OS=Homo sapiens GN=MUC5AC PE=1 SV=3	--	--	--
c126104.graph_c0	2.18089	20.511	0.00492077	2.89345	up	hypothetical protein TRIATDRAFT_306260 [Trichoderma atroviride IMI 206040]	Quinate dehydrogenase OS=Neurospora crassa (strain ATCC 24698 / 74-OR23-1A / CBS 708.71 / DSM 1257 / FGSC 987) GN=qa-3 PE=2 SV=2	Amino acid transport and metabolism	Molecular Function: shikimate 3-dehydrogenase (NADP+) activity (GO:0004764);; Biological Process: quinate metabolic process (GO:0019630);; Molecular Function: quinate 3-dehydrogenase (NAD+) activity (GO:0030266);; Biological Process: oxidation-reduction process (GO:0055114);;	K13832|6e-15|cme:CMK269C|fusion protein of 3-dehydroquinate dehydratase and shikimate 5-dehydrogenase
c163754.graph_c0	0.275	8.99342	5.40102e-05	4.13319	up	glycosyltransferase family 20 protein [Trichoderma atroviride IMI 206040]	Trehalose-phosphatase OS=Saccharomyces cerevisiae (strain ATCC 204508 / S288c) GN=TPS2 PE=1 SV=3	Carbohydrate transport and metabolism	Biological Process: trehalose biosynthetic process (GO:0005992);; Molecular Function: transferase activity (GO:0016740);;	K00697|5e-89|rcu:RCOM_0493750|trehalose-6-phosphate synthase, putative (EC:2.4.1.15 3.1.3.12)
c185355.graph_c0	0.408647	5.81256	0.000981918	3.31995	up	predicted protein [Trichoderma reesei QM6a]	Uncharacterized protein LOC284861 OS=Homo sapiens PE=2 SV=1	--	--	--
c206882.graph_c0	1.41511	13.3521	0.00861973	2.78894	up	hypothetical protein FOXB_07265 [Fusarium oxysporum Fo5176]	Uncharacterized protein DDB_G0271670 OS=Dictyostelium discoideum GN=DDB_G0271670 PE=4 SV=1	--	Molecular Function: sequence-specific DNA binding transcription factor activity (GO:0003700);; Biological Process: regulation of transcription, DNA-templated (GO:0006355);; Molecular Function: sequence-specific DNA binding (GO:0043565);;	--
c191209.graph_c0	0.781633	13.7606	0.000238194	3.62264	up	hypothetical protein TRIATDRAFT_302192 [Trichoderma atroviride IMI 206040]	Probable proteasome subunit alpha type-6 OS=Schizosaccharomyces pombe (strain 972 / ATCC 24843) GN=SPAC6G10.04c PE=3 SV=1	Posttranslational modification, protein turnover, chaperones	Molecular Function: threonine-type endopeptidase activity (GO:0004298);; Cellular Component: nucleus (GO:0005634);; Cellular Component: cytoplasm (GO:0005737);; Biological Process: ubiquitin-dependent protein catabolic process (GO:0006511);; Cellular Component: proteasome core complex, alpha-subunit complex (GO:0019773);;	K02725|1e-124|zma:100286238|proteasome subunit alpha type 1
c190389.graph_c1	0.579961	10.4131	0.00267982	3.29321	up	glycoside hydrolase family 72 protein [Trichoderma atroviride IMI 206040]	1,3-beta-glucanosyltransferase gel2 OS=Neosartorya fumigata (strain ATCC MYA-4609 / Af293 / CBS 101355 / FGSC A1100) GN=gel2 PE=3 SV=1	--	Biological Process: carbohydrate metabolic process (GO:0005975);; Molecular Function: transferase activity (GO:0016740);; Molecular Function: hydrolase activity (GO:0016787);;	--
c162314.graph_c0	0.121476	6.38741	0.00120524	3.77667	up	hypothetical protein TRIATDRAFT_82240 [Trichoderma atroviride IMI 206040]	Probable ubiquitin carboxyl-terminal hydrolase 3 OS=Schizosaccharomyces pombe (strain 972 / ATCC 24843) GN=ubp3 PE=3 SV=1	--	Molecular Function: ubiquitin thiolesterase activity (GO:0004221);; Biological Process: ubiquitin-dependent protein catabolic process (GO:0006511);; Molecular Function: cysteine-type peptidase activity (GO:0008234);;	K11841|5e-21|ath:AT4G30890|UBP24
c106217.graph_c1	0.23182	5.76773	0.000164136	3.85271	up	hypothetical protein TRIVIDRAFT_64521 [Trichoderma virens Gv29-8]	Eukaryotic translation initiation factor 3 subunit A OS=Chaetomium globosum (strain ATCC 6205 / CBS 148.51 / DSM 1962 / NBRC 6347 / NRRL 1970) GN=TIF32 PE=3 SV=1	--	Molecular Function: sequence-specific DNA binding transcription factor activity (GO:0003700);; Biological Process: regulation of transcription, DNA-templated (GO:0006355);; Molecular Function: sequence-specific DNA binding (GO:0043565);;	--
c86769.graph_c0	0.255244	9.05657	9.50871e-05	4.0881	up	hypothetical protein TRIATDRAFT_301865 [Trichoderma atroviride IMI 206040]	--	--	--	--
c89389.graph_c0	0	5.49768	7.01125e-05	4.60688	up	hypothetical protein NECHADRAFT_103688 [Nectria haematococca mpVI 77-13-4]	Epsin-2 OS=Saccharomyces cerevisiae (strain ATCC 204508 / S288c) GN=ENT2 PE=1 SV=1	--	Biological Process: actin cytoskeleton organization (GO:0030036);;	--
c135656.graph_c0	0	4.00034	0.00757347	3.55887	up	hypothetical protein TRIATDRAFT_129673 [Trichoderma atroviride IMI 206040]	Signal peptidase complex subunit spc2 OS=Schizosaccharomyces pombe (strain 972 / ATCC 24843) GN=spc2 PE=3 SV=1	--	Cellular Component: signal peptidase complex (GO:0005787);; Biological Process: signal peptide processing (GO:0006465);; Molecular Function: peptidase activity (GO:0008233);; Cellular Component: integral component of membrane (GO:0016021);;	--
c213099.graph_c0	0	35.929	5.53306e-08	5.97759	up	RecName: Full=Metallothionein-like protein CAP5	Metallothionein-like protein CAP5 OS=Colletotrichum gloeosporioides GN=CAP5 PE=2 SV=1	--	--	--
c207160.graph_c0	0.85449	24.0515	3.40197e-06	4.39919	up	predicted protein [Nectria haematococca mpVI 77-13-4]	Putative HC-toxin efflux carrier TOXA OS=Cochliobolus carbonum GN=TOXA PE=3 SV=1	--	Cellular Component: integral component of membrane (GO:0016021);; Biological Process: transmembrane transport (GO:0055085);;	--
c176123.graph_c0	0.123267	6.2708	7.39803e-06	4.59644	up	hypothetical protein TRIATDRAFT_229251 [Trichoderma atroviride IMI 206040]	--	--	--	--
c216159.graph_c0	0	6.71787	0.00038721	4.24602	up	hypothetical protein TRIATDRAFT_300695 [Trichoderma atroviride IMI 206040]	--	--	--	--
c135197.graph_c1	0.192212	7.14875	0.000398032	3.88286	up	glycosyltransferase family 1 protein [Trichoderma atroviride IMI 206040]	Sterol 3-beta-glucosyltransferase OS=Neurospora crassa (strain ATCC 24698 / 74-OR23-1A / CBS 708.71 / DSM 1257 / FGSC 987) GN=atg-26 PE=3 SV=1	--	Molecular Function: phospholipid binding (GO:0005543);; Biological Process: autophagy (GO:0006914);; Biological Process: protein transport (GO:0015031);; Cellular Component: membrane (GO:0016020);; Biological Process: sterol biosynthetic process (GO:0016126);; Molecular Function: sterol 3-beta-glucosyltransferase activity (GO:0016906);; Biological Process: lipid glycosylation (GO:0030259);;	K05841|5e-40|osa:4325046|Os01g0867600
c129366.graph_c0	0.37007	14.3061	2.40274e-06	4.61103	up	hypothetical protein TRIATDRAFT_302093 [Trichoderma atroviride IMI 206040]	Probable Xaa-Pro aminopeptidase NECHADRAFT_60613 OS=Nectria haematococca (strain 77-13-4 / ATCC MYA-4622 / FGSC 9596 / MPVI) GN=NECHADRAFT_60613 PE=3 SV=1	Amino acid transport and metabolism	Molecular Function: aminopeptidase activity (GO:0004177);; Biological Process: proteolysis (GO:0006508);; Molecular Function: metallopeptidase activity (GO:0008237);; Biological Process: cellular process (GO:0009987);; Molecular Function: manganese ion binding (GO:0030145);;	K14213|5e-52|ppp:PHYPADRAFT_233075|hypothetical protein
c193186.graph_c0	0.603859	11.4875	0.00011934	3.75293	up	hypothetical protein TRIATDRAFT_212654 [Trichoderma atroviride IMI 206040]	Protein transport protein SEC9 OS=Yarrowia lipolytica (strain CLIB 122 / E 150) GN=SEC9 PE=3 SV=1	--	Molecular Function: hydrolase activity (GO:0016787);; Molecular Function: organic cyclic compound binding (GO:0097159);; Molecular Function: heterocyclic compound binding (GO:1901363);;	--
c213155.graph_c0	0.124344	23.9204	1.32101e-07	5.59293	up	hypothetical protein SNOG_13158 [Phaeosphaeria nodorum SN15]	--	--	--	--
c194998.graph_c0	0	6.42405	0.000744596	4.10244	up	predicted protein [Nectria haematococca mpVI 77-13-4]	Vacuolar protein sorting-associated protein vps5 OS=Schizosaccharomyces pombe (strain 972 / ATCC 24843) GN=vps5 PE=1 SV=1	--	Biological Process: cell communication (GO:0007154);; Molecular Function: phosphatidylinositol binding (GO:0035091);;	--
c198857.graph_c0	1.50378	24.033	0.000346341	3.52192	up	hypothetical protein TRIATDRAFT_169578, partial [Trichoderma atroviride IMI 206040]	Peroxiredoxin C1773.02c OS=Schizosaccharomyces pombe (strain 972 / ATCC 24843) GN=SPBC1773.02c PE=3 SV=1	Posttranslational modification, protein turnover, chaperones	Molecular Function: antioxidant activity (GO:0016209);; Molecular Function: oxidoreductase activity (GO:0016491);; Biological Process: oxidation-reduction process (GO:0055114);;	K03564|3e-20|vcn:VOLCADRAFT_33800|prxQ
c222318.graph_c0	0	3.84734	0.00038721	4.24602	up	hypothetical protein LEMA_P089340.1 [Leptosphaeria maculans JN3]	--	--	--	--
c154443.graph_c0	0.643856	10.3217	0.00168641	3.30813	up	hypothetical protein TRIATDRAFT_29988 [Trichoderma atroviride IMI 206040]	Probable ubiquitin-conjugating enzyme E2 W OS=Dictyostelium discoideum GN=ube2w PE=3 SV=1	Posttranslational modification, protein turnover, chaperones	Molecular Function: acid-amino acid ligase activity (GO:0016881);;	K10688|3e-26|cre:CHLREDRAFT_118369|hypothetical protein
c116877.graph_c0	0.717412	9.93674	0.00643372	3.03322	up	hypothetical protein TRIATDRAFT_38957 [Trichoderma atroviride IMI 206040]	Probable proteasome subunit beta type-7 OS=Schizosaccharomyces pombe (strain 972 / ATCC 24843) GN=SPBC577.10 PE=3 SV=1	Posttranslational modification, protein turnover, chaperones	Molecular Function: threonine-type endopeptidase activity (GO:0004298);; Cellular Component: nucleus (GO:0005634);; Cellular Component: cytoplasm (GO:0005737);; Cellular Component: proteasome core complex (GO:0005839);; Biological Process: proteolysis involved in cellular protein catabolic process (GO:0051603);;	K02736|5e-27|ppp:PHYPADRAFT_65406|hypothetical protein
c127101.graph_c0	0.196537	13.2509	3.1401e-08	5.40705	up	glycoside hydrolase family 15 protein [Trichoderma atroviride IMI 206040]	Glucoamylase OS=Aspergillus niger GN=GLAA PE=1 SV=1	Carbohydrate transport and metabolism	Biological Process: polysaccharide catabolic process (GO:0000272);; Molecular Function: glucan 1,4-alpha-glucosidase activity (GO:0004339);; Molecular Function: starch binding (GO:2001070);;	--
c195216.graph_c0	2.78552	54.1651	3.31107e-05	3.94449	up	hypothetical protein TRIATDRAFT_185558, partial [Trichoderma atroviride IMI 206040]	Mucin-2 OS=Homo sapiens GN=MUC2 PE=1 SV=2	--	--	--
c194661.graph_c1	0.872124	16.7773	0.000254115	3.66229	up	hypothetical protein NECHADRAFT_72498 [Nectria haematococca mpVI 77-13-4]	Protein EPD1 OS=Candida maltosa GN=EPD1 PE=3 SV=1	--	Molecular Function: catalytic activity (GO:0003824);; Biological Process: carbohydrate metabolic process (GO:0005975);;	--
c218201.graph_c0	0.0741114	4.37215	0.000592644	3.93458	up	glutamate synthase [Trichoderma atroviride IMI 206040]	Putative glutamate synthase [NADPH] OS=Schizosaccharomyces pombe (strain 972 / ATCC 24843) GN=glt1 PE=2 SV=1	Amino acid transport and metabolism	Molecular Function: iron ion binding (GO:0005506);; Cellular Component: mitochondrion (GO:0005739);; Biological Process: glutamate biosynthetic process (GO:0006537);; Molecular Function: FMN binding (GO:0010181);; Molecular Function: glutamate synthase (NADH) activity (GO:0016040);; Biological Process: ammonia assimilation cycle (GO:0019676);; Molecular Function: flavin adenine dinucleotide bindi…	K00264|3e-51|ppp:PHYPADRAFT_132131|hypothetical protein
c90801.graph_c0	0.232496	4.09986	0.00298273	3.26821	up	hypothetical protein TRIVIDRAFT_36350 [Trichoderma virens Gv29-8]	--	--	--	--
c161434.graph_c0	0.217314	3.99473	0.00588797	3.17395	up	hypothetical protein TRIATDRAFT_80597 [Trichoderma atroviride IMI 206040]	--	--	--	--
c207864.graph_c0	0.93298	9.84837	0.00262372	3.03567	up	hypothetical protein FOXB_06190 [Fusarium oxysporum Fo5176]	Uncharacterized sugar kinase YDR109C OS=Saccharomyces cerevisiae (strain ATCC 204508 / S288c) GN=YDR109C PE=1 SV=1	--	Biological Process: carbohydrate metabolic process (GO:0005975);; Molecular Function: kinase activity (GO:0016301);; Biological Process: phosphorylation (GO:0016310);; Molecular Function: phosphotransferase activity, alcohol group as acceptor (GO:0016773);;	--
c221516.graph_c0	0.120258	3.70149	0.000247578	3.88873	up	hypothetical protein TRIATDRAFT_142113 [Trichoderma atroviride IMI 206040]	--	--	--	--
c191582.graph_c0	0.657374	10.7005	0.000305866	3.54803	up	hypothetical protein TRIATDRAFT_297298 [Trichoderma atroviride IMI 206040]	Transcription initiation factor IIB OS=Schizosaccharomyces pombe (strain 972 / ATCC 24843) GN=sua7 PE=3 SV=1	Transcription	Biological Process: DNA-templated transcription, initiation (GO:0006352);; Biological Process: regulation of transcription, DNA-templated (GO:0006355);; Molecular Function: zinc ion binding (GO:0008270);; Molecular Function: TBP-class protein binding (GO:0017025);;	K03124|9e-49|vvi:100248187|hypothetical protein LOC100248187
c192591.graph_c1	0	6.53064	0.000533649	4.17601	up	hypothetical protein TRIATDRAFT_286924 [Trichoderma atroviride IMI 206040]	SET domain-containing protein 3 OS=Schizosaccharomyces pombe (strain 972 / ATCC 24843) GN=set3 PE=1 SV=1	General function prediction only	Molecular Function: zinc ion binding (GO:0008270);; Molecular Function: oxidoreductase activity (GO:0016491);; Biological Process: single-organism metabolic process (GO:0044710);;	--
c92902.graph_c0	0.175088	5.95051	1.00852e-05	4.37006	up	hypothetical protein TRIATDRAFT_130638 [Trichoderma atroviride IMI 206040]	Factor arrest protein 10 OS=Saccharomyces cerevisiae (strain ATCC 204508 / S288c) GN=FAR10 PE=1 SV=1	Signal transduction mechanisms	--	--
c120155.graph_c0	0	3.71732	0.00492009	3.6649	up	hypothetical protein COCSADRAFT_263290 [Bipolaris sorokiniana ND90Pr]	--	--	Molecular Function: catalytic activity (GO:0003824);; Biological Process: nucleoside metabolic process (GO:0009116);;	--
c168909.graph_c1	0.141242	3.53224	0.00444421	3.33602	up	hypothetical protein TRIATDRAFT_141221 [Trichoderma atroviride IMI 206040]	Uncharacterized sugar kinase YDR109C OS=Saccharomyces cerevisiae (strain ATCC 204508 / S288c) GN=YDR109C PE=1 SV=1	--	Biological Process: carbohydrate metabolic process (GO:0005975);; Molecular Function: kinase activity (GO:0016301);; Biological Process: phosphorylation (GO:0016310);; Molecular Function: phosphotransferase activity, alcohol group as acceptor (GO:0016773);;	--
c137221.graph_c0	0	4.882	4.24414e-05	4.70956	up	hypothetical protein CH063_06317 [Colletotrichum higginsianum]	--	--	Molecular Function: catalytic activity (GO:0003824);; Biological Process: metabolic process (GO:0008152);;	--
c164066.graph_c1	0.276143	5.90247	0.000263679	3.71273	up	hypothetical protein TRIATDRAFT_287323 [Trichoderma atroviride IMI 206040]	Uncharacterized protein C3H1.02c OS=Schizosaccharomyces pombe (strain 972 / ATCC 24843) GN=SPAC3H1.02c PE=4 SV=1	General function prediction only	Biological Process: proteolysis (GO:0006508);; Molecular Function: metallopeptidase activity (GO:0008237);; Molecular Function: metal ion binding (GO:0046872);;	K06972|1e-17|cme:CMM154C|unknown metalloprotease
c168680.graph_c0	0.308978	5.41554	0.00767592	3.10869	up	hypothetical protein TRIVIDRAFT_40545 [Trichoderma virens Gv29-8]	54S ribosomal protein L12, mitochondrial OS=Saccharomyces cerevisiae (strain ATCC 204508 / S288c) GN=MNP1 PE=1 SV=1	--	Molecular Function: structural constituent of ribosome (GO:0003735);; Cellular Component: mitochondrion (GO:0005739);; Cellular Component: ribosome (GO:0005840);; Biological Process: translation (GO:0006412);; Biological Process: aerobic respiration (GO:0009060);;	--
c85672.graph_c0	0.465518	4.65675	0.00968616	2.80104	up	hypothetical protein TRIATDRAFT_158019 [Trichoderma atroviride IMI 206040]	Probable vacuolar protein sorting-associated protein 16 homolog OS=Schizosaccharomyces pombe (strain 972 / ATCC 24843) GN=vps16 PE=3 SV=1	--	Cellular Component: cytoplasm (GO:0005737);; Biological Process: intracellular protein transport (GO:0006886);;	--
c209598.graph_c0	0	26.3039	2.12777e-09	6.56178	up	hypothetical protein BN14_08293 [Rhizoctonia solani AG-1 IB]	Laccase OS=Phlebia radiata GN=LAC PE=1 SV=2	Secondary metabolites biosynthesis, transport and catabolism	Molecular Function: catalytic activity (GO:0003824);;	--
c224750.graph_c0	0	4.02685	0.00038721	4.24602	up	hypothetical protein NECHADRAFT_48729 [Nectria haematococca mpVI 77-13-4]	--	--	--	--
c222739.graph_c0	0.175555	4.27779	0.00110873	3.56303	up	hypothetical protein TRIATDRAFT_322056 [Trichoderma atroviride IMI 206040]	Lipase OS=Thermomyces lanuginosus GN=LIP PE=1 SV=1	--	Molecular Function: triglyceride lipase activity (GO:0004806);; Biological Process: lipid catabolic process (GO:0016042);;	--
c210593.graph_c0	4.446	46.1636	0.00251532	3.06676	up	hypothetical protein FOXB_07157 [Fusarium oxysporum Fo5176]	Golgi apparatus membrane protein TVP18 OS=Magnaporthe oryzae (strain 70-15 / ATCC MYA-4617 / FGSC 8958) GN=TVP18 PE=3 SV=1	--	Cellular Component: Golgi membrane (GO:0000139);; Cellular Component: integral component of membrane (GO:0016021);;	--
c215600.graph_c0	0.200886	7.98663	0.000257946	3.97563	up	predicted protein [Nectria haematococca mpVI 77-13-4]	Protein hob1 OS=Schizosaccharomyces pombe (strain 972 / ATCC 24843) GN=hob1 PE=1 SV=1	--	Cellular Component: cytoplasm (GO:0005737);;	--
c193448.graph_c0	2.78998	29.438	0.00233729	3.10177	up	hypothetical protein TRIATDRAFT_135477 [Trichoderma atroviride IMI 206040]	Choline transport protein OS=Saccharomyces cerevisiae (strain ATCC 204508 / S288c) GN=HNM1 PE=1 SV=1	Amino acid transport and metabolism	Biological Process: amino acid transmembrane transport (GO:0003333);; Molecular Function: amino acid transmembrane transporter activity (GO:0015171);; Cellular Component: integral component of membrane (GO:0016021);;	--
c89416.graph_c0	0.428331	5.31016	0.00770887	2.94942	up	hypothetical protein TRIATDRAFT_292226 [Trichoderma atroviride IMI 206040]	mRNA cleavage and polyadenylation factor CLP1 OS=Magnaporthe oryzae (strain 70-15 / ATCC MYA-4617 / FGSC 8958) GN=CLP1 PE=3 SV=2	RNA processing and modification	Molecular Function: ATP binding (GO:0005524);; Molecular Function: inositol-1,4,5-trisphosphate 3-kinase activity (GO:0008440);; Molecular Function: nucleoside-triphosphatase activity (GO:0017111);;	K14399|2e-56|pop:POPTR_736228|hypothetical protein
c87975.graph_c0	0.771202	10.0427	0.00133335	3.2309	up	hypothetical protein TRIATDRAFT_149803 [Trichoderma atroviride IMI 206040]	Proline-rich receptor-like protein kinase PERK2 OS=Arabidopsis thaliana GN=PERK2 PE=2 SV=3	--	Molecular Function: protein tyrosine phosphatase activity (GO:0004725);; Biological Process: peptidyl-tyrosine dephosphorylation (GO:0035335);;	--
c201812.graph_c0	31.0661	981.598	1.32853e-06	4.71705	up	hypothetical protein FOXB_07294 [Fusarium oxysporum Fo5176]	Tropomyosin OS=Schizosaccharomyces pombe (strain 972 / ATCC 24843) GN=cdc8 PE=3 SV=1	--	--	--
c163694.graph_c0	0.156918	8.92182	3.25623e-06	4.75411	up	hypothetical protein TRIATDRAFT_149265 [Trichoderma atroviride IMI 206040]	Succinate-semialdehyde dehydrogenase [NADP(+)] OS=Bacillus subtilis (strain 168) GN=gabD PE=1 SV=1	Energy production and conversion	Molecular Function: oxidoreductase activity, acting on the aldehyde or oxo group of donors, NAD or NADP as acceptor (GO:0016620);; Biological Process: oxidation-reduction process (GO:0055114);;	--
c146592.graph_c0	0.855466	9.16419	0.0032921	3.00137	up	putative enoyl-CoA hydratase [Trichoderma atroviride IMI 206040]	Carnitinyl-CoA dehydratase OS=Proteus sp. (strain LE138) GN=caiD PE=1 SV=3	Lipid transport and metabolism	Molecular Function: catalytic activity (GO:0003824);; Biological Process: metabolic process (GO:0008152);;	K07511|4e-34|ppp:PHYPADRAFT_143267|hypothetical protein
c189925.graph_c0	0.399037	7.32454	9.86007e-05	3.75871	up	hypothetical protein TRIATDRAFT_171735, partial [Trichoderma atroviride IMI 206040]	Uncharacterized protein YGR266W OS=Saccharomyces cerevisiae (strain ATCC 204508 / S288c) GN=YGR266W PE=1 SV=1	--	--	--
c201257.graph_c0	0.331976	8.94082	0.00290009	3.43736	up	hypothetical protein FOXB_15262 [Fusarium oxysporum Fo5176]	Acyl-protein thioesterase 1 OS=Candida albicans (strain SC5314 / ATCC MYA-2876) GN=CaO19.11723 PE=3 SV=2	General function prediction only	Molecular Function: hydrolase activity (GO:0016787);; Biological Process: mycelium development (GO:0043581);;	K06130|2e-08|rcu:RCOM_0220610|Acyl-protein thioesterase, putative (EC:3.1.1.1)
c99842.graph_c1	0.425232	4.23697	0.00686661	2.85204	up	hypothetical protein TRIATDRAFT_209520 [Trichoderma atroviride IMI 206040]	Putative transcription initiation factor TFIID 111 kDa subunit OS=Schizosaccharomyces pombe (strain 972 / ATCC 24843) GN=SPAC2G11.14 PE=1 SV=1	Transcription	Molecular Function: translation initiation factor activity (GO:0003743);; Biological Process: translational initiation (GO:0006413);; Molecular Function: zinc ion binding (GO:0008270);;	K03125|4e-38|ppp:PHYPADRAFT_165727|HAF1501
c122602.graph_c1	0.169218	3.79783	0.000189795	3.78163	up	hypothetical protein TRIATDRAFT_283367 [Trichoderma atroviride IMI 206040]	Chromatin modification-related protein EAF1 OS=Gibberella zeae (strain PH-1 / ATCC MYA-4620 / FGSC 9075 / NRRL 31084) GN=EAF1 PE=3 SV=1	--	Molecular Function: DNA binding (GO:0003677);; Molecular Function: chromatin binding (GO:0003682);; Biological Process: transcription, DNA-templated (GO:0006351);; Biological Process: cellular response to DNA damage stimulus (GO:0006974);;	--
c194855.graph_c1	0.472721	11.5189	0.00110873	3.56303	up	hypothetical protein SNOG_02004 [Phaeosphaeria nodorum SN15]	Heat shock protein hsp98 OS=Neurospora crassa (strain ATCC 24698 / 74-OR23-1A / CBS 708.71 / DSM 1257 / FGSC 987) GN=hsp98 PE=1 SV=2	Posttranslational modification, protein turnover, chaperones	Molecular Function: ATP binding (GO:0005524);; Biological Process: response to stress (GO:0006950);; Molecular Function: nucleoside-triphosphatase activity (GO:0017111);; Biological Process: protein metabolic process (GO:0019538);;	--
c220313.graph_c0	0	4.6351	0.00151023	3.94297	up	hypothetical protein HMPREF1120_04356 [Exophiala dermatitidis NIH/UT8656]	Protein MNN4 OS=Saccharomyces cerevisiae (strain ATCC 204508 / S288c) GN=MNN4 PE=4 SV=2	--	Biological Process: regulation of transcription, DNA-templated (GO:0006355);; Biological Process: transcription from RNA polymerase II promoter (GO:0006366);; Molecular Function: metal ion binding (GO:0046872);;	--
c115832.graph_c0	0.223535	3.91796	0.00767592	3.10869	up	hypothetical protein NECHADRAFT_51890 [Nectria haematococca mpVI 77-13-4]	Protein SrpA OS=Synechococcus elongatus (strain PCC 7942) GN=srpA PE=1 SV=2	Inorganic ion transport and metabolism	Molecular Function: catalase activity (GO:0004096);; Biological Process: response to oxidative stress (GO:0006979);; Molecular Function: heme binding (GO:0020037);; Biological Process: oxidation-reduction process (GO:0055114);;	K03781|4e-06|ppp:PHYPADRAFT_64727|hypothetical protein
c189060.graph_c0	0.246274	4.03577	0.000570036	3.46954	up	hypothetical protein TRIATDRAFT_173803, partial [Trichoderma atroviride IMI 206040]	SCF E3 ubiquitin ligase complex F-box protein grrA OS=Emericella nidulans (strain FGSC A4 / ATCC 38163 / CBS 112.46 / NRRL 194 / M139) GN=grrA PE=2 SV=1	--	--	K10268|4e-29|vvi:100254543|hypothetical protein LOC100254543
c153048.graph_c0	0.170373	5.244	0.0013062	3.6209	up	hypothetical protein TRIATDRAFT_298300 [Trichoderma atroviride IMI 206040]	--	--	--	--
c167011.graph_c0	0.142851	3.66408	0.00384622	3.37059	up	hypothetical protein TRIATDRAFT_293155 [Trichoderma atroviride IMI 206040]	Phosphatidylinositol 3-kinase tor2 OS=Schizosaccharomyces pombe (strain 972 / ATCC 24843) GN=tor2 PE=1 SV=2	--	Molecular Function: ATP binding (GO:0005524);; Molecular Function: drug binding (GO:0008144);; Molecular Function: kinase activity (GO:0016301);; Biological Process: phosphorylation (GO:0016310);; Molecular Function: phosphotransferase activity, alcohol group as acceptor (GO:0016773);;	K07203|6e-89|vcn:VOLCADRAFT_65073|target of rapamycin, growth-regulatory PI3K-like protein kinase
c156022.graph_c0	0.593028	7.45337	0.00252388	3.12216	up	hypothetical protein TRIATDRAFT_80394 [Trichoderma atroviride IMI 206040]	Acyl-CoA synthetase family member 3, mitochondrial OS=Mus musculus GN=Acsf3 PE=2 SV=2	--	Biological Process: metabolic process (GO:0008152);; Molecular Function: ligase activity (GO:0016874);;	--
c208384.graph_c3	4.32964	43.2594	0.00322395	2.99997	up	hypothetical protein TRIATDRAFT_249131 [Trichoderma atroviride IMI 206040]	Pyruvate carboxylase OS=Aspergillus terreus GN=pyc PE=2 SV=1	Energy production and conversion	Molecular Function: DNA binding (GO:0003677);; Molecular Function: biotin carboxylase activity (GO:0004075);; Molecular Function: pyruvate carboxylase activity (GO:0004736);; Molecular Function: ATP binding (GO:0005524);; Biological Process: gluconeogenesis (GO:0006094);; Molecular Function: metal ion binding (GO:0046872);;	K01958|0.0|ota:Ot08g00930|Acetyl-CoA carboxylase (ISS)
c160092.graph_c0	2.52482	52.4709	1.92973e-05	4.05322	up	hypothetical protein TRIATDRAFT_322289 [Trichoderma atroviride IMI 206040]	--	--	--	--
c194263.graph_c0	0	12.6165	3.88565e-09	6.45498	up	hypothetical protein NECHADRAFT_52409 [Nectria haematococca mpVI 77-13-4]	Multidrug resistance-associated protein 5 OS=Homo sapiens GN=ABCC5 PE=1 SV=2	Defense mechanisms	Molecular Function: ATP binding (GO:0005524);; Biological Process: ATP catabolic process (GO:0006200);; Cellular Component: integral component of membrane (GO:0016021);; Molecular Function: ATPase activity, coupled to transmembrane movement of substances (GO:0042626);; Biological Process: transmembrane transport (GO:0055085);;	--
c168778.graph_c0	0.324793	10.6218	0.000899016	3.7046	up	hypothetical protein NECHADRAFT_100868 [Nectria haematococca mpVI 77-13-4]	Proline-rich receptor-like protein kinase PERK2 OS=Arabidopsis thaliana GN=PERK2 PE=2 SV=3	--	--	--
c129294.graph_c1	0	5.70967	0.00033127	4.27979	up	hypothetical protein NECHADRAFT_101954 [Nectria haematococca mpVI 77-13-4]	BAG family molecular chaperone regulator 1A OS=Schizosaccharomyces pombe (strain 972 / ATCC 24843) GN=bag101 PE=2 SV=1	--	Molecular Function: chaperone binding (GO:0051087);;	--
c185267.graph_c1	0.828096	11.1512	0.00480357	3.06449	up	hypothetical protein TRIATDRAFT_301559 [Trichoderma atroviride IMI 206040]	Probable sugar phosphate/phosphate translocator At5g11230 OS=Arabidopsis thaliana GN=At5g11230 PE=2 SV=1	--	Cellular Component: integral component of membrane (GO:0016021);;	--
c169627.graph_c0	0.122755	3.46348	0.000437585	3.76713	up	hypothetical protein TRIATDRAFT_41181 [Trichoderma atroviride IMI 206040]	Calcium-binding mitochondrial carrier SAL1 OS=Saccharomyces cerevisiae GN=SAL1 PE=3 SV=1	--	Molecular Function: calcium ion binding (GO:0005509);; Cellular Component: integral component of membrane (GO:0016021);; Biological Process: transmembrane transport (GO:0055085);;	--
c199660.graph_c0	0.696949	14.2019	0.000130953	3.77854	up	hypothetical protein FOC1_g10004477 [Fusarium oxysporum f. sp. cubense race 1]	Mucin-2 OS=Homo sapiens GN=MUC2 PE=1 SV=2	--	--	--
c148338.graph_c0	0.167729	5.95136	9.50871e-05	4.0881	up	hypothetical protein TRIATDRAFT_297387 [Trichoderma atroviride IMI 206040]	DSC E3 ubiquitin ligase complex subunit 4 OS=Schizosaccharomyces pombe (strain 972 / ATCC 24843) GN=dsc4 PE=1 SV=1	--	--	--
c202525.graph_c0	0.308338	24.7149	1.31749e-08	5.59641	up	hypothetical protein NECHADRAFT_61308 [Nectria haematococca mpVI 77-13-4]	Putative vacuolar protein sorting-associated protein TDA6 OS=Saccharomyces cerevisiae (strain ATCC 204508 / S288c) GN=TDA6 PE=2 SV=1	--	--	--
c205304.graph_c0	4.39624	52.2011	0.00104273	3.26527	up	hypothetical protein FOXB_08721 [Fusarium oxysporum Fo5176]	Proteasome subunit beta type-6 OS=Saccharomyces cerevisiae (strain ATCC 204508 / S288c) GN=PRE7 PE=1 SV=1	Posttranslational modification, protein turnover, chaperones	Molecular Function: threonine-type endopeptidase activity (GO:0004298);; Cellular Component: proteasome core complex (GO:0005839);; Biological Process: proteolysis involved in cellular protein catabolic process (GO:0051603);;	K02732|2e-54|ppp:PHYPADRAFT_142833|hypothetical protein
c192883.graph_c0	0.416725	17.3694	9.52653e-06	4.47649	up	hypothetical protein NECHADRAFT_36177 [Nectria haematococca mpVI 77-13-4]	Autophagy-related protein 3 OS=Magnaporthe oryzae (strain 70-15 / ATCC MYA-4617 / FGSC 8958) GN=ATG3 PE=3 SV=1	--	Cellular Component: cytoplasm (GO:0005737);; Biological Process: autophagy (GO:0006914);; Biological Process: protein transport (GO:0015031);;	K08343|7e-50|cre:CHLREDRAFT_186904|APG3
c147860.graph_c0	0.117562	5.8801	0.00162817	3.70832	up	hypothetical protein TRIVIDRAFT_135791, partial [Trichoderma virens Gv29-8]	--	--	--	--
c119569.graph_c0	0.112137	2.80438	0.00444421	3.33602	up	hypothetical protein TRIATDRAFT_175301, partial [Trichoderma atroviride IMI 206040]	--	--	--	--
c88660.graph_c1	0.160731	7.75065	1.3756e-06	4.79164	up	hypothetical protein TRIATDRAFT_129952 [Trichoderma atroviride IMI 206040]	Putative GPI-anchored protein PB15E9.01c OS=Schizosaccharomyces pombe (strain 972 / ATCC 24843) GN=SPAPB15E9.01c PE=2 SV=3	--	--	--
c155500.graph_c0	0.462586	13.2135	7.4593e-06	4.31281	up	hypothetical protein TRIATDRAFT_152448 [Trichoderma atroviride IMI 206040]	Protein NipSnap homolog 1 OS=Mus musculus GN=Nipsnap1 PE=1 SV=1	--	--	--
c230279.graph_c0	0	3.68684	0.000157966	4.4377	up	hypothetical protein TRIATDRAFT_165724, partial [Trichoderma atroviride IMI 206040]	--	--	Molecular Function: catalytic activity (GO:0003824);; Biological Process: RNA metabolic process (GO:0016070);;	--
c176754.graph_c0	0	76.8263	2.12608e-13	8.15483	up	hypothetical protein NECHADRAFT_44269 [Nectria haematococca mpVI 77-13-4]	Putative protein TPRXL OS=Homo sapiens GN=TPRXL PE=5 SV=2	--	Molecular Function: hydrolase activity (GO:0016787);;	--
c200499.graph_c0	0	12.0171	2.12964e-10	6.96609	up	hypothetical protein FOC4_g10006059 [Fusarium oxysporum f. sp. cubense race 4]	--	--	--	--
c207068.graph_c0	0.201821	16.3064	7.58441e-05	4.37022	up	uncharacterized protein FFUJ_06532 [Fusarium fujikuroi IMI 58289]	--	--	Molecular Function: D-arabinono-1,4-lactone oxidase activity (GO:0003885);; Molecular Function: UDP-N-acetylmuramate dehydrogenase activity (GO:0008762);; Cellular Component: membrane (GO:0016020);; Molecular Function: metal ion binding (GO:0046872);; Molecular Function: flavin adenine dinucleotide binding (GO:0050660);; Biological Process: oxidation-reduction process (GO:0055114);;	--
c169762.graph_c0	0	4.21443	0.00326028	3.76367	up	hypothetical protein TRIATDRAFT_129389 [Trichoderma atroviride IMI 206040]	Translation machinery-associated protein 20 OS=Saccharomyces cerevisiae (strain ATCC 204508 / S288c) GN=TMA20 PE=1 SV=1	Translation, ribosomal structure and biogenesis	Molecular Function: RNA binding (GO:0003723);;	K07575|6e-40|ota:Ot14g01580|Filamentous baseplate protein Ligatin, contains PUA domain (ISS)
c190086.graph_c2	0.846698	14.3879	0.000579872	3.48678	up	hypothetical protein TRIATDRAFT_300148 [Trichoderma atroviride IMI 206040]	Dihydrolipoyllysine-residue succinyltransferase component of 2-oxoglutarate dehydrogenase complex, mitochondrial OS=Saccharomyces cerevisiae (strain ATCC 204508 / S288c) GN=KGD2 PE=1 SV=2	Energy production and conversion	Molecular Function: dihydrolipoyllysine-residue succinyltransferase activity (GO:0004149);; Cellular Component: mitochondrion (GO:0005739);; Biological Process: tricarboxylic acid cycle (GO:0006099);; Cellular Component: oxoglutarate dehydrogenase complex (GO:0045252);;	--
c120724.graph_c0	0.48687	5.61962	0.00823586	2.90215	up	hypothetical protein TRIATDRAFT_281461 [Trichoderma atroviride IMI 206040]	Translation initiation factor IF-2 OS=Chromobacterium violaceum (strain ATCC 12472 / DSM 30191 / JCM 1249 / NBRC 12614 / NCIMB 9131 / NCTC 9757) GN=infB PE=3 SV=1	--	Molecular Function: nucleotide binding (GO:0000166);; Molecular Function: nucleic acid binding (GO:0003676);;	--
c230393.graph_c0	0	2.89423	0.000284195	4.31278	up	alpha/beta hydrolase fold domain-containing protein [Rhizoctonia solani AG-1 IA]	Putative hydrolase Mb2248c OS=Mycobacterium bovis (strain ATCC BAA-935 / AF2122/97) GN=Mb2248c PE=3 SV=1	General function prediction only	--	--
c197290.graph_c0	0	7.82706	2.10297e-05	4.85105	up	hypothetical protein FOXB_01643 [Fusarium oxysporum Fo5176]	Inositol phosphoceramide mannosyltransferase 3 OS=Schizosaccharomyces pombe (strain 972 / ATCC 24843) GN=SPAC17G8.11c PE=1 SV=1	Cell wall/membrane/envelope biogenesis	Molecular Function: transferase activity (GO:0016740);;	--
c183341.graph_c1	0.0715974	17.2167	3.06124e-10	6.52984	up	hypothetical protein NECHADRAFT_92207 [Nectria haematococca mpVI 77-13-4]	SWIRM domain-containing protein laf1 OS=Schizosaccharomyces pombe (strain 972 / ATCC 24843) GN=laf1 PE=1 SV=1	--	Molecular Function: DNA binding (GO:0003677);;	--
c169368.graph_c1	0	2.84804	0.000182272	4.40747	up	hypothetical protein NECHADRAFT_90136 [Nectria haematococca mpVI 77-13-4]	Dolichyl-diphosphooligosaccharide--protein glycosyltransferase subunit 1 OS=Saccharomyces cerevisiae (strain ATCC 204508 / S288c) GN=OST1 PE=1 SV=1	--	Molecular Function: dolichyl-diphosphooligosaccharide-protein glycotransferase activity (GO:0004579);; Cellular Component: endoplasmic reticulum (GO:0005783);; Biological Process: protein glycosylation (GO:0006486);; Cellular Component: integral component of membrane (GO:0016021);;	K12666|6e-57|vcn:VOLCADRAFT_103748|hypothetical protein
c89959.graph_c0	0.305575	4.63743	0.000555954	3.43145	up	hypothetical protein TRIATDRAFT_174528, partial [Trichoderma atroviride IMI 206040]	--	--	Molecular Function: catalytic activity (GO:0003824);; Biological Process: metabolic process (GO:0008152);;	--
c219147.graph_c0	0.2769	3.90632	0.0025436	3.18268	up	hypothetical protein TRIATDRAFT_266433 [Trichoderma atroviride IMI 206040]	PAB-dependent poly(A)-specific ribonuclease subunit PAN3 OS=Coccidioides immitis (strain RS) GN=PAN3 PE=3 SV=3	--	Molecular Function: protein kinase activity (GO:0004672);; Molecular Function: ATP binding (GO:0005524);; Biological Process: protein phosphorylation (GO:0006468);; Molecular Function: metal ion binding (GO:0046872);;	K12572|3e-68|ppp:PHYPADRAFT_170356|hypothetical protein
c156656.graph_c0	0.38568	9.13884	1.11422e-05	4.16686	up	hypothetical protein TRIATDRAFT_146844 [Trichoderma atroviride IMI 206040]	NAD(P) transhydrogenase, mitochondrial OS=Homo sapiens GN=NNT PE=1 SV=3	Energy production and conversion	Molecular Function: NAD(P)+ transhydrogenase (AB-specific) activity (GO:0008750);; Biological Process: proton transport (GO:0015992);; Cellular Component: integral component of membrane (GO:0016021);; Molecular Function: NADP binding (GO:0050661);; Biological Process: oxidation-reduction process (GO:0055114);;	K00323|0.0|vcn:VOLCADRAFT_80229|hypothetical protein
c194044.graph_c0	14.413	151.681	0.00473092	3.13236	up	hypothetical protein TRIATDRAFT_301761 [Trichoderma atroviride IMI 206040]	Mucin-2 OS=Homo sapiens GN=MUC2 PE=1 SV=2	--	--	--
c85045.graph_c0	0.528821	11.9251	3.56637e-05	3.9955	up	hypothetical protein TRIATDRAFT_245602 [Trichoderma atroviride IMI 206040]	Protein argonaute 18 OS=Oryza sativa subsp. japonica GN=AGO18 PE=2 SV=1	--	Molecular Function: nucleic acid binding (GO:0003676);;	--
c154451.graph_c0	0.502691	9.49456	5.63577e-05	3.84804	up	hypothetical protein TRIATDRAFT_296929 [Trichoderma atroviride IMI 206040]	Protein msp1, mitochondrial OS=Schizosaccharomyces pombe (strain 972 / ATCC 24843) GN=msp1 PE=3 SV=2	General function prediction only	Biological Process: mitochondrial genome maintenance (GO:0000002);; Molecular Function: GTPase activity (GO:0003924);; Molecular Function: GTP binding (GO:0005525);; Cellular Component: mitochondrial intermembrane space (GO:0005758);; Biological Process: GTP catabolic process (GO:0006184);; Biological Process: mitochondrial fusion (GO:0008053);; Molecular Function: oxidoreductase activity (GO:001…	--
c199356.graph_c0	0.182363	5.69101	0.000225943	3.90804	up	hypothetical protein BN14_10537 [Rhizoctonia solani AG-1 IB]	Endoglucanase E OS=Clostridium thermocellum GN=celE PE=1 SV=1	--	--	--
c184479.graph_c0	0.195533	8.52611	0.00362272	3.52179	up	pyruvate kinase [Trichoderma atroviride IMI 206040]	Pyruvate kinase OS=Hypocrea jecorina GN=pki1 PE=3 SV=1	Carbohydrate transport and metabolism	Molecular Function: magnesium ion binding (GO:0000287);; Molecular Function: pyruvate kinase activity (GO:0004743);; Molecular Function: ATP binding (GO:0005524);; Biological Process: pyruvate metabolic process (GO:0006090);; Biological Process: glycolysis (GO:0006096);; Biological Process: phosphorylation (GO:0016310);; Molecular Function: potassium ion binding (GO:0030955);;	--
c101656.graph_c0	0	2.85154	0.00151023	3.94297	up	hypothetical protein SNOG_10182 [Phaeosphaeria nodorum SN15]	Ligninase H2 OS=Phanerochaete chrysosporium GN=GLG4 PE=1 SV=2	Inorganic ion transport and metabolism	--	K00434|1e-22|sbi:SORBI_07g027300|hypothetical protein
c110205.graph_c0	0.435374	9.91088	0.000615779	3.6239	up	hypothetical protein TRIATDRAFT_53493 [Trichoderma atroviride IMI 206040]	Vegetative cell wall protein gp1 OS=Chlamydomonas reinhardtii GN=GP1 PE=2 SV=1	Transcription	--	--
c185690.graph_c0	3.69082	34.651	0.00519001	2.94081	up	hypothetical protein SNOG_00188 [Phaeosphaeria nodorum SN15]	--	--	--	--
c143957.graph_c0	0.363272	8.85191	0.005147	3.30059	up	putative 26s protease regulatory subunit 7 protein [Togninia minima UCRPA7]	26S protease regulatory subunit 7 homolog OS=Saccharomyces cerevisiae (strain ATCC 204508 / S288c) GN=RPT1 PE=1 SV=1	Posttranslational modification, protein turnover, chaperones	Molecular Function: ATP binding (GO:0005524);; Cellular Component: cytoplasm (GO:0005737);; Biological Process: proteolysis (GO:0006508);; Molecular Function: peptidase activity (GO:0008233);; Molecular Function: nucleoside-triphosphatase activity (GO:0017111);; Biological Process: protein catabolic process (GO:0030163);;	K03061|9e-61|ota:Ot01g04855|26S proteasome subunit P45 family protein (IC)
c198181.graph_c0	0.895983	21.0027	1.43977e-05	4.12833	up	hypothetical protein TRIATDRAFT_301210 [Trichoderma atroviride IMI 206040]	Serine/threonine-protein phosphatase PP2A catalytic subunit OS=Neurospora crassa (strain ATCC 24698 / 74-OR23-1A / CBS 708.71 / DSM 1257 / FGSC 987) GN=pph-1 PE=3 SV=3	Signal transduction mechanisms	Molecular Function: phosphoprotein phosphatase activity (GO:0004721);; Molecular Function: metal ion binding (GO:0046872);;	K04382|0.0|cme:CML332C|protein phosphatase 2a
c208600.graph_c0	0.278541	18.8535	1.44699e-08	5.49492	up	predicted protein [Nectria haematococca mpVI 77-13-4]	Probable metabolite transport protein CsbC OS=Bacillus subtilis (strain 168) GN=csbC PE=1 SV=3	--	Cellular Component: integral component of membrane (GO:0016021);; Molecular Function: substrate-specific transmembrane transporter activity (GO:0022891);; Biological Process: transmembrane transport (GO:0055085);;	--
c141439.graph_c0	0	4.44956	0.000744596	4.10244	up	hypothetical protein TRIVIDRAFT_85472 [Trichoderma virens Gv29-8]	--	--	Molecular Function: tetrahydrofolylpolyglutamate synthase activity (GO:0004326);; Molecular Function: ATP binding (GO:0005524);; Biological Process: tetrahydrofolylpolyglutamate biosynthetic process (GO:0046901);;	--
c153415.graph_c0	0.494296	4.79407	0.0063708	2.85071	up	hypothetical protein TRIATDRAFT_164142, partial [Trichoderma atroviride IMI 206040]	Uncharacterized protein C227.15 OS=Schizosaccharomyces pombe (strain 972 / ATCC 24843) GN=SPAC227.15 PE=4 SV=1	--	--	--
c220983.graph_c0	0	4.31754	0.00757347	3.55887	up	hypothetical protein TRIATDRAFT_171496, partial [Trichoderma atroviride IMI 206040]	Sister chromatid cohesion protein pds5 OS=Schizosaccharomyces pombe (strain 972 / ATCC 24843) GN=pds5 PE=1 SV=1	--	--	--
c93319.graph_c0	0.918731	11.1399	0.0011966	3.21411	up	hypothetical protein TRIATDRAFT_299566 [Trichoderma atroviride IMI 206040]	Probable metabolite transport protein C1271.09 OS=Schizosaccharomyces pombe (strain 972 / ATCC 24843) GN=SPBC1271.09 PE=3 SV=1	--	Cellular Component: integral component of membrane (GO:0016021);; Molecular Function: transmembrane transporter activity (GO:0022857);; Biological Process: transmembrane transport (GO:0055085);;	--
c200513.graph_c0	1.22277	15.6818	0.0033962	3.0904	up	uncharacterized protein FFUJ_03255 [Fusarium fujikuroi IMI 58289]	--	--	--	--
c92568.graph_c0	4.53149	72.7038	0.00014241	3.71971	up	hypothetical protein AOL_s00215g830 [Arthrobotrys oligospora ATCC 24927]	Protein alcS OS=Neosartorya fumigata (strain ATCC MYA-4609 / Af293 / CBS 101355 / FGSC A1100) GN=alcS PE=3 SV=1	Function unknown	Cellular Component: membrane (GO:0016020);;	K07034|3e-22|ppp:PHYPADRAFT_123327|hypothetical protein
c179918.graph_c0	0.483364	5.81531	0.00130561	3.19695	up	hypothetical protein TRIATDRAFT_289865 [Trichoderma atroviride IMI 206040]	Serine-rich adhesin for platelets OS=Staphylococcus haemolyticus (strain JCSC1435) GN=sraP PE=3 SV=1	--	--	--
c194694.graph_c0	0.0927462	6.66094	0.000166899	4.20644	up	Alpha-1,2-mannosyltransferase MNN2 [Fusarium oxysporum f. sp. cubense race 4]	Alpha-1,2-mannosyltransferase MNN5 OS=Saccharomyces cerevisiae (strain YJM789) GN=MNN5 PE=3 SV=1	--	Biological Process: protein glycosylation (GO:0006486);;	--
c192745.graph_c0	0.626957	20.0345	2.68684e-06	4.49397	up	hypothetical protein TRIATDRAFT_146090 [Trichoderma atroviride IMI 206040]	Sphingoid long-chain base transporter RSB1 OS=Saccharomyces cerevisiae (strain Lalvin EC1118 / Prise de mousse) GN=RSB1 PE=3 SV=1	--	Biological Process: response to stress (GO:0006950);; Cellular Component: integral component of membrane (GO:0016021);;	--
c85597.graph_c0	0.160464	5.14481	0.00101646	3.67724	up	hypothetical protein TRIATDRAFT_322724 [Trichoderma atroviride IMI 206040]	Chromatin-remodeling complexes subunit NGG1 OS=Saccharomyces cerevisiae (strain ATCC 204508 / S288c) GN=NGG1 PE=1 SV=1	--	Molecular Function: transferase activity (GO:0016740);;	--
c171459.graph_c0	0.229264	23.9632	2.42068e-07	5.33885	up	predicted protein [Nectria haematococca mpVI 77-13-4]	Plasma membrane proteolipid 3 OS=Neosartorya fumigata (strain ATCC MYA-4609 / Af293 / CBS 101355 / FGSC A1100) GN=pmp3 PE=3 SV=1	Function unknown	--	--
c208288.graph_c0	2.06822	31.0086	0.000209763	3.58064	up	glutamate synthase [Trichoderma atroviride IMI 206040]	Putative glutamate synthase [NADPH] OS=Schizosaccharomyces pombe (strain 972 / ATCC 24843) GN=glt1 PE=2 SV=1	--	Molecular Function: iron ion binding (GO:0005506);; Cellular Component: mitochondrion (GO:0005739);; Biological Process: glutamate biosynthetic process (GO:0006537);; Molecular Function: FMN binding (GO:0010181);; Molecular Function: glutamate synthase (NADH) activity (GO:0016040);; Biological Process: ammonia assimilation cycle (GO:0019676);; Molecular Function: flavin adenine dinucleotide bindi…	K00264|0.0|rcu:RCOM_1579610|glutamate synthase, putative (EC:1.4.1.14)
c116202.graph_c0	0	4.23993	0.00757347	3.55887	up	hypothetical protein FPSE_07208 [Fusarium pseudograminearum CS3096]	Probable 3-hydroxyisobutyrate dehydrogenase, mitochondrial OS=Dictyostelium discoideum GN=hibA PE=3 SV=1	Lipid transport and metabolism	Molecular Function: phosphogluconate dehydrogenase (decarboxylating) activity (GO:0004616);; Biological Process: pentose-phosphate shunt (GO:0006098);; Biological Process: valine metabolic process (GO:0006573);; Molecular Function: 3-hydroxyisobutyrate dehydrogenase activity (GO:0008442);; Molecular Function: NAD binding (GO:0051287);;	K00020|2e-44|ppp:PHYPADRAFT_205200|hypothetical protein
c214954.graph_c0	0	9.46581	2.26415e-07	5.71912	up	hypothetical protein NECHADRAFT_102033 [Nectria haematococca mpVI 77-13-4]	--	--	--	--
c176411.graph_c0	0.226577	7.84569	3.61333e-05	4.21394	up	hypothetical protein TRIATDRAFT_298755 [Trichoderma atroviride IMI 206040]	Plasma membrane iron permease OS=Saccharomyces cerevisiae (strain ATCC 204508 / S288c) GN=FTR1 PE=1 SV=1	Inorganic ion transport and metabolism	Molecular Function: iron ion transmembrane transporter activity (GO:0005381);; Biological Process: high-affinity iron ion transport (GO:0006827);; Biological Process: iron assimilation by reduction and transport (GO:0033215);; Cellular Component: high affinity iron permease complex (GO:0033573);;	K07243|2e-70|ppp:PHYPADRAFT_214288|FTR2
c188445.graph_c0	0.371729	13.587	2.4605e-05	4.29041	up	hypothetical protein NECHADRAFT_102618 [Nectria haematococca mpVI 77-13-4]	--	--	--	--
c150210.graph_c0	0.0611649	8.78561	1.22893e-06	5.1786	up	hypothetical protein TRIATDRAFT_298047 [Trichoderma atroviride IMI 206040]	--	--	Molecular Function: zinc ion binding (GO:0008270);;	--
c198472.graph_c1	0.236196	9.13079	2.40274e-06	4.61103	up	predicted protein [Nectria haematococca mpVI 77-13-4]	Uncharacterized leucine-rich repeat-containing protein C926.06c OS=Schizosaccharomyces pombe (strain 972 / ATCC 24843) GN=SPAC926.06c PE=1 SV=1	Function unknown	--	--
c185295.graph_c0	12.9753	117.409	0.00639946	2.88474	up	hypothetical protein TRIATDRAFT_301351 [Trichoderma atroviride IMI 206040]	Cytochrome c oxidase subunit 7A OS=Ashbya gossypii (strain ATCC 10895 / CBS 109.51 / FGSC 9923 / NRRL Y-1056) GN=COX9 PE=3 SV=3	--	Molecular Function: cytochrome-c oxidase activity (GO:0004129);; Cellular Component: mitochondrial respiratory chain (GO:0005746);; Biological Process: respiratory electron transport chain (GO:0022904);;	--
c215457.graph_c0	0.547571	6.1642	0.00586874	2.94025	up	hypothetical protein AOL_s00083g126 [Arthrobotrys oligospora ATCC 24927]	Uncharacterized protein in cpoL 5&apos;region (Fragment) OS=Streptomyces lividans PE=3 SV=1	General function prediction only	Biological Process: regulation of transcription, DNA-templated (GO:0006355);;	--
c89180.graph_c0	0.227887	4.16472	0.00241066	3.31777	up	hypothetical protein TRIATDRAFT_289359 [Trichoderma atroviride IMI 206040]	--	--	--	--
c90125.graph_c0	0.173153	5.21854	0.00148471	3.59189	up	predicted protein [Nectria haematococca mpVI 77-13-4]	Translation initiation factor IF-2 OS=Mycobacterium vanbaalenii (strain DSM 7251 / PYR-1) GN=infB PE=3 SV=1	--	Molecular Function: protein serine/threonine kinase activity (GO:0004674);; Molecular Function: ATP binding (GO:0005524);; Biological Process: protein phosphorylation (GO:0006468);;	--
c85341.graph_c0	0.530705	7.28264	0.00145952	3.24622	up	hypothetical protein TRIATDRAFT_300963 [Trichoderma atroviride IMI 206040]	Glycoprotein gp2 OS=Equine herpesvirus 1 (strain V592) GN=71 PE=3 SV=1	--	--	--
c211075.graph_c1	9.30924	97.5611	0.00439106	3.12447	up	hypothetical protein FOXB_00453 [Fusarium oxysporum Fo5176]	Prenylated Rab acceptor 1 OS=Saccharomyces cerevisiae (strain ATCC 204508 / S288c) GN=YIP3 PE=1 SV=2	--	Cellular Component: endoplasmic reticulum (GO:0005783);; Cellular Component: Golgi apparatus (GO:0005794);; Biological Process: ER to Golgi vesicle-mediated transport (GO:0006888);; Cellular Component: ER to Golgi transport vesicle (GO:0030134);;	--
c120293.graph_c0	0	2.82201	0.00326028	3.76367	up	predicted protein [Nectria haematococca mpVI 77-13-4]	Solute carrier family 25 member 38 homolog OS=Coccidioides immitis (strain RS) GN=CIMG_07070 PE=3 SV=1	--	Biological Process: transport (GO:0006810);; Cellular Component: integral component of membrane (GO:0016021);;	--
c172695.graph_c0	0	8.27465	1.12191e-08	6.26573	up	hypothetical protein SNOG_07701 [Phaeosphaeria nodorum SN15]	Periostin OS=Mus musculus GN=Postn PE=1 SV=2	--	--	--
c88974.graph_c0	0.133454	3.33747	0.00444421	3.33602	up	hypothetical protein TRIATDRAFT_288609 [Trichoderma atroviride IMI 206040]	Probable quinate permease OS=Aspergillus clavatus (strain ATCC 1007 / CBS 513.65 / DSM 816 / NCTC 3887 / NRRL 1) GN=qutD PE=3 SV=1	--	Cellular Component: integral component of membrane (GO:0016021);; Molecular Function: substrate-specific transmembrane transporter activity (GO:0022891);; Biological Process: transmembrane transport (GO:0055085);;	--
c194913.graph_c0	0.0606273	7.46433	3.85581e-06	4.96089	up	uncharacterized protein FFUJ_13120 [Fusarium fujikuroi IMI 58289]	--	--	Biological Process: carbohydrate metabolic process (GO:0005975);; Cellular Component: membrane (GO:0016020);; Molecular Function: transferase activity, transferring hexosyl groups (GO:0016758);;	--
c93516.graph_c0	0.37108	24.2711	8.18713e-06	4.67412	up	hypothetical protein FOXB_12232 [Fusarium oxysporum Fo5176]	Uncharacterized protein OsI_027940 OS=Oryza sativa subsp. indica GN=OsI_027940 PE=1 SV=2	--	--	--
c227298.graph_c0	0.0892654	3.54892	0.00607115	3.39708	up	hypothetical protein TRIVIDRAFT_215161 [Trichoderma virens Gv29-8]	--	--	Molecular Function: RNA binding (GO:0003723);; Molecular Function: ribonuclease III activity (GO:0004525);; Biological Process: RNA processing (GO:0006396);;	--
c84958.graph_c0	0.192845	5.1319	0.000221293	3.84284	up	hypothetical protein TRIATDRAFT_303034 [Trichoderma atroviride IMI 206040]	GTP:AMP phosphotransferase, mitochondrial OS=Saccharomyces cerevisiae GN=ADK2 PE=1 SV=1	Nucleotide transport and metabolism	Molecular Function: adenylate kinase activity (GO:0004017);; Molecular Function: ATP binding (GO:0005524);; Biological Process: nucleobase-containing compound metabolic process (GO:0006139);; Biological Process: phosphorylation (GO:0016310);;	K00944|7e-51|zma:100273255|hypothetical protein LOC100273255
c122001.graph_c0	0.176928	3.97088	0.00811096	3.18877	up	hypothetical protein TRIATDRAFT_20565, partial [Trichoderma atroviride IMI 206040]	--	--	Molecular Function: ubiquitin thiolesterase activity (GO:0004221);; Biological Process: ubiquitin-dependent protein catabolic process (GO:0006511);;	--
c214026.graph_c0	0.16527	9.74998	1.72096e-05	4.5286	up	hypothetical protein TRIATDRAFT_155728 [Trichoderma atroviride IMI 206040]	--	--	--	--
c186395.graph_c0	7.14328	129.986	5.49466e-05	3.8982	up	glycoside hydrolase family 17 protein [Trichoderma atroviride IMI 206040]	Probable beta-glucosidase btgE OS=Neosartorya fumigata (strain ATCC MYA-4609 / Af293 / CBS 101355 / FGSC A1100) GN=btgE PE=3 SV=2	--	Biological Process: carbohydrate metabolic process (GO:0005975);; Molecular Function: hydrolase activity (GO:0016787);;	--
c204568.graph_c0	0.468147	7.80509	0.000656657	3.45987	up	hypothetical protein TRIATDRAFT_256509 [Trichoderma atroviride IMI 206040]	--	--	Molecular Function: nucleic acid binding (GO:0003676);; Molecular Function: metal ion binding (GO:0046872);;	--
c131989.graph_c1	5.21046	45.2576	0.00807115	2.82236	up	hypothetical protein TRIATDRAFT_52301 [Trichoderma atroviride IMI 206040]	Quinate permease OS=Neurospora terricola GN=qa-y PE=3 SV=1	--	Cellular Component: integral component of membrane (GO:0016021);; Biological Process: quinate metabolic process (GO:0019630);; Molecular Function: substrate-specific transmembrane transporter activity (GO:0022891);; Biological Process: transmembrane transport (GO:0055085);;	--
c85185.graph_c0	0.416498	5.63287	0.00135653	3.24853	up	hypothetical protein TRIATDRAFT_164351, partial [Trichoderma atroviride IMI 206040]	--	--	--	--
c184413.graph_c1	0.161403	3.51894	0.00948566	3.14948	up	hypothetical protein TRIATDRAFT_226915 [Trichoderma atroviride IMI 206040]	--	--	--	--
c182330.graph_c0	0	5.96299	0.000533649	4.17601	up	predicted protein [Nectria haematococca mpVI 77-13-4]	Brefeldin A resistance protein OS=Schizosaccharomyces pombe (strain 972 / ATCC 24843) GN=bfr1 PE=1 SV=1	Defense mechanisms	Molecular Function: ATP binding (GO:0005524);; Biological Process: ATP catabolic process (GO:0006200);; Biological Process: transport (GO:0006810);; Cellular Component: integral component of membrane (GO:0016021);; Molecular Function: ATPase activity, coupled to transmembrane movement of substances (GO:0042626);;	--
c183271.graph_c0	0.228745	7.80342	1.79439e-05	4.29929	up	hypothetical protein TRIATDRAFT_316118, partial [Trichoderma atroviride IMI 206040]	Mucin-2 OS=Homo sapiens GN=MUC2 PE=1 SV=2	--	Biological Process: lipid metabolic process (GO:0006629);; Molecular Function: phosphoric diester hydrolase activity (GO:0008081);;	--
c121829.graph_c0	0.109884	4.0868	0.00871075	3.30751	up	hypothetical protein TRIATDRAFT_153468 [Trichoderma atroviride IMI 206040]	GPI ethanolamine phosphate transferase 1 OS=Chaetomium globosum (strain ATCC 6205 / CBS 148.51 / DSM 1962 / NBRC 6347 / NRRL 1970) GN=MCD4 PE=3 SV=1	General function prediction only	Cellular Component: fungal-type vacuole (GO:0000324);; Cellular Component: endoplasmic reticulum membrane (GO:0005789);; Biological Process: GPI anchor biosynthetic process (GO:0006506);; Molecular Function: sulfuric ester hydrolase activity (GO:0008484);; Cellular Component: fungal-type cell wall (GO:0009277);; Biological Process: ATP transport (GO:0015867);; Cellular Component: integral compone…	--
c162187.graph_c0	0.599962	8.37836	0.00159307	3.2435	up	expressed protein [Nectria haematococca mpVI 77-13-4]	Uncharacterized protein in LEU2 3&apos;region (Fragment) OS=Pichia angusta PE=4 SV=1	--	--	--
c93070.graph_c0	0.963042	13.3801	0.00400088	3.10806	up	hypothetical protein TRIATDRAFT_301753 [Trichoderma atroviride IMI 206040]	Cytochrome c oxidase assembly protein 3, mitochondrial OS=Yarrowia lipolytica (strain CLIB 122 / E 150) GN=COA3 PE=3 SV=1	--	--	--
c212253.graph_c0	11.4834	157.09	0.000748031	3.50978	up	hypothetical protein TRIVIDRAFT_212924 [Trichoderma virens Gv29-8]	Putative uncharacterized protein FLJ22184 OS=Homo sapiens PE=2 SV=1	--	--	--
c222152.graph_c0	0.244392	4.49247	0.00588797	3.17395	up	hypothetical protein TRIATDRAFT_282517 [Trichoderma atroviride IMI 206040]	--	Function unknown	--	--
c178552.graph_c0	0.328685	6.21762	0.00195778	3.36569	up	hypothetical protein TRIATDRAFT_302539 [Trichoderma atroviride IMI 206040]	Methionine aminopeptidase 1 OS=Schizosaccharomyces pombe (strain 972 / ATCC 24843) GN=fma1 PE=1 SV=1	Translation, ribosomal structure and biogenesis	Molecular Function: mRNA binding (GO:0003729);; Biological Process: proteolysis (GO:0006508);; Biological Process: negative regulation of gene expression (GO:0010629);; Cellular Component: cytosolic ribosome (GO:0022626);; Biological Process: protein initiator methionine removal involved in protein maturation (GO:0035551);; Molecular Function: metal ion binding (GO:0046872);; Molecular Function: …	K01265|1e-129|zma:100283250|methionine aminopeptidase 1A
c161769.graph_c0	1.10236	32.7902	1.43246e-06	4.5396	up	acyl-CoA synthetase [Trichoderma atroviride IMI 206040]	Acyl-CoA synthetase family member 3, mitochondrial OS=Bos taurus GN=ACSF3 PE=2 SV=1	Lipid transport and metabolism	Molecular Function: catalytic activity (GO:0003824);; Biological Process: metabolic process (GO:0008152);;	--
c184664.graph_c0	0.198534	5.72888	0.000128144	3.95672	up	hypothetical protein TRIATDRAFT_31607 [Trichoderma atroviride IMI 206040]	--	--	Biological Process: chromatin remodeling (GO:0006338);; Cellular Component: integral component of membrane (GO:0016021);; Cellular Component: Ino80 complex (GO:0031011);; Biological Process: transmembrane transport (GO:0055085);;	--
c174830.graph_c0	0.422764	6.45696	0.000617361	3.42085	up	hypothetical protein TRIATDRAFT_152750 [Trichoderma atroviride IMI 206040]	Importin subunit beta-3 OS=Schizosaccharomyces pombe (strain 972 / ATCC 24843) GN=sal3 PE=3 SV=1	--	Biological Process: intracellular protein transport (GO:0006886);; Molecular Function: Ran GTPase binding (GO:0008536);;	--
c173129.graph_c0	0.370908	15.086	1.63403e-06	4.6836	up	hypothetical protein TRIATDRAFT_319543 [Trichoderma atroviride IMI 206040]	Probable catabolite repression protein creC OS=Neosartorya fischeri (strain ATCC 1020 / DSM 3700 / FGSC A1164 / NRRL 181) GN=creC PE=3 SV=1	General function prediction only	--	--
c184015.graph_c0	0	53.6449	7.40963e-13	7.94197	up	hypothetical protein NECHADRAFT_54033 [Nectria haematococca mpVI 77-13-4]	--	--	Molecular Function: N-acetyltransferase activity (GO:0008080);;	--
c117095.graph_c0	0.303372	53.6917	3.73329e-09	6.09067	up	RecName: Full=Metallothionein-like protein CAP5	Metallothionein-like protein CAP5 OS=Colletotrichum gloeosporioides GN=CAP5 PE=2 SV=1	--	--	--
c200197.graph_c0	1.32546	15.8939	0.00138911	3.18567	up	hypothetical protein TRIATDRAFT_302255 [Trichoderma atroviride IMI 206040]	Ornithine decarboxylase OS=Neurospora crassa (strain ATCC 24698 / 74-OR23-1A / CBS 708.71 / DSM 1257 / FGSC 987) GN=spe-1 PE=2 SV=1	Amino acid transport and metabolism	Molecular Function: catalytic activity (GO:0003824);; Biological Process: polyamine biosynthetic process (GO:0006596);;	K01581|4e-90|pop:POPTR_1079795|hypothetical protein
c211592.graph_c0	0.739824	41.1942	3.47185e-08	5.29056	up	hypothetical protein FOC4_g10010743 [Fusarium oxysporum f. sp. cubense race 4]	Uncharacterized protein DDB_G0271670 OS=Dictyostelium discoideum GN=DDB_G0271670 PE=4 SV=1	--	--	--
c202825.graph_c0	2.04215	22.6469	0.00163231	3.16014	up	predicted protein [Nectria haematococca mpVI 77-13-4]	Proteasome activator BLM10 OS=Saccharomyces cerevisiae (strain ATCC 204508 / S288c) GN=BLM10 PE=1 SV=2	--	Cellular Component: proteasome complex (GO:0000502);; Molecular Function: transferase activity, transferring glycosyl groups (GO:0016757);;	K06699|1e-16|olu:OSTLU_34384|hypothetical protein
c210994.graph_c0	15.9289	156.533	0.00678714	3.03197	up	hypothetical protein TRIATDRAFT_260102 [Trichoderma atroviride IMI 206040]	Uncharacterized protein DKFZp434B061 OS=Homo sapiens PE=2 SV=2	--	Molecular Function: phospholipid binding (GO:0005543);;	--
c205428.graph_c0	0.210538	17.3708	1.04357e-08	5.63788	up	hypothetical protein TRIATDRAFT_54145 [Trichoderma atroviride IMI 206040]	Laccase-2 OS=Botryotinia fuckeliana GN=lcc2 PE=2 SV=1	Secondary metabolites biosynthesis, transport and catabolism	Molecular Function: copper ion binding (GO:0005507);; Molecular Function: oxidoreductase activity (GO:0016491);; Biological Process: oxidation-reduction process (GO:0055114);;	--
c221933.graph_c0	0.257684	3.88309	0.00736678	3.05096	up	hypothetical protein TRIATDRAFT_281078 [Trichoderma atroviride IMI 206040]	Proline-rich protein 2 OS=Mus musculus GN=Prp2 PE=2 SV=2	--	Molecular Function: DNA binding (GO:0003677);; Molecular Function: chromatin binding (GO:0003682);; Cellular Component: nucleus (GO:0005634);; Cellular Component: intracellular non-membrane-bounded organelle (GO:0043232);; Cellular Component: protein complex (GO:0043234);; Cellular Component: intracellular organelle part (GO:0044446);;	--
c175026.graph_c0	0.36559	7.40804	0.000108693	3.79901	up	hypothetical protein NECHADRAFT_60125 [Nectria haematococca mpVI 77-13-4]	Uncharacterized serine-rich protein C215.13 OS=Schizosaccharomyces pombe (strain 972 / ATCC 24843) GN=SPBC215.13 PE=1 SV=1	--	--	--
c164352.graph_c0	0.264535	8.67001	4.20564e-06	4.45578	up	hypothetical protein TRIATDRAFT_222069 [Trichoderma atroviride IMI 206040]	Isoleucine--tRNA ligase, cytoplasmic OS=Schizosaccharomyces pombe (strain 972 / ATCC 24843) GN=irs1 PE=3 SV=1	Translation, ribosomal structure and biogenesis	Molecular Function: aminoacyl-tRNA editing activity (GO:0002161);; Molecular Function: isoleucine-tRNA ligase activity (GO:0004822);; Molecular Function: ATP binding (GO:0005524);; Cellular Component: cytoplasm (GO:0005737);; Biological Process: isoleucyl-tRNA aminoacylation (GO:0006428);; Biological Process: regulation of translational fidelity (GO:0006450);;	K01870|0.0|vcn:VOLCADRAFT_81773|hypothetical protein
c166203.graph_c3	0.220952	6.65913	9.5163e-05	4.01798	up	hypothetical protein TRIATDRAFT_177185, partial [Trichoderma atroviride IMI 206040]	SWIRM domain-containing protein laf2 OS=Schizosaccharomyces pombe (strain 972 / ATCC 24843) GN=laf2 PE=1 SV=1	--	Molecular Function: DNA binding (GO:0003677);;	--
c168463.graph_c0	0	5.45764	0.000629352	4.1397	up	hypothetical protein COCHEDRAFT_1176988 [Bipolaris maydis C5]	Uncharacterized protein ORF3 OS=Grapevine fleck virus (isolate Italy/MT48) GN=ORF3 PE=4 SV=1	--	--	--
c120353.graph_c1	0.287859	4.06092	0.00365614	3.12936	up	hypothetical protein TRIATDRAFT_142125 [Trichoderma atroviride IMI 206040]	Heat shock 70 kDa protein 12A OS=Mus musculus GN=Hspa12a PE=1 SV=1	Posttranslational modification, protein turnover, chaperones	Molecular Function: ATP binding (GO:0005524);;	--
c182596.graph_c0	0.0626652	5.1435	6.81445e-05	4.39217	up	Putative glucan endo-1,3-beta-glucosidase eglC [Fusarium oxysporum f. sp. cubense race 1]	Probable glucan endo-1,3-beta-glucosidase eglC OS=Neosartorya fumigata (strain CEA10 / CBS 144.89 / FGSC A1163) GN=eglC PE=3 SV=1	--	Biological Process: carbohydrate metabolic process (GO:0005975);; Molecular Function: transferase activity, transferring glycosyl groups (GO:0016757);; Molecular Function: hydrolase activity, acting on glycosyl bonds (GO:0016798);;	--
c130930.graph_c0	0	4.14842	0.00220032	3.85611	up	hypothetical protein TRIVIDRAFT_49724 [Trichoderma virens Gv29-8]	Uncharacterized protein C26F1.08c OS=Schizosaccharomyces pombe (strain 972 / ATCC 24843) GN=SPAC26F1.08c PE=4 SV=1	--	Cellular Component: ribosome (GO:0005840);;	--
c206632.graph_c0	0.156638	6.62922	0.00017062	4.06279	up	hypothetical protein TRIATDRAFT_52992 [Trichoderma atroviride IMI 206040]	Golgi to ER traffic protein 4 OS=Saccharomyces cerevisiae (strain ATCC 204508 / S288c) GN=GET4 PE=1 SV=1	--	--	--
c183565.graph_c1	0.239146	5.21391	0.000811059	3.56355	up	hypothetical protein TRIATDRAFT_302747 [Trichoderma atroviride IMI 206040]	Transcription elongation factor S-II OS=Schizosaccharomyces pombe (strain 972 / ATCC 24843) GN=tfs1 PE=3 SV=1	Transcription	Molecular Function: DNA binding (GO:0003677);; Molecular Function: translation elongation factor activity (GO:0003746);; Cellular Component: nucleus (GO:0005634);; Biological Process: regulation of transcription from RNA polymerase II promoter (GO:0006357);; Biological Process: translational elongation (GO:0006414);; Molecular Function: zinc ion binding (GO:0008270);; Biological Process: regulati…	K03145|1e-36|vvi:100253538|hypothetical protein LOC100253538
c209970.graph_c0	0.872717	52.0449	5.56318e-08	5.27665	up	hypothetical protein FOXB_01763 [Fusarium oxysporum Fo5176]	Uncharacterized WD repeat-containing protein alr3466 OS=Nostoc sp. (strain PCC 7120 / UTEX 2576) GN=alr3466 PE=4 SV=1	Signal transduction mechanisms	--	--
c149107.graph_c1	0	3.82038	0.00757347	3.55887	up	predicted protein [Nectria haematococca mpVI 77-13-4]	Cell wall protein DAN4 OS=Saccharomyces cerevisiae (strain ATCC 204508 / S288c) GN=DAN4 PE=2 SV=1	--	Molecular Function: sequence-specific DNA binding transcription factor activity (GO:0003700);; Cellular Component: nucleus (GO:0005634);; Biological Process: regulation of transcription, DNA-templated (GO:0006355);; Molecular Function: sequence-specific DNA binding (GO:0043565);;	--
c165009.graph_c0	0.619224	8.85776	0.000725122	3.36427	up	hypothetical protein [Podospora anserina S mat+]	Putative GPI-anchored protein PB15E9.01c OS=Schizosaccharomyces pombe (strain 972 / ATCC 24843) GN=SPAPB15E9.01c PE=2 SV=3	--	--	--
c188781.graph_c0	0.663037	10.2694	0.000427725	3.47731	up	cystathionine beta-lyase [Trichoderma atroviride IMI 206040]	Cystathionine beta-lyase OS=Neurospora crassa (strain ATCC 24698 / 74-OR23-1A / CBS 708.71 / DSM 1257 / FGSC 987) GN=met-2 PE=1 SV=1	Amino acid transport and metabolism	Molecular Function: cystathionine beta-lyase activity (GO:0004121);; Molecular Function: pyridoxal phosphate binding (GO:0030170);; Biological Process: 'de novo' L-methionine biosynthetic process (GO:0071266);;	K01760|1e-121|ppp:PHYPADRAFT_229194|hypothetical protein
c91101.graph_c0	0.157237	4.28514	0.000188651	3.87631	up	hypothetical protein TRIATDRAFT_38460 [Trichoderma atroviride IMI 206040]	Proteoglycan 4 OS=Homo sapiens GN=PRG4 PE=1 SV=2	--	--	--
c161075.graph_c0	0.0805934	4.65119	2.01255e-05	4.49765	up	hypothetical protein NECHADRAFT_100038 [Nectria haematococca mpVI 77-13-4]	Mucin-17 OS=Homo sapiens GN=MUC17 PE=1 SV=2	--	--	--
c194310.graph_c0	0	8.15308	0.000629352	4.1397	up	hypothetical protein FOXB_11340 [Fusarium oxysporum Fo5176]	--	--	--	--
c127513.graph_c0	0	15.4002	7.7643e-09	6.33161	up	predicted protein [Nectria haematococca mpVI 77-13-4]	2,3-dihydroxybenzoate decarboxylase OS=Aspergillus oryzae (strain ATCC 42149 / RIB 40) GN=AO090005000447 PE=1 SV=2	General function prediction only	Molecular Function: hydrolase activity (GO:0016787);; Biological Process: benzoate catabolic process via hydroxylation (GO:0043640);; Molecular Function: o-pyrocatechuate decarboxylase activity (GO:0050150);;	--
c227678.graph_c0	0.166783	3.42233	0.00312981	3.32523	up	hypothetical protein TRIATDRAFT_194059, partial [Trichoderma atroviride IMI 206040]	Uncharacterized RNA-binding protein C126.11c OS=Schizosaccharomyces pombe (strain 972 / ATCC 24843) GN=SPCC126.11c PE=4 SV=1	--	Molecular Function: nucleotide binding (GO:0000166);;	--
c193348.graph_c1	0.238939	4.82635	0.00130925	3.45699	up	hypothetical protein TRIATDRAFT_156231 [Trichoderma atroviride IMI 206040]	Protein transport protein SEC31 OS=Magnaporthe oryzae (strain 70-15 / ATCC MYA-4617 / FGSC 8958) GN=SEC31 PE=3 SV=1	General function prediction only	--	K14005|1e-79|ppp:PHYPADRAFT_148700|hypothetical protein
c182411.graph_c0	2.09085	40.701	3.7581e-05	3.91993	up	hypothetical protein TRIATDRAFT_303083 [Trichoderma atroviride IMI 206040]	--	--	--	--
c199930.graph_c0	2.40497	22.0473	0.00616621	2.83834	up	hypothetical protein TRIATDRAFT_321517 [Trichoderma atroviride IMI 206040]	Probable E3 ubiquitin-protein ligase hulA OS=Neosartorya fischeri (strain ATCC 1020 / DSM 3700 / FGSC A1164 / NRRL 181) GN=hulA PE=3 SV=1	--	Molecular Function: ubiquitin-protein ligase activity (GO:0004842);; Cellular Component: nucleus (GO:0005634);; Cellular Component: cytoplasm (GO:0005737);; Biological Process: protein ubiquitination involved in ubiquitin-dependent protein catabolic process (GO:0042787);;	--
c219821.graph_c0	0.119425	4.59481	5.43896e-05	4.20198	up	hypothetical protein TRIATDRAFT_51632 [Trichoderma atroviride IMI 206040]	Major facilitator superfamily domain-containing protein 7 OS=Danio rerio GN=mfsd7 PE=2 SV=1	--	Cellular Component: integral component of membrane (GO:0016021);; Biological Process: transmembrane transport (GO:0055085);;	--
c166035.graph_c0	0.860866	23.8947	5.88159e-06	4.32533	up	glycosyltransferase family 71 protein [Trichoderma atroviride IMI 206040]	Alpha-1,3-mannosyltransferase MNT3 OS=Saccharomyces cerevisiae (strain ATCC 204508 / S288c) GN=MNT3 PE=1 SV=1	--	Biological Process: protein glycosylation (GO:0006486);; Molecular Function: transferase activity (GO:0016740);;	K05535|1e-08|cre:CHLREDRAFT_149710|hypothetical protein
c120636.graph_c0	0	4.813	0.000119468	4.49633	up	hypothetical protein TRIATDRAFT_292097 [Trichoderma atroviride IMI 206040]	G2-specific protein kinase nimA OS=Emericella nidulans (strain FGSC A4 / ATCC 38163 / CBS 112.46 / NRRL 194 / M139) GN=nimA PE=1 SV=1	--	Molecular Function: protein serine/threonine kinase activity (GO:0004674);; Molecular Function: ATP binding (GO:0005524);; Biological Process: protein phosphorylation (GO:0006468);;	K12493|2e-06|ppp:PHYPADRAFT_3342|hypothetical protein
c204371.graph_c0	1.84616	24.8104	0.000459592	3.45274	up	ABC transporter [Trichoderma atroviride]	Brefeldin A resistance protein OS=Schizosaccharomyces pombe (strain 972 / ATCC 24843) GN=bfr1 PE=1 SV=1	Defense mechanisms	Molecular Function: ATP binding (GO:0005524);; Biological Process: ATP catabolic process (GO:0006200);; Biological Process: transport (GO:0006810);; Cellular Component: integral component of membrane (GO:0016021);; Molecular Function: ATPase activity, coupled to transmembrane movement of substances (GO:0042626);;	--
c225682.graph_c0	0	3.39299	0.00757347	3.55887	up	hypothetical protein TRIATDRAFT_147765 [Trichoderma atroviride IMI 206040]	C-1-tetrahydrofolate synthase, mitochondrial OS=Saccharomyces cerevisiae (strain ATCC 204508 / S288c) GN=MIS1 PE=1 SV=1	Coenzyme transport and metabolism	Molecular Function: formate-tetrahydrofolate ligase activity (GO:0004329);; Molecular Function: methionyl-tRNA formyltransferase activity (GO:0004479);; Molecular Function: methylenetetrahydrofolate dehydrogenase (NADP+) activity (GO:0004488);; Molecular Function: ATP binding (GO:0005524);; Biological Process: translational initiation (GO:0006413);; Biological Process: purine nucleobase biosynthe…	--
c180170.graph_c0	0.917125	13.3001	0.000662603	3.38373	up	hypothetical protein TRIATDRAFT_283039 [Trichoderma atroviride IMI 206040]	Probable N-acetylglucosaminyl-phosphatidylinositol de-N-acetylase OS=Schizosaccharomyces pombe (strain 972 / ATCC 24843) GN=gpi12 PE=3 SV=1	Function unknown	--	K03434|1e-37|sbi:SORBI_06g033040|hypothetical protein
c90481.graph_c0	0	6.07227	0.00038721	4.24602	up	14 kDa proline-rich protein DC2.15 [Medicago truncatula]	Putative uncharacterized protein DDB_G0290521 OS=Dictyostelium discoideum GN=DDB_G0290521 PE=4 SV=2	Cell cycle control, cell division, chromosome partitioning	Cellular Component: fungal-type cell wall (GO:0009277);; Molecular Function: transferase activity (GO:0016740);;	--
c219027.graph_c0	0	6.15221	0.00181922	3.90019	up	predicted protein [Nectria haematococca mpVI 77-13-4]	Putative lipase atg-15 OS=Neurospora crassa (strain ATCC 24698 / 74-OR23-1A / CBS 708.71 / DSM 1257 / FGSC 987) GN=atg-15 PE=3 SV=2	--	Molecular Function: triglyceride lipase activity (GO:0004806);; Biological Process: lipid metabolic process (GO:0006629);;	--
c99310.graph_c0	0	2.78204	0.00181922	3.90019	up	hypothetical protein TRIATDRAFT_139042 [Trichoderma atroviride IMI 206040]	Exocyst complex component SEC10 OS=Saccharomyces cerevisiae (strain ATCC 204508 / S288c) GN=SEC10 PE=1 SV=1	--	Cellular Component: cytoplasm (GO:0005737);; Biological Process: exocytosis (GO:0006887);; Biological Process: vesicle docking (GO:0048278);;	--
c130463.graph_c0	0.188021	4.21983	0.00811096	3.18877	up	hypothetical protein TRIATDRAFT_300757 [Trichoderma atroviride IMI 206040]	N-carbamoyl-L-amino acid hydrolase OS=Geobacillus stearothermophilus GN=amaB PE=1 SV=1	Amino acid transport and metabolism	Biological Process: metabolic process (GO:0008152);; Molecular Function: hydrolase activity, acting on carbon-nitrogen (but not peptide) bonds, in linear amidines (GO:0016813);;	--
c85170.graph_c0	0.12547	4.60213	1.05945e-05	4.40222	up	hypothetical protein TRIATDRAFT_226825 [Trichoderma atroviride IMI 206040]	Molybdenum cofactor biosynthesis protein 1 OS=Homo sapiens GN=MOCS1 PE=1 SV=3	Coenzyme transport and metabolism	Molecular Function: catalytic activity (GO:0003824);; Biological Process: Mo-molybdopterin cofactor biosynthetic process (GO:0006777);; Cellular Component: molybdopterin synthase complex (GO:0019008);; Molecular Function: metal ion binding (GO:0046872);; Molecular Function: 4 iron, 4 sulfur cluster binding (GO:0051539);;	K03639|1e-111|vvi:100264746|hypothetical protein LOC100264746
c183197.graph_c0	6.14695	54.126	0.00789488	2.85049	up	hypothetical protein TRIATDRAFT_255394 [Trichoderma atroviride IMI 206040]	30 kDa heat shock protein OS=Neurospora crassa (strain ATCC 24698 / 74-OR23-1A / CBS 708.71 / DSM 1257 / FGSC 987) GN=hsp30 PE=3 SV=1	Posttranslational modification, protein turnover, chaperones	Biological Process: response to stress (GO:0006950);;	K13993|4e-10|vcn:VOLCADRAFT_95045|hypothetical protein
c166032.graph_c0	0	3.79416	0.00105284	4.02491	up	predicted protein [Nectria haematococca mpVI 77-13-4]	ABC transporter B family member 12 OS=Arabidopsis thaliana GN=ABCB12 PE=2 SV=2	Defense mechanisms	Molecular Function: ATP binding (GO:0005524);; Biological Process: ATP catabolic process (GO:0006200);; Cellular Component: integral component of membrane (GO:0016021);; Molecular Function: ATPase activity, coupled to transmembrane movement of substances (GO:0042626);; Biological Process: transmembrane transport (GO:0055085);;	--
c179969.graph_c0	0.611515	8.40276	0.000541914	3.38667	up	hypothetical protein TRIATDRAFT_39837 [Trichoderma atroviride IMI 206040]	Transcription factor atf1 OS=Schizosaccharomyces pombe (strain 972 / ATCC 24843) GN=atf1 PE=1 SV=1	--	Molecular Function: sequence-specific DNA binding transcription factor activity (GO:0003700);; Cellular Component: nucleus (GO:0005634);; Biological Process: regulation of transcription, DNA-templated (GO:0006355);; Molecular Function: sequence-specific DNA binding (GO:0043565);;	--
c122610.graph_c1	0.089713	3.33661	0.000398032	3.88286	up	hypothetical protein TRIATDRAFT_223683 [Trichoderma atroviride IMI 206040]	Target of rapamycin complex 1 subunit KOG1 OS=Saccharomyces cerevisiae (strain ATCC 204508 / S288c) GN=KOG1 PE=1 SV=2	General function prediction only	Biological Process: TOR signaling (GO:0031929);; Cellular Component: TORC1 complex (GO:0031931);;	--
c140176.graph_c0	0.142682	3.93422	0.000174369	3.89275	up	hypothetical protein TRIATDRAFT_161179 [Trichoderma atroviride IMI 206040]	Manganese transporter SMF1 OS=Saccharomyces cerevisiae (strain ATCC 204508 / S288c) GN=SMF1 PE=1 SV=2	Inorganic ion transport and metabolism	Molecular Function: transporter activity (GO:0005215);; Biological Process: intracellular protein transport (GO:0006886);; Cellular Component: membrane (GO:0016020);;	--
c170866.graph_c0	0	4.63959	0.00492009	3.6649	up	hypothetical protein BN14_02316 [Rhizoctonia solani AG-1 IB]	Probable pectate lyase D OS=Neosartorya fischeri (strain ATCC 1020 / DSM 3700 / FGSC A1164 / NRRL 181) GN=plyD PE=3 SV=1	--	Cellular Component: extracellular region (GO:0005576);; Molecular Function: pectate lyase activity (GO:0030570);;	--
c186498.graph_c0	0.716498	16.6714	9.65505e-05	3.88854	up	hypothetical protein TRIATDRAFT_223153 [Trichoderma atroviride IMI 206040]	Sulfite reductase [NADPH] flavoprotein component OS=Saccharomyces cerevisiae (strain ATCC 204508 / S288c) GN=MET10 PE=1 SV=2	--	Molecular Function: oxidoreductase activity, acting on the aldehyde or oxo group of donors (GO:0016903);; Biological Process: oxidation-reduction process (GO:0055114);;	--
c133790.graph_c1	0.366178	5.87021	0.00168641	3.30813	up	hypothetical protein TRIATDRAFT_230712 [Trichoderma atroviride IMI 206040]	Serine/threonine-protein kinase KIN4 OS=Saccharomyces cerevisiae (strain ATCC 204508 / S288c) GN=KIN4 PE=1 SV=1	--	Molecular Function: protein serine/threonine kinase activity (GO:0004674);; Molecular Function: ATP binding (GO:0005524);; Biological Process: protein phosphorylation (GO:0006468);;	--
c241642.graph_c0	0	3.34488	0.00757347	3.55887	up	predicted protein [Hordeum vulgare subsp. vulgare]	Cell wall protein PRY3 OS=Saccharomyces cerevisiae (strain ATCC 204508 / S288c) GN=PRY3 PE=1 SV=1	--	--	--
c100786.graph_c0	0.0491736	2.96402	0.000517635	3.96419	up	hypothetical protein TRIATDRAFT_91568 [Trichoderma atroviride IMI 206040]	--	--	--	--
c185318.graph_c0	0.956381	15.2442	0.000315621	3.53288	up	hypothetical protein TRIATDRAFT_301817 [Trichoderma atroviride IMI 206040]	Proteasome subunit alpha type-4 OS=Saccharomyces cerevisiae (strain ATCC 204508 / S288c) GN=PRE6 PE=1 SV=1	Posttranslational modification, protein turnover, chaperones	Molecular Function: threonine-type endopeptidase activity (GO:0004298);; Cellular Component: nucleus (GO:0005634);; Cellular Component: cytoplasm (GO:0005737);; Biological Process: ubiquitin-dependent protein catabolic process (GO:0006511);; Cellular Component: proteasome core complex, alpha-subunit complex (GO:0019773);;	K02731|1e-103|ppp:PHYPADRAFT_227977|hypothetical protein
c159837.graph_c0	4.97137	76.8948	0.000167556	3.65172	up	carbohydrate-binding module family 50 protein [Trichoderma atroviride IMI 206040]	Mucin-5AC (Fragments) OS=Homo sapiens GN=MUC5AC PE=1 SV=3	--	Biological Process: cell wall macromolecule catabolic process (GO:0016998);; Cellular Component: outer membrane (GO:0019867);;	--
c155695.graph_c0	0.182312	2.33812	0.00988067	2.92675	up	PREDICTED: pectinesterase 4-like isoform 1 [Solanum lycopersicum]	Pectinesterase 4 OS=Arabidopsis thaliana GN=PME4 PE=2 SV=1	--	Biological Process: metabolic process (GO:0008152);; Molecular Function: hydrolase activity (GO:0016787);;	--
c212178.graph_c0	6.54335	280.724	6.85686e-08	5.09318	up	hypothetical protein TRIATDRAFT_256170 [Trichoderma atroviride IMI 206040]	Cyanovirin-N homolog OS=Tuber borchii PE=1 SV=1	--	--	--
c190519.graph_c0	0.704754	18.6291	5.86111e-06	4.30057	up	hypothetical protein TRIATDRAFT_32621 [Trichoderma atroviride IMI 206040]	Dihydroxyacetone kinase 1 OS=Schizosaccharomyces pombe (strain 972 / ATCC 24843) GN=dak1 PE=3 SV=1	Carbohydrate transport and metabolism	Molecular Function: glycerone kinase activity (GO:0004371);; Molecular Function: ATP binding (GO:0005524);; Biological Process: glycerol metabolic process (GO:0006071);; Biological Process: phosphorylation (GO:0016310);;	--
c171538.graph_c0	0.358288	7.91751	3.58273e-05	3.984	up	sec23 protein [Trichoderma atroviride IMI 206040]	Protein transport protein SEC23 OS=Chaetomium globosum (strain ATCC 6205 / CBS 148.51 / DSM 1962 / NBRC 6347 / NRRL 1970) GN=SEC23 PE=3 SV=1	Intracellular trafficking, secretion, and vesicular transport	Molecular Function: structural constituent of ribosome (GO:0003735);; Cellular Component: ribosome (GO:0005840);; Biological Process: translation (GO:0006412);; Biological Process: intracellular protein transport (GO:0006886);; Biological Process: ER to Golgi vesicle-mediated transport (GO:0006888);; Molecular Function: zinc ion binding (GO:0008270);; Cellular Component: COPII vesicle coat (GO:00…	K14006|0.0|pop:POPTR_824415|protein transport protein sec23
c188251.graph_c0	0.245552	13.4364	4.32685e-06	4.69976	up	hypothetical protein FOXB_09495 [Fusarium oxysporum Fo5176]	--	--	--	--
c135804.graph_c1	0.220602	4.68836	0.000180096	3.76019	up	hypothetical protein TRIATDRAFT_245214 [Trichoderma atroviride IMI 206040]	Structural maintenance of chromosomes protein 4 OS=Saccharomyces cerevisiae (strain ATCC 204508 / S288c) GN=SMC4 PE=1 SV=1	Cell cycle control, cell division, chromosome partitioning	Molecular Function: DNA binding (GO:0003677);; Molecular Function: ATP binding (GO:0005524);; Cellular Component: nucleus (GO:0005634);; Cellular Component: chromosome (GO:0005694);; Biological Process: DNA repair (GO:0006281);; Biological Process: DNA recombination (GO:0006310);; Biological Process: sister chromatid cohesion (GO:0007062);; Biological Process: chromosome condensation (GO:0030261)…	K06675|1e-117|sbi:SORBI_09g024390|hypothetical protein
c190355.graph_c1	0.865728	15.3853	0.000593593	3.50743	up	hypothetical protein LEMA_P039480.1 [Leptosphaeria maculans JN3]	--	--	--	--
c177879.graph_c0	0.316199	6.245	0.000752705	3.52796	up	hypothetical protein TRIATDRAFT_237298 [Trichoderma atroviride IMI 206040]	Xylosyltransferase oxt OS=Drosophila melanogaster GN=oxt PE=2 SV=1	--	--	--
c88203.graph_c0	0	4.24842	0.00757347	3.55887	up	predicted protein [Nectria haematococca mpVI 77-13-4]	Peroxisomal membrane protein PMP47B OS=Candida boidinii GN=PMP47B PE=2 SV=1	--	Biological Process: transport (GO:0006810);; Cellular Component: integral component of membrane (GO:0016021);;	K13354|1e-14|osa:4332347|Os03g0265300
c93131.graph_c1	0.348115	9.46478	8.93641e-05	3.97797	up	hypothetical protein TRIATDRAFT_301483 [Trichoderma atroviride IMI 206040]	mRNA stability protein mug134 OS=Schizosaccharomyces pombe (strain 972 / ATCC 24843) GN=mug134 PE=2 SV=4	--	--	--
c216238.graph_c0	0.23258	6.86044	0.000327633	3.82921	up	hypothetical protein TRIVIDRAFT_212489 [Trichoderma virens Gv29-8]	37S ribosomal protein mrp4, mitochondrial OS=Schizosaccharomyces pombe (strain 972 / ATCC 24843) GN=mrp4 PE=3 SV=2	Translation, ribosomal structure and biogenesis	Molecular Function: structural constituent of ribosome (GO:0003735);; Biological Process: translation (GO:0006412);; Cellular Component: small ribosomal subunit (GO:0015935);; Molecular Function: adenyl nucleotide binding (GO:0030554);;	K02967|5e-29|cme:CMT330C|mitochondrial ribosomal protein S2, mitochondrial precursor
c179081.graph_c0	0.111034	4.98395	0.0030693	3.56108	up	hypothetical protein TRIATDRAFT_297576 [Trichoderma atroviride IMI 206040]	Uncharacterized protein C31H12.03c OS=Schizosaccharomyces pombe (strain 972 / ATCC 24843) GN=SPCC31H12.03c PE=1 SV=1	--	Molecular Function: nucleic acid binding (GO:0003676);;	--
c227063.graph_c0	0	3.95673	0.000210826	4.37659	up	hypothetical protein GLAREA_12079 [Glarea lozoyensis ATCC 20868]	--	--	--	--
c201589.graph_c0	0.812053	10.6748	0.000957861	3.28255	up	hypothetical protein TRIATDRAFT_321458 [Trichoderma atroviride IMI 206040]	PXA domain protein 1 OS=Schizosaccharomyces pombe (strain 972 / ATCC 24843) GN=pxa1 PE=2 SV=1	--	--	--
c173200.graph_c0	0	6.69437	1.68442e-05	4.89529	up	30 kDa heat shock protein [Pyrenophora tritici-repentis Pt-1C-BFP]	30 kDa heat shock protein OS=Emericella nidulans (strain FGSC A4 / ATCC 38163 / CBS 112.46 / NRRL 194 / M139) GN=hsp30 PE=2 SV=1	Posttranslational modification, protein turnover, chaperones	--	--
c215246.graph_c0	0.402014	9.79595	0.00110873	3.56303	up	hypothetical protein [Podospora anserina S mat+]	--	General function prediction only	--	--
c189460.graph_c0	1.13588	13.4576	0.00144217	3.17506	up	hypothetical protein TRIATDRAFT_279923 [Trichoderma atroviride IMI 206040]	Aprataxin-like protein OS=Saccharomyces cerevisiae (strain ATCC 204508 / S288c) GN=HNT3 PE=1 SV=1	--	Molecular Function: DNA binding (GO:0003677);; Biological Process: DNA repair (GO:0006281);; Molecular Function: DNA 5'-adenosine monophosphate hydrolase activity (GO:0033699);;	K10863|3e-12|sbi:SORBI_01g038370|hypothetical protein
c184412.graph_c0	0.512041	5.25347	0.00578408	2.89337	up	hypothetical protein TRIATDRAFT_301384 [Trichoderma atroviride IMI 206040]	Hydroxyacid-oxoacid transhydrogenase, mitochondrial OS=Rattus norvegicus GN=Adhfe1 PE=1 SV=1	Energy production and conversion	Molecular Function: oxidoreductase activity (GO:0016491);; Molecular Function: metal ion binding (GO:0046872);; Biological Process: oxidation-reduction process (GO:0055114);;	--
c162611.graph_c0	0.423102	13.1857	4.78235e-06	4.41302	up	hypothetical protein TRIATDRAFT_229265 [Trichoderma atroviride IMI 206040]	Putative phospholipid-transporting ATPase C821.13c OS=Schizosaccharomyces pombe (strain 972 / ATCC 24843) GN=SPAC821.13c PE=1 SV=2	Inorganic ion transport and metabolism	Molecular Function: magnesium ion binding (GO:0000287);; Molecular Function: phospholipid-translocating ATPase activity (GO:0004012);; Molecular Function: ATP binding (GO:0005524);; Biological Process: cation transport (GO:0006812);; Biological Process: phospholipid transport (GO:0015914);; Cellular Component: integral component of membrane (GO:0016021);; Molecular Function: cation-transporting A…	K01530|5e-93|sbi:SORBI_10g014640|hypothetical protein
c217295.graph_c0	0.333261	4.39058	0.00160148	3.21144	up	glycoside hydrolase family 5 protein [Trichoderma atroviride IMI 206040]	Uncharacterized glycosyl hydrolase YIR007W OS=Saccharomyces cerevisiae (strain ATCC 204508 / S288c) GN=YIR007W PE=1 SV=1	--	Molecular Function: hydrolase activity, hydrolyzing O-glycosyl compounds (GO:0004553);; Biological Process: carbohydrate metabolic process (GO:0005975);;	--
c182259.graph_c0	1.54371	14.6504	0.00773077	2.80924	up	hypothetical protein TRIATDRAFT_144243 [Trichoderma atroviride IMI 206040]	Putative dihydroxy-acid dehydratase, mitochondrial OS=Schizosaccharomyces pombe (strain 972 / ATCC 24843) GN=SPAC17G8.06c PE=2 SV=1	--	Molecular Function: dihydroxy-acid dehydratase activity (GO:0004160);; Biological Process: branched-chain amino acid biosynthetic process (GO:0009082);;	K01687|1e-119|olu:OSTLU_34354|hypothetical protein
c193385.graph_c0	0.833164	14.2469	0.00112688	3.39864	up	beta-tubulin [Trichoderma asperellum]	Tubulin beta-1 chain OS=Hypocrea virens PE=2 SV=1	--	Molecular Function: GTPase activity (GO:0003924);; Molecular Function: structural constituent of cytoskeleton (GO:0005200);; Molecular Function: GTP binding (GO:0005525);; Cellular Component: cytoplasm (GO:0005737);; Cellular Component: microtubule (GO:0005874);; Biological Process: GTP catabolic process (GO:0006184);; Biological Process: microtubule-based process (GO:0007017);; Biological Proces…	K07375|1e-104|ppp:PHYPADRAFT_232451|hypothetical protein
c127429.graph_c0	0.550478	8.82473	0.00519493	3.13631	up	asparagine synthetase 2 [Trichoderma atroviride IMI 206040]	Asparagine synthetase [glutamine-hydrolyzing] 2 OS=Saccharomyces cerevisiae (strain ATCC 204508 / S288c) GN=ASN2 PE=1 SV=2	Amino acid transport and metabolism	Molecular Function: asparagine synthase (glutamine-hydrolyzing) activity (GO:0004066);; Molecular Function: ATP binding (GO:0005524);; Cellular Component: cytoplasm (GO:0005737);; Biological Process: L-asparagine biosynthetic process (GO:0070981);;	K01953|1e-147|ppp:PHYPADRAFT_173106|hypothetical protein
c137021.graph_c0	0.339484	6.09535	0.00267982	3.29321	up	hypothetical protein TRIATDRAFT_41385 [Trichoderma atroviride IMI 206040]	Meiotically up-regulated gene 190 protein OS=Schizosaccharomyces pombe (strain 972 / ATCC 24843) GN=mug190 PE=1 SV=1	General function prediction only	--	--
c219581.graph_c0	0.0982771	3.84418	0.000286919	3.95299	up	predicted protein [Nectria haematococca mpVI 77-13-4]	--	--	Molecular Function: protein serine/threonine kinase activity (GO:0004674);; Molecular Function: ATP binding (GO:0005524);; Biological Process: protein phosphorylation (GO:0006468);;	--
c204757.graph_c1	3.95761	39.0185	0.00370245	2.95823	up	alcohol dehydrogenase 3 [Exophiala dermatitidis NIH/UT8656]	Alcohol dehydrogenase 1 OS=Aspergillus flavus (strain ATCC 200026 / FGSC A1120 / NRRL 3357 / JCM 12722 / SRRC 167) GN=adh1 PE=2 SV=2	General function prediction only	Biological Process: amino acid catabolic process to alcohol via Ehrlich pathway (GO:0000947);; Molecular Function: alcohol dehydrogenase (NAD) activity (GO:0004022);; Cellular Component: nucleus (GO:0005634);; Cellular Component: mitochondrion (GO:0005739);; Biological Process: NADH oxidation (GO:0006116);; Molecular Function: zinc ion binding (GO:0008270);; Molecular Function: methylglyoxal redu…	K13953|1e-143|zma:100274539|hypothetical protein LOC100274539
c199841.graph_c0	1.4211	18.8593	0.000486016	3.41163	up	glycosyltransferase family 8 protein [Trichoderma atroviride IMI 206040]	Glycogenin-1 OS=Homo sapiens GN=GYG1 PE=1 SV=4	--	Molecular Function: transferase activity, transferring glycosyl groups (GO:0016757);;	--
c187503.graph_c0	2.00043	19.2414	0.00771429	2.8161	up	uncharacterized protein FFUJ_00360 [Fusarium fujikuroi IMI 58289]	Uncharacterized protein LOC284861 OS=Homo sapiens PE=2 SV=1	--	--	--
c93382.graph_c0	0.367641	10.3729	3.87077e-05	4.10564	up	hypothetical protein TRIATDRAFT_301497 [Trichoderma atroviride IMI 206040]	Phytanoyl-CoA dioxygenase domain-containing protein 1 OS=Homo sapiens GN=PHYHD1 PE=1 SV=2	--	Molecular Function: oxidoreductase activity, acting on single donors with incorporation of molecular oxygen, incorporation of two atoms of oxygen (GO:0016702);;	--
c86208.graph_c0	0.213985	6.25705	5.3815e-05	4.08085	up	hypothetical protein AOL_s00193g20 [Arthrobotrys oligospora ATCC 24927]	Mucin-2 OS=Homo sapiens GN=MUC2 PE=1 SV=2	--	Biological Process: post-embryonic development (GO:0009791);; Biological Process: cellular process (GO:0009987);; Biological Process: anatomical structure development (GO:0048856);; Biological Process: response to stimulus (GO:0050896);;	--
c191922.graph_c0	3.81918	66.9398	6.69579e-05	3.82691	up	hypothetical protein TRIATDRAFT_130371 [Trichoderma atroviride IMI 206040]	--	--	--	--
c192951.graph_c1	0.247312	14.2728	2.91368e-06	4.77529	up	hypothetical protein NECHADRAFT_99800 [Nectria haematococca mpVI 77-13-4]	Transcriptional activator hac1 OS=Hypocrea jecorina GN=hac1 PE=2 SV=1	--	Molecular Function: sequence-specific DNA binding transcription factor activity (GO:0003700);; Biological Process: regulation of transcription, DNA-templated (GO:0006355);; Molecular Function: sequence-specific DNA binding (GO:0043565);;	--
c218667.graph_c0	0	4.49549	0.000883875	4.0642	up	hypothetical protein NECHADRAFT_38255 [Nectria haematococca mpVI 77-13-4]	--	--	Molecular Function: ubiquitin thiolesterase activity (GO:0004221);; Biological Process: ubiquitin-dependent protein catabolic process (GO:0006511);; Molecular Function: cysteine-type peptidase activity (GO:0008234);;	--
c185344.graph_c0	1.13897	11.6857	0.00642664	2.87729	up	hypothetical protein FOXB_09220 [Fusarium oxysporum Fo5176]	U3 small nucleolar ribonucleoprotein protein IMP4 OS=Ashbya gossypii (strain ATCC 10895 / CBS 109.51 / FGSC 9923 / NRRL Y-1056) GN=IMP4 PE=3 SV=2	--	Molecular Function: nucleic acid binding (GO:0003676);; Cellular Component: ribonucleoprotein complex (GO:0030529);;	K14561|2e-79|olu:OSTLU_29310|hypothetical protein
c118209.graph_c0	0	3.40322	0.000244462	4.34504	up	calcium permeable channel [Trichoderma atroviride IMI 206040]	Calcium-channel protein cch1 OS=Schizosaccharomyces pombe (strain 972 / ATCC 24843) GN=cch1 PE=3 SV=1	--	Molecular Function: voltage-gated calcium channel activity (GO:0005245);; Molecular Function: calcium ion binding (GO:0005509);; Cellular Component: voltage-gated calcium channel complex (GO:0005891);; Biological Process: regulation of ion transmembrane transport (GO:0034765);; Biological Process: calcium ion transmembrane transport (GO:0070588);;	--
c185758.graph_c0	1.7744	33.6794	5.96847e-05	3.84197	up	hypothetical protein TRIATDRAFT_300063 [Trichoderma atroviride IMI 206040]	Metal homeostasis factor ATX1 OS=Saccharomyces cerevisiae (strain ATCC 204508 / S288c) GN=ATX1 PE=1 SV=1	Inorganic ion transport and metabolism	Cellular Component: cytosol (GO:0005829);; Biological Process: cellular iron ion homeostasis (GO:0006879);; Molecular Function: copper chaperone activity (GO:0016531);; Biological Process: metal ion transport (GO:0030001);; Biological Process: cellular response to oxidative stress (GO:0034599);;	K07213|1e-12|cre:CHLREDRAFT_163414|ATX1
c130818.graph_c0	0.881486	20.801	0.000234523	3.77811	up	hypothetical protein TRIATDRAFT_84521 [Trichoderma atroviride IMI 206040]	Actin cytoskeleton-regulatory complex protein PAN1 OS=Ajellomyces capsulata (strain NAm1 / WU24) GN=PAN1 PE=3 SV=1	--	--	--
c229420.graph_c0	0	3.41271	0.00267249	3.81063	up	hypothetical protein TRIATDRAFT_297443 [Trichoderma atroviride IMI 206040]	--	--	--	--
c123266.graph_c0	1.26729	17.1557	0.000693049	3.34332	up	hypothetical protein TRIATDRAFT_257915 [Trichoderma atroviride IMI 206040]	--	--	--	--
c156645.graph_c1	0.177209	5.22716	0.000327633	3.82921	up	hypothetical protein TRIVIDRAFT_198099 [Trichoderma virens Gv29-8]	--	--	Molecular Function: sequence-specific DNA binding RNA polymerase II transcription factor activity (GO:0000981);; Molecular Function: DNA binding (GO:0003677);; Cellular Component: nucleus (GO:0005634);; Biological Process: regulation of transcription from RNA polymerase II promoter (GO:0006357);; Molecular Function: zinc ion binding (GO:0008270);;	--
c183344.graph_c0	0.0514476	6.00424	5.69873e-06	4.88551	up	hypothetical protein FOXB_00842 [Fusarium oxysporum Fo5176]	ATPase family AAA domain-containing protein 3B OS=Homo sapiens GN=ATAD3B PE=1 SV=1	Posttranslational modification, protein turnover, chaperones	Molecular Function: ATP binding (GO:0005524);; Molecular Function: nucleoside-triphosphatase activity (GO:0017111);; Biological Process: mycelium development (GO:0043581);;	--
c214925.graph_c0	0.458134	8.51946	0.000139816	3.72055	up	hypothetical protein TRIATDRAFT_41962 [Trichoderma atroviride IMI 206040]	Uncharacterized transporter C1529.01 OS=Schizosaccharomyces pombe (strain 972 / ATCC 24843) GN=SPCC1529.01 PE=3 SV=2	--	Cellular Component: integral component of membrane (GO:0016021);; Biological Process: transmembrane transport (GO:0055085);;	--
c167560.graph_c0	0.516893	17.103	2.23598e-05	4.25597	up	hypothetical protein FOXB_02570 [Fusarium oxysporum Fo5176]	--	--	--	--
c217106.graph_c0	0.157214	5.84712	0.00871075	3.30751	up	hypothetical protein TRIATDRAFT_157953 [Trichoderma atroviride IMI 206040]	--	--	Biological Process: cation transport (GO:0006812);; Molecular Function: cation transmembrane transporter activity (GO:0008324);; Cellular Component: integral component of membrane (GO:0016021);; Biological Process: transmembrane transport (GO:0055085);;	--
c169253.graph_c0	0	3.70201	0.00033127	4.27979	up	hypothetical protein NECHADRAFT_96899 [Nectria haematococca mpVI 77-13-4]	--	--	Molecular Function: sequence-specific DNA binding RNA polymerase II transcription factor activity (GO:0000981);; Cellular Component: nucleus (GO:0005634);; Biological Process: regulation of transcription from RNA polymerase II promoter (GO:0006357);; Molecular Function: zinc ion binding (GO:0008270);;	--
c213997.graph_c0	0.166891	8.51384	1.38435e-07	5.08915	up	hypothetical protein TRIVIDRAFT_231875 [Trichoderma virens Gv29-8]	Atrophin-1 OS=Mus musculus GN=Atn1 PE=1 SV=1	--	--	--
c210187.graph_c0	0.114918	22.6966	1.07667e-07	5.63035	up	hypothetical protein NECHADRAFT_50572 [Nectria haematococca mpVI 77-13-4]	--	--	--	--
c203163.graph_c0	0.434707	6.37148	0.00201352	3.2363	up	hypothetical protein FOC1_g10002994, partial [Fusarium oxysporum f. sp. cubense race 1]	--	--	--	--
c221451.graph_c0	0	4.98854	0.000157966	4.4377	up	hypothetical protein NECHADRAFT_75243 [Nectria haematococca mpVI 77-13-4]	FAD-linked oxidoreductase DDB_G0289697 OS=Dictyostelium discoideum GN=DDB_G0289697 PE=2 SV=1	Energy production and conversion	Biological Process: transcription, DNA-templated (GO:0006351);; Molecular Function: UDP-N-acetylmuramate dehydrogenase activity (GO:0008762);; Molecular Function: flavin adenine dinucleotide binding (GO:0050660);; Biological Process: oxidation-reduction process (GO:0055114);;	--
c234115.graph_c0	0.0667269	2.65286	0.00607115	3.39708	up	hypothetical protein TRIATDRAFT_161570, partial [Trichoderma atroviride IMI 206040]	--	--	Molecular Function: DNA binding (GO:0003677);;	--
c89727.graph_c0	0.169793	5.73427	0.00013306	4.01875	up	hypothetical protein FOC1_g10000237 [Fusarium oxysporum f. sp. cubense race 1]	--	--	--	--
c168265.graph_c1	0.0756559	4.36624	0.000679966	3.90435	up	hypothetical protein TRIATDRAFT_302927 [Trichoderma atroviride IMI 206040]	Protein UPS1, mitochondrial OS=Saccharomyces cerevisiae (strain ATCC 204508 / S288c) GN=UPS1 PE=1 SV=1	--	--	--
c128872.graph_c0	0	3.75045	0.000629352	4.1397	up	hypothetical protein TRIATDRAFT_127633 [Trichoderma atroviride IMI 206040]	N-alpha-acetyltransferase 30 OS=Homo sapiens GN=NAA30 PE=1 SV=1	General function prediction only	Molecular Function: peptide alpha-N-acetyltransferase activity (GO:0004596);; Biological Process: N-terminal protein amino acid acetylation (GO:0006474);; Cellular Component: NatC complex (GO:0031417);;	K00670|1e-47|sbi:SORBI_05g019630|hypothetical protein
c196786.graph_c0	0.888411	14.1608	0.00119337	3.35417	up	hypothetical protein CH063_10823 [Colletotrichum higginsianum]	Lovastatin nonaketide synthase OS=Aspergillus terreus (strain NIH 2624 / FGSC A1156) GN=lovB PE=3 SV=2	Secondary metabolites biosynthesis, transport and catabolism	Molecular Function: transferase activity, transferring acyl groups (GO:0016746);; Biological Process: single-organism metabolic process (GO:0044710);;	--
c213130.graph_c0	1.51285	19.8763	0.000521816	3.39578	up	hypothetical protein F503_07050 [Ophiostoma piceae UAMH 11346]	Glycoprotein gp2 OS=Equine herpesvirus 1 (strain V592) GN=71 PE=3 SV=1	--	--	--
c207561.graph_c0	1.38247	16.548	0.00254436	3.09501	up	hypothetical protein FOC1_g10015843 [Fusarium oxysporum f. sp. cubense race 1]	Tubulin-specific chaperone A OS=Saccharomyces cerevisiae (strain ATCC 204508 / S288c) GN=RBL2 PE=1 SV=1	--	Cellular Component: microtubule (GO:0005874);; Biological Process: tubulin complex assembly (GO:0007021);; Molecular Function: unfolded protein binding (GO:0051082);;	--
c193057.graph_c0	0.374182	8.87782	5.96232e-05	3.95987	up	hypothetical protein TRIATDRAFT_142790 [Trichoderma atroviride IMI 206040]	MAP kinase kinase MKK1/SSP32 OS=Saccharomyces cerevisiae (strain ATCC 204508 / S288c) GN=MKK1 PE=1 SV=1	--	Molecular Function: protein serine/threonine kinase activity (GO:0004674);; Molecular Function: ATP binding (GO:0005524);; Biological Process: protein phosphorylation (GO:0006468);;	--
c176809.graph_c0	0.105837	3.9363	0.00871075	3.30751	up	putative cellulose-binding family ii protein [Togninia minima UCRPA7]	Putative endoglucanase X (Fragment) OS=Clostridium thermocellum GN=celX PE=1 SV=1	--	Molecular Function: hydrolase activity (GO:0016787);;	--
c172610.graph_c0	0	6.28096	1.09852e-05	4.9799	up	hypothetical protein NECHADRAFT_100184 [Nectria haematococca mpVI 77-13-4]	--	--	Biological Process: metabolic process (GO:0008152);; Molecular Function: carbon-sulfur lyase activity (GO:0016846);;	--
c127792.graph_c0	0.404859	9.96912	2.71863e-05	4.07664	up	hypothetical protein TRIATDRAFT_144261 [Trichoderma atroviride IMI 206040]	Vacuolar protein sorting-associated protein vps5 OS=Schizosaccharomyces pombe (strain 972 / ATCC 24843) GN=vps5 PE=1 SV=1	--	Biological Process: cell communication (GO:0007154);; Molecular Function: phosphatidylinositol binding (GO:0035091);;	--
c182122.graph_c0	0.443085	7.38723	0.000896634	3.41744	up	hypothetical protein TRIATDRAFT_141581 [Trichoderma atroviride IMI 206040]	Beige protein homolog 1 OS=Schizosaccharomyces pombe (strain 972 / ATCC 24843) GN=lvs1 PE=1 SV=2	--	--	--
c172500.graph_c0	0.250709	7.07366	0.00220542	3.50117	up	hypothetical protein VDBG_10150 [Verticillium alfalfae VaMs.102]	--	--	--	--
c202594.graph_c0	0.892157	11.7469	0.00102487	3.27367	up	hypothetical protein FOC4_g10014100 [Fusarium oxysporum f. sp. cubense race 4]	--	--	--	--
c90652.graph_c0	0	5.46837	0.000533649	4.17601	up	hypothetical protein FOXB_04545 [Fusarium oxysporum Fo5176]	--	--	--	--
c200627.graph_c0	0.408028	19.9896	1.2195e-06	4.81421	up	hypothetical protein BN14_06569 [Rhizoctonia solani AG-1 IB]	Basic salivary proline-rich protein 2 OS=Homo sapiens GN=PRB2 PE=1 SV=3	--	--	--
c216538.graph_c0	0.204736	4.72627	0.00154655	3.48804	up	hypothetical protein TRIATDRAFT_145861 [Trichoderma atroviride IMI 206040]	Acetamidase OS=Aspergillus oryzae (strain ATCC 42149 / RIB 40) GN=amdS PE=3 SV=2	Translation, ribosomal structure and biogenesis	Molecular Function: hydrolase activity, acting on carbon-nitrogen (but not peptide) bonds, in linear amides (GO:0016811);; Molecular Function: carbon-nitrogen ligase activity, with glutamine as amido-N-donor (GO:0016884);;	--
c168942.graph_c1	0	15.3248	1.22002e-05	4.95921	up	hypothetical protein FPSE_08616 [Fusarium pseudograminearum CS3096]	E3 ubiquitin-protein ligase RBX1 OS=Mus musculus GN=Rbx1 PE=1 SV=1	--	Molecular Function: zinc ion binding (GO:0008270);;	K03868|2e-53|ppp:PHYPADRAFT_216076|hypothetical protein
c196070.graph_c0	0.358795	6.37634	0.000593593	3.50743	up	glycoside hydrolase [Punctularia strigosozonata HHB-11173 SS5]	Probable mannan endo-1,4-beta-mannosidase F OS=Emericella nidulans (strain FGSC A4 / ATCC 38163 / CBS 112.46 / NRRL 194 / M139) GN=manF PE=3 SV=2	Carbohydrate transport and metabolism	Molecular Function: hydrolase activity, hydrolyzing O-glycosyl compounds (GO:0004553);; Biological Process: metabolic process (GO:0008152);;	--
c152186.graph_c0	0.435881	7.32925	0.000481036	3.50599	up	hypothetical protein TRIATDRAFT_321167 [Trichoderma atroviride IMI 206040]	Condensin complex subunit 2 OS=Schizosaccharomyces pombe (strain 972 / ATCC 24843) GN=cnd2 PE=1 SV=1	--	Biological Process: mitosis (GO:0007067);; Biological Process: chromosome condensation (GO:0030261);; Biological Process: cell division (GO:0051301);;	K06676|4e-45|ppp:PHYPADRAFT_178582|CPH1501
c208448.graph_c0	1.54452	13.3255	0.00981531	2.7293	up	predicted protein [Nectria haematococca mpVI 77-13-4]	Uncharacterized CDP-alcohol phosphatidyltransferase class-I family protein C22A12.10 OS=Schizosaccharomyces pombe (strain 972 / ATCC 24843) GN=SPAC22A12.10 PE=3 SV=1	Lipid transport and metabolism	Biological Process: phospholipid biosynthetic process (GO:0008654);; Cellular Component: membrane (GO:0016020);; Molecular Function: phosphotransferase activity, for other substituted phosphate groups (GO:0016780);;	K00993|7e-60|ath:AT1G13560|AAPT1
c136331.graph_c0	2.33171	28.1317	0.00108384	3.23061	up	unknown [Noctiluca scintillans]	Integumentary mucin C.1 (Fragment) OS=Xenopus laevis PE=2 SV=1	--	--	--
c191786.graph_c0	0.720561	9.24107	0.00165339	3.19267	up	predicted protein [Nectria haematococca mpVI 77-13-4]	Ubiquitin fusion degradation protein 1 OS=Saccharomyces cerevisiae (strain ATCC 204508 / S288c) GN=UFD1 PE=1 SV=1	--	Biological Process: ubiquitin-dependent protein catabolic process (GO:0006511);;	K14016|2e-57|zma:100282805|TIDP2717
c91317.graph_c0	0.345694	5.25682	0.0016032	3.288	up	hypothetical protein TRIATDRAFT_296950 [Trichoderma atroviride IMI 206040]	TPR repeat protein oca3 OS=Schizosaccharomyces pombe (strain 972 / ATCC 24843) GN=oca3 PE=4 SV=3	General function prediction only	--	--
c180808.graph_c0	0.277537	6.05092	0.000151266	3.79634	up	hypothetical protein TRIATDRAFT_140018 [Trichoderma atroviride IMI 206040]	6-phosphofructokinase OS=Neosartorya fumigata (strain ATCC MYA-4609 / Af293 / CBS 101355 / FGSC A1100) GN=pfkA PE=3 SV=1	Carbohydrate transport and metabolism	--	--
c92682.graph_c0	0.358262	11.4866	9.71014e-06	4.34423	up	hypothetical protein TRIVIDRAFT_211341 [Trichoderma virens Gv29-8]	--	--	--	--
c174344.graph_c0	0.375269	7.58009	0.00130925	3.45699	up	hypothetical protein FOC1_g10011089 [Fusarium oxysporum f. sp. cubense race 1]	Histidine-rich glycoprotein (Fragment) OS=Oryctolagus cuniculus GN=HRG PE=1 SV=1	--	--	--
c180453.graph_c0	0.050445	9.5425	2.17685e-09	6.18597	up	hypothetical protein NECHADRAFT_61813 [Nectria haematococca mpVI 77-13-4]	Flocculation protein FLO11 OS=Saccharomyces cerevisiae (strain ATCC 204508 / S288c) GN=MUC1 PE=1 SV=2	--	--	--
c164596.graph_c0	0.693096	8.08076	0.00341106	3.03874	up	hypothetical protein TRIATDRAFT_133686 [Trichoderma atroviride IMI 206040]	Uroporphyrinogen decarboxylase OS=Saccharomyces cerevisiae (strain ATCC 204508 / S288c) GN=HEM12 PE=1 SV=1	Coenzyme transport and metabolism	Molecular Function: uroporphyrinogen decarboxylase activity (GO:0004853);; Biological Process: protoporphyrinogen IX biosynthetic process (GO:0006782);;	K01599|7e-67|vcn:VOLCADRAFT_83541|urod2
c190048.graph_c0	2.84316	29.0047	0.00359246	2.96775	up	hypothetical protein TRIATDRAFT_38795 [Trichoderma atroviride IMI 206040]	Probable serine/threonine-protein kinase roco5 OS=Dictyostelium discoideum GN=roco5 PE=3 SV=1	Function unknown	--	--
c171393.graph_c0	0.28882	9.26017	3.86251e-06	4.45362	up	hypothetical protein TRIATDRAFT_226844 [Trichoderma atroviride IMI 206040]	General alpha-glucoside permease OS=Schizosaccharomyces pombe (strain 972 / ATCC 24843) GN=sut1 PE=3 SV=1	--	--	--
c188768.graph_c1	0.442968	11.149	3.91984e-05	4.04381	up	hypothetical protein TRIVIDRAFT_76275 [Trichoderma virens Gv29-8]	Importin subunit beta-1 OS=Schizosaccharomyces pombe (strain 972 / ATCC 24843) GN=kap95 PE=3 SV=1	Intracellular trafficking, secretion, and vesicular transport	Cellular Component: nuclear exosome (RNase complex) (GO:0000176);; Molecular Function: Ran guanyl-nucleotide exchange factor activity (GO:0005087);; Cellular Component: nuclear pore (GO:0005643);; Cellular Component: cytoplasm (GO:0005737);; Biological Process: protein import into nucleus (GO:0006606);; Biological Process: protein targeting to membrane (GO:0006612);; Biological Process: phosphati…	K14293|1e-42|ath:AT3G08943|binding / protein transporter
c173051.graph_c1	0.600591	9.08892	0.000407597	3.47182	up	hypothetical protein TRIATDRAFT_298014 [Trichoderma atroviride IMI 206040]	Putative lipase atg15 OS=Chaetomium globosum (strain ATCC 6205 / CBS 148.51 / DSM 1962 / NBRC 6347 / NRRL 1970) GN=atg15 PE=3 SV=1	--	Molecular Function: triglyceride lipase activity (GO:0004806);; Biological Process: lipid metabolic process (GO:0006629);;	--
c213280.graph_c0	0.938033	16.1547	0.000727815	3.46314	up	hypothetical protein TERG_05764 [Trichophyton rubrum CBS 118892]	--	--	--	--
c137788.graph_c0	0.950715	73.1565	3.59853e-08	5.45955	up	hypothetical protein FOXB_06887 [Fusarium oxysporum Fo5176]	Proline-rich receptor-like protein kinase PERK2 OS=Arabidopsis thaliana GN=PERK2 PE=2 SV=3	Carbohydrate transport and metabolism	Molecular Function: catalytic activity (GO:0003824);;	--
c90437.graph_c0	0	3.55874	0.00947087	3.50278	up	hypothetical protein DOTSEDRAFT_67622 [Dothistroma septosporum NZE10]	Opsin-1 OS=Neurospora crassa (strain ATCC 24698 / 74-OR23-1A / CBS 708.71 / DSM 1257 / FGSC 987) GN=nop-1 PE=1 SV=1	--	Molecular Function: ion channel activity (GO:0005216);; Biological Process: ion transport (GO:0006811);; Cellular Component: membrane (GO:0016020);;	--
c173236.graph_c0	0.21972	4.08592	0.00217116	3.34193	up	hypothetical protein TRIATDRAFT_157152 [Trichoderma atroviride IMI 206040]	Golgi SNAP receptor complex member 1 OS=Saccharomyces cerevisiae (strain ATCC 204508 / S288c) GN=GOS1 PE=1 SV=1	--	Cellular Component: Golgi membrane (GO:0000139);; Cellular Component: cis-Golgi network (GO:0005801);; Biological Process: ER to Golgi vesicle-mediated transport (GO:0006888);; Biological Process: protein transport (GO:0015031);; Cellular Component: integral component of membrane (GO:0016021);;	K08495|1e-19|osa:4345680|Os08g0440000
c219472.graph_c0	0.202171	4.73188	0.000514855	3.66278	up	hypothetical protein TRIATDRAFT_29124 [Trichoderma atroviride IMI 206040]	Biogenesis of lysosome-related organelles complex 1 subunit KXD1 OS=Ashbya gossypii (strain ATCC 10895 / CBS 109.51 / FGSC 9923 / NRRL Y-1056) GN=KXD1 PE=3 SV=1	--	--	--
c216978.graph_c0	0.0448565	6.90332	7.30866e-07	5.27626	up	Cysteine protease ATG4 [Fusarium oxysporum f. sp. cubense race 4]	Cysteine protease ATG4 OS=Magnaporthe oryzae (strain 70-15 / ATCC MYA-4617 / FGSC 8958) GN=ATG4 PE=3 SV=2	--	Cellular Component: cytoplasm (GO:0005737);; Biological Process: proteolysis (GO:0006508);; Biological Process: autophagy (GO:0006914);; Molecular Function: cysteine-type peptidase activity (GO:0008234);; Biological Process: protein transport (GO:0015031);;	K08342|7e-42|ppp:PHYPADRAFT_43119|hypothetical protein
c192701.graph_c0	0.0957711	6.38689	0.000271079	4.10376	up	predicted protein [Nectria haematococca mpVI 77-13-4]	Proteasome activator complex subunit 4B OS=Danio rerio GN=psme4b PE=2 SV=2	--	Cellular Component: proteasome complex (GO:0000502);; Molecular Function: transferase activity, transferring glycosyl groups (GO:0016757);;	K06699|1e-13|ota:Ot03g03910|proteasome activator subunit 4-like (ISS)
c205566.graph_c0	4.58021	45.9949	0.00312547	3.01988	up	hypothetical protein FOXB_14059 [Fusarium oxysporum Fo5176]	Syntaxin-12 OS=Mus musculus GN=Stx12 PE=1 SV=1	Intracellular trafficking, secretion, and vesicular transport	Molecular Function: SNAP receptor activity (GO:0005484);; Biological Process: intracellular protein transport (GO:0006886);; Cellular Component: membrane (GO:0016020);; Biological Process: vesicle-mediated transport (GO:0016192);;	--
c170355.graph_c0	0.600214	10.921	0.0001049	3.74618	up	hypothetical protein TRIATDRAFT_33929 [Trichoderma atroviride IMI 206040]	--	--	--	--
c182002.graph_c0	0.320882	9.46508	1.78695e-05	4.22551	up	putative phospholipase C [Trichoderma atroviride IMI 206040]	1-phosphatidylinositol 4,5-bisphosphate phosphodiesterase 1 OS=Schizosaccharomyces pombe (strain 972 / ATCC 24843) GN=plc1 PE=1 SV=1	--	Molecular Function: phosphatidylinositol phospholipase C activity (GO:0004435);; Molecular Function: signal transducer activity (GO:0004871);; Biological Process: lipid metabolic process (GO:0006629);; Biological Process: intracellular signal transduction (GO:0035556);;	K05857|4e-38|ppp:PHYPADRAFT_221032|PLC5
c212697.graph_c0	4.79805	51.3649	0.00236533	3.13634	up	putative gleya adhesin domain protein [Eutypa lata UCREL1]	Glycoprotein gp2 OS=Equine herpesvirus 1 (strain V592) GN=71 PE=3 SV=1	--	--	--
c220517.graph_c0	0.0847676	3.3701	0.00607115	3.39708	up	hypothetical protein NECHADRAFT_30652 [Nectria haematococca mpVI 77-13-4]	Vacuolar protein sorting/targeting protein 10 OS=Nectria haematococca (strain 77-13-4 / ATCC MYA-4622 / FGSC 9596 / MPVI) GN=VPS10 PE=3 SV=1	--	Cellular Component: Golgi apparatus (GO:0005794);; Biological Process: protein transport (GO:0015031);; Cellular Component: integral component of membrane (GO:0016021);; Cellular Component: late endosome membrane (GO:0031902);;	--
c167151.graph_c0	0.371662	7.09017	0.000268874	3.65044	up	hypothetical protein TRIATDRAFT_290777 [Trichoderma atroviride IMI 206040]	Protein arv1 OS=Schizosaccharomyces pombe (strain 972 / ATCC 24843) GN=arv1 PE=3 SV=3	Function unknown	--	--
c161175.graph_c0	0.231763	12.3352	3.56276e-05	4.38377	up	alcohol oxidase p68 [Bipolaris victoriae]	Alcohol oxidase OS=Pichia angusta GN=MOX PE=3 SV=1	Amino acid transport and metabolism	Biological Process: alcohol metabolic process (GO:0006066);; Molecular Function: choline dehydrogenase activity (GO:0008812);; Molecular Function: flavin adenine dinucleotide binding (GO:0050660);; Biological Process: oxidation-reduction process (GO:0055114);;	--
c177086.graph_c0	0.236991	14.437	1.36788e-05	4.57382	up	hypothetical protein FOXB_07322 [Fusarium oxysporum Fo5176]	Next to BRCA1 gene 1 protein OS=Pongo abelii GN=NBR1 PE=2 SV=1	--	Molecular Function: zinc ion binding (GO:0008270);;	--
c199053.graph_c0	0.48476	6.80413	0.00054441	3.39492	up	glycoside hydrolase family 17 protein [Trichoderma atroviride IMI 206040]	Probable glucan endo-1,3-beta-glucosidase btgC OS=Aspergillus oryzae (strain ATCC 42149 / RIB 40) GN=btgC PE=3 SV=1	Carbohydrate transport and metabolism	Molecular Function: hydrolase activity, hydrolyzing O-glycosyl compounds (GO:0004553);; Biological Process: carbohydrate metabolic process (GO:0005975);;	--
c175032.graph_c0	0.670722	7.20409	0.00949429	2.84212	up	hypothetical protein TRIATDRAFT_187381 [Trichoderma atroviride IMI 206040]	NADP-dependent malic enzyme OS=Dictyostelium discoideum GN=malA PE=2 SV=1	Energy production and conversion	Biological Process: malate metabolic process (GO:0006108);; Molecular Function: metal ion binding (GO:0046872);; Molecular Function: NAD binding (GO:0051287);; Biological Process: oxidation-reduction process (GO:0055114);;	K00029|6e-28|ota:Ot07g00930|cytosolic NADP malic enzyme (ISS)
c189879.graph_c0	0.69015	9.15892	0.000636661	3.3486	up	hypothetical protein TRIATDRAFT_78942 [Trichoderma atroviride IMI 206040]	CRAL-TRIO domain-containing protein C3H8.02 OS=Schizosaccharomyces pombe (strain 972 / ATCC 24843) GN=SPAC3H8.02 PE=1 SV=1	--	--	--
c192793.graph_c0	0.165911	8.68136	7.37101e-07	4.90815	up	predicted protein [Nectria haematococca mpVI 77-13-4]	K(+)/H(+) antiporter 1 OS=Schizosaccharomyces pombe (strain 972 / ATCC 24843) GN=kha1 PE=3 SV=2	Inorganic ion transport and metabolism	Biological Process: cation transport (GO:0006812);; Molecular Function: solute:hydrogen antiporter activity (GO:0015299);; Cellular Component: integral component of membrane (GO:0016021);; Biological Process: transmembrane transport (GO:0055085);;	--
c189592.graph_c0	0.184218	6.0836	5.0445e-05	4.14697	up	hypothetical protein TRIATDRAFT_302895 [Trichoderma atroviride IMI 206040]	Uncharacterized protein C17C9.11c OS=Schizosaccharomyces pombe (strain 972 / ATCC 24843) GN=SPAC17C9.11c PE=4 SV=2	--	Molecular Function: metal ion binding (GO:0046872);;	--
c193002.graph_c0	0.362	5.29256	0.00471996	3.10821	up	hypothetical protein SELMODRAFT_128126 [Selaginella moellendorffii]	Probable serine incorporator OS=Nematostella vectensis GN=serinc PE=3 SV=1	--	--	--
c118512.graph_c0	0.167729	3.94367	0.00138224	3.51347	up	hypothetical protein TRIATDRAFT_210878 [Trichoderma atroviride IMI 206040]	F-box protein pof6 OS=Schizosaccharomyces pombe (strain 972 / ATCC 24843) GN=pof6 PE=1 SV=1	--	Cellular Component: cytoplasm (GO:0005737);; Biological Process: exocytosis (GO:0006887);; Biological Process: vesicle docking (GO:0048278);;	--
c220778.graph_c0	0.310073	3.84408	0.00770887	2.94942	up	hypothetical protein TRIATDRAFT_171660, partial [Trichoderma atroviride IMI 206040]	Inositol-1,4,5-trisphosphate 5-phosphatase 1 OS=Schizosaccharomyces pombe (strain 972 / ATCC 24843) GN=syj1 PE=1 SV=1	Signal transduction mechanisms	Molecular Function: phosphoric ester hydrolase activity (GO:0042578);; Biological Process: phosphatidylinositol dephosphorylation (GO:0046856);;	--
c140784.graph_c0	0.110059	4.51677	0.00509458	3.43986	up	hypothetical protein TRIATDRAFT_297451 [Trichoderma atroviride IMI 206040]	Zinc-type alcohol dehydrogenase-like protein C2E1P3.01 OS=Schizosaccharomyces pombe (strain 972 / ATCC 24843) GN=SPAC2E1P3.01 PE=3 SV=1	--	Molecular Function: zinc ion binding (GO:0008270);; Molecular Function: oxidoreductase activity (GO:0016491);; Biological Process: oxidation-reduction process (GO:0055114);;	--
c167926.graph_c0	0.301167	7.11788	8.66013e-05	3.91069	up	hypothetical protein TRIATDRAFT_136442 [Trichoderma atroviride IMI 206040]	Transmembrane protein 184 homolog C30D11.06c OS=Schizosaccharomyces pombe (strain 972 / ATCC 24843) GN=SPAC30D11.06c PE=1 SV=1	--	Molecular Function: sequence-specific DNA binding RNA polymerase II transcription factor activity (GO:0000981);; Cellular Component: nucleus (GO:0005634);; Biological Process: regulation of transcription from RNA polymerase II promoter (GO:0006357);; Molecular Function: zinc ion binding (GO:0008270);; Cellular Component: integral component of membrane (GO:0016021);;	--
c161878.graph_c0	0	3.69725	0.00181922	3.90019	up	hypothetical protein FOC1_g10007766 [Fusarium oxysporum f. sp. cubense race 1]	--	--	Molecular Function: sequence-specific DNA binding transcription factor activity (GO:0003700);; Biological Process: regulation of transcription, DNA-templated (GO:0006355);; Molecular Function: sequence-specific DNA binding (GO:0043565);;	--
c215498.graph_c0	0.232058	4.76178	0.00312981	3.32523	up	predicted protein [Laccaria bicolor S238N-H82]	Protein P54 OS=Enterococcus faecium PE=3 SV=2	--	--	--
c90889.graph_c0	0.304744	5.08077	0.00216535	3.291	up	hypothetical protein TRIATDRAFT_201457 [Trichoderma atroviride IMI 206040]	Putative HC-toxin efflux carrier TOXA OS=Cochliobolus carbonum GN=TOXA PE=3 SV=1	--	Cellular Component: integral component of membrane (GO:0016021);; Biological Process: transmembrane transport (GO:0055085);;	--
c147180.graph_c0	0.550325	8.72604	0.00048186	3.47401	up	hypothetical protein TRIATDRAFT_297899 [Trichoderma atroviride IMI 206040]	Titin OS=Mus musculus GN=Ttn PE=1 SV=1	--	--	--
c179141.graph_c0	0.0636985	4.12546	8.7939e-06	4.66021	up	predicted protein [Nectria haematococca mpVI 77-13-4]	Mitochondrial outer membrane protein IML2 OS=Chaetomium globosum (strain ATCC 6205 / CBS 148.51 / DSM 1962 / NBRC 6347 / NRRL 1970) GN=IML2 PE=3 SV=1	--	--	K13171|4e-06|vvi:100262120|hypothetical protein LOC100262120
c204235.graph_c0	0.684054	8.51893	0.000771809	3.30691	up	glycoside hydrolase family 15 protein [Trichoderma atroviride IMI 206040]	Glucoamylase OS=Neurospora crassa (strain ATCC 24698 / 74-OR23-1A / CBS 708.71 / DSM 1257 / FGSC 987) GN=gla-1 PE=1 SV=3	Carbohydrate transport and metabolism	Biological Process: polysaccharide catabolic process (GO:0000272);; Molecular Function: glucan 1,4-alpha-glucosidase activity (GO:0004339);; Molecular Function: starch binding (GO:2001070);;	--
c217681.graph_c0	0.0695427	4.54855	8.18713e-06	4.67412	up	hypothetical protein TRIVIDRAFT_89506 [Trichoderma virens Gv29-8]	2-isopropylmalate synthase OS=Schizosaccharomyces pombe (strain 972 / ATCC 24843) GN=leu3 PE=3 SV=2	Amino acid transport and metabolism	Molecular Function: 2-isopropylmalate synthase activity (GO:0003852);; Biological Process: leucine biosynthetic process (GO:0009098);;	--
c199990.graph_c0	1.04998	12.5232	0.00347185	3.04833	up	hypothetical protein FOXB_01288 [Fusarium oxysporum Fo5176]	Uncharacterized protein YMR315W OS=Saccharomyces cerevisiae (strain ATCC 204508 / S288c) GN=YMR315W PE=1 SV=1	General function prediction only	Molecular Function: UDP-N-acetylmuramate dehydrogenase activity (GO:0008762);; Molecular Function: flavin adenine dinucleotide binding (GO:0050660);; Biological Process: oxidation-reduction process (GO:0055114);;	--
c210386.graph_c0	0.696484	7.7474	0.0015986	3.16217	up	Leptomycin B resistance protein pmd1 [Fusarium oxysporum f. sp. cubense race 1]	Multidrug resistance protein 1B OS=Mus musculus GN=Abcb1b PE=1 SV=1	Defense mechanisms	Molecular Function: ATP binding (GO:0005524);; Biological Process: ATP catabolic process (GO:0006200);; Cellular Component: integral component of membrane (GO:0016021);; Molecular Function: ATPase activity, coupled to transmembrane movement of substances (GO:0042626);; Biological Process: transmembrane transport (GO:0055085);;	--
c191330.graph_c0	0.913499	9.93645	0.00212605	3.0825	up	cytosolic glycine/serine hydroxymethyltransferase [Trichoderma atroviride IMI 206040]	Putative serine hydroxymethyltransferase, mitochondrial OS=Neurospora crassa (strain ATCC 24698 / 74-OR23-1A / CBS 708.71 / DSM 1257 / FGSC 987) GN=NCU05805 PE=3 SV=1	Amino acid transport and metabolism	Molecular Function: glycine hydroxymethyltransferase activity (GO:0004372);; Biological Process: glycine metabolic process (GO:0006544);; Biological Process: L-serine metabolic process (GO:0006563);; Molecular Function: methyltransferase activity (GO:0008168);; Molecular Function: pyridoxal phosphate binding (GO:0030170);; Biological Process: methylation (GO:0032259);; Biological Process: tetrahy…	K00600|0.0|zma:100272918|hypothetical protein LOC100272918
c162465.graph_c0	0.112605	7.69002	2.27869e-07	5.17934	up	predicted protein [Trichoderma reesei QM6a]	Calpain-8 OS=Mus musculus GN=Capn8 PE=1 SV=1	--	Molecular Function: calcium-dependent cysteine-type endopeptidase activity (GO:0004198);; Cellular Component: intracellular (GO:0005622);; Biological Process: proteolysis (GO:0006508);;	--
c227917.graph_c0	0	3.37127	0.00326028	3.76367	up	putative amino-acid permease inda1 protein [Togninia minima UCRPA7]	General amino-acid permease GAP1 OS=Saccharomyces cerevisiae (strain ATCC 204508 / S288c) GN=GAP1 PE=1 SV=2	Amino acid transport and metabolism	Biological Process: amino acid transmembrane transport (GO:0003333);; Molecular Function: amino acid transmembrane transporter activity (GO:0015171);; Cellular Component: integral component of membrane (GO:0016021);;	--
c101914.graph_c0	0	4.04169	0.000533649	4.17601	up	hypothetical protein TRIATDRAFT_177455, partial [Trichoderma atroviride IMI 206040]	--	--	--	--
c141438.graph_c0	0.139811	4.39297	0.00115124	3.64934	up	hypothetical protein TRIATDRAFT_311120 [Trichoderma atroviride IMI 206040]	Translational activator gcn1 OS=Schizosaccharomyces pombe (strain 972 / ATCC 24843) GN=gcn1 PE=3 SV=1	--	Molecular Function: structural constituent of ribosome (GO:0003735);; Cellular Component: ribosome (GO:0005840);; Biological Process: translation (GO:0006412);;	--
c158440.graph_c0	0.208591	5.08277	0.000396226	3.71919	up	hypothetical protein NECHADRAFT_99711 [Nectria haematococca mpVI 77-13-4]	Mucin-2 OS=Homo sapiens GN=MUC2 PE=1 SV=2	Transcription	Molecular Function: FMN binding (GO:0010181);; Molecular Function: oxidoreductase activity (GO:0016491);; Biological Process: oxidation-reduction process (GO:0055114);;	--
c143194.graph_c0	0.0662145	2.97216	0.0030693	3.56108	up	hypothetical protein TRIATDRAFT_93410 [Trichoderma atroviride IMI 206040]	Nuclear cap-binding protein subunit 1 OS=Schizosaccharomyces pombe (strain 972 / ATCC 24843) GN=cbc1 PE=1 SV=1	--	--	K12882|1e-16|ppp:PHYPADRAFT_207675|hypothetical protein
c217426.graph_c0	0.109361	4.06736	0.00871075	3.30751	up	hypothetical protein TRIATDRAFT_227652 [Trichoderma atroviride IMI 206040]	Glutathione synthetase OS=Saccharomyces cerevisiae (strain ATCC 204508 / S288c) GN=GSH2 PE=1 SV=1	--	Molecular Function: glutathione synthase activity (GO:0004363);; Molecular Function: ATP binding (GO:0005524);; Biological Process: glutathione biosynthetic process (GO:0006750);;	K01920|3e-41|cre:CHLREDRAFT_189020|GSH2
c194055.graph_c0	0.262589	6.48275	0.000363718	3.73752	up	Phosducin-like protein 2 [Fusarium oxysporum f. sp. cubense race 1]	Phosducin-like protein 2 OS=Saccharomyces cerevisiae (strain ATCC 204508 / S288c) GN=PLP2 PE=1 SV=1	--	--	--
c223334.graph_c0	0	4.70807	0.00608859	3.61286	up	hypothetical protein NECHADRAFT_76304 [Nectria haematococca mpVI 77-13-4]	Uncharacterized protein C3D6.13c OS=Schizosaccharomyces pombe (strain 972 / ATCC 24843) GN=SPBC3D6.13c PE=1 SV=1	--	Biological Process: glycerol ether metabolic process (GO:0006662);; Molecular Function: electron carrier activity (GO:0009055);; Molecular Function: protein disulfide oxidoreductase activity (GO:0015035);; Molecular Function: isomerase activity (GO:0016853);; Biological Process: cell redox homeostasis (GO:0045454);;	--
c142604.graph_c0	0	7.07299	0.000883875	4.0642	up	hypothetical protein TRIATDRAFT_126920 [Trichoderma atroviride IMI 206040]	Serine/threonine-protein phosphatase 2A 56 kDa regulatory subunit gamma isoform OS=Oryctolagus cuniculus GN=PPP2R5C PE=2 SV=1	--	Cellular Component: protein phosphatase type 2A complex (GO:0000159);; Biological Process: signal transduction (GO:0007165);; Molecular Function: protein phosphatase type 2A regulator activity (GO:0008601);;	K11584|7e-61|pop:POPTR_872596|serine/threonine protein phosphatase 2A
c91301.graph_c0	0.112183	4.46006	0.000257946	3.97563	up	hypothetical protein TRIATDRAFT_254023 [Trichoderma atroviride IMI 206040]	Paired amphipathic helix protein pst1 OS=Schizosaccharomyces pombe (strain 972 / ATCC 24843) GN=pst1 PE=1 SV=1	--	Cellular Component: nucleus (GO:0005634);; Biological Process: regulation of transcription, DNA-templated (GO:0006355);;	--
c125579.graph_c1	0.16884	3.74296	0.000134913	3.81995	up	hypothetical protein TRIATDRAFT_284409 [Trichoderma atroviride IMI 206040]	Regulator of V-ATPase in vacuolar membrane protein 1 OS=Saccharomyces cerevisiae (strain ATCC 204508 / S288c) GN=RAV1 PE=1 SV=1	--	--	--
c176596.graph_c0	0.380923	7.97928	0.00277212	3.35367	up	predicted protein [Nectria haematococca mpVI 77-13-4]	--	--	--	--
c171214.graph_c0	0.177039	6.24387	0.000559216	3.80914	up	predicted protein [Nectria haematococca mpVI 77-13-4]	Heavy metal tolerance protein OS=Schizosaccharomyces pombe (strain 972 / ATCC 24843) GN=hmt1 PE=2 SV=3	Posttranslational modification, protein turnover, chaperones	--	K05661|4e-54|cre:CHLREDRAFT_133289|CDS1
c127628.graph_c0	1.09822	16.9014	0.00022407	3.56567	up	hypothetical protein TRIATDRAFT_137167 [Trichoderma atroviride IMI 206040]	Probable importin c550.11 OS=Schizosaccharomyces pombe (strain 972 / ATCC 24843) GN=SPCC550.11 PE=3 SV=1	Posttranslational modification, protein turnover, chaperones	Cellular Component: nucleus (GO:0005634);; Biological Process: intracellular protein transport (GO:0006886);; Molecular Function: Ran GTPase binding (GO:0008536);;	--
c223192.graph_c0	0.118777	4.87455	0.00509458	3.43986	up	hypothetical protein TRIATDRAFT_248219 [Trichoderma atroviride IMI 206040]	Transport protein particle subunit trs23 OS=Schizosaccharomyces pombe (strain 972 / ATCC 24843) GN=trs23 PE=3 SV=1	Intracellular trafficking, secretion, and vesicular transport	Cellular Component: cis-Golgi network (GO:0005801);; Biological Process: ER to Golgi vesicle-mediated transport (GO:0006888);;	--
c215094.graph_c0	0.404936	6.03713	0.0013444	3.30216	up	hypothetical protein TRIATDRAFT_80097 [Trichoderma atroviride IMI 206040]	Histone-lysine N-methyltransferase setd3 OS=Rhinolophus ferrumequinum GN=SETD3 PE=3 SV=1	--	Molecular Function: methyltransferase activity (GO:0008168);; Biological Process: methylation (GO:0032259);; Molecular Function: metal ion binding (GO:0046872);;	--
c198889.graph_c0	0.3821	5.88043	0.000587186	3.43164	up	hypothetical protein TRIATDRAFT_235753 [Trichoderma atroviride IMI 206040]	F-box-like/WD repeat-containing protein TBL1XR1-B OS=Xenopus laevis GN=tbl1xr1-b PE=2 SV=1	General function prediction only	--	K04508|2e-27|vcn:VOLCADRAFT_63837|hypothetical protein
c174863.graph_c0	7.85315	78.7617	0.00354599	3.0404	up	hypothetical protein TRIATDRAFT_159166 [Trichoderma atroviride IMI 206040]	Vegetative cell wall protein gp1 OS=Chlamydomonas reinhardtii GN=GP1 PE=2 SV=1	--	--	--
c87526.graph_c0	0.177209	3.18175	0.00671658	3.14169	up	hypothetical protein NECHADRAFT_98907 [Nectria haematococca mpVI 77-13-4]	MEMO1 family protein tag-253 OS=Caenorhabditis elegans GN=tag-253 PE=3 SV=3	General function prediction only	--	K06990|4e-66|osa:4345209|Os08g0299000
c213889.graph_c0	0.751587	9.38531	0.00111779	3.23624	up	hypothetical protein TRIATDRAFT_147450 [Trichoderma atroviride IMI 206040]	Aminopeptidase Y OS=Saccharomyces cerevisiae (strain ATCC 204508 / S288c) GN=APE3 PE=1 SV=1	General function prediction only	Molecular Function: aminopeptidase activity (GO:0004177);; Biological Process: proteolysis (GO:0006508);;	--
c174188.graph_c0	0	5.11752	0.00105284	4.02491	up	predicted protein [Nectria haematococca mpVI 77-13-4]	Uncharacterized protein DDB_G0271670 OS=Dictyostelium discoideum GN=DDB_G0271670 PE=4 SV=1	--	Molecular Function: ATP binding (GO:0005524);; Molecular Function: nucleoside-triphosphatase activity (GO:0017111);;	--
c85514.graph_c0	0.312414	6.07676	0.000492363	3.57978	up	hypothetical protein TRIATDRAFT_297494 [Trichoderma atroviride IMI 206040]	Altered inheritance of mitochondria protein 18, mitochondrial OS=Debaryomyces hansenii (strain ATCC 36239 / CBS 767 / JCM 1990 / NBRC 0083 / IGC 2968) GN=AIM18 PE=3 SV=1	--	Molecular Function: intramolecular lyase activity (GO:0016872);;	--
c214104.graph_c0	0.311216	11.6635	1.52218e-06	4.64747	up	hypothetical protein TRIVIDRAFT_231199 [Trichoderma virens Gv29-8]	Probable gamma-butyrobetaine dioxygenase OS=Rhizobium loti (strain MAFF303099) GN=mll1440 PE=3 SV=1	Secondary metabolites biosynthesis, transport and catabolism	Molecular Function: oxidoreductase activity (GO:0016491);; Biological Process: oxidation-reduction process (GO:0055114);;	--
c117979.graph_c0	0	3.77899	0.000744596	4.10244	up	predicted protein [Nectria haematococca mpVI 77-13-4]	Vacuolar protein sorting-associated protein 35 OS=Homo sapiens GN=VPS35 PE=1 SV=2	--	--	--
c135816.graph_c0	0.224428	3.51147	0.00317086	3.2025	up	hypothetical protein TRIATDRAFT_143172 [Trichoderma atroviride IMI 206040]	Putative vacuolar protein sorting-associated protein TDA6 OS=Saccharomyces cerevisiae (strain ATCC 204508 / S288c) GN=TDA6 PE=2 SV=1	--	--	--
c157390.graph_c0	0.250516	6.63009	1.31329e-05	4.20375	up	hypothetical protein TRIATDRAFT_267529 [Trichoderma atroviride IMI 206040]	Serine/arginine repetitive matrix protein 2 OS=Mus musculus GN=Srrm2 PE=1 SV=3	--	Molecular Function: zinc ion binding (GO:0008270);;	K12837|2e-08|ath:AT1G60900|U2 snRNP auxiliary factor large subunit, putative
c149511.graph_c0	0.146372	9.19825	0.000397322	4.02165	up	predicted protein [Nectria haematococca mpVI 77-13-4]	Small glutamine-rich tetratricopeptide repeat-containing protein 2 OS=Saccharomyces cerevisiae (strain ATCC 204508 / S288c) GN=SGT2 PE=1 SV=1	General function prediction only	--	--
c188865.graph_c0	3.78148	50.0284	0.000496591	3.41973	up	hypothetical protein TRIATDRAFT_301281 [Trichoderma atroviride IMI 206040]	V-type proton ATPase subunit F OS=Neurospora crassa (strain ATCC 24698 / 74-OR23-1A / CBS 708.71 / DSM 1257 / FGSC 987) GN=vma-7 PE=3 SV=1	Energy production and conversion	Biological Process: ATP hydrolysis coupled proton transport (GO:0015991);; Cellular Component: proton-transporting V-type ATPase, V1 domain (GO:0033180);; Molecular Function: proton-transporting ATPase activity, rotational mechanism (GO:0046961);;	K02151|5e-35|ppp:PHYPADRAFT_208972|hypothetical protein
c97875.graph_c1	0.163965	3.94279	0.000432	3.70063	up	hypothetical protein TRIATDRAFT_145432 [Trichoderma atroviride IMI 206040]	Activator of stress genes 1 OS=Saccharomyces cerevisiae (strain ATCC 204508 / S288c) GN=ASG1 PE=1 SV=1	--	Molecular Function: sequence-specific DNA binding RNA polymerase II transcription factor activity (GO:0000981);; Molecular Function: DNA binding (GO:0003677);; Molecular Function: aminopeptidase activity (GO:0004177);; Cellular Component: nucleus (GO:0005634);; Biological Process: regulation of transcription from RNA polymerase II promoter (GO:0006357);; Molecular Function: zinc ion binding (GO:0…	--
c227596.graph_c0	0	3.07937	0.00947087	3.50278	up	hypothetical protein SNOG_15249 [Phaeosphaeria nodorum SN15]	Zinc finger transcription factor ace1 OS=Hypocrea jecorina GN=ace1 PE=4 SV=1	--	Molecular Function: metal ion binding (GO:0046872);;	--
c143483.graph_c0	0	3.22791	0.00757347	3.55887	up	predicted protein [Nectria haematococca mpVI 77-13-4]	m7GpppX diphosphatase OS=Schizosaccharomyces pombe (strain 972 / ATCC 24843) GN=nhm1 PE=1 SV=1	Function unknown	Biological Process: deadenylation-dependent decapping of nuclear-transcribed mRNA (GO:0000290);; Molecular Function: hydrolase activity (GO:0016787);;	K12584|2e-29|vcn:VOLCADRAFT_109749|hypothetical protein
c166629.graph_c0	0.364664	5.5453	0.0016032	3.288	up	hypothetical protein TRIATDRAFT_31250 [Trichoderma atroviride IMI 206040]	--	--	--	--
c86378.graph_c0	0.083521	9.7474	1.02702e-07	5.49589	up	hypothetical protein FPSE_03477 [Fusarium pseudograminearum CS3096]	Carboxypeptidase Y OS=Candida albicans GN=CPY1 PE=2 SV=2	--	Molecular Function: serine-type carboxypeptidase activity (GO:0004185);; Biological Process: proteolysis (GO:0006508);;	K13289|8e-59|cre:CHLREDRAFT_138087|hypothetical protein
c156854.graph_c0	0.445332	8.07743	0.000519482	3.53622	up	glycoside hydrolase family 28 protein [Trichoderma atroviride IMI 206040]	Endopolygalacturonase 1 OS=Colletotrichum lindemuthianum GN=PG1 PE=3 SV=1	--	Molecular Function: polygalacturonase activity (GO:0004650);; Cellular Component: extracellular region (GO:0005576);; Biological Process: carbohydrate metabolic process (GO:0005975);;	K01184|2e-28|ath:AT3G57510|ADPG1
c210690.graph_c0	3.89607	135.282	3.79108e-07	4.83072	up	hypothetical protein NECHADRAFT_57385 [Nectria haematococca mpVI 77-13-4]	Zinc finger transcription factor ace1 OS=Hypocrea jecorina GN=ace1 PE=4 SV=1	--	Molecular Function: DNA binding (GO:0003677);; Cellular Component: nucleus (GO:0005634);; Biological Process: regulation of transcription, DNA-templated (GO:0006355);; Molecular Function: metal ion binding (GO:0046872);;	--
c156671.graph_c0	0.0194809	4.39717	3.78327e-08	5.82042	up	multidrug resistance-related protein [Trichoderma atroviride IMI 206040]	Multidrug resistance-associated protein 1 OS=Gallus gallus GN=ABCC1 PE=2 SV=1	Defense mechanisms	Molecular Function: ATP binding (GO:0005524);; Biological Process: ATP catabolic process (GO:0006200);; Cellular Component: integral component of membrane (GO:0016021);; Molecular Function: ATPase activity, coupled to transmembrane movement of substances (GO:0042626);; Biological Process: transmembrane transport (GO:0055085);;	--
c137938.graph_c0	0.397281	4.7384	0.00347185	3.04833	up	hypothetical protein TRIATDRAFT_30829 [Trichoderma atroviride IMI 206040]	Flocculation protein FLO11 OS=Saccharomyces cerevisiae (strain ATCC 204508 / S288c) GN=MUC1 PE=1 SV=2	--	Molecular Function: zinc ion binding (GO:0008270);;	--
c168884.graph_c0	0.554983	19.2722	1.21891e-06	4.63091	up	hypothetical protein GLRG_05285 [Glomerella graminicola M1.001]	Proline-rich receptor-like protein kinase PERK2 OS=Arabidopsis thaliana GN=PERK2 PE=2 SV=3	--	--	--
c85521.graph_c0	0.245063	4.98933	0.000172844	3.74263	up	hypothetical protein TRIATDRAFT_313165 [Trichoderma atroviride IMI 206040]	FAD-containing monooxygenase EthA OS=Mycobacterium tuberculosis GN=ethA PE=1 SV=1	Inorganic ion transport and metabolism	--	--
c206671.graph_c0	0.585786	25.355	7.22526e-06	4.53003	up	hypothetical protein NECHADRAFT_63674 [Nectria haematococca mpVI 77-13-4]	Probable glycosidase C21B10.07 OS=Schizosaccharomyces pombe (strain 972 / ATCC 24843) GN=SPBC21B10.07 PE=3 SV=1	--	Molecular Function: hydrolase activity, hydrolyzing O-glycosyl compounds (GO:0004553);; Biological Process: carbohydrate metabolic process (GO:0005975);;	--
c193144.graph_c0	2.38939	38.4576	0.000127949	3.67897	up	glycoside hydrolase family 16 protein, partial [Trichoderma atroviride IMI 206040]	Probable endo-1,3(4)-beta-glucanase AO090023000083 OS=Aspergillus oryzae (strain ATCC 42149 / RIB 40) GN=AO090023000083 PE=3 SV=1	--	Molecular Function: hydrolase activity, hydrolyzing O-glycosyl compounds (GO:0004553);; Biological Process: carbohydrate metabolic process (GO:0005975);;	--
c160005.graph_c0	0.0770934	4.4492	0.000679966	3.90435	up	hypothetical protein NECHADRAFT_85148 [Nectria haematococca mpVI 77-13-4]	Putative quinone-oxidoreductase homolog, chloroplastic OS=Arabidopsis thaliana GN=At4g13010 PE=2 SV=1	--	--	--
c179862.graph_c0	0	8.37486	8.29622e-08	5.90371	up	hypothetical protein NECHADRAFT_6355 [Nectria haematococca mpVI 77-13-4]	--	--	--	--
c121510.graph_c0	0.052585	4.92307	2.7476e-05	4.57601	up	predicted protein [Nectria haematococca mpVI 77-13-4]	Putative protein TPRXL OS=Homo sapiens GN=TPRXL PE=5 SV=2	--	--	--
c217369.graph_c0	0.270345	5.68608	0.000501546	3.61625	up	chorismate synthase [Grosmannia clavigera kw1407]	Chorismate synthase OS=Neurospora crassa (strain ATCC 24698 / 74-OR23-1A / CBS 708.71 / DSM 1257 / FGSC 987) GN=aro-2 PE=2 SV=2	Amino acid transport and metabolism	Molecular Function: chorismate synthase activity (GO:0004107);; Cellular Component: cytoplasm (GO:0005737);; Biological Process: aromatic amino acid family biosynthetic process (GO:0009073);; Biological Process: chorismate biosynthetic process (GO:0009423);; Molecular Function: riboflavin reductase (NADPH) activity (GO:0042602);;	K01736|1e-124|sbi:SORBI_01g040790|hypothetical protein
c84836.graph_c0	0.167686	5.07528	4.22066e-05	4.12967	up	hypothetical protein TRIATDRAFT_181530, partial [Trichoderma atroviride IMI 206040]	Zinc finger protein klf1 OS=Schizosaccharomyces pombe (strain 972 / ATCC 24843) GN=klf1 PE=2 SV=1	General function prediction only	Molecular Function: DNA binding (GO:0003677);; Cellular Component: nucleus (GO:0005634);; Biological Process: transcription, DNA-templated (GO:0006351);; Molecular Function: zinc ion binding (GO:0008270);;	--
c194805.graph_c0	0.290501	7.90978	7.72372e-06	4.28249	up	hypothetical protein TRIATDRAFT_235980 [Trichoderma atroviride IMI 206040]	Vacuolar protein sorting-associated protein 35 OS=Schizosaccharomyces pombe (strain 972 / ATCC 24843) GN=vps35 PE=1 SV=2	--	--	--
c85024.graph_c0	0.182912	5.39537	1.78695e-05	4.22551	up	hypothetical protein TRIATDRAFT_148970 [Trichoderma atroviride IMI 206040]	--	--	--	--
c207817.graph_c0	3.34532	36.6327	0.00180493	3.12447	up	hypothetical protein FOXB_11050 [Fusarium oxysporum Fo5176]	Probable proteasome subunit alpha type-6 OS=Schizosaccharomyces pombe (strain 972 / ATCC 24843) GN=SPAC6G10.04c PE=3 SV=1	Posttranslational modification, protein turnover, chaperones	Molecular Function: threonine-type endopeptidase activity (GO:0004298);; Cellular Component: nucleus (GO:0005634);; Cellular Component: cytoplasm (GO:0005737);; Biological Process: ubiquitin-dependent protein catabolic process (GO:0006511);; Cellular Component: proteasome core complex, alpha-subunit complex (GO:0019773);;	K02725|1e-130|zma:100286238|proteasome subunit alpha type 1
c189717.graph_c0	0.447566	6.00783	0.000903753	3.30112	up	hypothetical protein TRIVIDRAFT_90536 [Trichoderma virens Gv29-8]	Protein decapping 5 OS=Arabidopsis thaliana GN=DCP5 PE=1 SV=1	--	Biological Process: intracellular protein transport (GO:0006886);; Cellular Component: membrane (GO:0016020);; Biological Process: vesicle-mediated transport (GO:0016192);;	--
c86848.graph_c0	0.283354	8.53984	9.5163e-05	4.01798	up	hypothetical protein TRIVIDRAFT_192963 [Trichoderma virens Gv29-8]	--	--	--	--
c175213.graph_c0	1.06662	11.2081	0.00250014	3.04656	up	hypothetical protein TRIATDRAFT_34007 [Trichoderma atroviride IMI 206040]	Probable aspartic-type endopeptidase opsB OS=Aspergillus oryzae (strain ATCC 42149 / RIB 40) GN=opsB PE=2 SV=1	--	Molecular Function: aspartic-type endopeptidase activity (GO:0004190);; Biological Process: proteolysis (GO:0006508);;	K08245|2e-14|vvi:100266485|hypothetical protein LOC100266485
c165337.graph_c0	2.18302	111.287	2.11973e-08	5.3042	up	eliciting plant response-like protein [Trichoderma harzianum]	Protein SnodProt1 OS=Phaeosphaeria nodorum (strain SN15 / ATCC MYA-4574 / FGSC 10173) GN=SNOG_13722 PE=2 SV=1	--	--	--
c210630.graph_c0	0.649055	7.65017	0.00149115	3.16769	up	cation-transporting ATPase [Rhizoctonia solani AG-1 IA]	Endoplasmin OS=Bos taurus GN=HSP90B1 PE=2 SV=1	--	Molecular Function: binding (GO:0005488);;	K09487|1e-122|rcu:RCOM_1598250|endoplasmin, putative
c222631.graph_c0	0.115981	4.46231	0.00725949	3.35299	up	hypothetical protein TRIATDRAFT_243309 [Trichoderma atroviride IMI 206040]	--	--	Molecular Function: RNA polymerase II transcription cofactor activity (GO:0001104);; Biological Process: regulation of transcription from RNA polymerase II promoter (GO:0006357);; Cellular Component: mediator complex (GO:0016592);;	--
c215952.graph_c0	0.199486	8.95431	0.0030693	3.56108	up	predicted protein [Laccaria bicolor S238N-H82]	Cold-inducible RNA-binding protein OS=Lithobates catesbeiana GN=cirbp PE=2 SV=1	General function prediction only	Molecular Function: organic cyclic compound binding (GO:0097159);; Molecular Function: heterocyclic compound binding (GO:1901363);;	--
c153168.graph_c0	0.129864	6.5287	1.00133e-06	4.85107	up	hypothetical protein NECHADRAFT_63508 [Nectria haematococca mpVI 77-13-4]	Uncharacterized rhomboid protein AN10929 OS=Emericella nidulans (strain FGSC A4 / ATCC 38163 / CBS 112.46 / NRRL 194 / M139) GN=AN10929 PE=3 SV=1	General function prediction only	Molecular Function: serine-type endopeptidase activity (GO:0004252);; Biological Process: proteolysis (GO:0006508);; Cellular Component: integral component of membrane (GO:0016021);;	--
c182311.graph_c0	0.455472	7.18935	0.000376624	3.50424	up	hypothetical protein TRIATDRAFT_128727 [Trichoderma atroviride IMI 206040]	Lysine--tRNA ligase, cytoplasmic OS=Schizosaccharomyces pombe (strain 972 / ATCC 24843) GN=krs1 PE=3 SV=1	Translation, ribosomal structure and biogenesis	Molecular Function: nucleic acid binding (GO:0003676);; Molecular Function: lysine-tRNA ligase activity (GO:0004824);; Molecular Function: ATP binding (GO:0005524);; Cellular Component: cytoplasm (GO:0005737);; Biological Process: lysyl-tRNA aminoacylation (GO:0006430);;	K04567|0.0|cre:CHLREDRAFT_138493|lysyl-trna synthetase, LysRS (EC:6.1.1.6)
c220483.graph_c0	0.213392	3.83141	0.00671658	3.14169	up	hypothetical protein TRIATDRAFT_168403, partial [Trichoderma atroviride IMI 206040]	L-lactate dehydrogenase A OS=Rhizopus oryzae GN=LDHA PE=3 SV=1	Energy production and conversion	Molecular Function: L-lactate dehydrogenase activity (GO:0004459);; Cellular Component: cytoplasm (GO:0005737);; Biological Process: glycolysis (GO:0006096);; Biological Process: cellular carbohydrate metabolic process (GO:0044262);; Biological Process: oxidation-reduction process (GO:0055114);;	K00016|1e-51|ppp:PHYPADRAFT_55784|hypothetical protein
c115892.graph_c0	0	3.32323	0.000119468	4.49633	up	hypothetical protein TRIATDRAFT_11191, partial [Trichoderma atroviride IMI 206040]	Probable inactive serine/threonine-protein kinase scy1 OS=Dictyostelium discoideum GN=scy1 PE=3 SV=1	--	Molecular Function: protein kinase activity (GO:0004672);; Molecular Function: ATP binding (GO:0005524);; Biological Process: protein phosphorylation (GO:0006468);;	K08876|4e-80|sbi:SORBI_03g038150|hypothetical protein
c188492.graph_c1	0	3.06925	0.00757347	3.55887	up	multidrug resistance-type transporter protein [Trichoderma atroviride IMI 206040]	Multidrug resistance protein 1 OS=Rattus norvegicus GN=Abcb1 PE=2 SV=1	Defense mechanisms	Molecular Function: ATP binding (GO:0005524);; Biological Process: ATP catabolic process (GO:0006200);; Cellular Component: integral component of membrane (GO:0016021);; Molecular Function: ATPase activity, coupled to transmembrane movement of substances (GO:0042626);; Biological Process: transmembrane transport (GO:0055085);;	K05658|2e-29|vvi:100262262|hypothetical protein LOC100262262
c186237.graph_c0	0.77345	12.5137	0.000318741	3.53938	up	hypothetical protein TRIATDRAFT_188579 [Trichoderma atroviride IMI 206040]	Arginine--tRNA ligase, cytoplasmic OS=Saccharomyces cerevisiae (strain ATCC 204508 / S288c) GN=YDR341C PE=1 SV=1	Translation, ribosomal structure and biogenesis	Molecular Function: arginine-tRNA ligase activity (GO:0004814);; Molecular Function: ATP binding (GO:0005524);; Cellular Component: mitochondrion (GO:0005739);; Biological Process: arginyl-tRNA aminoacylation (GO:0006420);; Biological Process: mitochondrial translation (GO:0032543);;	K01887|1e-57|cme:CMN177C|arginine--tRNA ligase
c226362.graph_c0	0.277624	3.4418	0.00770887	2.94942	up	hypothetical protein TRIATDRAFT_153175 [Trichoderma atroviride IMI 206040]	--	--	--	--
c90437.graph_c1	0	4.74435	0.00267249	3.81063	up	hypothetical protein SNOG_00807 [Phaeosphaeria nodorum SN15]	Opsin-1 OS=Neurospora crassa (strain ATCC 24698 / 74-OR23-1A / CBS 708.71 / DSM 1257 / FGSC 987) GN=nop-1 PE=1 SV=1	--	Molecular Function: ion channel activity (GO:0005216);; Biological Process: ion transport (GO:0006811);; Cellular Component: membrane (GO:0016020);;	--
c146459.graph_c0	0.30838	5.0849	0.000962249	3.40188	up	hypothetical protein TRIATDRAFT_141307 [Trichoderma atroviride IMI 206040]	Striatin Pro11 OS=Sordaria macrospora (strain ATCC MYA-333 / DSM 997 / K(L3346) / K-hell) GN=pro11 PE=3 SV=1	Signal transduction mechanisms	--	--
c218164.graph_c0	0.0509912	4.44688	4.49773e-05	4.47678	up	nitric oxide dioxygenase [Exophiala dermatitidis NIH/UT8656]	Flavohemoprotein OS=Bordetella pertussis (strain Tohama I / ATCC BAA-589 / NCTC 13251) GN=hmp PE=3 SV=1	Energy production and conversion	Molecular Function: oxygen transporter activity (GO:0005344);; Molecular Function: iron ion binding (GO:0005506);; Cellular Component: mitochondrion (GO:0005739);; Molecular Function: nitric oxide dioxygenase activity (GO:0008941);; Biological Process: oxygen transport (GO:0015671);; Molecular Function: oxidoreductase activity, acting on single donors with incorporation of molecular oxygen, incor…	--
c88669.graph_c0	0.0809856	3.21974	0.00607115	3.39708	up	hypothetical protein TRIATDRAFT_223991 [Trichoderma atroviride IMI 206040]	Probable alpha/beta-glucosidase agdC OS=Aspergillus oryzae (strain ATCC 42149 / RIB 40) GN=agdC PE=3 SV=1	Carbohydrate transport and metabolism	Molecular Function: hydrolase activity, hydrolyzing O-glycosyl compounds (GO:0004553);; Biological Process: carbohydrate metabolic process (GO:0005975);; Molecular Function: carbohydrate binding (GO:0030246);;	K01187|9e-36|sbi:SORBI_10g027110|hypothetical protein
c181520.graph_c0	0.761145	12.0393	0.00183203	3.28932	up	predicted protein [Trichoderma reesei QM6a]	Mitochondrial import inner membrane translocase subunit TIM9 OS=Gibberella zeae (strain PH-1 / ATCC MYA-4620 / FGSC 9075 / NRRL 31084) GN=TIM9 PE=3 SV=1	--	Cellular Component: mitochondrial inner membrane (GO:0005743);; Biological Process: protein transport (GO:0015031);; Molecular Function: metal ion binding (GO:0046872);;	--
c93744.graph_c0	0.461728	193.213	7.66054e-15	8.03354	up	hypothetical protein NECHADRAFT_99402 [Nectria haematococca mpVI 77-13-4]	Uncharacterized serine-rich protein C215.13 OS=Schizosaccharomyces pombe (strain 972 / ATCC 24843) GN=SPBC215.13 PE=1 SV=1	--	--	--
c100796.graph_c0	0	5.91499	0.00492009	3.6649	up	predicted protein [Nectria haematococca mpVI 77-13-4]	Protein kinase C-like OS=Hypocrea jecorina GN=pkc1 PE=3 SV=1	--	Molecular Function: protein kinase C activity (GO:0004697);; Molecular Function: ATP binding (GO:0005524);; Biological Process: protein phosphorylation (GO:0006468);; Biological Process: intracellular signal transduction (GO:0035556);; Molecular Function: metal ion binding (GO:0046872);;	--
c165165.graph_c0	0.257684	5.61809	0.000811059	3.56355	up	hypothetical protein TRIATDRAFT_152882 [Trichoderma atroviride IMI 206040]	MEMO1 family protein C4H3.04c OS=Schizosaccharomyces pombe (strain 972 / ATCC 24843) GN=SPAC4H3.04c PE=3 SV=1	General function prediction only	--	K06990|2e-66|ppp:PHYPADRAFT_119916|hypothetical protein
c128978.graph_c0	0	5.00658	0.00326028	3.76367	up	hypothetical protein BN14_07949 [Rhizoctonia solani AG-1 IB]	Uncharacterized trans-sulfuration enzyme YHR112C OS=Saccharomyces cerevisiae (strain ATCC 204508 / S288c) GN=YHR112C PE=1 SV=1	Amino acid transport and metabolism	--	K01761|3e-09|vcn:VOLCADRAFT_66358|hypothetical protein
c191793.graph_c0	0	6.15837	0.00220032	3.85611	up	hypothetical protein MAA_00382 [Metarhizium anisopliae ARSEF 23]	Retrovirus-related Pol polyprotein from transposon TNT 1-94 OS=Nicotiana tabacum PE=2 SV=1	--	Molecular Function: nucleic acid binding (GO:0003676);; Biological Process: DNA integration (GO:0015074);;	--
c166854.graph_c0	0	4.93635	4.86455e-07	5.57697	up	hypothetical protein NEUTE1DRAFT_112298 [Neurospora tetrasperma FGSC 2508]	High-affinity glucose transporter OS=Kluyveromyces lactis (strain ATCC 8585 / CBS 2359 / DSM 70799 / NBRC 1267 / NRRL Y-1140 / WM37) GN=HGT1 PE=3 SV=1	--	Biological Process: carbohydrate transport (GO:0008643);; Cellular Component: integral component of membrane (GO:0016021);; Molecular Function: substrate-specific transmembrane transporter activity (GO:0022891);; Biological Process: transmembrane transport (GO:0055085);;	--
c157812.graph_c0	0.228832	4.54883	0.00144538	3.4347	up	hypothetical protein TRIATDRAFT_152907 [Trichoderma atroviride IMI 206040]	Protein rax1 OS=Schizosaccharomyces pombe (strain 972 / ATCC 24843) GN=rax1 PE=3 SV=1	--	Biological Process: termination of G-protein coupled receptor signaling pathway (GO:0038032);;	--
c186389.graph_c0	0.408185	54.5354	1.3171e-11	6.62135	up	hypothetical protein NECHADRAFT_41318 [Nectria haematococca mpVI 77-13-4]	Uncharacterized protein DKFZp434B061 OS=Homo sapiens PE=2 SV=2	--	Molecular Function: zinc ion binding (GO:0008270);;	--
c189555.graph_c0	0.49843	7.39678	0.00186506	3.25374	up	predicted protein [Trichoderma reesei QM6a]	--	--	--	--
c233966.graph_c0	0	3.18045	0.00947087	3.50278	up	hypothetical protein TRIATDRAFT_39829 [Trichoderma atroviride IMI 206040]	Autophagy protein 5 OS=Chaetomium globosum (strain ATCC 6205 / CBS 148.51 / DSM 1962 / NBRC 6347 / NRRL 1970) GN=ATG5 PE=3 SV=1	--	Cellular Component: cytoplasm (GO:0005737);; Biological Process: autophagy (GO:0006914);; Biological Process: protein transport (GO:0015031);; Cellular Component: membrane (GO:0016020);;	K08339|6e-14|zma:732728|atg5
c141368.graph_c0	0.157893	32.2979	1.1518e-09	6.298	up	hypothetical protein NECHADRAFT_66955 [Nectria haematococca mpVI 77-13-4]	--	--	Biological Process: cell wall macromolecule catabolic process (GO:0016998);;	--
c172598.graph_c0	0.21018	5.66059	0.000204247	3.85967	up	hypothetical protein TRIATDRAFT_295417 [Trichoderma atroviride IMI 206040]	Autophagy-related protein 17 OS=Neurospora crassa (strain ATCC 24698 / 74-OR23-1A / CBS 708.71 / DSM 1257 / FGSC 987) GN=atg-17 PE=3 SV=1	--	Biological Process: autophagy (GO:0006914);;	--
c155037.graph_c0	0.327294	5.87649	0.000156026	3.68771	up	oxysterol binding protein [Trichoderma atroviride IMI 206040]	Oxysterol-binding protein homolog C23H4.01c OS=Schizosaccharomyces pombe (strain 972 / ATCC 24843) GN=SPAC23H4.01c PE=1 SV=2	--	Molecular Function: phospholipid binding (GO:0005543);; Biological Process: transport (GO:0006810);; Cellular Component: integral component of membrane (GO:0016021);;	--
c176253.graph_c0	0	12.4632	8.80436e-08	5.89284	up	hypothetical protein NECHADRAFT_70183 [Nectria haematococca mpVI 77-13-4]	Acyl-protein thioesterase 1 OS=Gibberella zeae (strain PH-1 / ATCC MYA-4620 / FGSC 9075 / NRRL 31084) GN=FGSG_06404 PE=3 SV=1	General function prediction only	Molecular Function: hydrolase activity (GO:0016787);; Biological Process: mycelium development (GO:0043581);;	--
c219731.graph_c0	0.0962401	4.07307	0.00428921	3.4814	up	hypothetical protein TRIATDRAFT_292107 [Trichoderma atroviride IMI 206040]	--	--	--	--
c191700.graph_c0	1.68216	26.0842	0.000227865	3.56561	up	hypothetical protein TRIATDRAFT_171851, partial [Trichoderma atroviride IMI 206040]	Meiotically up-regulated gene 70 protein OS=Schizosaccharomyces pombe (strain 972 / ATCC 24843) GN=mug70 PE=1 SV=1	General function prediction only	Molecular Function: structural constituent of ribosome (GO:0003735);; Biological Process: translation (GO:0006412);; Cellular Component: small ribosomal subunit (GO:0015935);; Molecular Function: adenyl nucleotide binding (GO:0030554);;	--
c213228.graph_c0	1.40163	25.632	6.0618e-05	3.82637	up	hypothetical protein TRIATDRAFT_299843 [Trichoderma atroviride IMI 206040]	Uncharacterized protein M6_Spy0233 OS=Streptococcus pyogenes serotype M6 (strain ATCC BAA-946 / MGAS10394) GN=M6_Spy0233 PE=1 SV=1	Function unknown	--	--
c141794.graph_c2	0.281117	6.12897	0.00948566	3.14948	up	half-sized ABC transporter [Trichoderma atroviride IMI 206040]	Probable ATP-dependent permease OS=Saccharomyces cerevisiae (strain ATCC 204508 / S288c) GN=ADP1 PE=1 SV=2	Defense mechanisms	Molecular Function: ATP binding (GO:0005524);; Biological Process: ATP catabolic process (GO:0006200);; Cellular Component: membrane (GO:0016020);; Molecular Function: ATPase activity (GO:0016887);;	--
c150299.graph_c1	0.240034	9.54304	0.000257946	3.97563	up	predicted protein [Nectria haematococca mpVI 77-13-4]	Transcription initiation factor IIB OS=Schizosaccharomyces pombe (strain 972 / ATCC 24843) GN=sua7 PE=3 SV=1	Transcription	Biological Process: DNA-templated transcription, initiation (GO:0006352);; Biological Process: regulation of transcription, DNA-templated (GO:0006355);; Molecular Function: zinc ion binding (GO:0008270);; Molecular Function: TBP-class protein binding (GO:0017025);;	K03124|1e-30|rcu:RCOM_1578680|transcription initiation factor iib, putative
c163947.graph_c0	0.104295	4.81525	9.50083e-05	4.1844	up	hypothetical protein TRIATDRAFT_301858 [Trichoderma atroviride IMI 206040]	Pyruvate dehydrogenase complex protein X component, mitochondrial OS=Saccharomyces cerevisiae (strain ATCC 204508 / S288c) GN=PDX1 PE=1 SV=1	Energy production and conversion	Biological Process: metabolic process (GO:0008152);; Molecular Function: transferase activity, transferring acyl groups (GO:0016746);;	K00627|1e-38|ppp:PHYPADRAFT_185446|hypothetical protein
c86154.graph_c0	0.427018	7.58878	0.000593593	3.50743	up	hypothetical protein TRIATDRAFT_298191 [Trichoderma atroviride IMI 206040]	Probable 6-phosphogluconolactonase OS=Schizosaccharomyces pombe (strain 972 / ATCC 24843) GN=SPCC16C4.10 PE=3 SV=1	Carbohydrate transport and metabolism	Biological Process: pentose-phosphate shunt (GO:0006098);; Molecular Function: 6-phosphogluconolactonase activity (GO:0017057);;	K01057|2e-51|ppp:PHYPADRAFT_63708|hypothetical protein
c194254.graph_c0	1.44814	23.9891	0.000107261	3.71199	up	hypothetical protein TRIATDRAFT_135025 [Trichoderma atroviride IMI 206040]	--	--	--	--
c193989.graph_c0	0.533388	12.5086	9.14253e-05	3.89966	up	hypothetical protein TRIATDRAFT_297376 [Trichoderma atroviride IMI 206040]	--	--	--	--
c175029.graph_c0	0.42852	9.61748	8.81e-05	3.88092	up	hypothetical protein TRIATDRAFT_301630 [Trichoderma atroviride IMI 206040]	Uridylate kinase OS=Saccharomyces cerevisiae (strain ATCC 204508 / S288c) GN=URA6 PE=1 SV=1	Nucleotide transport and metabolism	Molecular Function: ATP binding (GO:0005524);; Cellular Component: nucleus (GO:0005634);; Biological Process: 'de novo' pyrimidine nucleobase biosynthetic process (GO:0006207);; Molecular Function: uridylate kinase activity (GO:0009041);; Biological Process: nucleotide phosphorylation (GO:0046939);;	K13800|3e-58|ppp:PHYPADRAFT_220749|hypothetical protein
c175038.graph_c1	0.873615	12.6978	0.00306105	3.17105	up	vacuolar ATP synthase subunit B (V-ATPase 57 kDa subunit) [Trichoderma atroviride IMI 206040]	V-type proton ATPase subunit B OS=Neurospora crassa (strain ATCC 24698 / 74-OR23-1A / CBS 708.71 / DSM 1257 / FGSC 987) GN=vma-2 PE=3 SV=1	Energy production and conversion	Cellular Component: vacuolar proton-transporting V-type ATPase, V1 domain (GO:0000221);; Cellular Component: fungal-type vacuole membrane (GO:0000329);; Molecular Function: ATP binding (GO:0005524);; Biological Process: cellular calcium ion homeostasis (GO:0006874);; Biological Process: vacuolar acidification (GO:0007035);; Biological Process: ATP hydrolysis coupled proton transport (GO:0015991);…	K02147|2e-27|rcu:RCOM_0977310|ATP synthase subunit beta vacuolar, putative (EC:3.6.3.15)
c233058.graph_c0	0	3.3768	0.00757347	3.55887	up	hypothetical protein TRIATDRAFT_220470 [Trichoderma atroviride IMI 206040]	--	--	--	--
c137991.graph_c0	0.12233	3.52993	0.00192913	3.53205	up	hypothetical protein TRIATDRAFT_303107 [Trichoderma atroviride IMI 206040]	DNA damage checkpoint control protein rad1 OS=Schizosaccharomyces pombe (strain 972 / ATCC 24843) GN=rad1 PE=1 SV=2	--	Biological Process: DNA damage checkpoint (GO:0000077);; Molecular Function: exonuclease activity (GO:0004527);; Cellular Component: nucleus (GO:0005634);; Biological Process: DNA repair (GO:0006281);;	--
c219229.graph_c0	0	4.53907	0.00757347	3.55887	up	hypothetical protein TRIATDRAFT_298955 [Trichoderma atroviride IMI 206040]	Formin-like protein 5 OS=Oryza sativa subsp. japonica GN=FH5 PE=2 SV=2	--	Biological Process: SRP-dependent cotranslational protein targeting to membrane (GO:0006614);; Molecular Function: zinc ion binding (GO:0008270);; Molecular Function: 7S RNA binding (GO:0008312);; Biological Process: negative regulation of translational elongation (GO:0045900);; Cellular Component: signal recognition particle (GO:0048500);;	--
c214969.graph_c0	0.447554	6.88776	0.00216705	3.25097	up	hypothetical protein TRIATDRAFT_303059 [Trichoderma atroviride IMI 206040]	FAS1 domain-containing protein NCU02579 OS=Neurospora crassa (strain ATCC 24698 / 74-OR23-1A / CBS 708.71 / DSM 1257 / FGSC 987) GN=B5K2.060 PE=3 SV=1	--	--	--
c116126.graph_c1	0.0824725	3.75482	0.000104466	4.16483	up	hypothetical protein TRIATDRAFT_241655 [Trichoderma atroviride IMI 206040]	Uncharacterized protein B0495.5 OS=Caenorhabditis elegans GN=B0495.5 PE=4 SV=2	Posttranslational modification, protein turnover, chaperones	Molecular Function: catalytic activity (GO:0003824);; Biological Process: metabolic process (GO:0008152);;	--
c91713.graph_c0	3.48585	44.7054	0.000895553	3.28153	up	mitochondrial F1F0-ATP synthase, subunit epsilon [Trichoderma atroviride IMI 206040]	--	--	Cellular Component: mitochondrial proton-transporting ATP synthase complex, catalytic core F(1) (GO:0000275);; Biological Process: ATP synthesis coupled proton transport (GO:0015986);; Molecular Function: proton-transporting ATP synthase activity, rotational mechanism (GO:0046933);; Molecular Function: proton-transporting ATPase activity, rotational mechanism (GO:0046961);;	K02135|7e-06|cme:CMN223C|mitochondrial F-type ATPase F1 subunit epsilon, precursor
c89759.graph_c0	0.0620232	4.93171	1.93966e-06	4.95042	up	hypothetical protein TRIATDRAFT_317074 [Trichoderma atroviride IMI 206040]	Retinol dehydrogenase 12 OS=Mus musculus GN=Rdh12 PE=2 SV=1	--	Molecular Function: oxidoreductase activity (GO:0016491);; Biological Process: oxidation-reduction process (GO:0055114);;	--
c163381.graph_c0	0.237295	3.88016	0.0046369	3.16367	up	hypothetical protein TRIATDRAFT_297311 [Trichoderma atroviride IMI 206040]	U2 small nuclear ribonucleoprotein B&apos;&apos; OS=Dictyostelium discoideum GN=snrpb2 PE=3 SV=1	General function prediction only	Molecular Function: nucleotide binding (GO:0000166);; Biological Process: mRNA splicing, via spliceosome (GO:0000398);; Molecular Function: snRNA binding (GO:0017069);; Cellular Component: ribonucleoprotein complex (GO:0030529);;	--
c222045.graph_c0	0.217127	3.48077	0.00519493	3.13631	up	predicted protein [Nectria haematococca mpVI 77-13-4]	Probable ubiquitin carboxyl-terminal hydrolase creB OS=Neosartorya fumigata (strain CEA10 / CBS 144.89 / FGSC A1163) GN=creB PE=3 SV=1	--	Molecular Function: ubiquitin thiolesterase activity (GO:0004221);; Biological Process: ubiquitin-dependent protein catabolic process (GO:0006511);; Molecular Function: cysteine-type peptidase activity (GO:0008234);;	--
c86836.graph_c0	0.235721	9.97617	1.96331e-06	4.68261	up	hypothetical protein TRIVIDRAFT_81875 [Trichoderma virens Gv29-8]	Hexokinase OS=Emericella nidulans (strain FGSC A4 / ATCC 38163 / CBS 112.46 / NRRL 194 / M139) GN=hxkA PE=1 SV=2	--	Molecular Function: hexokinase activity (GO:0004396);; Molecular Function: ATP binding (GO:0005524);; Biological Process: glycolysis (GO:0006096);; Biological Process: phosphorylation (GO:0016310);;	K00844|0.0|zma:100382676|hypothetical protein LOC100382676
c215111.graph_c0	0	6.5489	0.00181922	3.90019	up	hypothetical protein NECHADRAFT_101365 [Nectria haematococca mpVI 77-13-4]	U1 small nuclear ribonucleoprotein 70 kDa OS=Xenopus tropicalis GN=snrnp70 PE=2 SV=1	--	--	--
c204280.graph_c0	1.59249	18.1542	0.0054539	2.95791	up	uncharacterized protein FFUJ_12146 [Fusarium fujikuroi IMI 58289]	--	--	Biological Process: metabolic process (GO:0008152);; Molecular Function: acetyltransferase activity (GO:0016407);;	--
c219480.graph_c0	0.151628	4.08368	0.0005902	3.70225	up	hypothetical protein TRIATDRAFT_321380 [Trichoderma atroviride IMI 206040]	--	--	Molecular Function: transferase activity, transferring phosphorus-containing groups (GO:0016772);;	--
c177800.graph_c0	0.273421	6.17158	5.07903e-05	3.95261	up	hypothetical protein TRIATDRAFT_297054 [Trichoderma atroviride IMI 206040]	Nitrogen metabolic regulation protein 1 OS=Neurospora crassa (strain ATCC 24698 / 74-OR23-1A / CBS 708.71 / DSM 1257 / FGSC 987) GN=nmr-1 PE=1 SV=2	--	Cellular Component: nucleus (GO:0005634);; Biological Process: regulation of transcription, DNA-templated (GO:0006355);;	--
c180528.graph_c0	0.284667	4.65478	0.0046369	3.16367	up	hypothetical protein TRIATDRAFT_297712 [Trichoderma atroviride IMI 206040]	CDP-diacylglycerol--inositol 3-phosphatidyltransferase OS=Schizosaccharomyces pombe (strain 972 / ATCC 24843) GN=pis1 PE=3 SV=1	Lipid transport and metabolism	Biological Process: phospholipid biosynthetic process (GO:0008654);; Cellular Component: membrane (GO:0016020);; Molecular Function: phosphotransferase activity, for other substituted phosphate groups (GO:0016780);;	K00999|1e-30|vvi:100255504|hypothetical protein LOC100255504
c230637.graph_c0	0	3.18707	0.00105284	4.02491	up	hypothetical protein HMPREF1120_05709 [Exophiala dermatitidis NIH/UT8656]	--	--	--	--
c134377.graph_c0	0.152146	4.683	0.0013062	3.6209	up	hypothetical protein TRIATDRAFT_130153 [Trichoderma atroviride IMI 206040]	Serine/threonine-protein kinase GCN2 OS=Saccharomyces cerevisiae (strain ATCC 204508 / S288c) GN=GCN2 PE=1 SV=3	Translation, ribosomal structure and biogenesis	Molecular Function: translation initiation factor activity (GO:0003743);; Molecular Function: protein serine/threonine kinase activity (GO:0004674);; Molecular Function: ATP binding (GO:0005524);; Biological Process: regulation of translational initiation (GO:0006446);; Biological Process: protein phosphorylation (GO:0006468);; Molecular Function: protein homodimerization activity (GO:0042803);;	--
c185092.graph_c0	0.893082	14.8897	0.000411679	3.52191	up	hypothetical protein TRIATDRAFT_161668, partial [Trichoderma atroviride IMI 206040]	Uncharacterized endoplasmic reticulum membrane protein C1709.03 OS=Schizosaccharomyces pombe (strain 972 / ATCC 24843) GN=SPBC1709.03 PE=4 SV=2	--	Molecular Function: sequence-specific DNA binding RNA polymerase II transcription factor activity (GO:0000981);; Cellular Component: nucleus (GO:0005634);; Biological Process: regulation of transcription from RNA polymerase II promoter (GO:0006357);; Molecular Function: zinc ion binding (GO:0008270);;	--
c159300.graph_c0	0.636808	10.1504	0.00119337	3.35417	up	hypothetical protein TRIATDRAFT_297339 [Trichoderma atroviride IMI 206040]	Proteasomal ubiquitin receptor ADRM1 OS=Gallus gallus GN=ADRM1 PE=2 SV=1	--	Cellular Component: nucleus (GO:0005634);; Cellular Component: cytoplasm (GO:0005737);;	--
c219192.graph_c0	0.143296	4.41059	0.0013062	3.6209	up	chitinase [Trichoderma virens]	Chitinase 2 OS=Rhizopus oligosporus GN=CHI2 PE=1 SV=1	--	Molecular Function: chitinase activity (GO:0004568);; Cellular Component: extracellular region (GO:0005576);; Biological Process: carbohydrate metabolic process (GO:0005975);; Molecular Function: cellulose binding (GO:0030248);;	--
c157959.graph_c0	0	8.0911	6.0049e-06	5.09818	up	hypothetical protein TRIATDRAFT_212395 [Trichoderma atroviride IMI 206040]	Lipoamide acyltransferase component of branched-chain alpha-keto acid dehydrogenase complex, mitochondrial OS=Mus musculus GN=Dbt PE=2 SV=2	Energy production and conversion	Molecular Function: dihydrolipoyllysine-residue (2-methylpropanoyl)transferase activity (GO:0043754);; Biological Process: fatty-acyl-CoA biosynthetic process (GO:0046949);; Molecular Function: cofactor binding (GO:0048037);;	K09699|1e-70|osa:4327289|Os01g0314100
c162300.graph_c0	0.358803	6.90238	0.00454924	3.23638	up	hypothetical protein TRIATDRAFT_92263 [Trichoderma atroviride IMI 206040]	Damage response protein 1 OS=Saccharomyces cerevisiae (strain ATCC 204508 / S288c) GN=DAP1 PE=1 SV=1	--	Molecular Function: heme binding (GO:0020037);;	--
c188083.graph_c0	0.19055	5.62068	0.00169077	3.56228	up	hypothetical protein FOXB_04460 [Fusarium oxysporum Fo5176]	Uncharacterized protein L662 OS=Acanthamoeba polyphaga mimivirus GN=MIMI_L662 PE=4 SV=1	--	--	--
c200173.graph_c1	0.471881	5.27371	0.00986113	2.85722	up	Ubiquitin carboxyl-terminal hydrolase 2 [Fusarium oxysporum f. sp. cubense race 1]	Ubiquitin carboxyl-terminal hydrolase 2 OS=Saccharomyces cerevisiae (strain ATCC 204508 / S288c) GN=UBP2 PE=1 SV=2	--	Molecular Function: ubiquitin thiolesterase activity (GO:0004221);; Biological Process: ubiquitin-dependent protein catabolic process (GO:0006511);; Molecular Function: cysteine-type peptidase activity (GO:0008234);;	K11849|2e-06|cme:CMC070C|similar to ubiquitin-specific processing protease Ubp2p
c195861.graph_c0	1.4201	25.3214	6.71888e-05	3.80426	up	GTPase Cdc42 [Trichoderma atroviride IMI 206040]	Cell division control protein 42 homolog OS=Schizosaccharomyces pombe (strain 972 / ATCC 24843) GN=cdc42 PE=1 SV=1	General function prediction only	Biological Process: activation of MAPK activity (GO:0000187);; Molecular Function: GTP binding (GO:0005525);; Cellular Component: intracellular (GO:0005622);; Biological Process: small GTPase mediated signal transduction (GO:0007264);; Biological Process: pathogenesis (GO:0009405);; Cellular Component: membrane (GO:0016020);; Molecular Function: protein binding, bridging (GO:0030674);; Biological…	--
c196151.graph_c0	0.726729	17.6048	3.87285e-05	4.02455	up	hypothetical protein TRIATDRAFT_193909, partial [Trichoderma atroviride IMI 206040]	Glycoprotein gp2 OS=Equine herpesvirus 1 (strain V592) GN=71 PE=3 SV=1	General function prediction only	--	--
c131738.graph_c0	0	3.78219	0.00608859	3.61286	up	hypothetical protein THITE_2086740 [Thielavia terrestris NRRL 8126]	Mucin-2 OS=Homo sapiens GN=MUC2 PE=1 SV=2	--	--	--
c116818.graph_c0	0.0624949	3.44639	0.000901065	3.84192	up	hypothetical protein TRIATDRAFT_141643 [Trichoderma atroviride IMI 206040]	COP9 signalosome complex subunit 2 OS=Neurospora crassa (strain ATCC 24698 / 74-OR23-1A / CBS 708.71 / DSM 1257 / FGSC 987) GN=csn-2 PE=1 SV=1	Posttranslational modification, protein turnover, chaperones	Cellular Component: integral component of membrane (GO:0016021);; Biological Process: transmembrane transport (GO:0055085);;	K12176|1e-109|osa:4326902|Os01g0279200
c226080.graph_c0	0	3.71467	0.00947087	3.50278	up	predicted protein [Nectria haematococca mpVI 77-13-4]	Fructose-2,6-bisphosphatase OS=Saccharomyces cerevisiae (strain ATCC 204508 / S288c) GN=FBP26 PE=1 SV=2	Carbohydrate transport and metabolism	Molecular Function: 6-phosphofructo-2-kinase activity (GO:0003873);; Molecular Function: fructose-2,6-bisphosphate 2-phosphatase activity (GO:0004331);; Molecular Function: ATP binding (GO:0005524);; Biological Process: fructose metabolic process (GO:0006000);; Biological Process: fructose 2,6-bisphosphate metabolic process (GO:0006003);; Biological Process: glucose metabolic process (GO:0006006)…	--
c216632.graph_c0	0.0912735	4.3311	0.0022229	3.63658	up	hypothetical protein TRIATDRAFT_47381 [Trichoderma atroviride IMI 206040]	NAD(P)H-dependent FMN reductase C4B3.06c OS=Schizosaccharomyces pombe (strain 972 / ATCC 24843) GN=SPCC4B3.06c PE=3 SV=1	General function prediction only	Molecular Function: signal transducer activity (GO:0004871);; Biological Process: signal transduction (GO:0007165);; Molecular Function: transferase activity, transferring phosphorus-containing groups (GO:0016772);; Biological Process: cellular metabolic process (GO:0044237);;	--
c123944.graph_c0	1.89764	19.5669	0.00310627	2.99793	up	hypothetical protein TRIATDRAFT_299920 [Trichoderma atroviride IMI 206040]	Putative uncharacterized protein ENSP00000383309 OS=Homo sapiens PE=5 SV=3	--	Biological Process: mycelium development (GO:0043581);;	--
c216781.graph_c0	0.1278	7.04776	0.000901065	3.84192	up	predicted protein [Nectria haematococca mpVI 77-13-4]	Isovaleryl-CoA dehydrogenase, mitochondrial OS=Solanum tuberosum GN=IVD PE=1 SV=2	Lipid transport and metabolism	Molecular Function: acyl-CoA dehydrogenase activity (GO:0003995);; Molecular Function: flavin adenine dinucleotide binding (GO:0050660);; Biological Process: oxidation-reduction process (GO:0055114);;	K00253|8e-43|vvi:100265639|hypothetical protein LOC100265639
c86446.graph_c0	0.334104	8.92672	5.69046e-05	4.02837	up	oligosaccharyl transferase [Trichoderma atroviride IMI 206040]	Tumor suppressor candidate 3 OS=Homo sapiens GN=TUSC3 PE=1 SV=1	--	Molecular Function: transferase activity (GO:0016740);;	K12669|7e-10|vcn:VOLCADRAFT_105485|hypothetical protein
c160685.graph_c0	0.60734	6.69857	0.00552926	2.93817	up	hypothetical protein TRIATDRAFT_297798 [Trichoderma atroviride IMI 206040]	Cell polarity protein alp11 OS=Schizosaccharomyces pombe (strain 972 / ATCC 24843) GN=alp11 PE=1 SV=1	--	--	--
c216133.graph_c0	0.406257	7.98893	0.000458343	3.59517	up	formamidase-like protein [Trichoderma atroviride IMI 206040]	Formamidase OS=Methylophilus methylotrophus GN=fmdA PE=1 SV=1	Energy production and conversion	Biological Process: metabolic process (GO:0008152);; Molecular Function: hydrolase activity, acting on carbon-nitrogen (but not peptide) bonds, in linear amides (GO:0016811);; Cellular Component: mismatch repair complex (GO:0032300);; Cellular Component: nuclear part (GO:0044428);; Molecular Function: organic cyclic compound binding (GO:0097159);; Molecular Function: heterocyclic compound binding…	K01455|2e-21|cre:CHLREDRAFT_132166|AMI1
c140425.graph_c0	0.238995	16.2449	6.18625e-06	4.72845	up	hypothetical protein TRIATDRAFT_301016 [Trichoderma atroviride IMI 206040]	--	--	--	--
c94475.graph_c1	0.127887	3.9363	0.0013062	3.6209	up	hypothetical protein TRIATDRAFT_317357 [Trichoderma atroviride IMI 206040]	GTPase-activating protein GYP5 OS=Ashbya gossypii (strain ATCC 10895 / CBS 109.51 / FGSC 9923 / NRRL Y-1056) GN=GYP5 PE=3 SV=2	General function prediction only	Molecular Function: Rab GTPase activator activity (GO:0005097);; Biological Process: positive regulation of Rab GTPase activity (GO:0032851);;	--
c102081.graph_c0	0.60756	40.295	3.58112e-08	5.38348	up	hypothetical protein NECHADRAFT_102602 [Nectria haematococca mpVI 77-13-4]	Mucin-2 OS=Homo sapiens GN=MUC2 PE=1 SV=2	--	--	--
c185794.graph_c0	0.840781	17.0729	0.000371008	3.64039	up	squalene synthase [Trichoderma atroviride IMI 206040]	Probable squalene synthase OS=Neurospora crassa (strain ATCC 24698 / 74-OR23-1A / CBS 708.71 / DSM 1257 / FGSC 987) GN=erg-9 PE=3 SV=1	Lipid transport and metabolism	Molecular Function: farnesyl-diphosphate farnesyltransferase activity (GO:0004310);; Cellular Component: endoplasmic reticulum (GO:0005783);; Cellular Component: integral component of membrane (GO:0016021);; Biological Process: sterol biosynthetic process (GO:0016126);; Cellular Component: organelle membrane (GO:0031090);; Biological Process: cellular biosynthetic process (GO:0044249);; Cellular …	--
c194023.graph_c0	2.10456	28.9794	0.000585805	3.37569	up	hypothetical protein TRIATDRAFT_301930 [Trichoderma atroviride IMI 206040]	40S ribosomal protein S0 OS=Nectria haematococca (strain 77-13-4 / ATCC MYA-4622 / FGSC 9596 / MPVI) GN=RPS0 PE=3 SV=1	Translation, ribosomal structure and biogenesis	Biological Process: ribosomal small subunit assembly (GO:0000028);; Molecular Function: structural constituent of ribosome (GO:0003735);; Biological Process: translation (GO:0006412);; Cellular Component: cytosolic small ribosomal subunit (GO:0022627);;	K02998|9e-11|sbi:SORBI_02g039270|hypothetical protein
c216591.graph_c0	0	5.88105	2.58911e-07	5.6943	up	hypothetical protein NECHADRAFT_80647 [Nectria haematococca mpVI 77-13-4]	--	--	--	--
c209251.graph_c1	2.91778	33.8407	0.00154692	3.15615	up	hypothetical protein AOL_s00215g818 [Arthrobotrys oligospora ATCC 24927]	Aldehyde dehydrogenase OS=Davidiella tassiana GN=CLAH10 PE=1 SV=2	Energy production and conversion	Molecular Function: aldehyde dehydrogenase (NAD) activity (GO:0004029);; Cellular Component: cytoplasm (GO:0005737);; Biological Process: oxidation-reduction process (GO:0055114);;	K00128|7e-43|zma:100382968|hypothetical protein LOC100382968
c131104.graph_c0	0.0855032	3.61866	0.00428921	3.4814	up	hypothetical protein TRIATDRAFT_226587 [Trichoderma atroviride IMI 206040]	--	--	--	--
c174024.graph_c0	0.846815	10.5888	0.00132486	3.21139	up	conserved hypothetical protein [Trichoderma atroviride IMI 206040]	Calcium channel YVC1 OS=Saccharomyces cerevisiae (strain ATCC 204508 / S288c) GN=YVC1 PE=1 SV=2	--	Molecular Function: ion channel activity (GO:0005216);; Biological Process: ion transport (GO:0006811);; Cellular Component: integral component of membrane (GO:0016021);; Biological Process: transmembrane transport (GO:0055085);;	--
c175044.graph_c1	1.11298	16.869	0.00064927	3.40999	up	hypothetical protein TRIATDRAFT_300026 [Trichoderma atroviride IMI 206040]	--	--	--	--
c219193.graph_c0	0	5.10616	0.00220032	3.85611	up	hypothetical protein NECHADRAFT_54182 [Nectria haematococca mpVI 77-13-4]	Bipolar kinesin KRP-130 OS=Drosophila melanogaster GN=Klp61F PE=1 SV=2	Cytoskeleton	Molecular Function: microtubule motor activity (GO:0003777);; Molecular Function: ATP binding (GO:0005524);; Cellular Component: kinesin complex (GO:0005871);; Cellular Component: microtubule (GO:0005874);; Biological Process: microtubule-based movement (GO:0007018);; Molecular Function: microtubule binding (GO:0008017);;	K10398|4e-14|ath:AT2G36200|kinesin motor protein-related
c192793.graph_c1	0	7.35677	8.93968e-06	5.02042	up	predicted protein [Nectria haematococca mpVI 77-13-4]	K(+)/H(+) antiporter 1 OS=Schizosaccharomyces pombe (strain 972 / ATCC 24843) GN=kha1 PE=3 SV=2	Inorganic ion transport and metabolism	Biological Process: cation transport (GO:0006812);; Molecular Function: solute:hydrogen antiporter activity (GO:0015299);; Cellular Component: integral component of membrane (GO:0016021);; Biological Process: transmembrane transport (GO:0055085);;	--
c91089.graph_c0	0	6.43065	5.45152e-06	5.11698	up	hypothetical protein NECHADRAFT_74504 [Nectria haematococca mpVI 77-13-4]	Tether containing UBX domain for GLUT4 OS=Homo sapiens GN=ASPSCR1 PE=1 SV=1	--	--	--
c210342.graph_c3	0.474327	12.8887	5.59632e-06	4.32014	up	cytochrome P450 [Trichoderma atroviride IMI 206040]	Cytochrome P450 61 OS=Saccharomyces cerevisiae (strain ATCC 204508 / S288c) GN=ERG5 PE=1 SV=1	Secondary metabolites biosynthesis, transport and catabolism	Molecular Function: C-22 sterol desaturase activity (GO:0000249);; Molecular Function: monooxygenase activity (GO:0004497);; Molecular Function: iron ion binding (GO:0005506);; Cellular Component: endoplasmic reticulum (GO:0005783);; Biological Process: ergosterol biosynthetic process (GO:0006696);; Molecular Function: electron carrier activity (GO:0009055);; Molecular Function: heme binding (GO:…	--
c158392.graph_c0	0.18283	8.9101	0.00189984	3.6729	up	hypothetical protein NECHADRAFT_41007 [Nectria haematococca mpVI 77-13-4]	Activating signal cointegrator 1 complex subunit 2 homolog OS=Dictyostelium discoideum GN=ascc2 PE=3 SV=2	--	Molecular Function: translation initiation factor activity (GO:0003743);; Biological Process: translational initiation (GO:0006413);;	--
c197243.graph_c0	0.351153	7.36932	7.02439e-05	3.87271	up	hypothetical protein TRIATDRAFT_323180, partial [Trichoderma atroviride IMI 206040]	Ubiquitin-like modifier-activating enzyme atg-7 OS=Neurospora crassa (strain ATCC 24698 / 74-OR23-1A / CBS 708.71 / DSM 1257 / FGSC 987) GN=atg-7 PE=3 SV=1	Coenzyme transport and metabolism	Molecular Function: catalytic activity (GO:0003824);; Cellular Component: cytoplasm (GO:0005737);; Biological Process: autophagy (GO:0006914);; Biological Process: protein transport (GO:0015031);;	K08337|1e-166|ppp:PHYPADRAFT_128960|hypothetical protein
c214145.graph_c0	0.743711	9.91949	0.00795443	2.98097	up	hypothetical protein TRIATDRAFT_298013 [Trichoderma atroviride IMI 206040]	--	--	--	--
c223593.graph_c0	0	3.74459	0.00220032	3.85611	up	putative ankyrin repeat domain containing protein [Togninia minima UCRPA7]	Putative ankyrin repeat protein RBE_0220 OS=Rickettsia bellii (strain RML369-C) GN=RBE_0220 PE=4 SV=1	General function prediction only	--	--
c195223.graph_c0	0.425187	9.27001	4.54597e-05	3.94735	up	hypothetical protein TRIATDRAFT_132872 [Trichoderma atroviride IMI 206040]	Probable glutamine--tRNA ligase OS=Schizosaccharomyces pombe (strain 972 / ATCC 24843) GN=qrs1 PE=3 SV=1	Translation, ribosomal structure and biogenesis	Molecular Function: glutamine-tRNA ligase activity (GO:0004819);; Molecular Function: ATP binding (GO:0005524);; Cellular Component: cytoplasm (GO:0005737);; Biological Process: glutaminyl-tRNA aminoacylation (GO:0006425);;	K01886|1e-139|ath:AT1G25350|OVA9
c206212.graph_c1	0.203909	18.3057	3.68056e-05	4.5173	up	putative alanine aminotransferase [Trichoderma atroviride IMI 206040]	Probable alanine aminotransferase, mitochondrial OS=Saccharomyces cerevisiae (strain ATCC 204508 / S288c) GN=ALT1 PE=1 SV=1	Amino acid transport and metabolism	Molecular Function: L-alanine:2-oxoglutarate aminotransferase activity (GO:0004021);; Cellular Component: mitochondrion (GO:0005739);; Biological Process: alanine biosynthetic process (GO:0006523);; Biological Process: alanine catabolic process (GO:0006524);; Molecular Function: pyridoxal phosphate binding (GO:0030170);;	--
c178849.graph_c0	0.0467094	4.67252	1.72354e-05	4.66885	up	hypothetical protein TRIATDRAFT_238978 [Trichoderma atroviride IMI 206040]	Ubiquitin thioesterase otubain-like OS=Arabidopsis thaliana GN=At1g28120 PE=2 SV=2	--	--	K09602|1e-31|ath:AT1G28120|hypothetical protein
c222766.graph_c0	0	4.37832	0.00326028	3.76367	up	related to bZIP transcription factor [Fusarium fujikuroi IMI 58289]	--	--	Molecular Function: sequence-specific DNA binding transcription factor activity (GO:0003700);; Biological Process: regulation of transcription, DNA-templated (GO:0006355);; Molecular Function: sequence-specific DNA binding (GO:0043565);;	--
c134555.graph_c0	2.40015	43.0941	7.53473e-05	3.78648	up	hypothetical protein TRIATDRAFT_301221 [Trichoderma atroviride IMI 206040]	Profilin OS=Schizosaccharomyces pombe (strain 972 / ATCC 24843) GN=cdc3 PE=1 SV=1	--	Molecular Function: actin binding (GO:0003779);; Cellular Component: cytoplasm (GO:0005737);; Cellular Component: cytoskeleton (GO:0005856);; Biological Process: actin cytoskeleton organization (GO:0030036);;	K05759|6e-21|cme:CMP220C|similar to actin-binding protein, profilin.
c153106.graph_c1	0.116766	4.94178	0.00428921	3.4814	up	hypothetical protein TRIATDRAFT_147558 [Trichoderma atroviride IMI 206040]	NADP-dependent alcohol dehydrogenase 7 OS=Saccharomyces cerevisiae (strain ATCC 204508 / S288c) GN=ADH7 PE=1 SV=1	General function prediction only	Biological Process: alcohol metabolic process (GO:0006066);; Molecular Function: alcohol dehydrogenase (NADP+) activity (GO:0008106);; Molecular Function: zinc ion binding (GO:0008270);; Molecular Function: hydroxymethylfurfural reductase (NADH) activity (GO:0033833);; Molecular Function: hydroxymethylfurfural reductase (NADPH) activity (GO:0033845);; Biological Process: furaldehyde metabolic pro…	--
c187703.graph_c0	0.146961	6.03121	0.00509458	3.43986	up	predicted protein [Nectria haematococca mpVI 77-13-4]	--	--	--	--
c217048.graph_c0	0.244509	5.06205	0.000215176	3.7231	up	hypothetical protein TRIATDRAFT_301898 [Trichoderma atroviride IMI 206040]	--	--	--	--
c212227.graph_c0	13.158	208.039	0.000178808	3.70664	up	hypothetical protein TRIATDRAFT_299710 [Trichoderma atroviride IMI 206040]	--	--	--	--
[truncated: 2,494 more rows]

## Sheet: Root-Down
S4-2 Table. Up-regulated and Down-regulated genes in roots under Al stress
[truncated: 178 more rows]

## Sheet: Leaf-Up
S4-3 Table. Up-regulated and Down-regulated genes in leaves under Al stress
[truncated: 592 more rows]

[truncated: 1 more sheets: Leaf-Down]
