# Supplementary material for: Global Transcriptome Analysis Reveals Distinct Aluminum-Tolerance Pathways in the Al-Accumulating Species Hydrangea macrophylla and Marker Identification
Source: PLoS One. 2015 Dec 14;10(12):e0144927. doi: 10.1371/journal.pone.0144927 (PMC4682798; doi:10.1371/journal.pone.0144927)
Supplement: S5 Table — (XLSX) [file pone.0144927.s005.xlsx]

## Sheet: Biology Process
S5 Table. GO analysis and enrichment of roots under Al stress in Hydrangea
GO.ID	Term	Annotated	Significant	Expected	KS
GO:0006357	regulation of transcription from RNA pol...	820	71	43.33	3.6e-11
GO:0009409	response to cold	475	0	25.1	1.7e-08
GO:0009793	embryo development ending in seed dorman...	507	0	26.79	1e-07
GO:0046686	response to cadmium ion	590	2	31.18	7.2e-07
GO:0009651	response to salt stress	691	3	36.51	1.1e-06
GO:0019252	starch biosynthetic process	161	0	8.51	1.9e-06
GO:0042742	defense response to bacterium	328	1	17.33	1.7e-05
GO:0009414	response to water deprivation	279	0	14.74	2.7e-05
GO:0009737	response to abscisic acid stimulus	445	0	23.51	3.3e-05
GO:0010075	regulation of meristem growth	148	0	7.82	3.7e-05
GO:0010228	vegetative to reproductive phase transit...	353	0	18.65	4.9e-05
GO:0009416	response to light stimulus	939	3	49.62	8.4e-05
GO:0009627	systemic acquired resistance	256	0	13.53	0.00013
GO:0009886	post-embryonic morphogenesis	342	0	18.07	0.00016
GO:0014070	response to organic cyclic compound	497	2	26.26	0.00019
GO:0009908	flower development	737	0	38.94	0.00019
GO:0009813	flavonoid biosynthetic process	143	0	7.56	0.0002
GO:0009744	response to sucrose stimulus	142	1	7.5	0.00028
GO:0009630	gravitropism	121	0	6.39	0.00029
GO:0010363	regulation of plant-type hypersensitive ...	203	0	10.73	0.0003
GO:0048193	Golgi vesicle transport	573	31	30.28	0.00032
GO:0050832	defense response to fungus	223	0	11.78	0.00041
GO:0009733	response to auxin stimulus	292	0	15.43	0.00043
GO:0009853	photorespiration	175	0	9.25	0.00043
GO:0006007	glucose catabolic process	709	17	37.47	0.00045
GO:0019288	isopentenyl diphosphate biosynthetic pro...	206	0	10.89	0.00045
GO:0015994	chlorophyll metabolic process	181	0	9.56	0.00046
GO:0045087	innate immune response	614	0	32.45	0.00047
GO:0010817	regulation of hormone levels	328	1	17.33	0.00057
GO:0051607	defense response to virus	127	0	6.71	0.0006
GO:0009867	jasmonic acid mediated signaling pathway	141	0	7.45	0.00062
GO:0048366	leaf development	335	0	17.7	0.00066
GO:0048518	positive regulation of biological proces...	1120	17	59.18	0.00067
GO:0009611	response to wounding	223	1	11.78	0.00067
GO:0006468	protein phosphorylation	1886	71	99.66	0.00068
GO:0043581	mycelium development	504	58	26.63	0.00073
GO:0009862	systemic acquired resistance, salicylic ...	124	0	6.55	0.00074
GO:0000023	maltose metabolic process	144	2	7.61	0.00074
GO:0010027	thylakoid membrane organization	187	0	9.88	0.00078
GO:0019359	nicotinamide nucleotide biosynthetic pro...	72	10	3.8	0.00078
GO:0009723	response to ethylene stimulus	191	0	10.09	0.00102

## Sheet: Molecular Function
GO.ID	Term	Annotated	Significant	Expected	KS
GO:0000981	sequence-specific DNA binding RNA polyme...	643	61	36.07	5.3e-12
GO:0008270	zinc ion binding	3012	201	168.97	9.6e-06
GO:0032440	2-alkenal reductase [NAD(P)] activity	288	1	16.16	7.1e-05
GO:0005515	protein binding	3136	128	175.93	0.00012
GO:0005507	copper ion binding	351	12	19.69	0.00015
GO:0030248	cellulose binding	26	7	1.46	0.00037
GO:0004713	protein tyrosine kinase activity	210	2	11.78	0.00043
GO:0003972	RNA ligase (ATP) activity	9	1	0.5	0.00099
GO:0003777	microtubule motor activity	150	8	8.42	0.0011
GO:0016162	cellulose 1,4-beta-cellobiosidase activi...	8	3	0.45	0.00114
GO:0004814	arginine-tRNA ligase activity	14	1	0.79	0.00115
GO:0005516	calmodulin binding	143	1	8.02	0.00141

## Sheet: Cellular component
GO.ID	Term	Annotated	Significant	Expected	KS
GO:0009507	chloroplast	2902	2	121.24	4e-22
GO:0005886	plasma membrane	3014	29	125.92	3.1e-15
GO:0016021	integral to membrane	4889	333	204.25	7e-11
GO:0009570	chloroplast stroma	618	0	25.82	4.2e-10
GO:0009941	chloroplast envelope	619	0	25.86	1.4e-07
GO:0005794	Golgi apparatus	1227	48	51.26	4.2e-06
GO:0009535	chloroplast thylakoid membrane	286	0	11.95	1.1e-05
GO:0009506	plasmodesma	753	0	31.46	0.00013
GO:0005802	trans-Golgi network	240	2	10.03	0.00025
GO:0005789	endoplasmic reticulum membrane	482	39	20.14	0.00055
GO:0009536	plastid	3431	2	143.34	0.00069
GO:0048046	apoplast	326	1	13.62	0.00095
GO:0005774	vacuolar membrane	701	17	29.29	0.00139
