# Supplementary material for: Global Transcriptome Analysis Reveals Distinct Aluminum-Tolerance Pathways in the Al-Accumulating Species Hydrangea macrophylla and Marker Identification
Source: PLoS One. 2015 Dec 14;10(12):e0144927. doi: 10.1371/journal.pone.0144927 (PMC4682798; doi:10.1371/journal.pone.0144927)
Supplement: S6 Table — (XLSX) [file pone.0144927.s006.xlsx]

## Sheet: Biology Process
S6 Table. GO analysis and enrichment of leaves under Al stress in Hydrangea
GO.ID	Term	Annotated	Significant	Expected	KS
GO:0009409	response to cold	475	33	9.31	3e-10
GO:0009793	embryo development ending in seed dorman...	507	16	9.93	1.9e-09
GO:0009651	response to salt stress	691	33	13.54	2.7e-09
GO:0046686	response to cadmium ion	590	15	11.56	1.4e-08
GO:0019252	starch biosynthetic process	161	3	3.15	3.7e-07
GO:0009414	response to water deprivation	279	30	5.47	5.2e-07
GO:0042742	defense response to bacterium	328	14	6.43	1.5e-06
GO:0010228	vegetative to reproductive phase transit...	353	12	6.92	2.1e-06
GO:0009416	response to light stimulus	939	58	18.4	3e-06
GO:0010075	regulation of meristem growth	148	33	2.9	4.1e-06
GO:0009737	response to abscisic acid stimulus	445	30	8.72	6.3e-06
GO:0009886	post-embryonic morphogenesis	342	19	6.7	1.2e-05
GO:0009908	flower development	737	42	14.44	1.7e-05
GO:0009744	response to sucrose stimulus	142	13	2.78	1.8e-05
GO:0009813	flavonoid biosynthetic process	143	14	2.8	2.6e-05
GO:0014070	response to organic cyclic compound	497	25	9.74	2.6e-05
GO:0050832	defense response to fungus	223	17	4.37	2.7e-05
GO:0009853	photorespiration	175	4	3.43	3.1e-05
GO:0009627	systemic acquired resistance	256	9	5.02	3.7e-05
GO:0009733	response to auxin stimulus	292	12	5.72	4.6e-05
GO:0006357	regulation of transcription from RNA pol...	820	0	16.07	5.3e-05
GO:0019288	isopentenyl diphosphate biosynthetic pro...	206	1	4.04	5.8e-05
GO:0006952	defense response	1124	65	22.02	6.5e-05
GO:0010363	regulation of plant-type hypersensitive ...	203	14	3.98	7e-05
GO:0009738	abscisic acid mediated signaling pathway	162	16	3.17	7.5e-05
GO:0007018	microtubule-based movement	146	6	2.86	7.6e-05
GO:0048767	root hair elongation	172	19	3.37	8.2e-05
GO:0009630	gravitropism	121	4	2.37	9.4e-05
GO:0010200	response to chitin	179	19	3.51	0.00011
GO:0010027	thylakoid membrane organization	187	2	3.66	0.00011
GO:0009888	tissue development	854	69	16.73	0.00012
GO:0002252	immune effector process	189	9	3.7	0.00013
GO:0000165	MAPK cascade	277	13	5.43	0.00014
GO:0009723	response to ethylene stimulus	191	17	3.74	0.00015
GO:0009611	response to wounding	223	29	4.37	0.00016
GO:0019722	calcium-mediated signaling	66	5	1.29	0.00018
GO:0016117	carotenoid biosynthetic process	113	2	2.21	0.00018
GO:0048366	leaf development	335	20	6.56	0.00019
GO:0009867	jasmonic acid mediated signaling pathway	141	9	2.76	0.00019
GO:0010014	meristem initiation	140	14	2.74	0.00021
GO:0009644	response to high light intensity	178	9	3.49	0.00021
GO:0048481	ovule development	121	5	2.37	0.00022
GO:0009862	systemic acquired resistance, salicylic ...	124	5	2.43	0.00025
GO:0042542	response to hydrogen peroxide	264	11	5.17	0.00027
GO:0009664	plant-type cell wall organization	223	34	4.37	0.00032
GO:0016036	cellular response to phosphate starvatio...	96	4	1.88	0.00035
GO:0009658	chloroplast organization	224	7	4.39	0.00035
GO:0043085	positive regulation of catalytic activit...	368	5	7.21	0.00035
GO:0009755	hormone-mediated signaling pathway	537	45	10.52	0.00046
GO:0010015	root morphogenesis	347	28	6.8	0.00046
GO:0009825	multidimensional cell growth	90	20	1.76	0.00049
GO:0051788	response to misfolded protein	220	3	4.31	0.0005
GO:0009887	organ morphogenesis	396	19	7.76	0.00055
GO:0070646	protein modification by small protein re...	193	7	3.78	0.00059
GO:0006468	protein phosphorylation	1886	45	36.95	0.00059
GO:0048193	Golgi vesicle transport	573	6	11.23	0.00064
GO:0009790	embryo development	590	17	11.56	0.00076
GO:0009965	leaf morphogenesis	171	7	3.35	0.00076
GO:0009617	response to bacterium	460	28	9.01	0.00078
GO:0080167	response to karrikin	119	15	2.33	0.0008
GO:0016051	carbohydrate biosynthetic process	1060	53	20.77	0.00082
GO:0010016	shoot morphogenesis	336	16	6.58	0.00085
GO:0000023	maltose metabolic process	144	2	2.82	0.00086
GO:0009753	response to jasmonic acid stimulus	263	17	5.15	0.00088
GO:0010051	xylem and phloem pattern formation	92	10	1.8	0.0009
GO:0006612	protein targeting to membrane	304	14	5.96	0.00091
GO:0031348	negative regulation of defense response	159	6	3.12	0.00093
GO:2000026	regulation of multicellular organismal d...	620	46	12.15	0.00095
GO:0009624	response to nematode	101	6	1.98	0.00101
GO:0009902	chloroplast relocation	96	0	1.88	0.00106
GO:0019684	photosynthesis, light reaction	243	1	4.76	0.00114
GO:0009932	cell tip growth	218	20	4.27	0.00118
GO:0007020	microtubule nucleation	86	7	1.68	0.0012
GO:0009640	photomorphogenesis	210	4	4.11	0.00122
GO:0045893	positive regulation of transcription, DN...	347	8	6.8	0.00125
GO:1901701	cellular response to oxygen-containing c...	776	44	15.2	0.00128
GO:0010114	response to red light	76	7	1.49	0.00129
GO:0035023	regulation of Rho protein signal transdu...	50	0	0.98	0.0013
GO:0010218	response to far red light	68	7	1.33	0.00131
GO:0048569	post-embryonic organ development	491	31	9.62	0.00138
GO:0030968	endoplasmic reticulum unfolded protein r...	120	5	2.35	0.00139
GO:0009832	plant-type cell wall biogenesis	142	21	2.78	0.00141

## Sheet: Cellular component
GO.ID	Term	Annotated	Significant	Expected	KS
GO:0009507	chloroplast	2902	97	67.19	8.9e-27
GO:0005886	plasma membrane	3014	154	69.79	1.4e-19
GO:0009570	chloroplast stroma	618	15	14.31	2.7e-11
GO:0009941	chloroplast envelope	619	8	14.33	1.6e-08
GO:0009535	chloroplast thylakoid membrane	286	4	6.62	2.9e-06
GO:0009505	plant-type cell wall	207	39	4.79	4.9e-06
GO:0009506	plasmodesma	753	39	17.44	9.3e-06
GO:0005576	extracellular region	1111	119	25.72	1.6e-05
GO:0005802	trans-Golgi network	240	7	5.56	5e-05
GO:0048046	apoplast	326	38	7.55	6.5e-05
GO:0009536	plastid	3431	110	79.44	0.00014
GO:0005829	cytosol	2559	60	59.25	0.00037
GO:0016021	integral to membrane	4889	85	113.2	0.00071
GO:0005774	vacuolar membrane	701	26	16.23	0.00083
GO:0005840	ribosome	1861	39	43.09	0.00088
GO:0009579	thylakoid	480	6	11.11	0.00092
GO:0030686	90S preribosome	53	1	1.23	0.00098
GO:0031012	extracellular matrix	17	8	0.39	0.00106
GO:0005871	kinesin complex	119	4	2.76	0.00134
GO:0005794	Golgi apparatus	1227	42	28.41	0.00205
GO:0043231	intracellular membrane-bounded organelle	15947	327	369.25	0.00271
GO:0019031	viral envelope	19	0	0.44	0.00348
GO:0031969	chloroplast membrane	121	2	2.8	0.00563
GO:0046658	anchored to plasma membrane	60	13	1.39	0.00624
GO:0005874	microtubule	268	18	6.21	0.00679
GO:0080008	Cul4-RING ubiquitin ligase complex	81	0	1.88	0.00686
GO:0009316	3-isopropylmalate dehydratase complex	13	0	0.3	0.00747
GO:0030127	COPII vesicle coat	44	0	1.02	0.00811
GO:0005911	cell-cell junction	760	39	17.6	0.00967
GO:0035267	NuA4 histone acetyltransferase complex	23	0	0.53	0.00984
GO:0030286	dynein complex	46	0	1.07	0.01034
GO:0009337	sulfite reductase complex (NADPH)	12	0	0.28	0.01124
GO:0005739	mitochondrion	3768	54	87.25	0.01235
GO:0005737	cytoplasm	15498	337	358.85	0.01263
GO:0031976	plastid thylakoid	374	6	8.66	0.01285
GO:0009534	chloroplast thylakoid	374	6	8.66	0.01285
GO:0030061	mitochondrial crista	8	0	0.19	0.01302
GO:0097002	mitochondrial inner boundary membrane	8	0	0.19	0.01302
GO:0048471	perinuclear region of cytoplasm	17	0	0.39	0.01342
GO:0005875	microtubule associated complex	220	4	5.09	0.01347
GO:0030964	NADH dehydrogenase complex	66	0	1.53	0.01449
GO:0045271	respiratory chain complex I	66	0	1.53	0.01449

## Sheet: Molecular Function
GO.ID	Term	Annotated	Significant	Expected	KS
GO:0000981	sequence-specific DNA binding RNA polyme...	643	0	11.15	1.2e-06
GO:0016762	xyloglucan:xyloglucosyl transferase acti...	16	10	0.28	6.4e-06
GO:0032440	2-alkenal reductase [NAD(P)] activity	288	21	4.99	8.6e-06
GO:0005515	protein binding	3136	62	54.37	1.9e-05
GO:0005507	copper ion binding	351	13	6.09	4.3e-05
GO:0004713	protein tyrosine kinase activity	210	14	3.64	7.4e-05
GO:0035251	UDP-glucosyltransferase activity	217	16	3.76	0.00025
GO:0003777	microtubule motor activity	150	4	2.6	0.0004
GO:0009922	fatty acid elongase activity	16	7	0.28	0.00054
GO:0005516	calmodulin binding	143	3	2.48	0.00079
GO:0004674	protein serine/threonine kinase activity	1502	38	26.04	0.00122
GO:0042803	protein homodimerization activity	116	3	2.01	0.0013
GO:0003735	structural constituent of ribosome	1353	26	23.46	0.00148
GO:0016706	oxidoreductase activity, acting on paire...	160	8	2.77	0.00174
GO:0016532	superoxide dismutase copper chaperone ac...	6	0	0.1	0.00272
GO:0004814	arginine-tRNA ligase activity	14	0	0.24	0.00288
GO:0005525	GTP binding	912	18	15.81	0.0034
GO:1901363	heterocyclic compound binding	15055	211	261.01	0.00358
GO:0097159	organic cyclic compound binding	15079	211	261.43	0.00364
GO:0003972	RNA ligase (ATP) activity	9	0	0.16	0.00491
GO:0005085	guanyl-nucleotide exchange factor activi...	182	0	3.16	0.00492
GO:0004722	protein serine/threonine phosphatase act...	145	5	2.51	0.005
GO:0031320	hexitol dehydrogenase activity	16	1	0.28	0.0051
GO:0005097	Rab GTPase activator activity	84	0	1.46	0.00528
GO:0008519	ammonium transmembrane transporter activ...	32	0	0.55	0.00564
GO:0008194	UDP-glycosyltransferase activity	405	23	7.02	0.00668
GO:0008495	protoheme IX farnesyltransferase activit...	9	0	0.16	0.00695
GO:0048029	monosaccharide binding	43	1	0.75	0.00712
GO:0016162	cellulose 1,4-beta-cellobiosidase activi...	8	0	0.14	0.00717
GO:0003952	NAD+ synthase (glutamine-hydrolyzing) ac...	7	0	0.12	0.00742
GO:0004057	arginyltransferase activity	9	0	0.16	0.00744
GO:0004783	sulfite reductase (NADPH) activity	13	0	0.23	0.00758
GO:0004683	calmodulin-dependent protein kinase acti...	89	4	1.54	0.00774
GO:0016888	endodeoxyribonuclease activity, producin...	19	0	0.33	0.00805
GO:0047268	galactinol-raffinose galactosyltransfera...	9	1	0.16	0.00825
GO:0016161	beta-amylase activity	14	6	0.24	0.0083
GO:0004553	hydrolase activity, hydrolyzing O-glycos...	866	63	15.01	0.00836
GO:0004871	signal transducer activity	574	8	9.95	0.00903
GO:0000156	phosphorelay response regulator activity	129	1	2.24	0.00904
GO:0016168	chlorophyll binding	28	0	0.49	0.00943
GO:0016837	carbon-oxygen lyase activity, acting on ...	26	6	0.45	0.0096
GO:0008169	C-methyltransferase activity	20	0	0.35	0.01024
GO:0005089	Rho guanyl-nucleotide exchange factor ac...	60	0	1.04	0.01027
GO:0016682	oxidoreductase activity, acting on diphe...	61	10	1.06	0.01121
GO:0035639	purine ribonucleoside triphosphate bindi...	6152	92	106.66	0.01192
GO:0005083	small GTPase regulator activity	330	0	5.72	0.01232
GO:0016830	carbon-carbon lyase activity	368	10	6.38	0.01274
GO:0001883	purine nucleoside binding	6224	93	107.91	0.01292
GO:0032550	purine ribonucleoside binding	6224	93	107.91	0.01292
GO:0016833	oxo-acid-lyase activity	65	4	1.13	0.01328
GO:0031419	cobalamin binding	7	0	0.12	0.01338
GO:0005452	inorganic anion exchanger activity	6	2	0.1	0.01344
GO:0003993	acid phosphatase activity	66	2	1.14	0.01409
