# Supplementary material for: Global Transcriptome Analysis Reveals Distinct Aluminum-Tolerance Pathways in the Al-Accumulating Species Hydrangea macrophylla and Marker Identification
Source: PLoS One. 2015 Dec 14;10(12):e0144927. doi: 10.1371/journal.pone.0144927 (PMC4682798; doi:10.1371/journal.pone.0144927)
Supplement: S7 Table — (XLSX) [file pone.0144927.s007.xlsx]

## Sheet: KEGG-enrichment
S7 Table. KEGG analysis and enrichment of roots under Al stress in Hydrangea
#Kegg_pathway	ko_id	Cluter_frequency	Genome_frequency	P-value	Corrected_P-value
Protein processing in endoplasmic reticulum	ko04141	71 out of 639 11.1111111111111%	850 out of 12952 6.56269302038295%	7.39937e-06	0.000791732
Proteasome	ko03050	37 out of 639 5.79029733959311%	359 out of 12952 2.77177269919704%	1.76056e-05	0.0018838
Glycerophospholipid metabolism	ko00564	26 out of 639 4.06885758998435%	225 out of 12952 1.73718344657196%	4.70521e-05	0.00503457
ABC transporters	ko02010	12 out of 639 1.87793427230047%	75 out of 12952 0.579061148857319%	0.000281761	0.0301484
Endocytosis	ko04144	32 out of 639 5.00782472613459%	360 out of 12952 2.77949351451513%	0.000924632	0.0989356
Regulation of autophagy	ko04140	11 out of 639 1.72143974960876%	78 out of 12952 0.602223594811612%	0.00147766	0.15811
SNARE interactions in vesicular transport	ko04130	10 out of 639 1.56494522691706%	78 out of 12952 0.602223594811612%	0.00484225	0.518121
Ether lipid metabolism	ko00565	10 out of 639 1.56494522691706%	88 out of 12952 0.679431747992588%	0.0112137	1
Tryptophan metabolism	ko00380	20 out of 639 3.12989045383412%	235 out of 12952 1.81439159975293%	0.0124551	1
Ubiquitin mediated proteolysis	ko04120	30 out of 639 4.69483568075117%	409 out of 12952 3.15781346510191%	0.0194935	1
Tyrosine metabolism	ko00350	20 out of 639 3.12989045383412%	255 out of 12952 1.96880790611489%	0.0275284	1
Phagosome	ko04145	25 out of 639 3.91236306729264%	339 out of 12952 2.61735639283508%	0.0293397	1
Basal transcription factors	ko03022	12 out of 639 1.87793427230047%	133 out of 12952 1.02686843730698%	0.0314354	1
Betalain biosynthesis	ko00965	1 out of 639 0.156494522691706%	1 out of 12952 0.00772081531809759%	0.049336	1
Sulfur relay system	ko04122	4 out of 639 0.625978090766823%	35 out of 12952 0.270228536133416%	0.0919745	1
N-Glycan biosynthesis	ko00510	14 out of 639 2.19092331768388%	203 out of 12952 1.56732550957381%	0.129335	1
Valine, leucine and isoleucine degradation	ko00280	24 out of 639 3.75586854460094%	386 out of 12952 2.98023471278567%	0.14434	1
Sulfur metabolism	ko00920	7 out of 639 1.09546165884194%	89 out of 12952 0.687152563310686%	0.149436	1
Carotenoid biosynthesis	ko00906	4 out of 639 0.625978090766823%	43 out of 12952 0.331995058678196%	0.160795	1
Linoleic acid metabolism	ko00591	2 out of 639 0.312989045383412%	15 out of 12952 0.115812229771464%	0.167317	1
Phosphatidylinositol signaling system	ko04070	10 out of 639 1.56494522691706%	146 out of 12952 1.12723903644225%	0.184612	1
Nitrogen metabolism	ko00910	10 out of 639 1.56494522691706%	149 out of 12952 1.15040148239654%	0.201011	1
Alanine, aspartate and glutamate metabolism	ko00250	18 out of 639 2.8169014084507%	298 out of 12952 2.30080296479308%	0.219388	1
Starch and sucrose metabolism	ko00500	16 out of 639 2.50391236306729%	264 out of 12952 2.03829524397776%	0.232195	1
Circadian rhythm - mammal	ko04710	3 out of 639 0.469483568075117%	34 out of 12952 0.262507720815318%	0.234459	1
Selenocompound metabolism	ko00450	6 out of 639 0.938967136150235%	85 out of 12952 0.656269302038295%	0.24193	1
Inositol phosphate metabolism	ko00562	10 out of 639 1.56494522691706%	158 out of 12952 1.21988882025942%	0.253606	1
Steroid biosynthesis	ko00100	8 out of 639 1.25195618153365%	122 out of 12952 0.941939468807906%	0.254451	1
Zeatin biosynthesis	ko00908	2 out of 639 0.312989045383412%	20 out of 12952 0.154416306361952%	0.259133	1
Thiamine metabolism	ko00730	2 out of 639 0.312989045383412%	20 out of 12952 0.154416306361952%	0.259133	1
Fatty acid metabolism	ko00071	22 out of 639 3.44287949921753%	384 out of 12952 2.96479308214948%	0.263574	1
Nicotinate and nicotinamide metabolism	ko00760	4 out of 639 0.625978090766823%	53 out of 12952 0.409203211859172%	0.26482	1
Nucleotide excision repair	ko03420	10 out of 639 1.56494522691706%	163 out of 12952 1.25849289684991%	0.284668	1
Glycosylphosphatidylinositol(GPI)-anchor biosynthesis	ko00563	4 out of 639 0.625978090766823%	55 out of 12952 0.424644842495367%	0.287047	1
Synthesis and degradation of ketone bodies	ko00072	3 out of 639 0.469483568075117%	41 out of 12952 0.316553428042001%	0.329577	1
Caffeine metabolism	ko00232	2 out of 639 0.312989045383412%	24 out of 12952 0.185299567634342%	0.333294	1
mRNA surveillance pathway	ko03015	21 out of 639 3.28638497652582%	386 out of 12952 2.98023471278567%	0.353102	1
Butanoate metabolism	ko00650	12 out of 639 1.87793427230047%	216 out of 12952 1.66769610870908%	0.378334	1
Aminoacyl-tRNA biosynthesis	ko00970	18 out of 639 2.8169014084507%	334 out of 12952 2.5787523162446%	0.383837	1
Taurine and hypotaurine metabolism	ko00430	2 out of 639 0.312989045383412%	27 out of 12952 0.208462013588635%	0.387532	1
Protein export	ko03060	9 out of 639 1.40845070422535%	162 out of 12952 1.25077208153181%	0.406286	1
Fatty acid elongation in mitochondria	ko00062	2 out of 639 0.312989045383412%	29 out of 12952 0.22390364422483%	0.422599	1
Phenylalanine, tyrosine and tryptophan biosynthesis	ko00400	6 out of 639 0.938967136150235%	106 out of 12952 0.818406423718345%	0.425384	1
Lipoic acid metabolism	ko00785	1 out of 639 0.156494522691706%	11 out of 12952 0.0849289684990735%	0.426938	1
Ascorbate and aldarate metabolism	ko00053	8 out of 639 1.25195618153365%	147 out of 12952 1.13495985176035%	0.439941	1
Lysine degradation	ko00310	9 out of 639 1.40845070422535%	169 out of 12952 1.30481778875849%	0.455933	1
Arginine and proline metabolism	ko00330	16 out of 639 2.50391236306729%	310 out of 12952 2.39345274861025%	0.463071	1
Isoquinoline alkaloid biosynthesis	ko00950	3 out of 639 0.469483568075117%	51 out of 12952 0.393761581222977%	0.463892	1
Limonene and pinene degradation	ko00903	4 out of 639 0.625978090766823%	72 out of 12952 0.555898702903027%	0.47788	1
Glycosphingolipid biosynthesis - ganglio series	ko00604	1 out of 639 0.156494522691706%	13 out of 12952 0.100370599135269%	0.482136	1
Propanoate metabolism	ko00640	15 out of 639 2.34741784037559%	294 out of 12952 2.26991970352069%	0.484805	1
Glycolysis / Gluconeogenesis	ko00010	28 out of 639 4.38184663536776%	558 out of 12952 4.30821494749846%	0.491356	1
Peroxisome	ko04146	21 out of 639 3.28638497652582%	420 out of 12952 3.24274243360099%	0.507296	1
Non-homologous end-joining	ko03450	1 out of 639 0.156494522691706%	14 out of 12952 0.108091414453366%	0.507711	1
Tropane, piperidine and pyridine alkaloid biosynthesis	ko00960	3 out of 639 0.469483568075117%	55 out of 12952 0.424644842495367%	0.514435	1
Circadian rhythm - plant	ko04712	2 out of 639 0.312989045383412%	35 out of 12952 0.270228536133416%	0.520957	1
beta-Alanine metabolism	ko00410	11 out of 639 1.72143974960876%	220 out of 12952 1.69857936998147%	0.526034	1
Purine metabolism	ko00230	27 out of 639 4.22535211267606%	551 out of 12952 4.25416924027177%	0.543859	1
alpha-Linolenic acid metabolism	ko00592	3 out of 639 0.469483568075117%	58 out of 12952 0.44780728844966%	0.55062	1
Glycosaminoglycan degradation	ko00531	1 out of 639 0.156494522691706%	16 out of 12952 0.123533045089561%	0.55514	1
Natural killer cell mediated cytotoxicity	ko04650	4 out of 639 0.625978090766823%	81 out of 12952 0.625386040765905%	0.571325	1
Glycosphingolipid biosynthesis - globo series	ko00603	1 out of 639 0.156494522691706%	17 out of 12952 0.131253860407659%	0.577114	1
Histidine metabolism	ko00340	5 out of 639 0.782472613458529%	108 out of 12952 0.83384805435454%	0.621492	1
Glycerolipid metabolism	ko00561	8 out of 639 1.25195618153365%	174 out of 12952 1.34342186534898%	0.631736	1
RNA transport	ko03013	34 out of 639 5.320813771518%	720 out of 12952 5.55898702903027%	0.631987	1
Riboflavin metabolism	ko00740	2 out of 639 0.312989045383412%	43 out of 12952 0.331995058678196%	0.633543	1
Sphingolipid metabolism	ko00600	4 out of 639 0.625978090766823%	88 out of 12952 0.679431747992588%	0.637109	1
DNA replication	ko03030	6 out of 639 0.938967136150235%	133 out of 12952 1.02686843730698%	0.646683	1
Valine, leucine and isoleucine biosynthesis	ko00290	9 out of 639 1.40845070422535%	199 out of 12952 1.53644224830142%	0.65332	1
Mismatch repair	ko03430	4 out of 639 0.625978090766823%	91 out of 12952 0.702594193946881%	0.663208	1
Pyruvate metabolism	ko00620	19 out of 639 2.97339593114241%	417 out of 12952 3.2195799876467%	0.673995	1
Galactose metabolism	ko00052	6 out of 639 0.938967136150235%	139 out of 12952 1.07319332921557%	0.688328	1
Pentose and glucuronate interconversions	ko00040	6 out of 639 0.938967136150235%	140 out of 12952 1.08091414453366%	0.694946	1
Arachidonic acid metabolism	ko00590	2 out of 639 0.312989045383412%	52 out of 12952 0.401482396541075%	0.734266	1
Cyanoamino acid metabolism	ko00460	2 out of 639 0.312989045383412%	52 out of 12952 0.401482396541075%	0.734266	1
Terpenoid backbone biosynthesis	ko00900	5 out of 639 0.782472613458529%	124 out of 12952 0.957381099444101%	0.738568	1
Porphyrin and chlorophyll metabolism	ko00860	4 out of 639 0.625978090766823%	101 out of 12952 0.779802347127857%	0.740734	1
Oxidative phosphorylation	ko00190	34 out of 639 5.320813771518%	759 out of 12952 5.86009882643607%	0.74834	1
RNA polymerase	ko03020	7 out of 639 1.09546165884194%	175 out of 12952 1.35114268066708%	0.766439	1
Homologous recombination	ko03440	3 out of 639 0.469483568075117%	81 out of 12952 0.625386040765905%	0.769631	1
Cysteine and methionine metabolism	ko00270	10 out of 639 1.56494522691706%	244 out of 12952 1.88387893761581%	0.770048	1
Vitamin B6 metabolism	ko00750	1 out of 639 0.156494522691706%	32 out of 12952 0.247066090179123%	0.802303	1
Base excision repair	ko03410	3 out of 639 0.469483568075117%	86 out of 12952 0.663990117356393%	0.803613	1
Glyoxylate and dicarboxylate metabolism	ko00630	8 out of 639 1.25195618153365%	212 out of 12952 1.63681284743669%	0.827318	1
Other glycan degradation	ko00511	1 out of 639 0.156494522691706%	35 out of 12952 0.270228536133416%	0.830211	1
Spliceosome	ko03040	30 out of 639 4.69483568075117%	719 out of 12952 5.55126621371217%	0.855939	1
Amino sugar and nucleotide sugar metabolism	ko00520	11 out of 639 1.72143974960876%	291 out of 12952 2.2467572575664%	0.856217	1
Folate biosynthesis	ko00790	1 out of 639 0.156494522691706%	43 out of 12952 0.331995058678196%	0.886867	1
RNA degradation	ko03018	10 out of 639 1.56494522691706%	287 out of 12952 2.21587399629401%	0.906197	1
Pyrimidine metabolism	ko00240	15 out of 639 2.34741784037559%	407 out of 12952 3.14237183446572%	0.907486	1
Carbon fixation in photosynthetic organisms	ko00710	8 out of 639 1.25195618153365%	241 out of 12952 1.86071649166152%	0.913178	1
Plant-pathogen interaction	ko04626	7 out of 639 1.09546165884194%	216 out of 12952 1.66769610870908%	0.913495	1
Lysine biosynthesis	ko00300	1 out of 639 0.156494522691706%	59 out of 12952 0.455528103767758%	0.949811	1
One carbon pool by folate	ko00670	1 out of 639 0.156494522691706%	60 out of 12952 0.463248919085855%	0.952298	1
Glycine, serine and threonine metabolism	ko00260	6 out of 639 0.938967136150235%	211 out of 12952 1.62909203211859%	0.952305	1
Phenylpropanoid biosynthesis	ko00940	4 out of 639 0.625978090766823%	158 out of 12952 1.21988882025942%	0.956105	1
Phenylalanine metabolism	ko00360	5 out of 639 0.782472613458529%	187 out of 12952 1.44379246448425%	0.957084	1
Pentose phosphate pathway	ko00030	5 out of 639 0.782472613458529%	196 out of 12952 1.51327980234713%	0.967973	1
Glutathione metabolism	ko00480	6 out of 639 0.938967136150235%	233 out of 12952 1.79894996911674%	0.97582	1
Ubiquinone and other terpenoid-quinone biosynthesis	ko00130	1 out of 639 0.156494522691706%	88 out of 12952 0.679431747992588%	0.988527	1
Fructose and mannose metabolism	ko00051	4 out of 639 0.625978090766823%	196 out of 12952 1.51327980234713%	0.988823	1
Pantothenate and CoA biosynthesis	ko00770	1 out of 639 0.156494522691706%	90 out of 12952 0.694873378628783%	0.989638	1
Ribosome biogenesis in eukaryotes	ko03008	8 out of 639 1.25195618153365%	337 out of 12952 2.60191476219889%	0.994581	1
Biosynthesis of unsaturated fatty acids	ko01040	3 out of 639 0.469483568075117%	187 out of 12952 1.44379246448425%	0.995717	1
Citrate cycle (TCA cycle)	ko00020	9 out of 639 1.40845070422535%	390 out of 12952 3.01111797405806%	0.997494	1
Plant hormone signal transduction	ko04075	2 out of 639 0.312989045383412%	179 out of 12952 1.38202594193947%	0.99886	1
Ribosome	ko03010	11 out of 639 1.72143974960876%	1348 out of 12952 10.4076590487956%	1	1

## Sheet: KEGG-Gene
#KEGG_n	639	KEGG_N	12952
#Pathway	ko_ID	Unigene	gene	Unigene_all	gene_all
SNARE interactions in vesicular transport	ko04130	10	78	639	12952	c147989.graph_c0;c150687.graph_c0;c173236.graph_c0;c190076.graph_c0;c190452.graph_c0;c199196.graph_c0;c207451.graph_c2;c209347.graph_c0;c230853.graph_c0;c86393.graph_c0	K08501+K08489+K08495+K08517+K08493+K08486+K08516+K08486+K08495+K08516
Peroxisome	ko04146	21	420	639	12952	c115832.graph_c0;c140156.graph_c0;c145066.graph_c1;c152118.graph_c0;c165780.graph_c0;c167930.graph_c0;c169628.graph_c0;c173088.graph_c0;c184138.graph_c0;c191244.graph_c0;c191512.graph_c0;c195575.graph_c0;c195575.graph_c1;c195885.graph_c0;c199996.graph_c1;c201045.graph_c0;c210441.graph_c0;c218226.graph_c0;c219933.graph_c0;c85566.graph_c0;c88203.graph_c0	K03781+K03781+K05677+K12663+K11517+K13237+K07513+K01640+K13337+K00830+K00232+K03781+K03781+K01897+K04565+K13342+K01897+K12261+K00106+K13341+K13354
Lysine degradation	ko00310	9	169	639	12952	c146592.graph_c0;c165984.graph_c0;c174413.graph_c0;c186582.graph_c0;c188778.graph_c0;c190086.graph_c1;c195151.graph_c0;c209251.graph_c1;c219205.graph_c0	K07511+K00128+K07511+K00128+K00626+K00658+K00626+K00128+K00128
Galactose metabolism	ko00052	6	139	639	12952	c156174.graph_c0;c198635.graph_c0;c198635.graph_c1;c200728.graph_c0;c86836.graph_c0;c88669.graph_c0	K01187+K01835+K01835+K00844+K00844+K01187
Lysine biosynthesis	ko00300	1	59	639	12952	c220908.graph_c0	K00930
Nicotinate and nicotinamide metabolism	ko00760	4	53	639	12952	c156656.graph_c0;c157585.graph_c0;c174091.graph_c0;c86317.graph_c0	K00323+K06210+K06210+K00767
Glycosaminoglycan degradation	ko00531	1	16	639	12952	c93443.graph_c0	K12373
Caffeine metabolism	ko00232	2	24	639	12952	c197423.graph_c0;c219933.graph_c0	K00365+K00106
Glycine, serine and threonine metabolism	ko00260	6	211	639	12952	c169288.graph_c0;c173399.graph_c0;c191244.graph_c0;c191330.graph_c0;c233834.graph_c0;c86414.graph_c0	K01695+K00276+K00830+K00600+K00130+K12235
Endocytosis	ko04144	32	360	639	12952	c101039.graph_c1;c101884.graph_c0;c120636.graph_c0;c155173.graph_c1;c155353.graph_c0;c155943.graph_c0;c163854.graph_c0;c166007.graph_c0;c166648.graph_c0;c178938.graph_c0;c179453.graph_c0;c179997.graph_c0;c180013.graph_c0;c181876.graph_c0;c188728.graph_c0;c189568.graph_c0;c192956.graph_c2;c193858.graph_c0;c195153.graph_c1;c195178.graph_c0;c196660.graph_c0;c197390.graph_c0;c198927.graph_c0;c200283.…	K01115+K12200+K12493+K12189+K01115+K11839+K12489+K12193+K12191+K01115+K12200+K11866+K12471+K12198+K12194+K01115+K12471+K01115+K12489+K01528+K12199+K12200+K01115+K12196+K12486+K01528+K12479+K12195+K12492+K12199+K01115+K12183
Carbon fixation in photosynthetic organisms	ko00710	8	241	639	12952	c159508.graph_c0;c175032.graph_c0;c184479.graph_c1;c205781.graph_c0;c206212.graph_c0;c210474.graph_c1;c231387.graph_c0;c86593.graph_c0	K01807+K00029+K00873+K00813+K00814+K00615+K00813+K00026
Ubiquitin mediated proteolysis	ko04120	30	409	639	12952	c115936.graph_c1;c137751.graph_c0;c145500.graph_c0;c145906.graph_c0;c148688.graph_c0;c153380.graph_c0;c154443.graph_c0;c158842.graph_c0;c167208.graph_c0;c168942.graph_c1;c173090.graph_c0;c173121.graph_c0;c175773.graph_c0;c177088.graph_c0;c182061.graph_c0;c182061.graph_c1;c186567.graph_c0;c187352.graph_c0;c199611.graph_c0;c199930.graph_c1;c215018.graph_c0;c215091.graph_c0;c217664.graph_c0;c220406.…	K10686+K10609+K04554+K10578+K04649+K10575+K10688+K03178+K10575+K03868+K10601+K10590+K03178+K04554+K10592+K10592+K03868+K10576+K06689+K10592+K10576+K03869+K10590+K03347+K10597+K03355+K10599+K10577+K10578+K10597
alpha-Linolenic acid metabolism	ko00592	3	58	639	12952	c161018.graph_c0;c191512.graph_c0;c90201.graph_c1	K14674+K00232+K00454
Starch and sucrose metabolism	ko00500	16	264	639	12952	c145752.graph_c0;c156174.graph_c0;c156854.graph_c0;c163754.graph_c0;c175741.graph_c1;c182868.graph_c0;c187349.graph_c1;c191477.graph_c0;c198635.graph_c0;c198635.graph_c1;c200728.graph_c0;c201003.graph_c2;c201003.graph_c3;c221106.graph_c0;c86836.graph_c0;c88669.graph_c0	K00700+K01187+K01184+K00697+K08679+K01194+K00012+K01087+K01835+K01835+K00844+K00688+K00688+K05349+K00844+K01187
mRNA surveillance pathway	ko03015	21	386	639	12952	c131638.graph_c0;c135487.graph_c0;c142604.graph_c0;c143194.graph_c0;c149500.graph_c0;c164363.graph_c0;c164472.graph_c0;c168648.graph_c0;c179141.graph_c0;c196037.graph_c0;c198181.graph_c0;c201571.graph_c0;c206680.graph_c0;c207179.graph_c0;c213948.graph_c0;c215502.graph_c0;c219643.graph_c0;c223068.graph_c0;c240254.graph_c0;c86219.graph_c0;c89416.graph_c0	K12881+K13114+K11584+K12882+K14327+K13171+K14326+K03265+K13171+K14402+K04382+K03267+K04354+K14325+K14325+K12877+K14376+K06965+K14325+K13171+K14399
RNA transport	ko03013	34	720	639	12952	c119279.graph_c0;c120927.graph_c0;c131638.graph_c0;c135487.graph_c0;c143194.graph_c0;c148300.graph_c0;c149500.graph_c0;c160287.graph_c0;c161744.graph_c0;c162617.graph_c0;c162987.graph_c0;c163506.graph_c0;c164363.graph_c0;c164472.graph_c0;c164555.graph_c0;c174906.graph_c1;c175406.graph_c0;c176686.graph_c0;c177081.graph_c0;c177222.graph_c0;c178235.graph_c0;c179141.graph_c0;c188768.graph_c1;c193288.…	K14306+K14309+K12881+K13114+K12882+K14306+K14327+K03246+K03262+K14317+K14004+K03680+K13171+K14326+K14306+K03254+K03259+K03754+K03113+K14298+K03245+K13171+K14293+K03238+K14306+K14325+K14290+K14325+K12877+K14325+K14306+K14306+K13171+K10577
Sphingolipid metabolism	ko00600	4	88	639	12952	c136514.graph_c0;c145751.graph_c0;c163532.graph_c0;c192225.graph_c0	K04718+K00654+K04712+K04713
Oxidative phosphorylation	ko00190	34	759	639	12952	c163999.graph_c0;c168662.graph_c0;c169282.graph_c0;c170260.graph_c0;c171608.graph_c0;c172514.graph_c0;c174597.graph_c0;c175038.graph_c1;c175516.graph_c0;c175939.graph_c0;c178130.graph_c2;c180929.graph_c0;c183490.graph_c0;c183902.graph_c0;c184639.graph_c0;c186701.graph_c1;c187177.graph_c0;c188564.graph_c0;c188865.graph_c0;c190167.graph_c1;c190844.graph_c0;c191133.graph_c0;c193964.graph_c0;c195062.…	K02148+K02155+K03946+K00416+K03949+K02132+K02149+K02147+K02152+K03939+K03936+K02144+K02154+K03966+K03965+K02151+K02152+K00412+K02151+K02155+K00236+K03953+K03952+K00234+K02137+K03942+K02155+K02145+K02155+K02149+K02258+K02259+K02135+K03950
beta-Alanine metabolism	ko00410	11	220	639	12952	c121973.graph_c0;c146592.graph_c0;c158591.graph_c0;c165984.graph_c0;c173399.graph_c0;c174413.graph_c0;c186582.graph_c0;c208610.graph_c0;c209251.graph_c1;c219205.graph_c0;c93213.graph_c0	K01580+K07511+K05605+K00128+K00276+K07511+K00128+K01580+K00128+K00128+K13524
Mismatch repair	ko03430	4	91	639	12952	c150020.graph_c0;c171963.graph_c0;c195174.graph_c0;c90015.graph_c0	K07466+K10754+K10739+K10756
Cysteine and methionine metabolism	ko00270	10	244	639	12952	c128978.graph_c0;c172652.graph_c0;c180069.graph_c1;c182527.graph_c0;c188781.graph_c0;c190989.graph_c0;c205781.graph_c0;c216562.graph_c0;c220483.graph_c0;c231387.graph_c0	K01761+K00549+K01740+K01760+K01760+K01739+K00813+K01011+K00016+K00813
Plant hormone signal transduction	ko04075	2	179	639	12952	c145807.graph_c0;c175867.graph_c0	K14504+K14490
Phosphatidylinositol signaling system	ko04070	10	146	639	12952	c122766.graph_c0;c149928.graph_c1;c164115.graph_c1;c179318.graph_c0;c180528.graph_c0;c181924.graph_c0;c182002.graph_c0;c184943.graph_c0;c193401.graph_c0;c243573.graph_c0	K00888+K00921+K00921+K00888+K00999+K00981+K05857+K01107+K05857+K00888
Glutathione metabolism	ko00480	6	233	639	12952	c101656.graph_c0;c181154.graph_c0;c186699.graph_c0;c200197.graph_c0;c200538.graph_c0;c217426.graph_c0	K00434+K00799+K00383+K01581+K00799+K01920
Phenylalanine metabolism	ko00360	5	187	639	12952	c173399.graph_c0;c187009.graph_c0;c205781.graph_c0;c219867.graph_c0;c231387.graph_c0	K00276+K03782+K00813+K01904+K00813
Fatty acid elongation in mitochondria	ko00062	2	29	639	12952	c146592.graph_c0;c174413.graph_c0	K07511+K07511
Porphyrin and chlorophyll metabolism	ko00860	4	101	639	12952	c159571.graph_c0;c164596.graph_c0;c205313.graph_c0;c90405.graph_c0	K01885+K01599+K00228+K02259
Citrate cycle (TCA cycle)	ko00020	9	390	639	12952	c163947.graph_c0;c173649.graph_c0;c190086.graph_c1;c190844.graph_c0;c191583.graph_c0;c194648.graph_c0;c195062.graph_c0;c208384.graph_c3;c86593.graph_c0	K00627+K00627+K00658+K00236+K00162+K01900+K00234+K01958+K00026
Tyrosine metabolism	ko00350	20	255	639	12952	c124788.graph_c1;c124788.graph_c2;c146390.graph_c1;c159723.graph_c0;c173149.graph_c1;c173399.graph_c0;c181722.graph_c0;c182054.graph_c0;c183966.graph_c0;c183966.graph_c1;c187591.graph_c0;c191208.graph_c1;c203065.graph_c4;c204757.graph_c1;c204905.graph_c0;c205781.graph_c0;c216931.graph_c0;c231387.graph_c0;c87083.graph_c0;c89410.graph_c0	K13953+K13953+K13953+K13953+K00451+K00276+K00451+K01555+K00135+K00135+K13953+K00121+K13953+K13953+K13953+K00813+K13953+K00813+K00135+K00545
Pentose phosphate pathway	ko00030	5	196	639	12952	c159508.graph_c0;c198635.graph_c0;c198635.graph_c1;c210474.graph_c1;c86154.graph_c0	K01807+K01835+K01835+K00615+K01057
Natural killer cell mediated cytotoxicity	ko04650	4	81	639	12952	c167050.graph_c0;c181066.graph_c0;c194268.graph_c0;c195844.graph_c0	K04392+K04371+K04392+K04371
Ribosome	ko03010	11	1348	639	12952	c138376.graph_c0;c158230.graph_c0;c159700.graph_c0;c182539.graph_c0;c182539.graph_c1;c185131.graph_c0;c194023.graph_c0;c213949.graph_c0;c216238.graph_c0;c235903.graph_c0;c85135.graph_c0	K02870+K02985+K02922+K02885+K02885+K02903+K02998+K02928+K02967+K02932+K02891
RNA degradation	ko03018	10	287	639	12952	c123690.graph_c0;c143483.graph_c0;c154647.graph_c0;c159669.graph_c0;c167119.graph_c0;c177856.graph_c1;c219147.graph_c0;c232204.graph_c0;c237114.graph_c0;c88043.graph_c0	K12603+K12584+K12581+K12619+K12626+K12616+K12572+K12619+K12606+K12620
Phenylalanine, tyrosine and tryptophan biosynthesis	ko00400	6	106	639	12952	c126104.graph_c0;c169288.graph_c0;c205781.graph_c0;c213054.graph_c0;c217369.graph_c0;c231387.graph_c0	K13832+K01695+K00813+K13832+K01736+K00813
Sulfur metabolism	ko00920	7	89	639	12952	c142667.graph_c0;c171502.graph_c0;c182527.graph_c0;c184943.graph_c0;c188781.graph_c0;c190989.graph_c0;c197178.graph_c2	K00392+K00860+K01760+K01107+K01760+K01739+K00387
Pyruvate metabolism	ko00620	19	417	639	12952	c150056.graph_c0;c150056.graph_c1;c163947.graph_c0;c165984.graph_c0;c173649.graph_c0;c175032.graph_c0;c182066.graph_c1;c184447.graph_c0;c184479.graph_c1;c186582.graph_c0;c188778.graph_c0;c191583.graph_c0;c195151.graph_c0;c206201.graph_c0;c208384.graph_c3;c209251.graph_c1;c219205.graph_c0;c220483.graph_c0;c86593.graph_c0	K00102+K00102+K00627+K00128+K00627+K00029+K01649+K01759+K00873+K00128+K00626+K00162+K00626+K01895+K01958+K00128+K00128+K00016+K00026
Arachidonic acid metabolism	ko00590	2	52	639	12952	c161018.graph_c0;c196897.graph_c0	K14674+K01254
Linoleic acid metabolism	ko00591	2	15	639	12952	c161018.graph_c0;c90201.graph_c1	K14674+K00454
Phenylpropanoid biosynthesis	ko00940	4	158	639	12952	c187009.graph_c0;c219867.graph_c0;c221106.graph_c0;c91457.graph_c0	K03782+K01904+K05349+K12355
Pentose and glucuronate interconversions	ko00040	6	140	639	12952	c156854.graph_c0;c165984.graph_c0;c186582.graph_c0;c187349.graph_c1;c209251.graph_c1;c219205.graph_c0	K01184+K00128+K00128+K00012+K00128+K00128
Ubiquinone and other terpenoid-quinone biosynthesis	ko00130	1	88	639	12952	c219867.graph_c0	K01904
Isoquinoline alkaloid biosynthesis	ko00950	3	51	639	12952	c173399.graph_c0;c205781.graph_c0;c231387.graph_c0	K00276+K00813+K00813
Riboflavin metabolism	ko00740	2	43	639	12952	c161094.graph_c0;c206725.graph_c1	K00793+K00794
Ascorbate and aldarate metabolism	ko00053	8	147	639	12952	c101656.graph_c0;c165984.graph_c0;c186080.graph_c0;c186582.graph_c0;c187349.graph_c1;c191501.graph_c1;c209251.graph_c1;c219205.graph_c0	K00434+K00128+K00469+K00128+K00012+K08232+K00128+K00128
Biosynthesis of unsaturated fatty acids	ko01040	3	187	639	12952	c150879.graph_c0;c169628.graph_c0;c191512.graph_c0	K10703+K07513+K00232
Sulfur relay system	ko04122	4	35	639	12952	c155506.graph_c0;c204774.graph_c0;c216562.graph_c0;c85170.graph_c0	K11996+K04487+K01011+K03639
Pantothenate and CoA biosynthesis	ko00770	1	90	639	12952	c182259.graph_c0	K01687
Amino sugar and nucleotide sugar metabolism	ko00520	11	291	639	12952	c160915.graph_c0;c175741.graph_c1;c187349.graph_c1;c198635.graph_c0;c198635.graph_c1;c200728.graph_c0;c214980.graph_c0;c86836.graph_c0;c88241.graph_c0;c88969.graph_c0;c93443.graph_c0	K01836+K08679+K00012+K01835+K01835+K00844+K01183+K00844+K01836+K01836+K12373
Zeatin biosynthesis	ko00908	2	20	639	12952	c211292.graph_c0;c90245.graph_c0	K00279+K00279
Purine metabolism	ko00230	27	551	639	12952	c129152.graph_c0;c149716.graph_c0;c154691.graph_c0;c162819.graph_c0;c167325.graph_c0;c171502.graph_c0;c175822.graph_c0;c176071.graph_c0;c176806.graph_c1;c177164.graph_c0;c177235.graph_c0;c177235.graph_c1;c184479.graph_c1;c184652.graph_c0;c192204.graph_c0;c197423.graph_c0;c198635.graph_c0;c198635.graph_c1;c205233.graph_c0;c210763.graph_c0;c219933.graph_c0;c221751.graph_c0;c226963.graph_c0;c227343.…	K01933+K13987+K01466+K01951+K03006+K00860+K00939+K01923+K03017+K03006+K01952+K01952+K00873+K01514+K03006+K00365+K01835+K01835+K03006+K03006+K00106+K02320+K01510+K01939+K00759+K03012+K13484
Carotenoid biosynthesis	ko00906	4	43	639	12952	c197930.graph_c0;c215853.graph_c0;c221278.graph_c0;c85008.graph_c0	K09838+K09841+K09838+K09838
Glycolysis / Gluconeogenesis	ko00010	28	558	639	12952	c115630.graph_c1;c124788.graph_c1;c124788.graph_c2;c146390.graph_c1;c159723.graph_c0;c163947.graph_c0;c165984.graph_c0;c173649.graph_c0;c184479.graph_c1;c186582.graph_c0;c187240.graph_c1;c187591.graph_c0;c191208.graph_c1;c191583.graph_c0;c198635.graph_c0;c198635.graph_c1;c199716.graph_c1;c200728.graph_c0;c201105.graph_c0;c203065.graph_c4;c204757.graph_c1;c204905.graph_c0;c206201.graph_c0;c209251.…	K01568+K13953+K13953+K13953+K13953+K00627+K00128+K00627+K00873+K00128+K01834+K13953+K00121+K00162+K01835+K01835+K01792+K00844+K01568+K13953+K13953+K13953+K01895+K00128+K13953+K00128+K00016+K00844
Basal transcription factors	ko03022	12	133	639	12952	c116363.graph_c1;c117128.graph_c0;c129055.graph_c0;c138214.graph_c0;c150299.graph_c0;c150299.graph_c1;c162335.graph_c0;c190022.graph_c0;c191582.graph_c0;c205222.graph_c1;c223176.graph_c0;c99842.graph_c1	K03138+K10843+K14535+K03126+K03124+K03124+K03122+K03138+K03124+K03120+K03130+K03125
Glycosylphosphatidylinositol(GPI)-anchor biosynthesis	ko00563	4	55	639	12952	c165077.graph_c0;c180170.graph_c0;c186419.graph_c0;c221026.graph_c0	K05289+K03434+K03434+K05292
N-Glycan biosynthesis	ko00510	14	203	639	12952	c121220.graph_c0;c121729.graph_c1;c150607.graph_c0;c169368.graph_c1;c176561.graph_c1;c177409.graph_c0;c180249.graph_c0;c184696.graph_c0;c195104.graph_c0;c196824.graph_c1;c216152.graph_c0;c224761.graph_c0;c86446.graph_c0;c94073.graph_c0	K03848+K01230+K12668+K12666+K05546+K12670+K01230+K01230+K12666+K07151+K12667+K12669+K12669+K01230
Histidine metabolism	ko00340	5	108	639	12952	c100469.graph_c0;c165984.graph_c0;c186582.graph_c0;c209251.graph_c1;c219205.graph_c0	K00013+K00128+K00128+K00128+K00128
ABC transporters	ko02010	12	75	639	12952	c116421.graph_c0;c145066.graph_c1;c171214.graph_c0;c171214.graph_c1;c188492.graph_c1;c188492.graph_c2;c200548.graph_c1;c205800.graph_c0;c211816.graph_c0;c217878.graph_c0;c218144.graph_c0;c90673.graph_c1	K05658+K05677+K05661+K05663+K05658+K05658+K05643+K05661+K05674+K05658+K05658+K05663
Alanine, aspartate and glutamate metabolism	ko00250	18	298	639	12952	c121973.graph_c0;c127429.graph_c0;c156014.graph_c0;c164817.graph_c0;c183966.graph_c0;c183966.graph_c1;c188531.graph_c0;c191244.graph_c0;c193119.graph_c0;c205781.graph_c0;c206212.graph_c0;c208288.graph_c0;c208610.graph_c0;c218201.graph_c0;c227343.graph_c0;c231387.graph_c0;c87083.graph_c0;c93213.graph_c0	K01580+K01953+K01940+K01755+K00135+K00135+K00264+K00830+K00294+K00813+K00814+K00264+K01580+K00264+K01939+K00813+K00135+K13524
Phagosome	ko04145	25	339	639	12952	c101670.graph_c0;c125883.graph_c0;c149928.graph_c1;c163999.graph_c0;c164115.graph_c1;c167050.graph_c0;c168662.graph_c0;c170718.graph_c0;c174597.graph_c0;c175038.graph_c1;c175516.graph_c0;c180929.graph_c0;c183490.graph_c0;c186701.graph_c1;c187177.graph_c0;c188865.graph_c0;c190076.graph_c0;c190167.graph_c1;c193385.graph_c0;c194268.graph_c0;c194560.graph_c0;c207404.graph_c0;c210021.graph_c0;c215023.…	K08054+K07342+K00921+K02148+K00921+K04392+K02155+K09481+K02149+K02147+K02152+K02144+K02154+K02151+K02152+K02151+K08517+K02155+K07375+K04392+K10413+K02155+K02145+K02155+K02149
Ether lipid metabolism	ko00565	10	88	639	12952	c101039.graph_c1;c154578.graph_c0;c155353.graph_c0;c161018.graph_c0;c178938.graph_c0;c189568.graph_c0;c193858.graph_c0;c198927.graph_c0;c208448.graph_c0;c87003.graph_c0	K01115+K00993+K01115+K14674+K01115+K01115+K01115+K01115+K00993+K01115
Protein export	ko03060	9	162	639	12952	c125883.graph_c0;c139986.graph_c0;c154753.graph_c0;c154753.graph_c1;c158733.graph_c0;c158960.graph_c0;c170718.graph_c0;c191620.graph_c0;c88714.graph_c0	K07342+K03108+K03107+K03107+K03106+K12948+K09481+K09540+K09540
Valine, leucine and isoleucine degradation	ko00280	24	386	639	12952	c116202.graph_c0;c142989.graph_c0;c146592.graph_c0;c157959.graph_c0;c158591.graph_c0;c162272.graph_c0;c165070.graph_c0;c165984.graph_c0;c169628.graph_c0;c173088.graph_c0;c174413.graph_c0;c184745.graph_c0;c185750.graph_c0;c186582.graph_c0;c188778.graph_c0;c194320.graph_c0;c195151.graph_c0;c208714.graph_c2;c209251.graph_c1;c216781.graph_c0;c219205.graph_c0;c86394.graph_c0;c89173.graph_c1;c93213.gra…	K00020+K00167+K07511+K09699+K05605+K00167+K05607+K00128+K07513+K01640+K07511+K01968+K09699+K00128+K00626+K00253+K00626+K01968+K00128+K00253+K00128+K05607+K00166+K13524
Taurine and hypotaurine metabolism	ko00430	2	27	639	12952	c121973.graph_c0;c208610.graph_c0	K01580+K01580
Protein processing in endoplasmic reticulum	ko04141	71	850	639	12952	c101106.graph_c0;c101670.graph_c0;c119286.graph_c0;c121729.graph_c1;c125883.graph_c0;c128997.graph_c1;c145500.graph_c0;c145722.graph_c0;c145906.graph_c0;c150607.graph_c0;c153380.graph_c0;c153611.graph_c0;c153890.graph_c0;c162987.graph_c0;c167208.graph_c0;c168942.graph_c1;c169103.graph_c0;c169368.graph_c1;c170718.graph_c0;c171538.graph_c0;c171892.graph_c0;c173090.graph_c0;c176561.graph_c1;c177088.…	K01456+K08054+K14018+K01230+K07342+K09486+K04554+K10088+K10578+K12668+K10575+K14018+K14007+K14004+K10575+K03868+K14006+K12666+K09481+K14006+K14012+K10601+K05546+K04554+K12670+K09584+K10839+K09584+K09503+K09584+K01230+K13993+K01230+K03868+K01456+K09540+K14016+K14005+K12666+K08288+K01456+K10839+K07151+K04523+K14006+K06689+K04523+K13525+K14007+K09487+K01456+K13525+K12667+K13989+K13989+K14005+K03347+…
RNA polymerase	ko03020	7	175	639	12952	c167325.graph_c0;c176806.graph_c1;c177164.graph_c0;c192204.graph_c0;c205233.graph_c0;c210763.graph_c0;c90086.graph_c0	K03006+K03017+K03006+K03006+K03006+K03006+K03012
Spliceosome	ko03040	30	719	639	12952	c110983.graph_c0;c129116.graph_c0;c129300.graph_c0;c129300.graph_c1;c131380.graph_c0;c131638.graph_c0;c139374.graph_c0;c143194.graph_c0;c145914.graph_c0;c154547.graph_c0;c157390.graph_c0;c164156.graph_c1;c164418.graph_c0;c166044.graph_c0;c166794.graph_c0;c167119.graph_c0;c173304.graph_c1;c174906.graph_c0;c175466.graph_c0;c178061.graph_c0;c186170.graph_c1;c187294.graph_c0;c200329.graph_c0;c208902.…	K12822+K12865+K12849+K12837+K12811+K12881+K11984+K12882+K11984+K11097+K12837+K12858+K12849+K12867+K11099+K12626+K12830+K12896+K11086+K11098+K12856+K12845+K12858+K12811+K12877+K12860+K12816+K12839+K10599+K12811
Betalain biosynthesis	ko00965	1	1	639	12952	c89410.graph_c0	K00545
Circadian rhythm - plant	ko04712	2	35	639	12952	c173321.graph_c0;c187069.graph_c0	K03115+K03115
Tropane, piperidine and pyridine alkaloid biosynthesis	ko00960	3	55	639	12952	c173399.graph_c0;c205781.graph_c0;c231387.graph_c0	K00276+K00813+K00813
Fructose and mannose metabolism	ko00051	4	196	639	12952	c175730.graph_c0;c200728.graph_c0;c201168.graph_c0;c86836.graph_c0	K00008+K00844+K01103+K00844
Glycerophospholipid metabolism	ko00564	26	225	639	12952	c101039.graph_c1;c101354.graph_c0;c110070.graph_c1;c124838.graph_c0;c154578.graph_c0;c155353.graph_c0;c161018.graph_c0;c170515.graph_c1;c171899.graph_c1;c178864.graph_c1;c178938.graph_c0;c180528.graph_c0;c181924.graph_c0;c189568.graph_c0;c193084.graph_c0;c193106.graph_c0;c193858.graph_c0;c197058.graph_c0;c198927.graph_c0;c201257.graph_c0;c208448.graph_c0;c222202.graph_c0;c228496.graph_c0;c86641.g…	K01115+K00866+K01613+K01613+K00993+K01115+K14674+K06130+K00111+K01613+K01115+K00999+K00981+K01115+K13513+K00894+K01115+K00968+K01115+K06130+K00993+K00967+K01613+K13511+K01115+K14676
Butanoate metabolism	ko00650	12	216	639	12952	c121973.graph_c0;c146592.graph_c0;c173088.graph_c0;c174413.graph_c0;c183966.graph_c0;c183966.graph_c1;c188778.graph_c0;c191583.graph_c0;c195151.graph_c0;c208610.graph_c0;c87083.graph_c0;c93213.graph_c0	K01580+K07511+K01640+K07511+K00135+K00135+K00626+K00162+K00626+K01580+K00135+K13524
Glycosphingolipid biosynthesis - globo series	ko00603	1	17	639	12952	c93443.graph_c0	K12373
Nucleotide excision repair	ko03420	10	163	639	12952	c117128.graph_c0;c137751.graph_c0;c150020.graph_c0;c168942.graph_c1;c171963.graph_c0;c177866.graph_c1;c186567.graph_c0;c195174.graph_c0;c196227.graph_c1;c90015.graph_c0	K10843+K10609+K07466+K03868+K10754+K10839+K03868+K10739+K10839+K10756
Arginine and proline metabolism	ko00330	16	310	639	12952	c155280.graph_c0;c156014.graph_c0;c164817.graph_c0;c164883.graph_c0;c165984.graph_c0;c186582.graph_c0;c193119.graph_c0;c200197.graph_c0;c205781.graph_c0;c206701.graph_c0;c209251.graph_c1;c219205.graph_c0;c220908.graph_c0;c226202.graph_c0;c231387.graph_c0;c90212.graph_c0	K00286+K01940+K01755+K00286+K00128+K00128+K00294+K01581+K00813+K00819+K00128+K00128+K00930+K00620+K00813+K01438
Glycerolipid metabolism	ko00561	8	174	639	12952	c161018.graph_c0;c165984.graph_c0;c176630.graph_c0;c186582.graph_c0;c193084.graph_c0;c206685.graph_c0;c209251.graph_c1;c219205.graph_c0	K14674+K00128+K00864+K00128+K13513+K00864+K00128+K00128
Homologous recombination	ko03440	3	81	639	12952	c137928.graph_c0;c150020.graph_c0;c195174.graph_c0	K10881+K07466+K10739
Proteasome	ko03050	37	359	639	12952	c116877.graph_c0;c137928.graph_c0;c143201.graph_c0;c143957.graph_c0;c151742.graph_c0;c157782.graph_c0;c169335.graph_c0;c171331.graph_c0;c173405.graph_c1;c173405.graph_c2;c180954.graph_c0;c180954.graph_c1;c182208.graph_c0;c183436.graph_c0;c183681.graph_c0;c185318.graph_c0;c186907.graph_c0;c187841.graph_c0;c189317.graph_c0;c191209.graph_c0;c192002.graph_c0;c192701.graph_c0;c193404.graph_c0;c193909.…	K02736+K10881+K03035+K03061+K02738+K03064+K03065+K02736+K03032+K03032+K03030+K03030+K02731+K02734+K03031+K02731+K03039+K03064+K03028+K02725+K03029+K06699+K02738+K03064+K02726+K03065+K03033+K06699+K02730+K02732+K02729+K03063+K02725+K03036+K03033+K03032+K03065
Pyrimidine metabolism	ko00240	15	407	639	12952	c155124.graph_c0;c167325.graph_c0;c175029.graph_c0;c176806.graph_c1;c177164.graph_c0;c192204.graph_c0;c196530.graph_c0;c205233.graph_c0;c210763.graph_c0;c221751.graph_c0;c226963.graph_c0;c229187.graph_c0;c84958.graph_c0;c90086.graph_c0;c93504.graph_c0	K00943+K03006+K13800+K03017+K03006+K03006+K00876+K03006+K03006+K02320+K01510+K00876+K00944+K03012+K00761
Nitrogen metabolism	ko00910	10	149	639	12952	c127429.graph_c0;c141983.graph_c0;c165994.graph_c0;c182527.graph_c0;c188531.graph_c0;c188781.graph_c0;c202638.graph_c0;c208288.graph_c0;c216133.graph_c0;c218201.graph_c0	K01953+K01673+K01725+K01760+K00264+K01760+K01674+K00264+K01455+K00264
Synthesis and degradation of ketone bodies	ko00072	3	41	639	12952	c173088.graph_c0;c188778.graph_c0;c195151.graph_c0	K01640+K00626+K00626
Valine, leucine and isoleucine biosynthesis	ko00290	9	199	639	12952	c132879.graph_c0;c164352.graph_c0;c168444.graph_c0;c182066.graph_c1;c182259.graph_c0;c191583.graph_c0;c193265.graph_c0;c195341.graph_c0;c208017.graph_c0	K01702+K01870+K01870+K01649+K01687+K00162+K01702+K01873+K01869
Regulation of autophagy	ko04140	11	78	639	12952	c116195.graph_c0;c116195.graph_c1;c153087.graph_c0;c183274.graph_c0;c192883.graph_c0;c197243.graph_c0;c216978.graph_c0;c217741.graph_c0;c220176.graph_c0;c220960.graph_c0;c233966.graph_c0	K08337+K08337+K08342+K08343+K08343+K08337+K08342+K08332+K08332+K08334+K08339
Non-homologous end-joining	ko03450	1	14	639	12952	c223365.graph_c0	K10777
Selenocompound metabolism	ko00450	6	85	639	12952	c128978.graph_c0;c172652.graph_c0;c182527.graph_c0;c188781.graph_c0;c190989.graph_c0;c197039.graph_c0	K01761+K00549+K01760+K01760+K01739+K01874
Ribosome biogenesis in eukaryotes	ko03008	8	337	639	12952	c129055.graph_c0;c159669.graph_c0;c173321.graph_c0;c185344.graph_c0;c187069.graph_c0;c187294.graph_c0;c208538.graph_c0;c232204.graph_c0	K14535+K12619+K03115+K14561+K03115+K12845+K14290+K12619
Fatty acid metabolism	ko00071	22	384	639	12952	c124788.graph_c1;c124788.graph_c2;c146390.graph_c1;c146592.graph_c0;c159723.graph_c0;c165984.graph_c0;c169628.graph_c0;c174413.graph_c0;c186582.graph_c0;c187591.graph_c0;c188778.graph_c0;c191208.graph_c1;c191512.graph_c0;c195151.graph_c0;c195885.graph_c0;c203065.graph_c4;c204757.graph_c1;c204905.graph_c0;c209251.graph_c1;c210441.graph_c0;c216931.graph_c0;c219205.graph_c0	K13953+K13953+K13953+K07511+K13953+K00128+K07513+K07511+K00128+K13953+K00626+K00121+K00232+K00626+K01897+K13953+K13953+K13953+K00128+K01897+K13953+K00128
Cyanoamino acid metabolism	ko00460	2	52	639	12952	c191330.graph_c0;c221106.graph_c0	K00600+K05349
Propanoate metabolism	ko00640	15	294	639	12952	c123885.graph_c0;c146592.graph_c0;c158591.graph_c0;c165984.graph_c0;c174413.graph_c0;c179569.graph_c0;c186582.graph_c0;c188778.graph_c0;c194648.graph_c0;c195151.graph_c0;c206201.graph_c0;c209251.graph_c1;c219205.graph_c0;c220483.graph_c0;c93213.graph_c0	K01908+K07511+K05605+K00128+K07511+K01908+K00128+K00626+K01900+K00626+K01895+K00128+K00128+K00016+K13524
Inositol phosphate metabolism	ko00562	10	158	639	12952	c122766.graph_c0;c149928.graph_c1;c164115.graph_c1;c179318.graph_c0;c180528.graph_c0;c182002.graph_c0;c184943.graph_c0;c186080.graph_c0;c193401.graph_c0;c243573.graph_c0	K00888+K00921+K00921+K00888+K00999+K05857+K01107+K00469+K05857+K00888
Folate biosynthesis	ko00790	1	43	639	12952	c202198.graph_c1	K01077
Thiamine metabolism	ko00730	2	20	639	12952	c177208.graph_c0;c204774.graph_c0	K00949+K04487
Base excision repair	ko03410	3	86	639	12952	c156166.graph_c0;c201955.graph_c0;c99274.graph_c0	K10772+K10798+K03648
One carbon pool by folate	ko00670	1	60	639	12952	c191330.graph_c0	K00600
Other glycan degradation	ko00511	1	35	639	12952	c93443.graph_c0	K12373
Lipoic acid metabolism	ko00785	1	11	639	12952	c88025.graph_c0	K03644
Vitamin B6 metabolism	ko00750	1	32	639	12952	c155012.graph_c0	K00868
Circadian rhythm - mammal	ko04710	3	34	639	12952	c168942.graph_c1;c186567.graph_c0;c220406.graph_c0	K03868+K03868+K03347
Plant-pathogen interaction	ko04626	7	216	639	12952	c127753.graph_c0;c169274.graph_c0;c176630.graph_c0;c181066.graph_c0;c183742.graph_c0;c206685.graph_c0;c210630.graph_c0	K13448+K13412+K00864+K04371+K13447+K00864+K09487
Glycosphingolipid biosynthesis - ganglio series	ko00604	1	13	639	12952	c93443.graph_c0	K12373
Steroid biosynthesis	ko00100	8	122	639	12952	c147327.graph_c0;c161018.graph_c0;c175859.graph_c0;c176635.graph_c0;c185163.graph_c0;c189446.graph_c0;c202767.graph_c0;c216533.graph_c0	K00222+K14674+K00511+K01824+K00227+K09828+K07750+K00559
Limonene and pinene degradation	ko00903	4	72	639	12952	c165984.graph_c0;c186582.graph_c0;c209251.graph_c1;c219205.graph_c0	K00128+K00128+K00128+K00128
Glyoxylate and dicarboxylate metabolism	ko00630	8	212	639	12952	c165780.graph_c0;c171402.graph_c1;c188778.graph_c0;c195151.graph_c0;c198464.graph_c0;c201556.graph_c0;c216133.graph_c0;c86593.graph_c0	K11517+K01637+K00626+K00626+K00122+K01637+K01455+K00026
DNA replication	ko03030	6	133	639	12952	c150020.graph_c0;c171963.graph_c0;c195174.graph_c0;c221751.graph_c0;c231914.graph_c0;c90015.graph_c0	K07466+K10754+K10739+K02320+K02212+K10756
Aminoacyl-tRNA biosynthesis	ko00970	18	334	639	12952	c121371.graph_c0;c154957.graph_c0;c156992.graph_c0;c159571.graph_c0;c164352.graph_c0;c168150.graph_c0;c168444.graph_c0;c174543.graph_c1;c176650.graph_c0;c182311.graph_c0;c186237.graph_c0;c189975.graph_c0;c191107.graph_c0;c195223.graph_c0;c195341.graph_c0;c197039.graph_c0;c208017.graph_c0;c91308.graph_c0	K01889+K01868+K01892+K01885+K01870+K01889+K01870+K01875+K01867+K04567+K01887+K01893+K01876+K01886+K01873+K01874+K01869+K01876
Tryptophan metabolism	ko00380	20	235	639	12952	c115832.graph_c0;c140156.graph_c0;c142512.graph_c0;c146592.graph_c0;c147897.graph_c0;c147897.graph_c1;c160251.graph_c1;c165984.graph_c0;c174413.graph_c0;c176650.graph_c0;c186582.graph_c0;c187009.graph_c0;c187829.graph_c0;c188778.graph_c0;c195151.graph_c0;c195575.graph_c0;c195575.graph_c1;c209251.graph_c1;c219205.graph_c0;c86843.graph_c0	K03781+K03781+K11816+K07511+K01556+K01556+K00452+K00128+K07511+K01867+K00128+K03782+K01556+K00626+K00626+K03781+K03781+K00128+K00128+K00463
Terpenoid backbone biosynthesis	ko00900	5	124	639	12952	c128937.graph_c0;c188778.graph_c0;c194215.graph_c0;c195151.graph_c0;c93060.graph_c0	K05356+K00626+K11778+K00626+K01597
