# Supplementary material for: Global Transcriptome Analysis Reveals Distinct Aluminum-Tolerance Pathways in the Al-Accumulating Species Hydrangea macrophylla and Marker Identification
Source: PLoS One. 2015 Dec 14;10(12):e0144927. doi: 10.1371/journal.pone.0144927 (PMC4682798; doi:10.1371/journal.pone.0144927)
Supplement: S8 Table — (XLSX) [file pone.0144927.s008.xlsx]

## Sheet: Leaf-KEGG-erichment
S8 Table. KEGG analysis and enrichment of leaves under Al stress in Hydrangea
#Kegg_pathway	ko_id	Cluter_frequency	Genome_frequency	P-value	Corrected_P-value
Plant hormone signal transduction	ko04075	16 out of 155 10.3225806451613%	179 out of 12952 1.38202594193947%	4.04608e-10	2.79179e-08
Ribosome	ko03010	34 out of 155 21.9354838709677%	1348 out of 12952 10.4076590487956%	1.88841e-05	0.001303
Pentose and glucuronate interconversions	ko00040	9 out of 155 5.80645161290323%	140 out of 12952 1.08091414453366%	4.60085e-05	0.00317459
Plant-pathogen interaction	ko04626	9 out of 155 5.80645161290323%	216 out of 12952 1.66769610870908%	0.00116029	0.08006
Starch and sucrose metabolism	ko00500	10 out of 155 6.45161290322581%	264 out of 12952 2.03829524397776%	0.00128505	0.0886683
Phagosome	ko04145	10 out of 155 6.45161290322581%	339 out of 12952 2.61735639283508%	0.00762407	0.526061
Phenylalanine, tyrosine and tryptophan biosynthesis	ko00400	5 out of 155 3.2258064516129%	106 out of 12952 0.818406423718345%	0.00885641	0.611092
Carotenoid biosynthesis	ko00906	3 out of 155 1.93548387096774%	43 out of 12952 0.331995058678196%	0.0146224	1
Flavonoid biosynthesis	ko00941	2 out of 155 1.29032258064516%	25 out of 12952 0.19302038295244%	0.0356593	1
Glyoxylate and dicarboxylate metabolism	ko00630	6 out of 155 3.87096774193548%	212 out of 12952 1.63681284743669%	0.0421261	1
Galactose metabolism	ko00052	4 out of 155 2.58064516129032%	139 out of 12952 1.07319332921557%	0.0855708	1
Phenylpropanoid biosynthesis	ko00940	4 out of 155 2.58064516129032%	158 out of 12952 1.21988882025942%	0.121419	1
Isoquinoline alkaloid biosynthesis	ko00950	2 out of 155 1.29032258064516%	51 out of 12952 0.393761581222977%	0.124264	1
Phenylalanine metabolism	ko00360	4 out of 155 2.58064516129032%	187 out of 12952 1.44379246448425%	0.186094	1
Ubiquinone and other terpenoid-quinone biosynthesis	ko00130	2 out of 155 1.29032258064516%	88 out of 12952 0.679431747992588%	0.283938	1
Sphingolipid metabolism	ko00600	2 out of 155 1.29032258064516%	88 out of 12952 0.679431747992588%	0.283938	1
Cysteine and methionine metabolism	ko00270	4 out of 155 2.58064516129032%	244 out of 12952 1.88387893761581%	0.334539	1
Porphyrin and chlorophyll metabolism	ko00860	2 out of 155 1.29032258064516%	101 out of 12952 0.779802347127857%	0.341242	1
Circadian rhythm - plant	ko04712	1 out of 155 0.645161290322581%	35 out of 12952 0.270228536133416%	0.344225	1
Glycerolipid metabolism	ko00561	3 out of 155 1.93548387096774%	174 out of 12952 1.34342186534898%	0.345846	1
Tyrosine metabolism	ko00350	4 out of 155 2.58064516129032%	255 out of 12952 1.96880790611489%	0.364488	1
Steroid biosynthesis	ko00100	2 out of 155 1.29032258064516%	122 out of 12952 0.941939468807906%	0.430363	1
Arachidonic acid metabolism	ko00590	1 out of 155 0.645161290322581%	52 out of 12952 0.401482396541075%	0.465965	1
Tropane, piperidine and pyridine alkaloid biosynthesis	ko00960	1 out of 155 0.645161290322581%	55 out of 12952 0.424644842495367%	0.484987	1
Glycerophospholipid metabolism	ko00564	3 out of 155 1.93548387096774%	225 out of 12952 1.73718344657196%	0.507066	1
Lysine biosynthesis	ko00300	1 out of 155 0.645161290322581%	59 out of 12952 0.455528103767758%	0.509305	1
Nitrogen metabolism	ko00910	2 out of 155 1.29032258064516%	149 out of 12952 1.15040148239654%	0.534882	1
ABC transporters	ko02010	1 out of 155 0.645161290322581%	75 out of 12952 0.579061148857319%	0.595686	1
Lysine degradation	ko00310	2 out of 155 1.29032258064516%	169 out of 12952 1.30481778875849%	0.603475	1
Natural killer cell mediated cytotoxicity	ko04650	1 out of 155 0.645161290322581%	81 out of 12952 0.625386040765905%	0.624027	1
Homologous recombination	ko03440	1 out of 155 0.645161290322581%	81 out of 12952 0.625386040765905%	0.624027	1
Sulfur metabolism	ko00920	1 out of 155 0.645161290322581%	89 out of 12952 0.687152563310686%	0.658767	1
Pantothenate and CoA biosynthesis	ko00770	1 out of 155 0.645161290322581%	90 out of 12952 0.694873378628783%	0.662879	1
Fructose and mannose metabolism	ko00051	2 out of 155 1.29032258064516%	196 out of 12952 1.51327980234713%	0.683635	1
Alanine, aspartate and glutamate metabolism	ko00250	3 out of 155 1.93548387096774%	298 out of 12952 2.30080296479308%	0.69619	1
Arginine and proline metabolism	ko00330	3 out of 155 1.93548387096774%	310 out of 12952 2.39345274861025%	0.721439	1
Glycine, serine and threonine metabolism	ko00260	2 out of 155 1.29032258064516%	211 out of 12952 1.62909203211859%	0.722186	1
Histidine metabolism	ko00340	1 out of 155 0.645161290322581%	108 out of 12952 0.83384805435454%	0.729016	1
Glutathione metabolism	ko00480	2 out of 155 1.29032258064516%	233 out of 12952 1.79894996911674%	0.771546	1
Tryptophan metabolism	ko00380	2 out of 155 1.29032258064516%	235 out of 12952 1.81439159975293%	0.775635	1
Carbon fixation in photosynthetic organisms	ko00710	2 out of 155 1.29032258064516%	241 out of 12952 1.86071649166152%	0.787521	1
DNA replication	ko03030	1 out of 155 0.645161290322581%	133 out of 12952 1.02686843730698%	0.800015	1
Basal transcription factors	ko03022	1 out of 155 0.645161290322581%	133 out of 12952 1.02686843730698%	0.800015	1
Phosphatidylinositol signaling system	ko04070	1 out of 155 0.645161290322581%	146 out of 12952 1.12723903644225%	0.82928	1
Ascorbate and aldarate metabolism	ko00053	1 out of 155 0.645161290322581%	147 out of 12952 1.13495985176035%	0.831347	1
Inositol phosphate metabolism	ko00562	1 out of 155 0.645161290322581%	158 out of 12952 1.21988882025942%	0.8525	1
Protein export	ko03060	1 out of 155 0.645161290322581%	162 out of 12952 1.25077208153181%	0.85952	1
RNA degradation	ko03018	2 out of 155 1.29032258064516%	287 out of 12952 2.21587399629401%	0.861642	1
Amino sugar and nucleotide sugar metabolism	ko00520	2 out of 155 1.29032258064516%	291 out of 12952 2.2467572575664%	0.866826	1
Peroxisome	ko04146	3 out of 155 1.93548387096774%	420 out of 12952 3.24274243360099%	0.883122	1
Biosynthesis of unsaturated fatty acids	ko01040	1 out of 155 0.645161290322581%	187 out of 12952 1.44379246448425%	0.89646	1
Glycolysis / Gluconeogenesis	ko00010	4 out of 155 2.58064516129032%	558 out of 12952 4.30821494749846%	0.906142	1
Pentose phosphate pathway	ko00030	1 out of 155 0.645161290322581%	196 out of 12952 1.51327980234713%	0.907244	1
Valine, leucine and isoleucine biosynthesis	ko00290	1 out of 155 0.645161290322581%	199 out of 12952 1.53644224830142%	0.910585	1
N-Glycan biosynthesis	ko00510	1 out of 155 0.645161290322581%	203 out of 12952 1.56732550957381%	0.914854	1
beta-Alanine metabolism	ko00410	1 out of 155 0.645161290322581%	220 out of 12952 1.69857936998147%	0.930849	1
Pyrimidine metabolism	ko00240	2 out of 155 1.29032258064516%	407 out of 12952 3.14237183446572%	0.958086	1
Protein processing in endoplasmic reticulum	ko04141	5 out of 155 3.2258064516129%	850 out of 12952 6.56269302038295%	0.977811	1
Aminoacyl-tRNA biosynthesis	ko00970	1 out of 155 0.645161290322581%	334 out of 12952 2.5787523162446%	0.982992	1
Endocytosis	ko04144	1 out of 155 0.645161290322581%	360 out of 12952 2.77949351451513%	0.987671	1
Purine metabolism	ko00230	2 out of 155 1.29032258064516%	551 out of 12952 4.25416924027177%	0.990936	1
mRNA surveillance pathway	ko03015	1 out of 155 0.645161290322581%	386 out of 12952 2.98023471278567%	0.991068	1
Valine, leucine and isoleucine degradation	ko00280	1 out of 155 0.645161290322581%	386 out of 12952 2.98023471278567%	0.991068	1
Citrate cycle (TCA cycle)	ko00020	1 out of 155 0.645161290322581%	390 out of 12952 3.01111797405806%	0.991501	1
Ubiquitin mediated proteolysis	ko04120	1 out of 155 0.645161290322581%	409 out of 12952 3.15781346510191%	0.993288	1
Pyruvate metabolism	ko00620	1 out of 155 0.645161290322581%	417 out of 12952 3.2195799876467%	0.993924	1
Oxidative phosphorylation	ko00190	3 out of 155 1.93548387096774%	759 out of 12952 5.86009882643607%	0.995276	1
Spliceosome	ko03040	2 out of 155 1.29032258064516%	719 out of 12952 5.55126621371217%	0.998615	1
RNA transport	ko03013	1 out of 155 0.645161290322581%	720 out of 12952 5.55898702903027%	0.999866	1

## Sheet: KEGG-Genes
#KEGG_n	155	KEGG_N	12952
#Pathway	ko_ID	Unigene	gene	Unigene_all	gene_all
Protein processing in endoplasmic reticulum	ko04141	5	850	155	12952	c192137.graph_c0;c192499.graph_c0;c209346.graph_c2;c210059.graph_c0;c211043.graph_c0	K03283+K08057+K09490+K13993+K10666
Oxidative phosphorylation	ko00190	3	759	155	12952	c148501.graph_c0;c204384.graph_c0;c85314.graph_c0	K02261+K03885+K00412
Aminoacyl-tRNA biosynthesis	ko00970	1	334	155	12952	c208251.graph_c0	K01893
Pyrimidine metabolism	ko00240	2	407	155	12952	c193866.graph_c0;c92013.graph_c0	K00940+K01489
RNA degradation	ko03018	2	287	155	12952	c173110.graph_c0;c188536.graph_c0	K13126+K01689
beta-Alanine metabolism	ko00410	1	220	155	12952	c137732.graph_c0	K00797
Isoquinoline alkaloid biosynthesis	ko00950	2	51	155	12952	c150981.graph_c0;c194813.graph_c0	K00422+K00815
mRNA surveillance pathway	ko03015	1	386	155	12952	c173110.graph_c0	K13126
Natural killer cell mediated cytotoxicity	ko04650	1	81	155	12952	c212999.graph_c0	K04392
Cysteine and methionine metabolism	ko00270	4	244	155	12952	c137732.graph_c0;c194813.graph_c0;c197176.graph_c0;c206079.graph_c0	K00797+K00815+K00640+K01251
Pantothenate and CoA biosynthesis	ko00770	1	90	155	12952	c183823.graph_c1	K00826
Protein export	ko03060	1	162	155	12952	c209346.graph_c2	K09490
Porphyrin and chlorophyll metabolism	ko00860	2	101	155	12952	c177960.graph_c0;c199783.graph_c0	K00522+K00522
Phenylalanine metabolism	ko00360	4	187	155	12952	c182637.graph_c0;c194813.graph_c0;c195206.graph_c0;c207433.graph_c0	K00430+K00815+K00430+K01904
Plant hormone signal transduction	ko04075	16	179	155	12952	c125608.graph_c0;c155591.graph_c0;c160035.graph_c0;c164554.graph_c0;c164881.graph_c1;c183378.graph_c0;c185366.graph_c0;c185380.graph_c1;c188896.graph_c0;c191802.graph_c0;c201007.graph_c0;c201166.graph_c0;c203680.graph_c1;c203680.graph_c4;c209756.graph_c0;c92571.graph_c0	K14488+K14497+K14509+K14504+K14497+K14497+K14432+K14497+K14497+K13946+K14497+K14488+K13422+K13422+K14487+K13464
Pyruvate metabolism	ko00620	1	417	155	12952	c205150.graph_c2	K01638
Carbon fixation in photosynthetic organisms	ko00710	2	241	155	12952	c173608.graph_c1;c195672.graph_c0	K01602+K01602
Spliceosome	ko03040	2	719	155	12952	c192137.graph_c0;c204716.graph_c0	K03283+K12827
Phenylalanine, tyrosine and tryptophan biosynthesis	ko00400	5	106	155	12952	c164926.graph_c0;c173199.graph_c0;c194813.graph_c0;c200438.graph_c0;c210281.graph_c0	K01657+K01657+K00815+K01626+K00891
Amino sugar and nucleotide sugar metabolism	ko00520	2	291	155	12952	c178651.graph_c0;c193705.graph_c0	K01183+K00844
Lysine biosynthesis	ko00300	1	59	155	12952	c201480.graph_c1	K14157
Fructose and mannose metabolism	ko00051	2	196	155	12952	c193705.graph_c0;c202859.graph_c0	K00844+K00850
Sphingolipid metabolism	ko00600	2	88	155	12952	c178844.graph_c0;c195792.graph_c0	K04712+K01634
Glycerophospholipid metabolism	ko00564	3	225	155	12952	c207953.graph_c0;c211554.graph_c0;c93260.graph_c0	K00901+K13508+K13508
Lysine degradation	ko00310	2	169	155	12952	c140285.graph_c0;c201480.graph_c1	K00658+K14157
DNA replication	ko03030	1	133	155	12952	c216172.graph_c0	K02210
Phosphatidylinositol signaling system	ko04070	1	146	155	12952	c207953.graph_c0	K00901
Starch and sucrose metabolism	ko00500	10	264	155	12952	c177706.graph_c0;c182632.graph_c0;c182952.graph_c0;c192409.graph_c0;c192872.graph_c0;c193705.graph_c0;c202675.graph_c1;c206986.graph_c0;c207213.graph_c0;c224976.graph_c0	K01051+K00695+K00695+K01193+K01051+K00844+K01051+K00696+K01194+K01051
Basal transcription factors	ko03022	1	133	155	12952	c209206.graph_c0	K03124
Tropane, piperidine and pyridine alkaloid biosynthesis	ko00960	1	55	155	12952	c194813.graph_c0	K00815
Citrate cycle (TCA cycle)	ko00020	1	390	155	12952	c140285.graph_c0	K00658
ABC transporters	ko02010	1	75	155	12952	c189342.graph_c0	K05658
Ribosome	ko03010	34	1348	155	12952	c128737.graph_c0;c136005.graph_c0;c154016.graph_c0;c156179.graph_c0;c157871.graph_c0;c158525.graph_c0;c159456.graph_c0;c160627.graph_c0;c165545.graph_c0;c169528.graph_c0;c172538.graph_c0;c175110.graph_c0;c177852.graph_c0;c178686.graph_c0;c179552.graph_c0;c180037.graph_c0;c180432.graph_c0;c180457.graph_c0;c181200.graph_c0;c183250.graph_c0;c184024.graph_c0;c185696.graph_c0;c185910.graph_c0;c187372.…	K02976+K02865+K02940+K02870+K02882+K02872+K02942+K02984+K02962+K02975+K02934+K02947+K02936+K02985+K02997+K02938+K02993+K02901+K02873+K02937+K02981+K02940+K02989+K02930+K02900+K02951+K02957+K02932+K02987+K02991+K02941+K02885+K02866+K02896
Alanine, aspartate and glutamate metabolism	ko00250	3	298	155	12952	c128423.graph_c0;c190536.graph_c0;c200080.graph_c0	K01953+K00827+K01953
Nitrogen metabolism	ko00910	2	149	155	12952	c128423.graph_c0;c200080.graph_c0	K01953+K01953
Ubiquinone and other terpenoid-quinone biosynthesis	ko00130	2	88	155	12952	c194813.graph_c0;c207433.graph_c0	K00815+K01904
Glutathione metabolism	ko00480	2	233	155	12952	c137732.graph_c0;c92192.graph_c0	K00797+K00432
N-Glycan biosynthesis	ko00510	1	203	155	12952	c176322.graph_c0	K00737
Valine, leucine and isoleucine degradation	ko00280	1	386	155	12952	c183823.graph_c1	K00826
Pentose and glucuronate interconversions	ko00040	9	140	155	12952	c156852.graph_c0;c165124.graph_c2;c177706.graph_c0;c184416.graph_c0;c192872.graph_c0;c195891.graph_c2;c202675.graph_c1;c208667.graph_c1;c224976.graph_c0	K01728+K01728+K01051+K01728+K01051+K01728+K01051+K01728+K01051
Phenylpropanoid biosynthesis	ko00940	4	158	155	12952	c182637.graph_c0;c195206.graph_c0;c203583.graph_c2;c207433.graph_c0	K00430+K00430+K00083+K01904
Biosynthesis of unsaturated fatty acids	ko01040	1	187	155	12952	c176577.graph_c1	K10256
Steroid biosynthesis	ko00100	2	122	155	12952	c202096.graph_c0;c206033.graph_c0	K09828+K00511
Ubiquitin mediated proteolysis	ko04120	1	409	155	12952	c157867.graph_c1	K10144
Glycine, serine and threonine metabolism	ko00260	2	211	155	12952	c190536.graph_c0;c194711.graph_c0	K00827+K00058
Sulfur metabolism	ko00920	1	89	155	12952	c197176.graph_c0	K00640
Homologous recombination	ko03440	1	81	155	12952	c124172.graph_c0	K04482
Inositol phosphate metabolism	ko00562	1	158	155	12952	c197557.graph_c0	K00469
Circadian rhythm - plant	ko04712	1	35	155	12952	c203520.graph_c0	K00660
Histidine metabolism	ko00340	1	108	155	12952	c160341.graph_c0	K01590
Purine metabolism	ko00230	2	551	155	12952	c190584.graph_c0;c193866.graph_c0	K00759+K00940
Galactose metabolism	ko00052	4	139	155	12952	c192409.graph_c0;c193705.graph_c0;c202859.graph_c0;c204333.graph_c0	K01193+K00844+K00850+K06611
Tyrosine metabolism	ko00350	4	255	155	12952	c150981.graph_c0;c182183.graph_c0;c194813.graph_c0;c208106.graph_c0	K00422+K01555+K00815+K00451
Peroxisome	ko04146	3	420	155	12952	c127526.graph_c0;c127526.graph_c1;c135539.graph_c0	K03781+K03781+K11517
RNA transport	ko03013	1	720	155	12952	c173110.graph_c0	K13126
Flavonoid biosynthesis	ko00941	2	25	155	12952	c199313.graph_c0;c203520.graph_c0	K13082+K00660
Tryptophan metabolism	ko00380	2	235	155	12952	c127526.graph_c0;c127526.graph_c1	K03781+K03781
Carotenoid biosynthesis	ko00906	3	43	155	12952	c187008.graph_c2;c202602.graph_c1;c205225.graph_c0	K09840+K09843+K02294
Glycerolipid metabolism	ko00561	3	174	155	12952	c207953.graph_c0;c211554.graph_c0;c93260.graph_c0	K00901+K13508+K13508
Arginine and proline metabolism	ko00330	3	310	155	12952	c137732.graph_c0;c197885.graph_c0;c206230.graph_c0	K00797+K01476+K00318
Arachidonic acid metabolism	ko00590	1	52	155	12952	c92192.graph_c0	K00432
Glycolysis / Gluconeogenesis	ko00010	4	558	155	12952	c188536.graph_c0;c193705.graph_c0;c198308.graph_c0;c202859.graph_c0	K01689+K00844+K01834+K00850
Ascorbate and aldarate metabolism	ko00053	1	147	155	12952	c197557.graph_c0	K00469
Endocytosis	ko04144	1	360	155	12952	c192137.graph_c0	K03283
Phagosome	ko04145	10	339	155	12952	c132808.graph_c3;c187753.graph_c0;c189632.graph_c0;c191581.graph_c0;c192499.graph_c0;c193579.graph_c0;c202937.graph_c0;c203712.graph_c0;c210150.graph_c0;c212999.graph_c0	K07374+K07374+K07374+K07375+K08057+K07374+K07375+K07375+K07374+K04392
Pentose phosphate pathway	ko00030	1	196	155	12952	c202859.graph_c0	K00850
Glyoxylate and dicarboxylate metabolism	ko00630	6	212	155	12952	c135539.graph_c0;c173608.graph_c1;c195159.graph_c0;c195159.graph_c1;c195672.graph_c0;c205150.graph_c2	K11517+K01602+K01637+K01637+K01602+K01638
Plant-pathogen interaction	ko04626	9	216	155	12952	c183293.graph_c0;c183293.graph_c1;c194777.graph_c0;c200238.graph_c1;c203335.graph_c1;c203680.graph_c1;c203680.graph_c4;c92224.graph_c0;c92571.graph_c0	K13424+K13424+K13448+K13448+K13448+K13422+K13422+K13448+K13464
Valine, leucine and isoleucine biosynthesis	ko00290	1	199	155	12952	c183823.graph_c1	K00826
