# Supplementary material for: Global Transcriptome Analysis Reveals Distinct Aluminum-Tolerance Pathways in the Al-Accumulating Species Hydrangea macrophylla and Marker Identification
Source: PLoS One. 2015 Dec 14;10(12):e0144927. doi: 10.1371/journal.pone.0144927 (PMC4682798; doi:10.1371/journal.pone.0144927)
Supplement: S9 Table — (XLSX) [file pone.0144927.s009.xlsx]

## Sheet: Root
S9 Table. The differential expression transporters in roots and leaves in Hydrangea
#ID	Root (-Al)	Root (+Al)	FDR	log2FC	regulated	Swissprot_annotation
c183645.graph_c0	0.435398	5.86311	0.00164382	3.21956	up	ABC1 family protein C15C4.02 OS=Schizosaccharomyces pombe (strain 972 / ATCC 24843) GN=SPBC15C4.02 PE=3 SV=2
c101365.graph_c0	0	3.03902	0.00608859	3.61286	up	ATP-binding cassette sub-family A member 3 OS=Homo sapiens GN=ABCA3 PE=1 SV=2
c200548.graph_c1	0.831499	11.6048	0.000601848	3.37782	up	Retinal-specific ATP-binding cassette transporter OS=Mus musculus GN=Abca4 PE=2 SV=1
c145066.graph_c1	0.198355	5.08773	0.000133397	3.89568	up	ATP-binding cassette sub-family D member 2 OS=Mus musculus GN=Abcd2 PE=1 SV=1
c166032.graph_c0	0	3.79416	0.00105284	4.02491	up	ABC transporter B family member 12 OS=Arabidopsis thaliana GN=ABCB12 PE=2 SV=2
c192035.graph_c2	0.562261	15.3832	4.81e-05	4.06199	up	ATP-binding cassette transporter CGR1 OS=Candida glabrata (strain ATCC 2001 / CBS 138 / JCM 3761 / NBRC 0622 / NRRL Y-65) GN=PDH1 PE=3 SV=3
c198291.graph_c0	0.0705127	0.233546	0.00248366	1.71809	up	Nramp aluminum transporter 1 OS=Arabidopsis thaliana GN=MOT2 PE=1 SV=2
c203825.graph_c0	0.0837385	25.2374	3.77e-09	6.23298	up	Putative polyol transporter 2 OS=Arabidopsis thaliana GN=PLT2 PE=3 SV=1
c204065.graph_c0	0.126945	32.7238	1.73e-10	6.62957	up	Putative polyol transporter 2 OS=Arabidopsis thaliana GN=PLT2 PE=3 SV=1
c211750.graph_c1	1.02993	85.1455	1.18e-09	5.87702	up	Polyol transporter 5 OS=Arabidopsis thaliana GN=PLT5 PE=1 SV=2
c142813.graph_c0	0.181163	6.41253	1.37e-05	4.35167	up	Hexose transporter 2 OS=Kluyveromyces lactis GN=KHT2 PE=3 SV=1
c197732.graph_c1	1.39842	14.2389	0.00299433	3.00701	up	GDP-mannose transporter OS=Magnaporthe oryzae (strain 70-15 / ATCC MYA-4617 / FGSC 8958) GN=VRG4 PE=3 SV=1
c90732.graph_c0	0.0543244	4.87691	3.68e-05	4.5173	up	Uncharacterized MFS-type transporter C1271.10c OS=Schizosaccharomyces pombe (strain 972 / ATCC 24843) GN=SPBC1271.10c PE=1 SV=1
c187318.graph_c0	0.300019	5.25851	0.00767592	3.10869	up	Uncharacterized MFS-type transporter C1271.10c OS=Schizosaccharomyces pombe (strain 972 / ATCC 24843) GN=SPBC1271.10c PE=1 SV=1
c217697.graph_c0	0.590005	6.16147	0.00475171	2.93238	up	Uncharacterized MFS-type transporter C1271.10c OS=Schizosaccharomyces pombe (strain 972 / ATCC 24843) GN=SPBC1271.10c PE=1 SV=1
c190249.graph_c0	1.97836	48.5974	1.66e-05	4.13522	up	Carboxylic acid transporter protein homolog OS=Saccharomyces cerevisiae (strain ATCC 204508 / S288c) GN=JEN1 PE=1 SV=1
c176926.graph_c0	0	12.2354	1.42e-08	6.22298	up	Sphingoid long-chain base transporter RSB1 OS=Saccharomyces cerevisiae (strain Lalvin EC1118 / Prise de mousse) GN=RSB1 PE=3 SV=1
c192745.graph_c0	0.626957	20.0345	2.69e-06	4.49397	up	Sphingoid long-chain base transporter RSB1 OS=Saccharomyces cerevisiae (strain Lalvin EC1118 / Prise de mousse) GN=RSB1 PE=3 SV=1
c200181.graph_c1	0.377039	7.64003	0.000638457	3.56393	up	Sphingoid long-chain base transporter RSB1 OS=Saccharomyces cerevisiae (strain Lalvin EC1118 / Prise de mousse) GN=RSB1 PE=3 SV=1
c187463.graph_c0	0	11.2235	6.79e-09	6.35556	up	Sphingoid long-chain base transporter RSB1 OS=Saccharomyces cerevisiae (strain YJM789) GN=RSB1 PE=3 SV=2
c205721.graph_c0	1.90295	20.3782	0.0028519	3.02452	up	Sphingoid long-chain base transporter RSB1 OS=Saccharomyces cerevisiae (strain Lalvin EC1118 / Prise de mousse) GN=RSB1 PE=3 SV=1
c193777.graph_c0	1.93958	36.0684	5.85e-05	3.83678	up	Peptide transporter PTR2 OS=Candida albicans GN=PTR2 PE=3 SV=1
c209056.graph_c0	1.58603	15.6186	0.00391554	2.94413	up	Peptide transporter PTR2 OS=Candida albicans GN=PTR2 PE=3 SV=1
c226484.graph_c0	0	3.01995	0.00947088	3.50278	up	Oligopeptide transporter 2 OS=Saccharomyces cerevisiae (strain ATCC 204508 / S288c) GN=OPT2 PE=1 SV=1
c113980.graph_c1	0.321095	3.76502	0.00753568	2.9241	up	Probable peptide/nitrate transporter At3g43790 OS=Arabidopsis thaliana GN=ZIFL2 PE=2 SV=2
c221976.graph_c0	0	4.30245	6.17e-05	4.63324	up	Oligopeptide transporter 2 OS=Saccharomyces cerevisiae (strain ATCC 204508 / S288c) GN=OPT2 PE=1 SV=1
c161452.graph_c0	0	7.0071	0.000533649	4.17601	up	High-affinity glucose transporter RGT2 OS=Saccharomyces cerevisiae (strain ATCC 204508 / S288c) GN=RGT2 PE=1 SV=1
c204377.graph_c2	0	5.53241	0.00757347	3.55887	up	High-affinity glucose transporter RGT2 OS=Saccharomyces cerevisiae (strain ATCC 204508 / S288c) GN=RGT2 PE=1 SV=1
c166854.graph_c0	0	4.93635	4.86e-07	5.57697	up	High-affinity glucose transporter OS=Kluyveromyces lactis (strain ATCC 8585 / CBS 2359 / DSM 70799 / NBRC 1267 / NRRL Y-1140 / WM37) GN=HGT1 PE=3 SV=1
c156689.graph_c0	0.0531114	4.15498	9.43e-05	4.32529	up	High-affinity glucose transporter OS=Kluyveromyces lactis (strain ATCC 8585 / CBS 2359 / DSM 70799 / NBRC 1267 / NRRL Y-1140 / WM37) GN=HGT1 PE=3 SV=1
c151064.graph_c0	1.67943	21.3589	0.000820832	3.29288	up	High-affinity nicotinic acid transporter OS=Saccharomyces cerevisiae (strain ATCC 204508 / S288c) GN=TNA1 PE=1 SV=1
c170606.graph_c0	0	4.10583	0.00399558	3.71513	up	Canalicular multispecific organic anion transporter 1 OS=Oryctolagus cuniculus GN=ABCC2 PE=2 SV=1
c230493.graph_c0	0.0654604	2.77041	0.00428921	3.4814	up	Canalicular multispecific organic anion transporter 2 OS=Rattus norvegicus GN=Abcc3 PE=2 SV=1
c217448.graph_c0	0	4.87883	7.99e-05	4.58002	up	Canalicular multispecific organic anion transporter 1 OS=Rattus norvegicus GN=Abcc2 PE=2 SV=1
c148684.graph_c0	0.303136	5.13173	0.00197319	3.31231	up	Magnesium transporter NIPA2 OS=Pongo abelii GN=NIPA2 PE=2 SV=1
c140176.graph_c0	0.142682	3.93422	0.000174369	3.89275	up	Manganese transporter SMF1 OS=Saccharomyces cerevisiae (strain ATCC 204508 / S288c) GN=SMF1 PE=1 SV=2
c148512.graph_c0	0.592768	8.64745	0.000324415	3.48911	up	Vacuolar amino acid transporter 3 OS=Schizosaccharomyces pombe (strain 972 / ATCC 24843) GN=avt3 PE=1 SV=1
c214350.graph_c0	0.762486	8.14896	0.00278011	3.02813	up	Vacuolar calcium ion transporter OS=Saccharomyces cerevisiae (strain ATCC 204508 / S288c) GN=VCX1 PE=1 SV=1
c143855.graph_c0	0.362295	4.77912	0.00380638	3.08863	up	Vacuolar amino acid transporter 2 OS=Saccharomyces cerevisiae (strain ATCC 204508 / S288c) GN=AVT2 PE=2 SV=1
c190249.graph_c1	2.04641	40.1921	3.14e-05	3.95415	up	Carboxylic acid transporter protein homolog OS=Saccharomyces cerevisiae (strain ATCC 204508 / S288c) GN=JEN1 PE=1 SV=1
c130251.graph_c0	1.03056	15.0992	0.000263906	3.52829	up	Fatty acid transporter protein OS=Cochliobolus heterostrophus GN=FAT1 PE=3 SV=1
c121817.graph_c0	0.131967	4.27345	5.79e-05	4.11928	up	Uncharacterized choline transporter-like protein C1682.11c OS=Schizosaccharomyces pombe (strain 972 / ATCC 24843) GN=SPCC1682.11c PE=3 SV=1
c236270.graph_c0	0	2.65468	0.00399558	3.71513	up	Uncharacterized choline transporter-like protein C1682.11c OS=Schizosaccharomyces pombe (strain 972 / ATCC 24843) GN=SPCC1682.11c PE=3 SV=1
c214925.graph_c0	0.458134	8.51946	0.000139816	3.72055	up	Uncharacterized transporter C1529.01 OS=Schizosaccharomyces pombe (strain 972 / ATCC 24843) GN=SPCC1529.01 PE=3 SV=2
c195191.graph_c0	0.903762	7.92024	0.00853149	2.76164	up	Uncharacterized transporter C1039.04 OS=Schizosaccharomyces pombe (strain 972 / ATCC 24843) GN=SPAC1039.04 PE=3 SV=1
c185689.graph_c0	0.275308	4.5194	0.00237848	3.26938	up	Uncharacterized transporter C1529.01 OS=Schizosaccharomyces pombe (strain 972 / ATCC 24843) GN=SPCC1529.01 PE=3 SV=2
c161416.graph_c0	0.774356	11.731	0.00037254	3.48469	up	Molybdate transporter 2 OS=Arabidopsis thaliana GN=MOT2 PE=1 SV=2
c172410.graph_c0	0.0705127	5.51632	9.43e-05	4.32529	up	Probable formate transporter OS=Methanobacterium thermoformicicum GN=fdhC PE=3 SV=1
c148474.graph_c0	0.660819	13.4057	8.92e-05	3.82441	up	H(+)/Cl(-) exchange transporter 3 OS=Cavia porcellus GN=CLCN3 PE=2 SV=1
c225267.graph_c0	0	2.64879	0.00399558	3.71513	up	Zinc-regulated transporter 1 OS=Saccharomyces cerevisiae (strain ATCC 204508 / S288c) GN=ZRT1 PE=1 SV=1
c217013.graph_c0	0.136356	4.89647	0.000498565	3.83413	up	Probable zinc transporter zrg17 OS=Schizosaccharomyces pombe (strain 972 / ATCC 24843) GN=zrg17 PE=1 SV=1
c155119.graph_c1	0.316233	4.86677	0.00216705	3.25097	up	Sugar transporter STL1 OS=Saccharomyces cerevisiae (strain ATCC 204508 / S288c) GN=STL1 PE=1 SV=2
c214124.graph_c0	0.406894	11.9548	6.04e-06	4.35309	up	Inositol transporter 1 OS=Arabidopsis thaliana GN=INT1 PE=1 SV=1
c121730.graph_c0	0.171006	3.72832	0.00948566	3.14948	up	Myo-inositol transporter 1 OS=Schizosaccharomyces pombe (strain 972 / ATCC 24843) GN=itr1 PE=3 SV=1
c232933.graph_c0	0	2.72705	0.00267249	3.81063	up	Probable inositol transporter 3 OS=Arabidopsis thaliana GN=INT3 PE=2 SV=1
c142806.graph_c0	0.840115	9.24797	0.00423736	2.97661	up	Mitochondrial metal transporter 1 OS=Saccharomyces cerevisiae (strain ATCC 204508 / S288c) GN=MMT1 PE=1 SV=1
c90673.graph_c1	0	2.74456	0.00267249	3.81063	up	Iron-sulfur clusters transporter ATM1, mitochondrial OS=Gibberella zeae (strain PH-1 / ATCC MYA-4620 / FGSC 9075 / NRRL 31084) GN=ATM1 PE=3 SV=1

## Sheet: Leaf
S7 Table. The differential expression transporters in roots and leaves in Hydrangea
#ID	Leaf (-Al)	Leaf (+Al)	FDR	log2FC	regulated	Swissprot_annotation
c86493.graph_c0	0.448862	3.71007	2.22045e-16	2.89275	up	Potassium transporter 1 OS=Arabidopsis thaliana GN=POT1 PE=1 SV=2
c205928.graph_c0	4.72498	11.8645	1.5183e-07	1.23245	up	Potassium transporter 2 OS=Arabidopsis thaliana GN=POT2 PE=1 SV=2
c211481.graph_c0	4.1865	21.3125	0	2.24834	up	ABC transporter B family member 15 OS=Arabidopsis thaliana GN=ABCB15 PE=1 SV=1
c181864.graph_c2	1.2563	4.21166	0.00523697	1.60454	up	ABC transporter G family member 32 OS=Arabidopsis thaliana GN=ABCG32 PE=1 SV=1
c207781.graph_c0	30.0162	15.664	1.77122e-05	-1.02887	down	ABC transporter B family member 26, chloroplastic OS=Arabidopsis thaliana GN=ABCB26 PE=1 SV=1
c200925.graph_c1	148.372	77.8533	3.91966e-06	-1.0225	down	ABC transporter F family member 5 OS=Arabidopsis thaliana GN=ABCF5 PE=2 SV=1
c179282.graph_c0	0.746466	2.92067	0.00863734	1.79773	up	ABC transporter G family member 32 OS=Arabidopsis thaliana GN=ABCG32 PE=1 SV=1
c187439.graph_c0	2.0595	8.82644	5.44009e-15	1.99385	up	ABC transporter G family member 14 OS=Arabidopsis thaliana GN=ABCG14 PE=2 SV=1
c208330.graph_c1	16.7882	37.8478	1.09225e-05	1.07764	up	Aluminum-activated malate transporter 8 OS=Arabidopsis thaliana GN=ALMT8 PE=3 SV=1
c136670.graph_c0	161.912	83.3402	1.39749e-06	-1.05011	down	Zinc transporter 1 OS=Arabidopsis thaliana GN=ZIP1 PE=2 SV=1
c204560.graph_c0	47.2049	16.0973	8.88178e-16	-1.64194	down	Zinc transporter 4, chloroplastic OS=Arabidopsis thaliana GN=ZIP4 PE=2 SV=1
c198291.graph_c0	4.42352	7.85684	0.00146736	0.823749	up	Nramp aluminum transporter 1 OS=Arabidopsis thaliana GN=MOT2 PE=1 SV=2
c202686.graph_c0	0.744386	1.87043	0		up	Citrate efflux MATE transporter OS=Oryza Sativa GN=BOR3 PE=1 SV=1
c191802.graph_c0	5.56941	14.894	1.90988e-07	1.32091	up	Auxin transporter-like protein 3 OS=Medicago truncatula GN=LAX3 PE=2 SV=1
c91979.graph_c0	48.5029	22.0124	3.79169e-09	-1.23099	down	Nitrate transporter 1.2 OS=Arabidopsis thaliana GN=NRT1.2 PE=1 SV=1
c205347.graph_c0	17.4538	7.27267	3.50819e-09	-1.35174	down	Probable peptide/nitrate transporter At5g62680 OS=Arabidopsis thaliana GN=At5g62680 PE=2 SV=1
c205623.graph_c1	5.55715	12.0295	0.00440425	1.01455	up	Probable nitrite transporter At1g68570 OS=Arabidopsis thaliana GN=At1g68570 PE=2 SV=1
c199526.graph_c0	2.01854	5.87387	2.30455e-05	1.43282	up	Probable plastidic glucose transporter 2 OS=Arabidopsis thaliana GN=At1g67300 PE=2 SV=1
c207435.graph_c0	0.443015	4.7555	1.43155e-09	3.15717	up	Sulfate transporter 2.1 OS=Arabidopsis thaliana GN=SULTR2;1 PE=2 SV=1
c207435.graph_c1	0.687289	5.56161	6.48204e-12	2.83692	up	Low affinity sulfate transporter 3 OS=Stylosanthes hamata GN=ST3 PE=2 SV=1
c186746.graph_c0	0.978932	3.79439	5.48245e-07	1.83158	up	Probable sulfate transporter 3.4 OS=Arabidopsis thaliana GN=SULTR3;4 PE=2 SV=1
c189369.graph_c0	21.2074	9.09851	6.94064e-10	-1.31133	down	Folate transporter 1, chloroplastic OS=Arabidopsis thaliana GN=FOLT1 PE=2 SV=1
c196746.graph_c1	6.49263	14.8828	0.000385784	1.09774	up	Lysine histidine transporter-like 6 OS=Arabidopsis thaliana GN=At1g25530 PE=2 SV=1
c201792.graph_c0	3.65501	11.6679	8.42729e-10	1.57332	up	Lysine histidine transporter-like 8 OS=Arabidopsis thaliana GN=AATL1 PE=1 SV=1
c159481.graph_c0	66.8878	27.0893	1.66067e-12	-1.39555	down	Vacuolar amino acid transporter 1 OS=Saccharomyces cerevisiae (strain ATCC 204508 / S288c) GN=AVT1 PE=1 SV=1
c208348.graph_c1	1.70167	8.09404	0	2.14577	up	Probable boron transporter 3 OS=Arabidopsis thaliana GN=BOR3 PE=1 SV=1
c190578.graph_c0	20.4997	50.8567	4.27176e-09	1.21729	up	Probable peptide transporter At1g52190 OS=Arabidopsis thaliana GN=At1g52190 PE=1 SV=1
c132949.graph_c1	20.9657	10.7471	0.000315796	-1.05165	down	Oligopeptide transporter 7 OS=Arabidopsis thaliana GN=OPT7 PE=2 SV=1
c199223.graph_c0	27.9217	14.004	2.84339e-06	-1.08609	down	Uncharacterized transporter YBR287W OS=Saccharomyces cerevisiae (strain ATCC 204508 / S288c) GN=YBR287W PE=1 SV=1
c156211.graph_c0	0.0908919	5.56883	0	5.26553	up	Equilibrative nucleotide transporter 8 OS=Arabidopsis thaliana GN=ETN8 PE=2 SV=1
c204623.graph_c0	12.4641	30.0269	6.07079e-07	1.17312	up	Bidirectional sugar transporter SWEET17 OS=Arabidopsis thaliana GN=SWEET17 PE=2 SV=2
c209077.graph_c4	21.4118	7.6236	3.55604e-13	-1.57843	down	Putative glycerol-3-phosphate transporter 1 OS=Arabidopsis thaliana GN=At3g47420 PE=2 SV=1
c122554.graph_c0	1.53584	9.02522	3.58137e-06	2.36744	up	Vacuolar iron transporter homolog 3 OS=Arabidopsis thaliana GN=At3g43630 PE=3 SV=1
c204800.graph_c2	2.71095	7.31243	4.49774e-05	1.327	up	Probable sodium-coupled neutral amino acid transporter 6 OS=Xenopus tropicalis GN=slc38a6 PE=2 SV=1
c205514.graph_c0	1.68423	4.46662	0.00100004	1.29779	up	Probable nitrate excretion transporter 2 OS=Arabidopsis thaliana GN=At3g45660 PE=2 SV=1
c176091.graph_c0	0.195294	4.77865	0	4.30574	up	Inorganic phosphate transporter 1-4 OS=Arabidopsis thaliana GN=PHT1-4 PE=1 SV=1
c210366.graph_c1	164.858	62.7863	1.4877e-14	-1.48445	down	Tonoplast dicarboxylate transporter OS=Arabidopsis thaliana GN=TDT PE=2 SV=2
