# Supplementary material for: Global Transcriptome Analysis Reveals Distinct Aluminum-Tolerance Pathways in the Al-Accumulating Species Hydrangea macrophylla and Marker Identification
Source: PLoS One. 2015 Dec 14;10(12):e0144927. doi: 10.1371/journal.pone.0144927 (PMC4682798; doi:10.1371/journal.pone.0144927)
Supplement: S10 Table — (XLSX) [file pone.0144927.s010.xlsx]

## Sheet: Sheet1
S10 Table. Functional classification of the up-regulated genes in roots in Hydrangea
#ID	Root (-Al)	Root (+Al)	FDR	log2FC	regulated	Swissprot_annotation
Stress/defence
c180879.graph_c0	0	12.5384	6.14e-11	7.18238	up	Heat shock 70 kDa protein 12B OS=Homo sapiens GN=HSPA12B PE=2 SV=2
c187648.graph_c0	0.0297477	8.66026	4.99e-09	6.18349	up	Heat shock 70 kDa protein 12A OS=Homo sapiens GN=HSPA12A PE=1 SV=2
c144024.graph_c0	0	10.5674	3.92e-07	5.61715	up	30 kDa heat shock protein OS=Neurospora crassa (strain ATCC 24698 / 74-OR23-1A / CBS 708.71 / DSM 1257 / FGSC 987) GN=hsp30 PE=3 SV=1
c173200.graph_c0	0	6.69437	1.68e-05	4.89529	up	30 kDa heat shock protein OS=Emericella nidulans (strain FGSC A4 / ATCC 38163 / CBS 112.46 / NRRL 194 / M139) GN=hsp30 PE=2 SV=1
c223315.graph_c0	0	4.29786	7.99e-05	4.58002	up	Hsp90 co-chaperone Cdc37 OS=Schizosaccharomyces pombe (strain 972 / ATCC 24843) GN=cdc37 PE=1 SV=1
c96769.graph_c0	0.0558191	3.8657	0.000211987	4.15601	up	Knob-associated histidine-rich protein OS=Plasmodium falciparum (isolate NF7 / Ghana) GN=SD17 PE=4 SV=1
c208548.graph_c2	1.59767	21.1134	0.000654889	3.34258	up	Heat shock protein hsp98 OS=Neurospora crassa (strain ATCC 24698 / 74-OR23-1A / CBS 708.71 / DSM 1257 / FGSC 987) GN=hsp98 PE=1 SV=2
c120353.graph_c1	0.287859	4.06092	0.00365614	3.12936	up	Heat shock 70 kDa protein 12A OS=Mus musculus GN=Hspa12a PE=1 SV=1
c206363.graph_c0	1.06633	11.2823	0.00307432	3.00736	up	30 kDa heat shock protein OS=Neurospora crassa (strain ATCC 24698 / 74-OR23-1A / CBS 708.71 / DSM 1257 / FGSC 987) GN=hsp30 PE=3 SV=1
c183197.graph_c0	6.14695	54.126	0.00789488	2.85049	up	30 kDa heat shock protein OS=Neurospora crassa (strain ATCC 24698 / 74-OR23-1A / CBS 708.71 / DSM 1257 / FGSC 987) GN=hsp30 PE=3 SV=1
c155881.graph_c0	0.414076	9.25537	0.000127483	3.83161	up	UPF0664 stress-induced protein C29B12.11c OS=Schizosaccharomyces pombe (strain 972 / ATCC 24843) GN=SPAC29B12.11c PE=2 SV=1
c97875.graph_c1	0.163965	3.94279	0.000432	3.70063	up	Activator of stress genes 1 OS=Saccharomyces cerevisiae (strain ATCC 204508 / S288c) GN=ASG1 PE=1 SV=1
c141215.graph_c1	0.0828335	3.71814	0.0030693	3.56108	up	Stress response protein nst1 OS=Aspergillus terreus (strain NIH 2624 / FGSC A1156) GN=nst1 PE=3 SV=1
c87075.graph_c0	0.380485	5.2863	0.00400089	3.10806	up	Stress response protein nst1 OS=Sclerotinia sclerotiorum (strain ATCC 18683 / 1980 / Ss-1) GN=nst1 PE=3 SV=1
c173987.graph_c1	0.319185	3.85958	0.00632379	2.96703	up	Stress response protein NST1 OS=Chaetomium globosum (strain ATCC 6205 / CBS 148.51 / DSM 1962 / NBRC 6347 / NRRL 1970) GN=NST1 PE=3 SV=1
c116421.graph_c0	0.0784972	2.91947	0.00871076	3.30751	up	Leptomycin B resistance protein pmd1 OS=Schizosaccharomyces pombe (strain 972 / ATCC 24843) GN=pmd1 PE=3 SV=2
c181608.graph_c0	0.541248	6.88802	0.00154382	3.19829	up	Fluconazole resistance protein 1 OS=Candida albicans GN=FCR1 PE=4 SV=1
c131696.graph_c0	0.285075	3.2382	0.0090083	2.87986	up	Leptomycin B resistance protein pmd1 OS=Schizosaccharomyces pombe (strain 972 / ATCC 24843) GN=pmd1 PE=3 SV=2
c191281.graph_c1	0.666624	7.01046	0.00728938	2.87124	up	Leptomycin B resistance protein pmd1 OS=Schizosaccharomyces pombe (strain 972 / ATCC 24843) GN=pmd1 PE=3 SV=2
c182584.graph_c0	2.85675	26.155	0.00569476	2.86207	up	Fluconazole resistance protein 3 OS=Candida albicans GN=FCR3 PE=3 SV=1
Oxidative stress
c183742.graph_c0	0.270176	6.15993	5.96e-05	3.93825	up	Superoxide-generating NADPH oxidase heavy chain subunit A OS=Dictyostelium discoideum GN=noxA PE=2 SV=1
c145636.graph_c0	0.611794	7.62198	0.0053233	3.00871	up	Superoxide dismutase 1 copper chaperone OS=Yarrowia lipolytica (strain CLIB 122 / E 150) GN=CCS1 PE=3 SV=1
c199996.graph_c1	4.30579	40.6037	0.0070938	2.82043	up	Superoxide dismutase [Cu-Zn] OS=Neurospora crassa (strain ATCC 24698 / 74-OR23-1A / CBS 708.71 / DSM 1257 / FGSC 987) GN=sod-1 PE=1 SV=3
c175859.graph_c0	0.182119	2.94292	0.00261513	3.24743	up	Squalene monooxygenase OS=Candida albicans (strain SC5314 / ATCC MYA-2876) GN=ERG1 PE=3 SV=1
c179819.graph_c0	0.35627	11.6226	1.39e-06	4.58231	up	L-ascorbate oxidase OS=Nicotiana tabacum GN=AAO PE=2 SV=1
c163959.graph_c1	0.0874468	12.785	1.08e-06	5.20364	up	Iron transport multicopper oxidase FET3 OS=Kluyveromyces lactis (strain ATCC 8585 / CBS 2359 / DSM 70799 / NBRC 1267 / NRRL Y-1140 / WM37) GN=FET3 PE=3 SV=1
c161175.graph_c0	0.231763	12.3352	3.56e-05	4.38377	up	Alcohol oxidase OS=Pichia angusta GN=MOX PE=3 SV=1
c172843.graph_c0	0	4.78632	0.000210826	4.37659	up	Bilirubin oxidase OS=Myrothecium verrucaria PE=1 SV=1
c187009.graph_c0	2.9408	63.8753	1.37e-05	4.12123	up	Catalase-peroxidase OS=Chaetomium globosum (strain ATCC 6205 / CBS 148.51 / DSM 1962 / NBRC 6347 / NRRL 1970) GN=katG PE=3 SV=1
c180316.graph_c0	0.405881	12.0764	4.76e-05	4.10547	up	FAD-linked sulfhydryl oxidase ERV2 OS=Saccharomyces cerevisiae (strain ATCC 204508 / S288c) GN=ERV2 PE=1 SV=1
c191056.graph_c0	0.762519	17.0878	1.88e-05	4.07229	up	L-pipecolate oxidase OS=Schizosaccharomyces pombe (strain 972 / ATCC 24843) GN=fap1 PE=1 SV=1
c118641.graph_c1	0	4.20236	0.00105284	4.02491	up	Gibberellin 20 oxidase 2 OS=Oryza sativa subsp. japonica GN=20ox2 PE=1 SV=1
c217711.graph_c0	0.157037	5.16919	0.000158185	3.98278	up	Polyphenol oxidase 1 OS=Agaricus bisporus GN=PPO1 PE=2 SV=1
c117636.graph_c1	0	3.24849	0.00267249	3.81063	up	Zeaxanthin epoxidase, chloroplastic OS=Prunus armeniaca PE=2 SV=1
c214675.graph_c0	0	3.96529	0.00608859	3.61286	up	Alcohol oxidase OS=Candida boidinii GN=AOD1 PE=1 SV=1
c187638.graph_c0	0.175116	8.08498	0.00260824	3.59932	up	Cytochrome c peroxidase, mitochondrial OS=Gibberella zeae (strain PH-1 / ATCC MYA-4620 / FGSC 9075 / NRRL 31084) GN=CCP1 PE=3 SV=1
c187678.graph_c0	4.46719	66.0674	0.000227679	3.56864	up	Cytochrome c oxidase polypeptide 5, mitochondrial OS=Neurospora crassa (strain ATCC 24698 / 74-OR23-1A / CBS 708.71 / DSM 1257 / FGSC 987) GN=cya-4 PE=3 SV=2
c221196.graph_c0	0.177611	4.89735	0.00252639	3.46962	up	Ent-kaurene oxidase OS=Gibberella intermedia GN=CYP503A1 PE=1 SV=1
c217360.graph_c0	0.194379	5.23504	0.00290009	3.43736	up	Pyridoxamine 5&apos;-phosphate oxidase C1952.08c homolog OS=Schizosaccharomyces pombe (strain 972 / ATCC 24843) GN=SPAC1952.08c PE=3 SV=1
c124263.graph_c1	0.190769	4.07763	0.00245923	3.38157	up	Protoporphyrinogen oxidase OS=Schizosaccharomyces pombe (strain 972 / ATCC 24843) GN=hem14 PE=3 SV=1
c122512.graph_c1	0.159763	5.94192	0.00871076	3.30751	up	L-amino-acid oxidase OS=Aplysia californica PE=1 SV=1
c191072.graph_c0	0.512564	6.70502	0.00197061	3.17862	up	D-amino-acid oxidase OS=Trigonopsis variabilis GN=DAO1 PE=3 SV=1
c197178.graph_c2	2.26452	22.8128	0.00319265	3.03719	up	Sulfite oxidase, mitochondrial OS=Homo sapiens GN=SUOX PE=1 SV=2
c178130.graph_c2	0.176701	11.5574	8.19e-06	4.67412	up	NADH-ubiquinone oxidoreductase 30.4 kDa subunit, mitochondrial OS=Neurospora crassa (strain ATCC 24698 / 74-OR23-1A / CBS 708.71 / DSM 1257 / FGSC 987) GN=nuo-31 PE=2 SV=2
c179141.graph_c0	0.0636985	4.12546	8.79e-06	4.66021	up	Mitochondrial outer membrane protein IML2 OS=Chaetomium globosum (strain ATCC 6205 / CBS 148.51 / DSM 1962 / NBRC 6347 / NRRL 1970) GN=IML2 PE=3 SV=1
c146272.graph_c1	0.119175	7.03065	0.000592644	3.93458	up	Cytochrome oxidase assembly protein shy1 OS=Schizosaccharomyces pombe (strain 972 / ATCC 24843) GN=shy1 PE=3 SV=1
c220486.graph_c0	0.225976	5.11999	0.00173284	3.46215	up	Cytochrome c oxidase assembly protein COX11, mitochondrial OS=Saccharomyces cerevisiae (strain ATCC 204508 / S288c) GN=COX11 PE=3 SV=2
c174144.graph_c0	1.40273	21.2279	0.000779239	3.38465	up	Cytochrome c oxidase assembly protein COX19 OS=Paracoccidioides brasiliensis GN=COX19 PE=3 SV=1
c93070.graph_c0	0.963042	13.3801	0.00400089	3.10806	up	Cytochrome c oxidase assembly protein 3, mitochondrial OS=Yarrowia lipolytica (strain CLIB 122 / E 150) GN=COA3 PE=3 SV=1
c185295.graph_c0	12.9753	117.409	0.00639946	2.88474	up	Cytochrome c oxidase subunit 7A OS=Ashbya gossypii (strain ATCC 10895 / CBS 109.51 / FGSC 9923 / NRRL Y-1056) GN=COX9 PE=3 SV=3
c170260.graph_c0	2.83614	26.1539	0.00684125	2.8182	up	Cytochrome b-c1 complex subunit 6 OS=Schizosaccharomyces pombe (strain 972 / ATCC 24843) GN=qcr6 PE=3 SV=1
Metabolism
c201801.graph_c0	0.0640237	15.6008	2.75e-10	6.54884	up	26S proteasome regulatory subunit 4 homolog B OS=Arabidopsis thaliana GN=RPT2B PE=1 SV=1
c125644.graph_c0	0.300757	112.552	7.18e-14	7.73303	up	Vacuolar protein sorting-associated protein IST1 OS=Saccharomyces cerevisiae (strain ATCC 204508 / S288c) GN=IST1 PE=1 SV=1
c192645.graph_c0	0	19.4994	7.14e-10	6.75423	up	Golgi apparatus membrane protein TVP18 OS=Magnaporthe oryzae (strain 70-15 / ATCC MYA-4617 / FGSC 8958) GN=TVP18 PE=3 SV=1
c192687.graph_c0	0.144043	24.5694	5.03e-09	6.03786	up	Vacuolar protein sorting-associated protein 18 homolog OS=Danio rerio GN=vps18 PE=2 SV=2
c171746.graph_c0	0.0962401	18.6374	1.25e-07	5.60237	up	Vacuolar protein sorting-associated protein 21 OS=Saccharomyces cerevisiae (strain ATCC 204508 / S288c) GN=VPS21 PE=1 SV=1
c166100.graph_c0	0.197346	23.158	9.84e-08	5.5037	up	Vacuolar protein sorting-associated protein 27 OS=Neurospora crassa (strain ATCC 24698 / 74-OR23-1A / CBS 708.71 / DSM 1257 / FGSC 987) GN=vps-27 PE=3 SV=2
c93892.graph_c0	0.106491	16.6619	6.45e-07	5.29968	up	26S protease regulatory subunit 6A OS=Schizosaccharomyces pombe (strain 972 / ATCC 24843) GN=tbp1 PE=3 SV=1
c180954.graph_c0	0	14.42	1.51e-05	4.91692	up	26S proteasome regulatory subunit RPN11 OS=Saccharomyces cerevisiae (strain ATCC 204508 / S288c) GN=RPN11 PE=1 SV=1
c127159.graph_c0	0.376876	16.4335	3.64e-07	4.89386	up	E3 ubiquitin-protein ligase DMA2 OS=Saccharomyces cerevisiae (strain ATCC 204508 / S288c) GN=DMA2 PE=1 SV=1
c223315.graph_c0	0	4.29786	7.99e-05	4.58002	up	Hsp90 co-chaperone Cdc37 OS=Schizosaccharomyces pombe (strain 972 / ATCC 24843) GN=cdc37 PE=1 SV=1
c126589.graph_c1	0.401789	12.9558	9.31e-06	4.35235	up	NAD-dependent protein deacylase OS=Candida albicans (strain SC5314 / ATCC MYA-2876) GN=CaO19.10480 PE=3 SV=1
c162618.graph_c0	0.155228	6.76862	0.000139755	4.10448	up	NAD-dependent protein deacetylase hst2-1 OS=Emericella nidulans (strain FGSC A4 / ATCC 38163 / CBS 112.46 / NRRL 194 / M139) GN=AN7461 PE=3 SV=1
c230853.graph_c0	0	3.6206	0.00105284	4.02491	up	Golgi SNAP receptor complex member 1 OS=Saccharomyces cerevisiae (strain ATCC 204508 / S288c) GN=GOS1 PE=1 SV=1
c157782.graph_c0	0.137203	6.68652	0.00189984	3.6729	up	26S protease subunit RPT4 OS=Saccharomyces cerevisiae (strain ATCC 204508 / S288c) GN=RPT4 PE=1 SV=4
c198697.graph_c1	0.642698	11.2922	0.000289478	3.59633	up	26S proteasome non-ATPase regulatory subunit 3 OS=Bos taurus GN=PSMD3 PE=2 SV=1
c173405.graph_c1	0.12107	4.50285	0.00871076	3.30751	up	26S proteasome regulatory subunit rpn2 OS=Schizosaccharomyces pombe (strain 972 / ATCC 24843) GN=rpn2 PE=1 SV=1
c165093.graph_c0	2.78868	36.882	0.000920541	3.2912	up	NADH dehydrogenase [ubiquinone] 1 beta subcomplex subunit 2 OS=Arabidopsis thaliana GN=At1g76200 PE=3 SV=1
c173405.graph_c2	0.191412	4.54143	0.005975	3.26427	up	26S proteasome regulatory subunit rpn2 OS=Schizosaccharomyces pombe (strain 972 / ATCC 24843) GN=rpn2 PE=1 SV=1
c134048.graph_c1	0.228126	5.41251	0.005975	3.26427	up	NADPH--cytochrome P450 reductase OS=Emericella nidulans (strain FGSC A4 / ATCC 38163 / CBS 112.46 / NRRL 194 / M139) GN=cprA PE=3 SV=1
c173941.graph_c0	2.11172	23.968	0.00197648	3.10734	up	NADPH-dependent 1-acyldihydroxyacetone phosphate reductase OS=Schizosaccharomyces pombe (strain 972 / ATCC 24843) GN=ayr1 PE=3 SV=2
c221512.graph_c0	0.29434	3.85036	0.00886015	2.95411	up	Acyl-CoA dehydrogenase family member 11 OS=Gallus gallus GN=ACAD11 PE=2 SV=1
c207508.graph_c0	4.35443	37.3463	0.00866307	2.80283	up	26S protease regulatory subunit 6B homolog OS=Aspergillus niger GN=tbpA PE=3 SV=1
c210370.graph_c0	1.95985	18.8511	0.00468343	2.90297	up	26S proteasome non-ATPase regulatory subunit 3 OS=Mus musculus GN=Psmd3 PE=1 SV=3
c210999.graph_c0	6.29382	55.7748	0.00856633	2.86895	up	26S proteasome regulatory subunit rpn2 OS=Schizosaccharomyces pombe (strain 972 / ATCC 24843) GN=rpn2 PE=1 SV=1
c208110.graph_c0	3.45025	30.2934	0.00752537	2.83717	up	Probable 26S proteasome regulatory subunit rpn6 OS=Schizosaccharomyces pombe (strain 972 / ATCC 24843) GN=rpn6 PE=3 SV=1
c183902.graph_c0	1.4172	13.8412	0.00771158	2.82381	up	NADH-ubiquinone oxidoreductase 12 kDa subunit, mitochondrial OS=Neurospora crassa (strain ATCC 24698 / 74-OR23-1A / CBS 708.71 / DSM 1257 / FGSC 987) GN=nuo-12.3 PE=3 SV=2
c216931.graph_c0	0	5.94353	0.00326028	3.76367	up	Alcohol dehydrogenase 1 OS=Neurospora crassa (strain ATCC 24698 / 74-OR23-1A / CBS 708.71 / DSM 1257 / FGSC 987) GN=adh-1 PE=3 SV=1
Energy
c172514.graph_c0	3.00097	54.908	0.000110172	3.74258	up	ATP synthase subunit alpha, mitochondrial OS=Neurospora crassa (strain ATCC 24698 / 74-OR23-1A / CBS 708.71 / DSM 1257 / FGSC 987) GN=atp-1 PE=3 SV=1
c195438.graph_c0	2.93305	42.5418	0.000264859	3.53307	up	ATP synthase subunit 5, mitochondrial OS=Neurospora crassa (strain ATCC 24698 / 74-OR23-1A / CBS 708.71 / DSM 1257 / FGSC 987) GN=atp-5 PE=3 SV=2
c176296.graph_c0	3.06751	44.8042	0.000416362	3.45172	up	ATP synthase subunit J, mitochondrial OS=Saccharomyces cerevisiae (strain ATCC 204508 / S288c) GN=ATP18 PE=1 SV=1
c183344.graph_c0	0.0514476	6.00424	5.7e-06	4.88551	up	ATPase family AAA domain-containing protein 3B OS=Homo sapiens GN=ATAD3B PE=1 SV=1
c159051.graph_c0	0.156325	3.87602	0.000994988	3.58719	up	ATPase family AAA domain-containing protein 1 OS=Rattus norvegicus GN=Atad1 PE=1 SV=1
c85621.graph_c0	0	6.01516	7.61e-07	5.49309	up	Putative phospholipid-transporting ATPase C821.13c OS=Schizosaccharomyces pombe (strain 972 / ATCC 24843) GN=SPAC821.13c PE=1 SV=2
c214506.graph_c0	0.119979	9.12967	3.57e-07	5.16855	up	Uncharacterized ATPase YjoB OS=Bacillus subtilis (strain 168) GN=yjoB PE=1 SV=1
c164639.graph_c0	0.140727	8.48257	2.47e-07	5.11019	up	Sodium/potassium-transporting ATPase subunit alpha-1 OS=Homo sapiens GN=ATP1A1 PE=1 SV=1
c183490.graph_c0	0	8.70452	7.31e-06	5.05982	up	V-type proton ATPase subunit a OS=Neurospora crassa (strain ATCC 24698 / 74-OR23-1A / CBS 708.71 / DSM 1257 / FGSC 987) GN=vph-1 PE=3 SV=1
c207895.graph_c1	0.132077	6.50926	3.73e-07	4.95814	up	Calcium-transporting ATPase 3 OS=Schizosaccharomyces pombe (strain 972 / ATCC 24843) GN=cta3 PE=1 SV=1
c214220.graph_c0	0.259194	12.7979	6.04e-07	4.90271	up	Uncharacterized ATPase YjoB OS=Bacillus subtilis (strain 168) GN=yjoB PE=1 SV=1
c157280.graph_c0	0	11.8018	3.34e-05	4.75828	up	ATPase-stabilizing factor 15 kDa protein OS=Saccharomyces cerevisiae (strain ATCC 204508 / S288c) GN=STF2 PE=1 SV=2
c198582.graph_c0	0.967405	31.4184	6.85e-07	4.67478	up	Sodium/potassium-transporting ATPase subunit alpha OS=Hydra vulgaris PE=2 SV=1
c175516.graph_c0	0.40591	17.9598	6.15e-06	4.56123	up	V-type proton ATPase subunit G OS=Neurospora crassa (strain ATCC 24698 / 74-OR23-1A / CBS 708.71 / DSM 1257 / FGSC 987) GN=vma-10 PE=3 SV=1
c162611.graph_c0	0.423102	13.1857	4.78e-06	4.41302	up	Putative phospholipid-transporting ATPase C821.13c OS=Schizosaccharomyces pombe (strain 972 / ATCC 24843) GN=SPAC821.13c PE=1 SV=2
c201422.graph_c0	0.561911	15.0254	4.73e-06	4.3333	up	Copper-transporting ATPase 2 OS=Homo sapiens GN=ATP7B PE=1 SV=4
c207404.graph_c0	1.06338	27.6764	7.1e-06	4.26892	up	V-type proton ATPase 16 kDa proteolipid subunit OS=Schizosaccharomyces pombe (strain 972 / ATCC 24843) GN=vma3 PE=3 SV=1
c192002.graph_c0	0.0901992	6.70938	0.000132244	4.25516	up	26S proteasome non-ATPase regulatory subunit 4 homolog OS=Arabidopsis thaliana GN=RPN10 PE=1 SV=1
c222250.graph_c0	0	4.68295	0.000453896	4.21144	up	Uncharacterized ATPase YjoB OS=Bacillus subtilis (strain 168) GN=yjoB PE=1 SV=1
c142792.graph_c0	0.233624	6.72003	2.14e-05	4.18972	up	Nuclear control of ATPase protein 2 OS=Schizosaccharomyces pombe (strain 972 / ATCC 24843) GN=nca2 PE=3 SV=1
c177501.graph_c0	0.380145	9.03554	1.67e-05	4.11663	up	ATPase family AAA domain-containing protein 3B OS=Homo sapiens GN=ATAD3B PE=1 SV=1
c215023.graph_c0	0	8.87754	0.000883875	4.0642	up	V-type proton ATPase 16 kDa proteolipid subunit OS=Candida tropicalis GN=VMA3 PE=3 SV=1
c180929.graph_c0	0.297518	6.96351	6.56e-05	3.94054	up	V-type proton ATPase subunit H OS=Schizosaccharomyces pombe (strain 972 / ATCC 24843) GN=vma13 PE=3 SV=2
c125579.graph_c1	0.16884	3.74296	0.000134913	3.81995	up	Regulator of V-ATPase in vacuolar membrane protein 1 OS=Saccharomyces cerevisiae (strain ATCC 204508 / S288c) GN=RAV1 PE=1 SV=1
c174597.graph_c0	0.375247	7.76871	0.000215176	3.7231	up	V-type proton ATPase subunit D OS=Neurospora crassa (strain ATCC 24698 / 74-OR23-1A / CBS 708.71 / DSM 1257 / FGSC 987) GN=vma-8 PE=2 SV=2
c184750.graph_c0	0.198534	4.64676	0.000514855	3.66278	up	Probable cation-transporting ATPase 1 OS=Saccharomyces cerevisiae (strain ATCC 204508 / S288c) GN=SPF1 PE=1 SV=1
c184750.graph_c2	0.377124	6.62235	0.000181974	3.65604	up	Probable cation-transporting ATPase 1 OS=Saccharomyces cerevisiae (strain ATCC 204508 / S288c) GN=SPF1 PE=1 SV=1
c221713.graph_c0	0.142999	4.49315	0.00115124	3.64934	up	Probable phospholipid-transporting ATPase NEO1 OS=Saccharomyces cerevisiae (strain ATCC 204508 / S288c) GN=NEO1 PE=1 SV=1
c206857.graph_c2	0.927823	15.0227	0.000157074	3.63837	up	Calcium-transporting ATPase 2 OS=Schizosaccharomyces pombe (strain 972 / ATCC 24843) GN=pmc1 PE=3 SV=1
c216452.graph_c0	0.12107	5.43448	0.0030693	3.56108	up	V-type proton ATPase subunit D OS=Neurospora crassa (strain ATCC 24698 / 74-OR23-1A / CBS 708.71 / DSM 1257 / FGSC 987) GN=vma-8 PE=2 SV=2
c219396.graph_c0	0.223846	4.42101	0.000752705	3.52796	up	Putative phospholipid-transporting ATPase C821.13c OS=Schizosaccharomyces pombe (strain 972 / ATCC 24843) GN=SPAC821.13c PE=1 SV=2
c179803.graph_c2	0.103147	4.49765	0.00362272	3.52179	up	Sodium/potassium-transporting ATPase subunit alpha-3 OS=Rattus norvegicus GN=Atp1a3 PE=1 SV=2
c197626.graph_c1	0.373307	6.176	0.000433421	3.51096	up	Probable phospholipid-transporting ATPase NEO1 OS=Saccharomyces cerevisiae (strain ATCC 204508 / S288c) GN=NEO1 PE=1 SV=1
c125579.graph_c0	0.190355	5.37081	0.00220542	3.50117	up	Regulator of V-ATPase in vacuolar membrane protein 1 OS=Schizosaccharomyces pombe (strain 972 / ATCC 24843) GN=rav1 PE=1 SV=1
c142835.graph_c0	0.161196	3.65225	0.00173284	3.46215	up	Calcium-transporting ATPase 1 OS=Yarrowia lipolytica (strain CLIB 122 / E 150) GN=PMR1 PE=3 SV=1
c188865.graph_c0	3.78148	50.0284	0.000496591	3.41973	up	V-type proton ATPase subunit F OS=Neurospora crassa (strain ATCC 24698 / 74-OR23-1A / CBS 708.71 / DSM 1257 / FGSC 987) GN=vma-7 PE=3 SV=1
c190167.graph_c1	1.72084	25.8212	0.000823529	3.3726	up	V-type proton ATPase 16 kDa proteolipid subunit OS=Neurospora crassa (strain ATCC 24698 / 74-OR23-1A / CBS 708.71 / DSM 1257 / FGSC 987) GN=vma-3 PE=2 SV=1
c175038.graph_c1	0.873615	12.6978	0.00306105	3.17105	up	V-type proton ATPase subunit B OS=Neurospora crassa (strain ATCC 24698 / 74-OR23-1A / CBS 708.71 / DSM 1257 / FGSC 987) GN=vma-2 PE=3 SV=1
c129055.graph_c0	0.292856	3.91679	0.00350663	3.10794	up	Probable cation-transporting ATPase C1672.11c OS=Schizosaccharomyces pombe (strain 972 / ATCC 24843) GN=SPCC1672.11c PE=3 SV=1
c215806.graph_c0	0.35383	4.99159	0.00579609	3.05865	up	Sodium/potassium-transporting ATPase subunit alpha-A OS=Artemia franciscana PE=2 SV=1
c194323.graph_c0	1.11135	13.0867	0.00321114	3.05278	up	ATPase get3 OS=Neurospora crassa (strain ATCC 24698 / 74-OR23-1A / CBS 708.71 / DSM 1257 / FGSC 987) GN=get3 PE=3 SV=1
c187177.graph_c0	1.81165	20.9107	0.00362483	3.02456	up	V-type proton ATPase subunit G OS=Neurospora crassa (strain ATCC 24698 / 74-OR23-1A / CBS 708.71 / DSM 1257 / FGSC 987) GN=vma-10 PE=3 SV=1
c192657.graph_c0	2.09221	21.1217	0.00304957	3.00799	up	Probable phospholipid-transporting ATPase C887.12 OS=Schizosaccharomyces pombe (strain 972 / ATCC 24843) GN=SPBC887.12 PE=3 SV=1
c174857.graph_c0	0.55921	7.3152	0.00886015	2.95411	up	Calcium-transporting ATPase 2 OS=Schizosaccharomyces pombe (strain 972 / ATCC 24843) GN=pmc1 PE=3 SV=1
c210021.graph_c0	2.13208	21.4191	0.00726303	2.84761	up	V-type proton ATPase catalytic subunit A OS=Neurospora crassa (strain ATCC 24698 / 74-OR23-1A / CBS 708.71 / DSM 1257 / FGSC 987) GN=vma-1 PE=3 SV=1
c125579.graph_c1	0.16884	3.74296	0.000134913	3.81995	up	Regulator of V-ATPase in vacuolar membrane protein 1 OS=Saccharomyces cerevisiae (strain ATCC 204508 / S288c) GN=RAV1 PE=1 SV=1
Cell Wall organization
c166600.graph_c0	0.748141	9.36318	0.000819527	3.29034	up	Cell wall integrity and stress response component 1 OS=Schizosaccharomyces pombe (strain 972 / ATCC 24843) GN=wsc1 PE=1 SV=3
c209786.graph_c0	1.22742	10.7566	0.00853149	2.76164	up	Cell wall integrity and stress response component 1 OS=Schizosaccharomyces pombe (strain 972 / ATCC 24843) GN=wsc1 PE=1 SV=3
c92982.graph_c0	1.54462	13.1329	0.00965028	2.73098	up	Cell wall integrity and stress response component 4 OS=Saccharomyces cerevisiae (strain ATCC 204508 / S288c) GN=WSC4 PE=1 SV=1
c180974.graph_c0	0	30.5306	1.27e-11	7.45415	up	Cell wall mannoprotein PIR3 OS=Saccharomyces cerevisiae (strain YJM789) GN=PIR3 PE=3 SV=1
c193058.graph_c1	0	9.2946	7.61e-07	5.49309	up	Cell wall protein DAN4 OS=Saccharomyces cerevisiae (strain ATCC 204508 / S288c) GN=DAN4 PE=2 SV=1
c216278.graph_c0	0	6.81811	9.11e-05	4.55266	up	Cell wall protein TIR3 OS=Saccharomyces cerevisiae (strain ATCC 204508 / S288c) GN=TIR3 PE=2 SV=1
c217384.graph_c0	0	6.58904	0.000210826	4.37659	up	Cell wall protein DAN4 OS=Saccharomyces cerevisiae (strain ATCC 204508 / S288c) GN=DAN4 PE=2 SV=1
c213865.graph_c0	0.353894	14.221	4.01e-05	4.26323	up	Cell wall protein TIR3 OS=Saccharomyces cerevisiae (strain ATCC 204508 / S288c) GN=TIR3 PE=2 SV=1
c85649.graph_c0	0.0830329	5.75037	0.000211987	4.15601	up	Cell wall protein DAN4 OS=Saccharomyces cerevisiae (strain ATCC 204508 / S288c) GN=DAN4 PE=2 SV=1
c195615.graph_c0	0.567374	14.4802	2.1e-05	4.12772	up	Cell wall protein DAN4 OS=Saccharomyces cerevisiae (strain ATCC 204508 / S288c) GN=DAN4 PE=2 SV=1
c92966.graph_c0	0.530927	17.0226	0.000188711	3.94589	up	Cell wall protein SED1 OS=Saccharomyces cerevisiae (strain ATCC 204508 / S288c) GN=SED1 PE=1 SV=1
c149107.graph_c1	0	3.82038	0.00757347	3.55887	up	Cell wall protein DAN4 OS=Saccharomyces cerevisiae (strain ATCC 204508 / S288c) GN=DAN4 PE=2 SV=1
c241642.graph_c0	0	3.34488	0.00757347	3.55887	up	Cell wall protein PRY3 OS=Saccharomyces cerevisiae (strain ATCC 204508 / S288c) GN=PRY3 PE=1 SV=1
c182558.graph_c1	0	3.93364	0.00757347	3.55887	up	Cell wall protein DAN4 OS=Saccharomyces cerevisiae (strain ATCC 204508 / S288c) GN=DAN4 PE=2 SV=1
c218302.graph_c0	0.106986	4.52787	0.00428921	3.4814	up	Cell wall protein qid3 OS=Trichoderma harzianum GN=qid3 PE=2 SV=1
c212572.graph_c0	5.64672	72.1558	0.000836311	3.4011	up	Cell wall protein DAN4 OS=Saccharomyces cerevisiae (strain ATCC 204508 / S288c) GN=DAN4 PE=2 SV=1
c193443.graph_c0	4.32996	52.5911	0.00149409	3.17991	up	Cell wall mannoprotein PIR3 OS=Saccharomyces cerevisiae (strain YJM789) GN=PIR3 PE=3 SV=1
c204691.graph_c0	0.926186	21.6906	1.11e-05	4.16223	up	Vegetative cell wall protein gp1 OS=Chlamydomonas reinhardtii GN=GP1 PE=2 SV=1
c110205.graph_c0	0.435374	9.91088	0.000615779	3.6239	up	Vegetative cell wall protein gp1 OS=Chlamydomonas reinhardtii GN=GP1 PE=2 SV=1
c174863.graph_c0	7.85315	78.7617	0.00354599	3.0404	up	Vegetative cell wall protein gp1 OS=Chlamydomonas reinhardtii GN=GP1 PE=2 SV=1
c155353.graph_c2	0	6.92054	0.000533649	4.17601	up	Vegetative cell wall protein gp1 OS=Chlamydomonas reinhardtii GN=GP1 PE=2 SV=1
c196391.graph_c0	0.505025	8.8517	0.00767592	3.10869	up	Vegetative cell wall protein gp1 OS=Chlamydomonas reinhardtii GN=GP1 PE=2 SV=1
c170942.graph_c0	0.752043	10.6093	0.000343269	3.47402	up	Vegetative cell wall protein gp1 OS=Chlamydomonas reinhardtii GN=GP1 PE=2 SV=1
c193990.graph_c0	4.88362	74.2393	0.000254281	3.65307	up	Vegetative cell wall protein gp1 OS=Chlamydomonas reinhardtii GN=GP1 PE=2 SV=1
c168333.graph_c0	0.915533	11.448	0.00395043	3.05487	up	Vegetative cell wall protein gp1 OS=Chlamydomonas reinhardtii GN=GP1 PE=2 SV=1
c86137.graph_c0	0	9.88379	4.21e-07	5.60388	up	Vegetative cell wall protein gp1 OS=Chlamydomonas reinhardtii GN=GP1 PE=2 SV=1
c191649.graph_c0	0.732988	102.733	7.88e-11	6.4583	up	Vegetative cell wall protein gp1 OS=Chlamydomonas reinhardtii GN=GP1 PE=2 SV=1
c178938.graph_c0	0.226719	4.36145	0.00454924	3.23638	up	Vegetative cell wall protein gp1 OS=Chlamydomonas reinhardtii GN=GP1 PE=2 SV=1
c155383.graph_c0	0.413496	8.48482	0.00118721	3.47894	up	Vegetative cell wall protein gp1 OS=Chlamydomonas reinhardtii GN=GP1 PE=2 SV=1
c93326.graph_c0	0.550319	11.5571	0.000139698	3.78661	up	Vegetative cell wall protein gp1 OS=Chlamydomonas reinhardtii GN=GP1 PE=2 SV=1
c215047.graph_c0	0.17337	7.44854	0.00015433	4.08379	up	Vegetative cell wall protein gp1 OS=Chlamydomonas reinhardtii GN=GP1 PE=2 SV=1
c198927.graph_c0	1.38135	26.5734	6.09e-05	3.84532	up	Vegetative cell wall protein gp1 OS=Chlamydomonas reinhardtii GN=GP1 PE=2 SV=1
c146346.graph_c0	0.252134	6.46715	0.000804421	3.63432	up	Vegetative cell wall protein gp1 OS=Chlamydomonas reinhardtii GN=GP1 PE=2 SV=1
c228145.graph_c0	0	3.52369	0.00492009	3.6649	up	Vegetative cell wall protein gp1 OS=Chlamydomonas reinhardtii GN=GP1 PE=2 SV=1
c193946.graph_c0	1.53512	19.6877	0.000938747	3.27427	up	Vegetative cell wall protein gp1 OS=Chlamydomonas reinhardtii GN=GP1 PE=2 SV=1
c196660.graph_c0	0.383806	21.6579	3.44e-06	4.7434	up	Vegetative cell wall protein gp1 OS=Chlamydomonas reinhardtii GN=GP1 PE=2 SV=1
c160978.graph_c1	0.434857	5.39107	0.00770887	2.94942	up	Vegetative cell wall protein gp1 OS=Chlamydomonas reinhardtii GN=GP1 PE=2 SV=1
c203441.graph_c0	1.21621	24.3714	2.82e-05	3.97492	up	Vegetative cell wall protein gp1 OS=Chlamydomonas reinhardtii GN=GP1 PE=2 SV=1
c92015.graph_c0	0	106.482	6.44e-15	8.74568	up	Vegetative cell wall protein gp1 OS=Chlamydomonas reinhardtii GN=GP1 PE=2 SV=1
c172539.graph_c0	0.109709	5.0652	0.00260824	3.59932	up	Vegetative cell wall protein gp1 OS=Chlamydomonas reinhardtii GN=GP1 PE=2 SV=1
c184506.graph_c0	1.09336	16.6263	0.000433742	3.46585	up	Vegetative cell wall protein gp1 OS=Chlamydomonas reinhardtii GN=GP1 PE=2 SV=1
c221871.graph_c0	0.168706	4.54361	0.00290009	3.43736	up	Vegetative cell wall protein gp1 OS=Chlamydomonas reinhardtii GN=GP1 PE=2 SV=1
c185961.graph_c0	0	24.3169	1.19e-07	5.83722	up	Vegetative cell wall protein gp1 OS=Chlamydomonas reinhardtii GN=GP1 PE=2 SV=1
c158700.graph_c0	0.196315	41.5422	8.73e-10	6.34658	up	Plasma membrane proteolipid 3 OS=Schizosaccharomyces pombe (strain 972 / ATCC 24843) GN=pmp3 PE=3 SV=2
c150103.graph_c0	0.0683031	8.97876	4.03e-08	5.66561	up	Uncharacterized membrane protein C14C4.07 OS=Schizosaccharomyces pombe (strain 972 / ATCC 24843) GN=SPAC14C4.07 PE=1 SV=1
c181716.graph_c0	3.02769	36.9903	0.000878105	3.27944	up	Fatty acid-binding protein OS=Yarrowia lipolytica (strain CLIB 122 / E 150) GN=SCP2 PE=1 SV=4
c202484.graph_c0	0.822641	7.52583	0.0095519	2.75735	up	Fatty acid amide hydrolase OS=Arabidopsis thaliana GN=FAAH PE=1 SV=1
c148067.graph_c0	0.513265	5.73621	0.00986113	2.85722	up	Lipase OS=Thermomyces lanuginosus GN=LIP PE=1 SV=1
Membrane
c97527.graph_c0	0	10.4371	1.04e-06	5.43433	up	Plasma membrane proteolipid 3 OS=Neosartorya fumigata (strain ATCC MYA-4609 / Af293 / CBS 101355 / FGSC A1100) GN=pmp3 PE=3 SV=1
c171459.graph_c0	0.229264	23.9632	2.42e-07	5.33885	up	Plasma membrane proteolipid 3 OS=Neosartorya fumigata (strain ATCC MYA-4609 / Af293 / CBS 101355 / FGSC A1100) GN=pmp3 PE=3 SV=1
c163183.graph_c0	0	5.47434	2.35e-05	4.82841	up	Transmembrane protein 184 homolog C30D11.06c OS=Schizosaccharomyces pombe (strain 972 / ATCC 24843) GN=SPAC30D11.06c PE=1 SV=1
c162259.graph_c0	0.157755	8.69968	4.08e-06	4.71079	up	Uncharacterized endoplasmic reticulum membrane protein C1709.03 OS=Schizosaccharomyces pombe (strain 972 / ATCC 24843) GN=SPBC1709.03 PE=4 SV=2
c179141.graph_c0	0.0636985	4.12546	8.79e-06	4.66021	up	Mitochondrial outer membrane protein IML2 OS=Chaetomium globosum (strain ATCC 6205 / CBS 148.51 / DSM 1962 / NBRC 6347 / NRRL 1970) GN=IML2 PE=3 SV=1
c85343.graph_c0	0	14.7676	6.17e-05	4.63324	up	Plasma membrane proteolipid 3 OS=Neosartorya fumigata (strain ATCC MYA-4609 / Af293 / CBS 101355 / FGSC A1100) GN=pmp3 PE=3 SV=1
c220855.graph_c0	0	4.7565	0.000244462	4.34504	up	Peroxisomal membrane protein PEX30 OS=Saccharomyces cerevisiae (strain ATCC 204508 / S288c) GN=PEX30 PE=1 SV=1
c206429.graph_c0	0.106397	8.32361	9.43e-05	4.32529	up	UPF0132 membrane protein MJ1443 OS=Methanocaldococcus jannaschii (strain ATCC 43067 / DSM 2661 / JAL-1 / JCM 10045 / NBRC 100440) GN=MJ1443 PE=3 SV=1
c166018.graph_c1	0.115299	4.8304	2.99e-05	4.32199	up	Uncharacterized membrane protein YCR023C OS=Saccharomyces cerevisiae (strain ATCC 204508 / S288c) GN=YCR023C PE=1 SV=2
c128161.graph_c0	0	4.09953	0.00033127	4.27979	up	Sarcolemmal membrane-associated protein OS=Oryctolagus cuniculus GN=SLMAP PE=1 SV=2
c176411.graph_c0	0.226577	7.84569	3.61e-05	4.21394	up	Plasma membrane iron permease OS=Saccharomyces cerevisiae (strain ATCC 204508 / S288c) GN=FTR1 PE=1 SV=1
c185359.graph_c0	0.585808	14.2745	3.71e-05	4.0329	up	Golgi apparatus membrane protein TVP18 OS=Magnaporthe oryzae (strain 70-15 / ATCC MYA-4617 / FGSC 8958) GN=TVP18 PE=3 SV=1
c188761.graph_c0	0.586441	16.1702	4.56e-05	4.07303	up	Pore membrane protein of 33 kDa OS=Saccharomyces cerevisiae (strain ATCC 204508 / S288c) GN=POM33 PE=1 SV=1
c170895.graph_c0	0.392483	12.9194	0.000158185	3.98278	up	Uncharacterized mitochondrial outer membrane protein YPR098C OS=Saccharomyces cerevisiae (strain ATCC 204508 / S288c) GN=YPR098C PE=1 SV=2
c90273.graph_c1	0.0789464	4.75863	0.000517635	3.96419	up	Uncharacterized membrane protein YLR241W OS=Saccharomyces cerevisiae (strain ATCC 204508 / S288c) GN=YLR241W PE=1 SV=1
c189310.graph_c0	1.03944	21.5067	4.59e-05	3.91826	up	Pore membrane protein of 33 kDa OS=Saccharomyces cerevisiae (strain ATCC 204508 / S288c) GN=POM33 PE=1 SV=1
c188563.graph_c0	1.70265	34.1335	4.25e-05	3.9127	up	Plasma membrane proteolipid 3 OS=Gibberella zeae (strain PH-1 / ATCC MYA-4620 / FGSC 9075 / NRRL 31084) GN=PMP3 PE=3 SV=2
c167926.graph_c0	0.301167	7.11788	8.66e-05	3.91069	up	Transmembrane protein 184 homolog C30D11.06c OS=Schizosaccharomyces pombe (strain 972 / ATCC 24843) GN=SPAC30D11.06c PE=1 SV=1
c220972.graph_c0	0	4.52732	0.00181922	3.90019	up	Membrane protein PTM1 OS=Saccharomyces cerevisiae (strain ATCC 204508 / S288c) GN=PTM1 PE=1 SV=2
c177435.graph_c0	0.298016	6.81591	0.000166965	3.80829	up	Vacuolar membrane protein YPL162C OS=Saccharomyces cerevisiae (strain ATCC 204508 / S288c) GN=YPL162C PE=1 SV=1
c130940.graph_c0	0	2.66417	0.00326028	3.76367	up	Uncharacterized membrane protein C24H6.13 OS=Schizosaccharomyces pombe (strain 972 / ATCC 24843) GN=SPAC24H6.13 PE=1 SV=1
c136799.graph_c0	0.135616	4.60901	0.000706785	3.75782	up	Plasma membrane fusion protein PRM1 OS=Chaetomium globosum (strain ATCC 6205 / CBS 148.51 / DSM 1962 / NBRC 6347 / NRRL 1970) GN=PRM1 PE=3 SV=1
c170217.graph_c0	0.563018	9.98851	0.000108409	3.7295	up	Peroxisomal membrane protein PEX30 OS=Saccharomyces cerevisiae (strain ATCC 204508 / S288c) GN=PEX30 PE=1 SV=1
c185950.graph_c0	0.524063	11.3137	0.000246654	3.72678	up	Uncharacterized membrane protein C16E9.09c OS=Schizosaccharomyces pombe (strain 972 / ATCC 24843) GN=SPBC16E9.09c PE=3 SV=1
c180387.graph_c0	0.28973	5.42497	0.000187713	3.6867	up	Mitochondrial inner membrane i-AAA protease supercomplex subunit YME1 OS=Saccharomyces cerevisiae (strain ATCC 204508 / S288c) GN=YME1 PE=1 SV=1
c103123.graph_c0	0	3.40906	0.00608859	3.61286	up	UPF0619 GPI-anchored membrane protein C1322.10 OS=Schizosaccharomyces pombe (strain 972 / ATCC 24843) GN=SPCC1322.10 PE=3 SV=1
c136911.graph_c0	1.88043	29.3104	0.00019383	3.59318	up	Golgi apparatus membrane protein tvp15 OS=Schizosaccharomyces pombe (strain 972 / ATCC 24843) GN=tvp15 PE=3 SV=2
c88203.graph_c0	0	4.24842	0.00757347	3.55887	up	Peroxisomal membrane protein PMP47B OS=Candida boidinii GN=PMP47B PE=2 SV=1
c185092.graph_c0	0.893082	14.8897	0.000411679	3.52191	up	Uncharacterized endoplasmic reticulum membrane protein C1709.03 OS=Schizosaccharomyces pombe (strain 972 / ATCC 24843) GN=SPBC1709.03 PE=4 SV=2
c125579.graph_c0	0.190355	5.37081	0.00220542	3.50117	up	Regulator of V-ATPase in vacuolar membrane protein 1 OS=Schizosaccharomyces pombe (strain 972 / ATCC 24843) GN=rav1 PE=1 SV=1
c151188.graph_c0	1.64632	23.687	0.00030318	3.49948	up	Uncharacterized membrane protein YOL092W OS=Saccharomyces cerevisiae (strain ATCC 204508 / S288c) GN=YOL092W PE=1 SV=1
c90273.graph_c0	0.187765	5.0569	0.00290009	3.43736	up	Uncharacterized membrane protein YLR241W OS=Saccharomyces cerevisiae (strain ATCC 204508 / S288c) GN=YLR241W PE=1 SV=1
c136154.graph_c0	0.239716	4.30404	0.00137323	3.3945	up	Uncharacterized membrane protein C6F6.04c OS=Schizosaccharomyces pombe (strain 972 / ATCC 24843) GN=SPAC6F6.04c PE=4 SV=1
c216770.graph_c0	0.371355	6.57234	0.00150146	3.37439	up	Membrane steroid-binding protein 2 OS=Arabidopsis thaliana GN=MSBP2 PE=1 SV=1
c164299.graph_c0	0.404859	6.07493	0.000823529	3.3726	up	Uncharacterized vacuolar membrane protein YML018C OS=Saccharomyces cerevisiae (strain ATCC 204508 / S288c) GN=YML018C PE=1 SV=1
c160539.graph_c0	0.981816	15.2673	0.00102917	3.36152	up	Transmembrane protein 19 OS=Xenopus tropicalis GN=tmem19 PE=2 SV=1
c174234.graph_c0	0.453281	6.68524	0.000920752	3.34819	up	Transmembrane protein 115 OS=Bos taurus GN=TMEM115 PE=2 SV=1
c98192.graph_c0	0.231185	5.78156	0.00444421	3.33602	up	Transmembrane protein 110 OS=Homo sapiens GN=TMEM110 PE=2 SV=1
c233344.graph_c0	0.0852917	3.17217	0.00871076	3.30751	up	Uncharacterized endoplasmic reticulum membrane protein YGL010W OS=Saccharomyces cerevisiae (strain ATCC 204508 / S288c) GN=YGL010W PE=1 SV=2
c181520.graph_c0	0.761145	12.0393	0.00183203	3.28932	up	Mitochondrial import inner membrane translocase subunit TIM9 OS=Gibberella zeae (strain PH-1 / ATCC MYA-4620 / FGSC 9075 / NRRL 31084) GN=TIM9 PE=3 SV=1
c141324.graph_c0	0.142999	3.39278	0.005975	3.26427	up	Transmembrane E3 ubiquitin-protein ligase 1 OS=Saccharomyces cerevisiae (strain ATCC 204508 / S288c) GN=TUL1 PE=1 SV=1
c85778.graph_c0	0.350541	4.6305	0.00185429	3.19239	up	Uncharacterized membrane protein YMR155W OS=Saccharomyces cerevisiae (strain ATCC 204508 / S288c) GN=YMR155W PE=1 SV=1
c167651.graph_c0	0.870892	11.2706	0.00179193	3.18618	up	Plasma membrane iron permease OS=Schizosaccharomyces pombe (strain 972 / ATCC 24843) GN=fip1 PE=1 SV=1
c207454.graph_c0	4.8455	53.6808	0.00164285	3.1538	up	Golgi apparatus membrane protein tvp15 OS=Schizosaccharomyces pombe (strain 972 / ATCC 24843) GN=tvp15 PE=3 SV=2
c207961.graph_c3	11.556	122.486	0.00335541	3.13597	up	Plasma membrane proteolipid 3 OS=Schizosaccharomyces pombe (strain 972 / ATCC 24843) GN=pmp3 PE=3 SV=2
c178864.graph_c0	0.297004	5.20567	0.00767592	3.10869	up	Multiple C2 and transmembrane domain-containing protein 1 OS=Homo sapiens GN=MCTP1 PE=2 SV=2
c210593.graph_c0	4.446	46.1636	0.00251532	3.06676	up	Golgi apparatus membrane protein TVP18 OS=Magnaporthe oryzae (strain 70-15 / ATCC MYA-4617 / FGSC 8958) GN=TVP18 PE=3 SV=1
c131140.graph_c0	0.247735	3.65373	0.00830022	3.02135	up	Membrane protein PTM1 OS=Saccharomyces cerevisiae (strain ATCC 204508 / S288c) GN=PTM1 PE=1 SV=2
c149676.graph_c0	0.612469	7.85481	0.00636225	2.99656	up	ER membrane protein complex subunit 4 OS=Schizosaccharomyces pombe (strain 972 / ATCC 24843) GN=SPCC1281.03c PE=3 SV=1
c166978.graph_c0	1.79481	20.2978	0.00409826	2.99577	up	UPF0136 membrane protein OS=Dictyostelium discoideum GN=DDB_G0271790 PE=3 SV=1
c210121.graph_c0	1.16775	10.1838	0.00755393	2.80026	up	Sarcolemmal membrane-associated protein OS=Mus musculus GN=Slmap PE=1 SV=2
c185586.graph_c0	1.44248	12.7339	0.00716123	2.84127	up	ER membrane protein complex subunit 1 OS=Gallus gallus GN=EMC1 PE=2 SV=1
c198546.graph_c0	0.848686	7.73355	0.00789442	2.78801	up	Transmembrane protein 184 homolog DDB_G0284525 OS=Dictyostelium discoideum GN=tmem184A PE=3 SV=1
c140667.graph_c0	0.255875	79.7418	3.75e-12	7.18906	up	Golgi apparatus membrane protein tvp15 OS=Schizosaccharomyces pombe (strain 972 / ATCC 24843) GN=tvp15 PE=3 SV=2
Signal transduction
c195844.graph_c0	0.740819	16.389	2.58e-05	4.02567	up	Mitogen-activated protein kinase OS=Fusarium solani subsp. pisi GN=MAPK PE=2 SV=1
c197732.graph_c0	0.365369	7.6054	5.51e-05	3.89862	up	Protein phosphatase 2C homolog 1 OS=Saccharomyces cerevisiae (strain ATCC 204508 / S288c) GN=PTC1 PE=1 SV=1
c181066.graph_c0	0.545475	14.2244	6.75e-05	3.99394	up	Mitogen-activated protein kinase hog1 OS=Hypocrea atroviridis GN=hog1 PE=3 SV=1
c181066.graph_c1	0.412195	6.3436	0.00109946	3.34691	up	Mitogen-activated protein kinase hog1 OS=Trichoderma harzianum GN=hog1 PE=1 SV=1
c206999.graph_c0	1.16665	27.2719	1.18e-05	4.15376	up	Protein kinase gsk3 OS=Schizosaccharomyces pombe (strain 972 / ATCC 24843) GN=gsk3 PE=1 SV=3
c117889.graph_c0	0.0623819	3.68017	0.000592644	3.93458	up	Serine/threonine-protein kinase SRPK OS=Physarum polycephalum PE=1 SV=1
c195628.graph_c0	1.5969	35.271	2.23e-05	4.04311	up	Serine/threonine-protein kinase SCH9 OS=Candida albicans (strain SC5314 / ATCC MYA-2876) GN=SCH9 PE=3 SV=1
c217558.graph_c0	0.105352	4.99916	0.0022229	3.63658	up	Serine/threonine-protein kinase ATG1 OS=Magnaporthe oryzae (strain 70-15 / ATCC MYA-4617 / FGSC 8958) GN=ATG1 PE=1 SV=1
c99192.graph_c0	0.303623	5.35413	0.00298273	3.26821	up	Serine/threonine-protein kinase BUR1 OS=Gibberella zeae (strain PH-1 / ATCC MYA-4620 / FGSC 9075 / NRRL 31084) GN=BUR1 PE=3 SV=2
c155634.graph_c0	0.723742	6.96141	0.00515081	2.88396	up	Serine/threonine-protein kinase 32A OS=Homo sapiens GN=STK32A PE=1 SV=2
c166296.graph_c0	0.0653364	14.4124	4.53e-08	5.78767	up	Proline-rich receptor-like protein kinase PERK2 OS=Arabidopsis thaliana GN=PERK2 PE=2 SV=3
c187698.graph_c0	0.0880114	16.8181	1.39e-07	5.58342	up	Proline-rich receptor-like protein kinase PERK2 OS=Arabidopsis thaliana GN=PERK2 PE=2 SV=3
c137788.graph_c0	0.950715	73.1565	3.6e-08	5.45955	up	Proline-rich receptor-like protein kinase PERK2 OS=Arabidopsis thaliana GN=PERK2 PE=2 SV=3
c175076.graph_c0	0.0823332	8.76405	1.11e-05	4.75607	up	Phosphatidylinositol 4-kinase lsb6 OS=Schizosaccharomyces pombe (strain 972 / ATCC 24843) GN=lsb6 PE=3 SV=2
c86836.graph_c0	0.235721	9.97617	1.96e-06	4.68261	up	Hexokinase OS=Emericella nidulans (strain FGSC A4 / ATCC 38163 / CBS 112.46 / NRRL 194 / M139) GN=hxkA PE=1 SV=2
c168884.graph_c0	0.554983	19.2722	1.22e-06	4.63091	up	Proline-rich receptor-like protein kinase PERK2 OS=Arabidopsis thaliana GN=PERK2 PE=2 SV=3
c120636.graph_c0	0	4.813	0.000119468	4.49633	up	G2-specific protein kinase nimA OS=Emericella nidulans (strain FGSC A4 / ATCC 38163 / CBS 112.46 / NRRL 194 / M139) GN=nimA PE=1 SV=1
c157054.graph_c0	0.374945	11.4805	9.43e-06	4.32303	up	Probable serine/threonine-protein kinase fhkC OS=Dictyostelium discoideum GN=fhkC PE=3 SV=2
c128292.graph_c0	0	3.73512	0.000284195	4.31278	up	5&apos;-AMP-activated protein kinase subunit gamma OS=Schizosaccharomyces pombe (strain 972 / ATCC 24843) GN=cbs2 PE=1 SV=2
c190519.graph_c0	0.704754	18.6291	5.86e-06	4.30057	up	Dihydroxyacetone kinase 1 OS=Schizosaccharomyces pombe (strain 972 / ATCC 24843) GN=dak1 PE=3 SV=1
c145193.graph_c0	0	4.96003	0.000533649	4.17601	up	Proline-rich receptor-like protein kinase PERK2 OS=Arabidopsis thaliana GN=PERK2 PE=2 SV=3
c206999.graph_c0	1.16665	27.2719	1.18e-05	4.15376	up	Protein kinase gsk3 OS=Schizosaccharomyces pombe (strain 972 / ATCC 24843) GN=gsk3 PE=1 SV=3
c185219.graph_c0	1.2208	28.3123	1.15e-05	4.15357	up	Serine/threonine-protein kinase/endoribonuclease IRE1 OS=Saccharomyces cerevisiae (strain ATCC 204508 / S288c) GN=IRE1 PE=1 SV=2
c195628.graph_c0	1.5969	35.271	2.23e-05	4.04311	up	Serine/threonine-protein kinase SCH9 OS=Candida albicans (strain SC5314 / ATCC MYA-2876) GN=SCH9 PE=3 SV=1
c190873.graph_c1	0	4.10486	0.00105284	4.02491	up	Serine/threonine-protein kinase gad8 OS=Schizosaccharomyces pombe (strain 972 / ATCC 24843) GN=gad8 PE=1 SV=1
c193057.graph_c0	0.374182	8.87782	5.96e-05	3.95987	up	MAP kinase kinase MKK1/SSP32 OS=Saccharomyces cerevisiae (strain ATCC 204508 / S288c) GN=MKK1 PE=1 SV=1
c176630.graph_c0	3.45316	64.7746	4.4e-05	3.94232	up	Glycerol kinase OS=Rattus norvegicus GN=Gk PE=2 SV=1
c117889.graph_c0	0.0623819	3.68017	0.000592644	3.93458	up	Serine/threonine-protein kinase SRPK OS=Physarum polycephalum PE=1 SV=1
c175029.graph_c0	0.42852	9.61748	8.81e-05	3.88092	up	Uridylate kinase OS=Saccharomyces cerevisiae (strain ATCC 204508 / S288c) GN=URA6 PE=1 SV=1
c225253.graph_c0	0	4.12264	0.00220032	3.85611	up	Probable serine/threonine-protein kinase samkC OS=Dictyostelium discoideum GN=samkC PE=3 SV=2
c177563.graph_c1	0	4.74135	0.00220032	3.85611	up	Proline-rich receptor-like protein kinase PERK2 OS=Arabidopsis thaliana GN=PERK2 PE=2 SV=3
c169792.graph_c0	0	2.90624	0.00267249	3.81063	up	Proline-rich receptor-like protein kinase PERK9 OS=Arabidopsis thaliana GN=PERK9 PE=2 SV=1
c93592.graph_c0	0.918174	20.9995	0.000166965	3.80829	up	Proline-rich receptor-like protein kinase PERK2 OS=Arabidopsis thaliana GN=PERK2 PE=2 SV=3
c180808.graph_c0	0.277537	6.05092	0.000151266	3.79634	up	6-phosphofructokinase OS=Neosartorya fumigata (strain ATCC MYA-4609 / Af293 / CBS 101355 / FGSC A1100) GN=pfkA PE=3 SV=1
c186867.graph_c0	0.262315	5.88726	0.000189795	3.78163	up	Protein kinase C-like OS=Hypocrea jecorina GN=pkc1 PE=3 SV=1
c229187.graph_c0	0	3.51978	0.00326028	3.76367	up	Uridine-cytidine kinase-like 1 OS=Mus musculus GN=Uckl1 PE=1 SV=1
c193057.graph_c1	0.734911	14.6613	0.000151599	3.74843	up	MAP kinase kinase skh1/pek1 OS=Schizosaccharomyces pombe (strain 972 / ATCC 24843) GN=skh1 PE=3 SV=1
c151460.graph_c0	0.304596	6.51065	0.000263679	3.71273	up	Serine/threonine-protein kinase ssp1 OS=Schizosaccharomyces pombe (strain 972 / ATCC 24843) GN=ssp1 PE=1 SV=1
c168778.graph_c0	0.324793	10.6218	0.000899016	3.7046	up	Proline-rich receptor-like protein kinase PERK2 OS=Arabidopsis thaliana GN=PERK2 PE=2 SV=3
c125363.graph_c0	0.0925508	4.5104	0.00189984	3.6729	up	Protein kinase C-like OS=Hypocrea jecorina GN=pkc1 PE=3 SV=1
c172618.graph_c0	0.689318	12.5373	0.000190591	3.66897	up	Phosphatidylinositol 3-kinase tor2 OS=Schizosaccharomyces pombe (strain 972 / ATCC 24843) GN=tor2 PE=1 SV=2
c100796.graph_c0	0	5.91499	0.00492009	3.6649	up	Protein kinase C-like OS=Hypocrea jecorina GN=pkc1 PE=3 SV=1
c185057.graph_c0	0.132939	4.17707	0.00115124	3.64934	up	Serine/threonine-protein kinase atg1 OS=Podospora anserina GN=ATG1 PE=2 SV=1
c134377.graph_c0	0.152146	4.683	0.0013062	3.6209	up	Serine/threonine-protein kinase GCN2 OS=Saccharomyces cerevisiae (strain ATCC 204508 / S288c) GN=GCN2 PE=1 SV=3
c217558.graph_c0	0.105352	4.99916	0.0022229	3.63658	up	Serine/threonine-protein kinase ATG1 OS=Magnaporthe oryzae (strain 70-15 / ATCC MYA-4617 / FGSC 8958) GN=ATG1 PE=1 SV=1
c101354.graph_c0	0.282587	5.20968	0.000338229	3.60203	up	Choline kinase OS=Saccharomyces cerevisiae (strain ATCC 204508 / S288c) GN=CKI1 PE=1 SV=1
c187069.graph_c0	0.135419	3.99446	0.00169077	3.56228	up	Casein kinase II subunit beta-1 OS=Neurospora crassa (strain ATCC 24698 / 74-OR23-1A / CBS 708.71 / DSM 1257 / FGSC 987) GN=ckb-1 PE=2 SV=1
Transcription
c88383.graph_c0	0.114974	6.3036	1.23e-06	4.86614	up	Zinc finger protein GLIS2 OS=Mus musculus GN=Glis2 PE=1 SV=1
c210690.graph_c0	3.89607	135.282	3.79e-07	4.83072	up	Zinc finger transcription factor ace1 OS=Hypocrea jecorina GN=ace1 PE=4 SV=1
c144501.graph_c0	0.0752433	8.00935	1.11e-05	4.75607	up	Zinc finger transcription factor ace1 OS=Hypocrea jecorina GN=ace1 PE=4 SV=1
c215127.graph_c0	0	5.60234	0.00010424	4.52477	up	Zinc finger transcription factor ace1 OS=Hypocrea jecorina GN=ace1 PE=4 SV=1
c215127.graph_c0	0	5.60234	0.00010424	4.52477	up	Zinc finger transcription factor ace1 OS=Hypocrea jecorina GN=ace1 PE=4 SV=1
c161100.graph_c1	0	5.38946	0.000533649	4.17601	up	GATA type zinc finger protein asd-4 OS=Neurospora crassa (strain ATCC 24698 / 74-OR23-1A / CBS 708.71 / DSM 1257 / FGSC 987) GN=asd-4 PE=1 SV=1
c84836.graph_c0	0.167686	5.07528	4.22e-05	4.12967	up	Zinc finger protein klf1 OS=Schizosaccharomyces pombe (strain 972 / ATCC 24843) GN=klf1 PE=2 SV=1
c169767.graph_c1	0.41747	9.38223	1.65e-05	4.09095	up	Zinc finger protein 549 OS=Pongo abelii GN=ZNF549 PE=2 SV=1
c84873.graph_c0	0.222116	5.92508	0.000101925	3.95106	up	Zinc finger CCCH domain-containing protein 18 OS=Danio rerio GN=zc3h18 PE=1 SV=1
c183742.graph_c0	0.270176	6.15993	5.96e-05	3.93825	up	Superoxide-generating NADPH oxidase heavy chain subunit A OS=Dictyostelium discoideum GN=noxA PE=2 SV=1
c187830.graph_c0	0.347645	8.82781	0.000142866	3.8815	up	AN1-type zinc finger protein 1 OS=Mus musculus GN=Zfand1 PE=1 SV=1
c185331.graph_c1	0.490868	9.90078	9.29e-05	3.8162	up	Zinc finger protein GIS2 OS=Saccharomyces cerevisiae (strain ATCC 204508 / S288c) GN=GIS2 PE=1 SV=1
c116783.graph_c0	0.166941	4.17493	0.000334152	3.75562	up	MYND-type zinc finger protein samB OS=Aspergillus clavatus (strain ATCC 1007 / CBS 513.65 / DSM 816 / NCTC 3887 / NRRL 1) GN=samB PE=3 SV=1
c180470.graph_c0	0.170237	3.98445	0.000514855	3.66278	up	Zinc finger protein C725.08 OS=Schizosaccharomyces pombe (strain 972 / ATCC 24843) GN=SPBC725.08 PE=1 SV=1
c204850.graph_c0	2.12715	32.7364	0.000172493	3.62296	up	GATA zinc finger domain-containing protein 10 OS=Dictyostelium discoideum GN=gtaJ PE=4 SV=1
c188984.graph_c0	2.8194	42.9646	0.000183316	3.6167	up	AN1-type zinc finger protein YOR052C OS=Saccharomyces cerevisiae (strain ATCC 204508 / S288c) GN=YOR052C PE=1 SV=1
c172131.graph_c0	0.215052	4.52313	0.000501546	3.61625	up	Zinc finger protein zas1 OS=Schizosaccharomyces pombe (strain 972 / ATCC 24843) GN=zas1 PE=2 SV=1
c219370.graph_c0	0.110235	5.08948	0.00260824	3.59932	up	Zinc finger transcription factor ace1 OS=Hypocrea jecorina GN=ace1 PE=4 SV=1
c222343.graph_c0	0.11875	3.19818	0.00290009	3.43736	up	Heme-responsive zinc finger transcription factor HAP1 OS=Saccharomyces cerevisiae (strain Kyokai no. 7 / NBRC 101557) GN=HAP1 PE=3 SV=2
c85809.graph_c0	0.328379	4.72279	0.000629024	3.38652	up	Zinc finger CCCH domain-containing protein 18 OS=Danio rerio GN=zc3h18 PE=1 SV=1
c85538.graph_c0	0.234326	6.01039	0.00384622	3.37059	up	Zinc finger protein rst2 OS=Schizosaccharomyces pombe (strain 972 / ATCC 24843) GN=rst2 PE=2 SV=2
c222190.graph_c0	0.0905545	3.48404	0.00725949	3.35299	up	Zinc finger protein C550.15c OS=Schizosaccharomyces pombe (strain 972 / ATCC 24843) GN=SPCC550.15c PE=1 SV=1
c227596.graph_c0	0	3.07937	0.00947088	3.50278	up	Zinc finger transcription factor ace1 OS=Hypocrea jecorina GN=ace1 PE=4 SV=1
c210794.graph_c0	4.24334	49.5285	0.00129264	3.25858	up	Zinc finger transcription factor ace1 OS=Hypocrea jecorina GN=ace1 PE=4 SV=1
c180470.graph_c1	0.405842	5.87405	0.00217521	3.21865	up	Zinc finger protein C725.08 OS=Schizosaccharomyces pombe (strain 972 / ATCC 24843) GN=SPBC725.08 PE=1 SV=1
c173643.graph_c0	0.517059	6.96275	0.0025281	3.15893	up	Zinc finger with UFM1-specific peptidase domain protein OS=Mus musculus GN=Zufsp PE=2 SV=2
DNA damage and metal homeostasis
c201184.graph_c0	4.7842	182.536	6.88e-07	4.74801	up	DNA damage-inducible protein 1 OS=Chaetomium globosum (strain ATCC 6205 / CBS 148.51 / DSM 1962 / NBRC 6347 / NRRL 1970) GN=DDI1 PE=3 SV=2
c225948.graph_c0	0	3.35469	0.00267249	3.81063	up	DNA repair and recombination protein mus-11 OS=Neurospora crassa (strain ATCC 24698 / 74-OR23-1A / CBS 708.71 / DSM 1257 / FGSC 987) GN=mus-11 PE=3 SV=1
c162300.graph_c0	0.358803	6.90238	0.00454924	3.23638	up	Damage response protein 1 OS=Saccharomyces cerevisiae (strain ATCC 204508 / S288c) GN=DAP1 PE=1 SV=1
c162617.graph_c0	0.258588	3.449	0.00795443	2.98097	up	Mediator of DNA damage checkpoint protein 1 OS=Mus musculus GN=Mdc1 PE=1 SV=1
c171214.graph_c1	0.749009	10.78	0.00131732	3.28605	up	Heavy metal tolerance protein OS=Schizosaccharomyces pombe (strain 972 / ATCC 24843) GN=hmt1 PE=2 SV=3
c91022.graph_c1	0.246924	4.11679	0.00216534	3.291	up	Metal tolerance protein 1 OS=Oryza sativa subsp. japonica GN=MTP1 PE=2 SV=1
c170577.graph_c0	1.51782	26.4904	9.55e-05	3.7406	up	Probable metal homeostasis protein bsd2 OS=Schizosaccharomyces pombe (strain 972 / ATCC 24843) GN=bsd2 PE=3 SV=1
c130721.graph_c0	0.320669	3.87752	0.00632379	2.96703	up	Metal resistance protein YCF1 OS=Saccharomyces cerevisiae (strain ATCC 204508 / S288c) GN=YCF1 PE=1 SV=2
c185758.graph_c0	1.7744	33.6794	5.97e-05	3.84197	up	Metal homeostasis factor ATX1 OS=Saccharomyces cerevisiae (strain ATCC 204508 / S288c) GN=ATX1 PE=1 SV=1
c205800.graph_c0	0.334883	5.88391	0.000289478	3.59633	up	Heavy metal tolerance protein OS=Schizosaccharomyces pombe (strain 972 / ATCC 24843) GN=hmt1 PE=2 SV=3
c171214.graph_c0	0.177039	6.24387	0.000559216	3.80914	up	Heavy metal tolerance protein OS=Schizosaccharomyces pombe (strain 972 / ATCC 24843) GN=hmt1 PE=2 SV=3
c127753.graph_c0	0.397461	5.09738	0.00988067	2.92675	up	Programmed cell death protein 6 OS=Mus musculus GN=Pdcd6 PE=1 SV=2
c142806.graph_c0	0.840115	9.24797	0.00423736	2.97661	up	Mitochondrial metal transporter 1 OS=Saccharomyces cerevisiae (strain ATCC 204508 / S288c) GN=MMT1 PE=1 SV=1
c152377.graph_c0	0.56466	7.7025	0.00128436	3.26068	up	Mitochondrial metalloendopeptidase OMA1 OS=Schizosaccharomyces pombe (strain 972 / ATCC 24843) GN=oma1 PE=3 SV=1
c117095.graph_c0	0.303372	53.6917	3.73e-09	6.09067	up	Metallothionein-like protein CAP5 OS=Colletotrichum gloeosporioides GN=CAP5 PE=2 SV=1
c168780.graph_c0	0.0397166	10.1362	1.43e-08	5.99553	up	Metallophosphoesterase MPPED2 OS=Pongo abelii GN=MPPED2 PE=2 SV=1
c213099.graph_c0	0	35.929	5.53e-08	5.97759	up	Metallothionein-like protein CAP5 OS=Colletotrichum gloeosporioides GN=CAP5 PE=2 SV=1
c129315.graph_c0	0	19.2116	3.74e-06	5.18984	up	Metallothionein OS=Neurospora crassa (strain ATCC 24698 / 74-OR23-1A / CBS 708.71 / DSM 1257 / FGSC 987) GN=cmt PE=1 SV=2
c150049.graph_c0	0	7.42909	3.76e-05	4.73412	up	Cys-Gly metallodipeptidase dug1 OS=Schizosaccharomyces pombe (strain 972 / ATCC 24843) GN=dug1 PE=2 SV=2
c202840.graph_c0	5.0911	87.1061	8.09e-05	3.77365	up	Cys-Gly metallodipeptidase dug1 OS=Schizosaccharomyces pombe (strain 972 / ATCC 24843) GN=dug1 PE=2 SV=2
c195400.graph_c0	1.75612	27.4513	0.000152771	3.65554	up	Metallothionein expression activator OS=Schizosaccharomyces pombe (strain 972 / ATCC 24843) GN=ace2 PE=3 SV=1
c87257.graph_c0	0.158723	4.07119	0.000804421	3.63432	up	Disintegrin and metalloproteinase domain-containing protein B OS=Neosartorya fumigata (strain ATCC MYA-4609 / Af293 / CBS 101355 / FGSC A1100) GN=ADM-B PE=3 SV=2
c217944.graph_c0	0.173153	4.66338	0.00290009	3.43736	up	Putative metallocarboxypeptidase ecm14 OS=Sclerotinia sclerotiorum (strain ATCC 18683 / 1980 / Ss-1) GN=ecm14 PE=3 SV=1
c224168.graph_c0	0.134495	3.53599	0.00333617	3.40436	up	Probable zinc metalloprotease NECHADRAFT_96958 OS=Nectria haematococca (strain 77-13-4 / ATCC MYA-4622 / FGSC 9596 / MPVI) GN=NECHADRAFT_96958 PE=3 SV=1
c195263.graph_c0	2.5311	31.6321	0.000732441	3.32677	up	Probable zinc metalloprotease NECHADRAFT_96958 OS=Nectria haematococca (strain 77-13-4 / ATCC MYA-4622 / FGSC 9596 / MPVI) GN=NECHADRAFT_96958 PE=3 SV=1
c219156.graph_c0	0.216615	3.47257	0.00519493	3.13631	up	Disintegrin and metalloproteinase domain-containing protein B OS=Neosartorya fumigata (strain ATCC MYA-4609 / Af293 / CBS 101355 / FGSC A1100) GN=ADM-B PE=3 SV=2
c117095.graph_c0	0.303372	53.6917	3.73e-09	6.09067	up	Metallothionein-like protein CAP5 OS=Colletotrichum gloeosporioides GN=CAP5 PE=2 SV=1
c168780.graph_c0	0.0397166	10.1362	1.43e-08	5.99553	up	Metallophosphoesterase MPPED2 OS=Pongo abelii GN=MPPED2 PE=2 SV=1
c213099.graph_c0	0	35.929	5.53e-08	5.97759	up	Metallothionein-like protein CAP5 OS=Colletotrichum gloeosporioides GN=CAP5 PE=2 SV=1
c129315.graph_c0	0	19.2116	3.74e-06	5.18984	up	Metallothionein OS=Neurospora crassa (strain ATCC 24698 / 74-OR23-1A / CBS 708.71 / DSM 1257 / FGSC 987) GN=cmt PE=1 SV=2
c150049.graph_c0	0	7.42909	3.76e-05	4.73412	up	Cys-Gly metallodipeptidase dug1 OS=Schizosaccharomyces pombe (strain 972 / ATCC 24843) GN=dug1 PE=2 SV=2
