# Supplementary material for: Global Transcriptome Analysis Reveals Distinct Aluminum-Tolerance Pathways in the Al-Accumulating Species Hydrangea macrophylla and Marker Identification
Source: PLoS One. 2015 Dec 14;10(12):e0144927. doi: 10.1371/journal.pone.0144927 (PMC4682798; doi:10.1371/journal.pone.0144927)
Supplement: S11 Table — (XLSX) [file pone.0144927.s011.xlsx]

## Sheet: Characterization
S11 Table. Characterization and distribution of SSRs identified in Hydrangea in the study
ID	Length	SSR_type	SSR	Start	End	Sequence
c100092.graph_c0	2279	perfect_SSR_1	(T)16	11	26	gggatagatgTTTTTTTTTTTTTTTTctgttattctcatgaaagatatccaaaatgctaatatgtgtgtaatcatgccatgtgtatctgcatcaatcgtcctctcgtaccttcattcaagacttcattgttatgaaaaagacacctttcctccagctaacaattacatcataccacgacgtccaatcctataatacaaataccaccaccatctgtcacgaagagagcaaaatgcccatgcaaaaagtaaagagatagaaaacaaactccggcagtctataaagtgtcttcgataagtcatgcaactgttgagcacttttctgtcgt
c100198.graph_c0	1027	perfect_SSR_1	(A)10	322	331	tctgattgaaatgctagttctttatacgaattcatgccactttaatctacataaacgagcttaatttggaatcaatacatttaaatatgtggttttggtgactaatataatcttttccagactcctattcaatgggagtgatagggggattgttgcaaacttgcaatgtagtgcaattcgattaagcagttcagttctccatttctgcaatcattgtcactatcatgaatgagcaaacaaactatatatgatatttttcgtgttgtcatatatggttttattgtatagcttttcagttgtAAAAAAAAAAtttcacttacgaactattctttggaaactgacctggcggaagagttgtccccacttcattttcattgtgtgaagcattgatccgcgcag…
c100214.graph_c0	1731	compound_SSR	(GGT)6ggctaaggttagagatggtggtgttgctagggtttagaaaatgggtgaga(TG)9	1645	1730	catatcaaagagaaaccccaaatcagatgaagaaaaccaccaaaaatgtttaactacaaaaccctaaaatggggagaagtacttgaagaagaatgagagaagggtcatactagtcacgaacaaggcgacagacggggactgaagacggcaactgcaaatccgagatgcttggagttcgagagtatcgattcatgagagtgatacaatggaatccataatggagagcgagatatgctttgacagagggagagaggttgatgggtcattatgcctttagcgatcgctgacgatagggctagaGGTGGTGGTGGTGGTGGTggctaaggttagagatggtggtgttgctagggtttagaaaatgggtgagaTGTGTGTGTGTGTGTGTGt
c100786.graph_c0	1470	perfect_SSR_3	(GGA)5	1	15	GGAGGAGGAGGAGGAagatgaagactcgctagttgactccgacttatccaacgaaaatgccgccactgaccccaaatctaccgaccctcaagcaaaggcagattcgcccagtgctaaacggcgtaaacgcgatgagcgccgtctccaacttgatctcactagacatcaagagctcctcctagacagccagaagatgaaccagagtctcaagaagtgtctgaactggaccgacctgctgataaaggaagggcagaaagcactggcttatcgagtcaagatcgccgacgtggatgccatgcctggacgtgtcctggc
c100786.graph_c0	1470	perfect_SSR_1	(A)11	1390	1400	tccttgtcattatttgactactcgattattttttgctgttgtgtgttttttgttgtttttttcacatgtgtaagatcagatacccgcagaggcaaagcaaaggaccaaagagagaaagatttagaaaaagacggaagaaaaaaaaattacagccacggacacagcatgaaatttgcgccgagatgcgatgagaagattggaagaagcgaaacacgaagcgccatttttcttttcttttctctcttttttccctcattggaagaaagaagaaggaaacaaagaagaaggaaacaaacaaagAAAAAAAAAAAgaacccctttatatatcgtttagctcctccatgcaggaagggggctacacaaagttaacgagtttgcaat
c101354.graph_c0	2020	compound_SSR	(A)11ggagtttcgctcatgattccaatatatactacacactagatctaccc(A)10	5	72	tcagAAAAAAAAAAAggagtttcgctcatgattccaatatatactacacactagatctacccAAAAAAAAAAggaaacaaaaacaaaactcgcttaatacttcacaagcttgatctttgcttgcagcccctccggcagatcctccaacttgaccaatcccagctgcacacagtctccccagaaaaacatggcccgatcctgcgcatagctcaagtagtcgaattcatccgcgccgggctcctcatcggcgggatttccgtcaagacctggtaccttggcctgcacgataccccaggcaatccactgagcgctgtttgccggctgccacagtcgggcctcgtcaatgagctctcgtacctgctggtcgatctg
c101531.graph_c0	1514	perfect_SSR_2	(CT)9	1	18	CTCTCTCTCTCTCTCTCTcgtatgattcttaatttatgtgatttttagagtgcagttagaaataaggggaaaaaaagttgtcctaaatgatatgtttgtcgtgcattttttcccctttctcgtcattttatgcttcatctatctattgcttttgtattagcagagtggcttaaccaatgcattataaaaggtaaaatttcgcatcctccaagtttgtgttctgtaaacaataagaaacatgagactcaaaagacacttctagaaacaacaatagattgtcttctgaatatttcagaaaacagttgtagacacaataat
c101604.graph_c0	2236	perfect_SSR_2	(GA)9	1	18	GAGAGAGAGAGAGAGAGAgcaagaaaataatgccagttcttggtgaaacagatactccaaatggagattcatctcatgagggtccacaacgatccatagacgtacaagccagttttcctatcactctcaagttcattgacgtgtgctatagagtgaagattgagaacaagagcgagggcaacatcagacggatgttgaatggaggtggacccacaatcacatcttccgatcaaataagatcaacggtggtcaacaattatattcaagaaagagcgatattaaatggaataaccggaatggtctccccaggtgaaatct
c101618.graph_c0	3039	compound_SSR	(GGT)5t(AG)6	2955	2982	tcccgttttcggacccgatcggacgattcagacgactgcgtcggaattgaataaggggtttcagattgcgaatggtgatcggagtccaaagaaatgggcaattgcaattgatcgtcgaggttgaaatcgagaaagtcagtccagtcccagattgttgttgagggttcgtcgtggactaggttagagactgtgtccatttctgaaacgtttggtggcgatggtgaaggcggtggtggtggtttttgcattttttttaaaaccctaaccctagggtttggtgaggaagacgagggaggtggaGGTGGTGGTGGTGGTtAGAGAGAGAGAGgggaggggttgggggaagggtttgcggcgaaggtaagggaaagggaaagggaaaggg
c102339.graph_c0	1876	perfect_SSR_1	(A)16	1861	1876	cctcaattgttcaaccctgacaaactgaaccttggcggtcgtttgggtttcatctttggtgggctctctttcctctgcttgatttacctttggttctaccaacctgagaccgctggtcgcacgtatgaagagctcgatgagatgttcatgaagaacgtacctgcgaggatgttcaagacatacaaaactgatgcgcaggccatgggcgaggctgtcaaagagaaggagggcatgtaaagcgcatggcaaacatgactatgttataataccgtctatcagacaaggatccatttgactcttAAAAAAAAAAAAAAAA
c102920.graph_c1	1063	perfect_SSR_3	(CTT)6	4	21	ctcCTTCTTCTTCTTCTTCTTcatatctatctctctttccctttccctctcggctccacctctgaccaggtgatcttctcgccagtgacctacatcaacaaccctctctccagctcttcagcacctgactccagcgaaggtttttctaaggttggggtttctaatttagtcactaatttacccatatttctaaggttagggtttgaagagaaggtttgaatttggcaatctttgatttttattccattaattcatttttcctagaaccctaacctcatattatttcgtttgattttgagtaatttcagcctgtgagtgatt
c104513.graph_c0	1103	perfect_SSR_1	(T)12	1	12	TTTTTTTTTTTTgctcagcaaaacatttttcattagaggaaccaaagtccaagcaaatacaaaacatcacatatttgctatggttcaaatagaaaaaactcaaataagtgtggtcagatgatgatagtgatttgaacctacgaccagtcagttaacagccgactagttaggattaggtgctgaaaatgttacttggaaatctaactcggtgctaagcacatcgatcactttgtgttgcaacgcggatagatcaatgcgactcaaatcgctaacctcagattgaattgtgtgaagcaatctttcattgatttt
c106217.graph_c1	1555	perfect_SSR_3	(TAA)6	1	18	TAATAATAATAATAATAAatgctgtgtccaaatccaaagagggaaaattagtcttatggaagtgataagatattataagtgtgggtgagattggtctgtggggtgccgcatcattgtcgatgctagcacaaatatattatcaggaggagagccatgttcgaagtcgcacaacagaggctgaatattgttaccagcgggtgttatcttggtgctttcttggtgtagttgcccaaccggtctccaggtgggatggctgagctgccctccactgcccggttctaagatcttgttcttgaggttgcccggggaccaatccag
c106919.graph_c0	1148	perfect_SSR_1	(T)10	1057	1066	taaatctgaaaaatgattaatgacacatgacttgcacttatggatggtatcctttgggatcttgtaattgttgtgaaatcaataatccaagtcaaaaactaccaataaaaaagacaaaggttgtgtacaagcctcattcccctcaaattaatattcactaaagcacataataaatacatataagaaacaaaatcaagtcataaagtctacatacccacatacttgatcacaacataatggataagaactagtagaaaaggagatcaaacagaagaagcaaagatagaaaaaagaagcaaaTTTTTTTTTTaaaaaaagatttgtatacaaatccagtaacaaaagcatatgaaacccacaattctcacctagattcctcagttggaatgcga
c107180.graph_c0	1031	perfect_SSR_2	(GA)6	666	677	ctctggctagcgaccgatcaagcctatcatacgatgcattacaaaaggctctaggcctctcttcgacccgagaggtagaggacctcgtcatcacagccatctacgccggcctcttgcacgccaccctcgaccctgctcgccaggccgtctcagtaacaagcgttgctcctctccgagatctcgcccccggcacaatcccagatatgattggtgccctgcaaaactgggctggtcgttgccagtctaccctcggagacctcgaagaacagatcaagagcattcgcgatgcggccactgtacGAGAGAGAGAGAaacgagcctcggacaaaaagctacaaacattagtggaaagtgtgagtgaggataaaaacatgctctcaggatacccgcgagacaatc…
c108002.graph_c0	2980	perfect_SSR_1	(T)14	175	188	aacacaatgagaaatagtaaacaagaacaagaaatgaagaggtcaacctctgccgaagaattattccatagtacgcaagtattacaagtcactattaaccaattggtacagctacactagaaattatcagatataaaattaaatatacagagcgcataatattggtacaaagccTTTTTTTTTTTTTTggcctcatgagaaatctttagtacaagggtacagactattacgtttgaacgactcaaaatcggattgtgagttcacaatcagtccaactgctagggactaccttttctgaatattttcaattttatctgtcgcccctgatgaccttataacaatgaaaaaactcaaaagtttaggtcatcttgttcatcgtgaagtacaccaaacacgtcc…
c108002.graph_c0	2980	perfect_SSR_2	(GA)9	2963	2980	aggcgctcgcagatgaatatggcgttgcggtacagaaagtgacgaagactgttctgtacgcagtcgataagtatgacctccattgatgttatccaggtctctttatattcttagtacagactcagagattcaaataagtcgaatgcagatttgaatcgaaaccctagcaggaagagaagggtacgagagagagcacgagagaaagagatgagagagagaaagagagtgcggcgcctatagatgtgatttattaggtgaagaaatcgttgatgttcggaagacagtcagcggttctcgttgGAGAGAGAGAGAGAGAGA
c108389.graph_c0	1061	perfect_SSR_1	(A)10	602	611	tttttcagaatgcattcacaccgactgtaccacaaaatcctttttactttcaacttatttttggcatgcattctattacaattttacttttccagaaaagcaagtctcacttgcatcggctttaacattgagaggggttttgcatactgggaaatgacttgggagttgacggaaccccatcctcaacttttatagcacataactctcattatatcatgtttctcgcaccatctgtatccctcttccaacttttccactcttatatatctaaagtatatcaacatttatacatataccatgAAAAAAAAAAgttacttctctaccaaacacagcataatattttcctctgaatccagagaaatgcataactcatagcaatctatacatcacattttccat…
c108610.graph_c0	2372	perfect_SSR_1	(T)15	2	16	gTTTTTTTTTTTTTTTcagagaagggttaatcaataaatagaaaagccaaacggcatctactaacaaatcaaaggggtattcccctggaaagacaatcagcacaaaacatagagatcacctctagcaagggaagggagaaggagagacacccgttccccctcattagtagaatgctacaacgcagatacggagtaataaagaatcgtgaatagttgtaaattgtgatacgtatcaaacaacaaaaataaaaaataggagaaggatttctatattgttaaaatctttagtcatttttctgcacattagggattcttg
c108610.graph_c0	2372	perfect_SSR_1	(T)10	2100	2109	caaattccaaatagccttttttctttatcattcacatacattttgagtgggtttgacactttggacccttgatgtgtgatataatttaagggtccaaaattgttcgcactcttcacaacttaattgaatttaaattttgaaaattttggaactcccactttttacacgttttgcatttccctcccctctctctatacatcattctccctctctcattattctctttctctctaagttatatatgtatctaactattaatattatatatgtgcaaaattatgattaatttaggttcaaacaTTTTTTTTTTgtttgtgggttgtgcccatgggcacgggcaatttctagtgcatctgtaatttatttcaatcgtgacattatgatggctagattctagaa…
c110226.graph_c0	1189	perfect_SSR_2	(AC)6	7	18	aaaaaaACACACACACACattaatgttgtccgtacatatccattataggaaagatcaagactctaactctcaaatttccgatgaataggctagctattcctttcttcagttgcaaggctcactacaataagcgtgagtttacaatctgaagcaaaggttacttaaataatacatgcagagaagtttgcaactaaaatatatcatttcagatttttcgcctttccacttaattacttttaccattgtttcaataggccatggacaagccagatttaaaacaggaattattcagcttaaaatgtgatttaaaactataag
c110763.graph_c0	1089	perfect_SSR_1	(A)10	404	413	acctgaagagttgccaaaaagtagtggcaaagtaactgacgaggcatttgtctcatctgtcgtagctaaattcctttgaaatctctcacctccttgcatctttccttggcctaaagaggaacctagaggtagatccaagttttcgggtggggaggaacacactgtaaaccaaagttattcaccaaaaccttcaccttccccaccttattgaccgcaatacttacgccctaaaagtaagcccgataagtacacaactcaaatacttgagtgatcttcagctttactgctagtttcatcagcAAAAAAAAAAgtgatactagcaaattctcacccaaactgtccaccaaaagagccaatctccctaaaagtctactcagcatcacctcaagactcaaacaa…
c110983.graph_c0	1566	perfect_SSR_3	(GCT)5	832	846	cgggaacgagaaagacacgacattgaaaatctggagagaagaaagcaagaacagctggagagggaaaagtcttgggatgatgaacgagaggcgacccgtaaatcacacatctactaccgagatcgcgccggctgggcaaggaaacgaaactcggatcgtgctgaagaagaggcaagagacgaggccgaccgacaagccgaaaaggtggagcgaaaccgcgagcaggcccgactggagcatgctaggggcatggcagacgatttcctggaccagcaggcccgcgagatggagcagcgcgaaGCTGCTGCTGCTGCTgccgcaccgcagccattcaagctttctctcggagcggcagcccagagagcccaggcctcacgcgcagccccccagcgtcgcaca…
c111015.graph_c0	2063	compound_SSR	(TA)8cgcatatagatc(TA)6	1	40	TATATATATATATATAcgcatatagatcTATATATATATAgcttgggacccttttacggaaatggaggacaacagcgaatccgcgaacccaaccaacgatggagagcaacgtacaattggtgcaactcagcatttcatacaggcattgttgcacctgagggatgatatgagaaaagctctcgctgatcttgacacccacttatccacaatgactgggtttcaagacagtagagcagggttgatgagagagattgaagaccagctcaaagatgctaatcgaaagatcacgatctggcaatcgaaccggttgatgatctgggattcgggtcctgagcagtct
c111300.graph_c0	1278	perfect_SSR_1	(T)13	1065	1077	tatacaaacaatttgtggaaatcatgaggagcttgcgtgtgtctagtgttgcaacaattggaaagcccttcgatccatcggtgcacgaggcaattgcacgtgaggagtcacaagagttcaaggaaggaatcgtaatgcaagagtttcgacgtgggtttattctgggggatcggctactaagacctgcaatggttaaagtgtccgcagggcctggtaaaaagaaagccgccgagcaacctgcaacggctgccggagtagatgaacgatagttcggttgcacaactcaaaagtgaaggccaaTTTTTTTTTTTTTccctccaataggaaattctacttgcagttaccatttgtgaatccttttttaatactttttttttcccttgtcctggcaaatgccca…
c111712.graph_c1	1256	perfect_SSR_1	(A)11	31	41	gtgtatgcatgtaaaaactagctctaagccAAAAAAAAAAAcaaaaaaacacgccatatctatgattcccaaatgcgtaaattcccagccactgctttctatccagtgtaatgctcctttcgcgatctagtcaaacatctctccccctatcgtcctttcttgattatatccctggtataaaactccaaaagcaagctacttttcctatgcagaaacactatatacaagaaatccgagctctgcattcgtggcaagcgacaaacaatgaactcacgctctgatttgcgtatggatgcacgtttatgccaaaacgccgttggcctcaagcttgcccagctcca
c112606.graph_c0	1068	perfect_SSR_2	(TC)9	1051	1068	cattaaatgcgttagatgaggaggtttggggtaggtgagctctaaccatacaaagggtcaactgtcgatgggtcttaaggcgtcatggtaatggcattagatgaaggaggtgtcagcgggaatgtggcaacagccacatgttggctacagggagtcaacgagcctgaagcaacaaggcaatgtagaggcaatatagttggttggttcattgctagggtgaaaggtccgacgagtctcgcgggcctgagatcctctaattggttgtgaggcagaagggtcaggatcatgtgagaagtcattTCTCTCTCTCTCTCTCTC
c113106.graph_c0	1468	perfect_SSR_3	(TGG)5	1	15	TGGTGGTGGTGGTGGaggaggagggagagagaacgaagccttaggtcgactgacccagatgatgatgttgcccatgtcgcttcatgtggacgaggcggcgatctccgccgtgagcggcggcggaattggtggtggagatgacgaatttccgaggagggacgagaggttgcccccctggagccaacaggagaccagagatttcatcgccatccgtgctgagcttgagagggacttcaatgtctccaagcgaaacaagactctctgggaggttgtggcggccaaaatgaaggagagaggttacagaaggagccccga
c114607.graph_c0	1119	perfect_SSR_3	(CAT)5	26	40	aaaaaaacgtgctagtcagttcgtgCATCATCATCATCATttccctctctaccggcgaccagtctctctcacatcacatcacatgtttccatattttctgtatccacccaactcatcaatactgtatttatgtattcaaaatattgataatttgatataaaggactaataggagtaatagaaagttactttgtacagtacaatataaataaagtttgccttggaatttgaaaatacatagtaagtagtatatagagatagatatattagtcatagagattacttcatcaatttttttgaaatcgattaattctatgctaaaatggcctattttgcgtctt
c115598.graph_c0	1628	perfect_SSR_2	(GA)7	6	19	ttttgGAGAGAGAGAGAGAagatactcatggccaagctatggtattctttgttaataattacacttctaaatgtactcaaattgggtacttcgaaacgtgagttagtagtaacaccaccattaccaattcttccacttccatcatattcccaattgaaatggcaacaaagagagctcattatgttctttcactttggtgtcaacacattcaccgattccgagtggggcaccggggacgaaaacccggccatatttaacccgacgggcctagacgccaatcaatgggccgacactgctgcccaagccggcgtctctctcg
c115900.graph_c0	1674	perfect_SSR_1	(T)10	327	336	taataggaatcaaaacgataaaatgctcgcagtaagacagaaaaaggagaaaatagaagtaacaaaagaaaaaaatgaaatcgtattgtattacatagtaaacagcaaggctgtgccggttgtgtgatgtgtgtgattgttgtttttgttgtttgatgaaaaaaaggggagaagtaagaggaacgaagaagacgaaaagaaaaagacagaagacggagaatatgcgtaatctcctgcttcctccgcggtatgataatcccaagaaagtgtagccagaactcccgcccaagggccctcgtcTTTTTTTTTTatggaagccactgcttcaattctctatccatctcttcatttttatggcggcgggacttttgcggggtggcatccatcccgccatcgtgg…
c116444.graph_c0	1019	perfect_SSR_1	(T)10	732	741	tatctacaacccccgttctctctctatacatgcagcgaacacaatgggactgtgcttctctcgcagtttgatgaagaagaaaccagcttcctcaaaacgcaaattgaacttgaacccccaatcgacaatccagggctcgagcaatcggtggatcaaattagggcttccttcctccgtttggttgcttggaaagttttaatttatcagagctgaatgtggaattttatttcactcgcagacgatcatttgtttcggttgaggtaagtctccatctccatgtcttcaagctttgaacttgacTTTTTTTTTTcgaaattgggtttggacaggaatttggggggattttaggttttttcttggggtcttttggttaaatttttatttggctttgtttgcaga…
c116833.graph_c0	1924	perfect_SSR_1	(T)10	1712	1721	cgtacacagaatgccccggtgcaagaaccgacccggacccgccatacaagaaactccctcttggtgtggaattctcgttcatttgattgtaatcttccattttttgcaacagacccagatgattaaacagatcaaaacaaatcaaaaacagcacaaaatttcaaaaccctagagaaataactcaagaaataggttatgaaatatgggaaaaccctaaagagaaggcacaagtgattatcacagcacaaggcttaaaacccttagtgggtttgattttatggtttgaaaagtcagtgaagaTTTTTTTTTTctcgggaaacaaacaaggcataagaaagaaatggaaatttgaggttttggggtccggatgtgaagttgtactagaggtaactcgaacat…
c117127.graph_c1	1152	perfect_SSR_1	(T)14	43	56	aagacacctgtgttcccttatttcctccatgctggttttctcTTTTTTTTTTTTTTccatcatcacatcgttccaaaaggtatctcgtctgcttgcggcactctagagcacgcgctttgtattttggttttctttttgctaatgcgccctccatattccgcaagctcccattgtcattcagccaatccaaccatgcgcaccccctttcccatggagctgttgggcggtgaaagtatcgctatgagttttaaacaatcatattatattcctctcgctggacctcacctctgcgtaccaagttccgttaaaacttcgctttacgagatcatctccttccactctgcgtccagcgctaa
c117127.graph_c1	1152	perfect_SSR_1	(T)10	364	373	cacatcgttccaaaaggtatctcgtctgcttgcggcactctagagcacgcgctttgtattttggttttctttttgctaatgcgccctccatattccgcaagctcccattgtcattcagccaatccaaccatgcgcaccccctttcccatggagctgttgggcggtgaaagtatcgctatgagttttaaacaatcatattatattcctctcgctggacctcacctctgcgtaccaagttccgttaaaacttcgctttacgagatcatctccttccactctgcgtccagcgctaactttcaaTTTTTTTTTTctccagctcagttattgctcgttttctttttgtattgcaacaaccctaagtagactggttgccgctctcatatggcatattgagtcttc…
c117406.graph_c0	1094	perfect_SSR_2	(GA)8	1079	1094	ctctctgtttcgagcgagtttgagcaactcagcaaccttctccgaattctcgcaaaagtattctgaagttgtgcagttcaaaacaagcttcggatctgtccgtgtgcctggtaactgttattcaaacagagttcagacgcaattcaaatgtcagccgcacaaatgcctataacaatggttcaaacatttctgtgtatgttgctcatgtttgataggaagtcctacttaactaagaatgcaaaacaacaaagatgaatgacaaataaaccagtttacaaactggtgtcactgaatggttgtGAGAGAGAGAGAGAGA
c117509.graph_c0	1117	perfect_SSR_1	(T)10	234	243	agggtaaaagatgatggaaaatagatttgggcaatatatattacaacaaggtcgatgatataaacttttttcgtgacacaccctgttcgaagcttaaaaatacacatacaacaagaatcgttggaaagctactaggcagggggaaaccaaaacgattaaaaatatacaaaaagttatttctataatattaaagcaaggagggcataaaggacggagaaatagcacgcccaggcTTTTTTTTTTctttttctccttttcatttttccattcccttacctttcccttccttctttactatttttttgtagggccggtttatgggcctccatgttctcttttttaaaagtgttctctctcacacgttaataaatatttcacatcgaaggaaaaggagaggag…
c117583.graph_c0	1709	perfect_SSR_2	(GA)9	1687	1704	gttttcttcttccaaatgggaattccttttctgcatgtcttttagctgagatactaaaccagtaacatcattctctgatagatgatttccactctccgattttctcattcctaaaacatcattagaactcgagacttgggttagatctggcccagagggtgctttgcttaatctttcggcagctcttttctgacgaatatcttccagcgttcgtcgaccaagggatgcgtgatgtgcgtccatcgctcagaaacagcggataatttccctctgtatatcctcgattgtggcgtctgatcgGAGAGAGAGAGAGAGAGAaggaa
c117597.graph_c0	1429	perfect_SSR_1	(T)10	826	835	tgtgttgaaccatctagtggcaagtaagtatctgcaataataatgagctatttgagaaagcaaaatatgatctccttgcatgtttggaattcaccgtagcttcagtctcaaattgtgcggttaattctctcccagttggttagattgaaggtacatgatttacttcacgggcgagatatctggttcaagtcccaagatggccaaggtgtatcagggaaaagaatagaagaaacatttgactctgtcatgcatgctccacttggctcggagggatatagctcaattggtagaaatccactcTTTTTTTTTTggtaactcttgcaattggatcgttgccattacgagttggatgtctaattgtccaagcggtaatgatagtatcttgtacccgttgcgggg…
c117837.graph_c0	4247	perfect_SSR_3	(GTG)6	3710	3727	gcatcaacctcctgtctcccatcccaacaaggaaattctgtgtactgaaaattaaacttctttggcacgtatcctgtacacttccacagttccggagtgaaaacagaggacaaacccccaaagagagcagggtcacccccaggaataccttgtacgtggactctttccgcaatagggatatcagcccagagtctacggggtggaccatacggtgggtatggattgtccatcctcagtgttttagtgggaagctcaactaacaattgagcaacctcagtctcctcactgtcgttcctagtaGTGGTGGTGGTGGTGGTGttgttcttgcacttgtcgcaggcgaataacttctcgctcttgacatagcgggagcaacgggtgtggacccacacaccgcac…
c117837.graph_c0	4247	compound_SSR	(AT)6acatacacac(AT)6	4214	4247	aggcggtgcgacctatttttcatagctaccctcccaccccaccgcaaccccacgctctgatctctctgccctaaataaagccactaccaccacaaccccctcccttgggccccttcctcctaaaaggaagcaaaaccaccgtaacccgataccaaaataataattacagtataatagtagtagaagtagtgcgtcaaagaaaaattctcaagaacttaaattgcaagggggtttggattgattgttgggggccggcccccaattagagttggaaaatgatttataaacgcatatacatacATATATATATATacatacacacATATATATATAT
c117927.graph_c0	1343	perfect_SSR_1	(A)11	1022	1032	aaaaggaaaactcaacaattaaggcaacatcaaccatacagagaccccccataaatgatcttaaggaggcagcatcatgaaacagcgccaagaatccaagcagtgcacatccaaccccttaagaagcgcaccacatcgccgattcccatccaaattttatcgacattctgcggctagcagcaaaacacagcataaaaaccaattccgtccctaaagtctattccataaaccaaaaacaagagccccagaagtgaaagaaaatcatatgataaggacccaaaattaattcccatttctcccAAAAAAAAAAAcatctccagatgatcagatcctctgcagaagttatccaaacatgtcagcacctcaagtaggatcgaagatgcgcacagacgagcagcc…
c118618.graph_c0	1271	perfect_SSR_1	(T)12	95	106	tagggcagaattttggaaatgaacatttgattctgaaagccaattctggaaaacaaaaatttttgaaatttttgaaaaagaaaagcaaaggaaaTTTTTTTTTTTTaatcaaagcaaaatcaatcatgcacatgaaaaagaaaaaaaaacaaaaagaaaagcaagaaaaaaaagggttaagaaaatagaaaaagaaaagaaaaggaaaagaacaaaaaataaaaaatccaaccacagcttgcatattcacaccaccatgagaaaaaaaaaacgcatagacattctaatatcttcagtctattaaaaaacagagcctacagcagattcgcaccatcatgagaaaaatttattgggaaaatggtgcaccaattttacaacccgaaggcaacattcccgaaa…
c118618.graph_c0	1271	perfect_SSR_1	(A)10	262	271	tagggcagaattttggaaatgaacatttgattctgaaagccaattctggaaaacaaaaatttttgaaatttttgaaaaagaaaagcaaaggaaattttttttttttaatcaaagcaaaatcaatcatgcacatgaaaaagaaaaaaaaacaaaaagaaaagcaagaaaaaaaagggttaagaaaatagaaaaagaaaagaaaaggaaaagaacaaaaaataaaaaatccaaccacagcttgcatattcacaccaccatgagAAAAAAAAAAcgcatagacattctaatatcttcagtctattaaaaaacagagcctacagcagattcgcaccatcatgagaaaaatttattgggaaaatggtgcaccaattttacaacccgaaggcaacattcccgaaa…
c118618.graph_c0	1271	perfect_SSR_1	(A)10	757	766	aaaaatcttttactgataacatgctcaaagagggattcctaaaccaaaataagcctcaaatgtaatgaaacaacaatgaaatgtacttgtttataaagtggtttctagcttcatttcagcaaaagaattgatttttattggcctaagggcctaaaagtgaaaactcaggagttgttaagaatctatcggacaattttttccaagtaactcttgaataaaaactttcattgacttgacccagaaaaagataaggcaaaattccaaaatgcaaaccaaacagcagataaaaattaacaaaccAAAAAAAAAAgaaaagaaaatagaacaaacccagtaaatcatttgaggatctgagggtcggttgaacactggatctgaggatctgagaatcggtggaac…
c118618.graph_c0	1271	perfect_SSR_3	(GGT)5	1071	1085	agaaaatagaacaaacccagtaaatcatttgaggatctgagggtcggttgaacactggatctgaggatctgagaatcggtggaacgaaatcgtttgaatcccccaaaatgcacttcacgctccaacttgttgatgattcaattaatcttttcttgggtgaaacagaggatatctcgattgggtggagagaacggcattggagggtggtgtgagaaagctgggagcggcaacatgaaggactggtgggggtggtggctgtgagatgtgaagggaggcgctggggggaagatctggtggtgcGGTGGTGGTGGTGGTggagtgagtgatccgggtggcagtgtacgacaacatgagggagagagagtggtggctgtaaggggcggcgctgggggaaagatc…
c118618.graph_c0	1271	perfect_SSR_1	(G)13	1259	1271	gaacggcattggagggtggtgtgagaaagctgggagcggcaacatgaaggactggtgggggtggtggctgtgagatgtgaagggaggcgctggggggaagatctggtggtgcggtggtggtggtggtggagtgagtgatccgggtggcagtgtacgacaacatgagggagagagagtggtggctgtaaggggcggcgctgggggaaagatctgagggagagagagtggtggtgcggtggtggagtaaatgatccgtgagggagtgagagagggggaaaaaagagggaggagtctgatcgtGGGGGGGGGGGGG
c119156.graph_c0	2359	perfect_SSR_2	(AG)7	2337	2350	ctgcttccaactttaacttctcgctcgtactccaccgaaacttcaccggaactcgcagaggagcttcgaagattgttcttcgacggcgactccgccatcaatgactcagccgcctccggcgagtagctctcgctgctattgatccagatccaaagacagtcgaaagaaacgaatatatacagcgatgtatctataatctttagtaattacagtgtgtatatagaaagaactttggagtcgagaatcgagatcctctctcctgctggaccaaaatgctttttagagagagaaagtagagatAGAGAGAGAGAGAGaaggggatt
c119471.graph_c0	1208	perfect_SSR_1	(T)11	1017	1027	ctgcagagaagcctgtagaggaagcccaaccccagcctgttgtcgaacctgcctctacccttcctctcgtctctactcttgctcctgcccctgcccctgcgcctacgcctgctcccgagtctactcccaacgtcaagcagcagtctattgttatcaatgtcttcccagaagcggactcgatccctgatcccgagcctacaaagaagtctagcagatttaccaagggcgggaacaagatggctaagaaatctcgctgggccaagtcaaaagctcgacctatcgctgtgtaagctgggagtcTTTTTTTTTTTcgtctaaaattcagcaatatttatcatttgttttgttgttttcgttattgttacactacttggctcttgcattgcgtctggatatggc…
c119484.graph_c0	1059	perfect_SSR_3	(ACA)7	1	21	ACAACAACAACAACAACAACAccgttaccactccagccccttcatcgccagtaaagagcataacatctaccgtcacaaccaccgctgccgccgccagccctgcccctgcaccgccgggtagaaagctcaccagccctttctcctggctttctaggaattctagtaaagacaaagatgtcagtgcacccccagcaactcagacatcagcgaggagaaacactactagctccgttgctacaaacggtagcaactctgaaatgatgctgagcaagctcgaagaagaacgtgagggcgatggtaaagctacaaatcggaatagcc
c119570.graph_c0	1051	perfect_SSR_3	(GTA)5	175	189	aaaggtggcagtcatgagcgagacggcaatggtgaggaagacaaaggcgacaatggtgacgaggctgccaatgcccgagcccaggcgaccgcagcaggcgatgaaggtggagaagaaggccaggacctcgaagaagagggcgagcaggtaaaagacccagccgaagcgccacatGTAGTAGTAGTAGTAcgatgttgtgttgccgccatacttgccaatcaactgatccggagcgccctctgcattgggggcccagactttgccaaagggcatggccgggtgcgcgctgccgcactgctcattgttggggccgcacgagtagaagtaggtccactgggtggtatcgtgtgcgccctcaatgcccgtcgtgtcggcctgtaggaagtacgtcttattcag…
c119570.graph_c0	1051	perfect_SSR_1	(A)10	644	653	tcgtgtgcgccctcaatgcccgtcgtgtcggcctgtaggaagtacgtcttattcagcggcgtgtggttggtgacgcccgccaagataacgaagaacaggaagaggatggatgtagccagcataagagcggcgccaatggcgaacggcgcgtgaacgagagccattgtgaatgttgatttgattcgtcggtgaggagtaaatcttgattatgctgttgatatcgtttgttgtttggtttgcgctctgagcttaacccatatattacactcgtagaaagagattggaatgaccttgaaaatgAAAAAAAAAAttgctacccaaatgaaagaaatatgaaatccaatctgtcaacagaatgggcgggttgtcggtagataatggcggcgattcagcgtgaag…
c119720.graph_c0	1010	perfect_SSR_2	(GA)6	998	1009	atgttggggttcttgggaattttgctagcatttccacccttgcgcgtgaggacggtcactgtgaaaccggcgtccagcagagcgttcagaatggacggacccaagttaccagttgcaccggcgagagcgactttagtaccagacatatttgattagattttcagggagatggaaagagatgtggagcgacgaagtccaagtgttgcaagttgggtgtttgaacgtagatatagggcaggtggggctagagatggggttgattgatggcgtttgatgtggagcaagtgtcgtttttgttgcGAGAGAGAGAGAt
c120503.graph_c0	1120	perfect_SSR_2	(AG)9	1103	1120	agcttcttccagtgcatccaccctattgttggttctcataacttgtagagtcactatctccaattccagtgactgcttggcttcaagtttcttttctagttcaacaatccttttctgaagcttttctttctcttgattctcagaatgaagcttccttgtctcattttcaatttgggcctcccttttctccaattctttttcacgttgcccaagttctttgcttttttcttccaactgcattgtaatagtctctccagccatgatcgccaaagcaactccgaatgaattctaacactcacaAGAGAGAGAGAGAGAGAG
c120567.graph_c0	1036	perfect_SSR_3	(GAA)5	873	887	atagtgagcgtggtgtctctttcacatttggttcagaagttgtccagaatttcctgaacaaacatgaccttgatctcatctgcagagcacatcaggtggtagaagaaggatatgagttctttgctaaaaggcagttggtcacagtgttttctgcaccaaactattgtggagaattcgataattcaggggcattaatgagtgtagacgaaaccttgatgtgttcattccaaattctaaagtcaacagataaggctaagccaacaggagacactaatgctaaaaagttgaagtatgtaaactGAAGAAGAAGAAGAAataacaggaagaactaatcttttgtaaaactgtctattttttaaaaagaaagagagatttagctattctatttgtcgtacagcg…
c120719.graph_c0	1442	perfect_SSR_3	(TGC)5	1330	1344	gaatcagtaggcacctcacctccagcttgatgtcggggagcctgatccgctgatatagggcggccactgagcccgaagaaactggctcgctttctctttcgatccgaggcatcttccgttaccacactgccttcagacatttcatctccgcgcggcttaacgtcagaaacagagctccggcgttctctagaggttgccctcgcaagtcgtgttccaatgtctctgaagatgccagaatttctcctacggccacgatcatcagctgccatgccactcgcagggctttctggtccgccttgtTGCTGCTGCTGCTGCtgtcgtggaccagctgctccttctctaggcgggcggccttgttgtatctgaggaggaggaaatccttggcctcgaatgtgctgc…
c120724.graph_c0	1386	perfect_SSR_1	(T)13	1179	1191	atcggccgtaatgacttttactacagtttggagggatacaattttcacgacatccaagatatgcgggacagactagattgaaaaagagggagaggtgattttctgcgatcagctttcgattgatgatgatgacgggctcacgctttacgcagtgcggatagtagggagagcaggggacttaatcagttcatctacggacgtttgggagggagtataaaaaggggaacaatctgcacaagtgtctattttctcgtcatttttttcgactcctttcgtttctttgtttgatttttttacgtcTTTTTTTTTTTTTacttttacttggtcgcttgacaaagaaggctgctacgagagaagggacaaaaaaaaagcttaggatttggacaggctcatgcgggt…
c120818.graph_c0	2322	perfect_SSR_1	(A)12	2254	2265	atgtgcaatagaatgcagtatttcgataatgtctcagccacttttaaatctggccatgtgcatttctctaaacggattgactctggatcatcacctgaaatgtaaacaacgaacagtttcctctgctttttggcttcaataattgcttccgctatagaacctttgaatgctagagaggaaatagaccgttccatcttaacctttaaattctgaagctgaaacaccaacgatccgtttggctttagaaacgattttagagtgaaaaagagagaagatgaggaacaccttattctgaaactgAAAAAAAAAAAAtttgttgaatattaattggtgctcttggtttgttatactgcgacaattctattatag
c120834.graph_c0	1203	perfect_SSR_3	(CCA)5	301	315	caggctctcgaggcgcaagttgctcttctcgaccaaaaagctgcagctgctattgaccgctgggccgactacgaggacgagctgacggctttacggcggcggctagcggctggagtgggatcgggcgacagcggcgcttccgcatcgtccggcaaccctccactcacgccgtcctcgccaacacgcacttctttcttgcccacgggcgcggccaaccgattgtcggctctcttgtcgccaagacctgccaaatcgacacccaacttgaaggcagcagcagcagcctcaaatacatctatgCCACCACCACCACCActaccatcattaccgccacattcaccaacacaaccgtcacagccggcgcaatcgattccacagccgaatgtgcccacggccggc…
c121177.graph_c1	2880	perfect_SSR_1	(A)10	65	74	ggcatctttatccttgttcacatagccatcatcctatcgcccacctgcgacaagatattccaagAAAAAAAAAAtgtattatccttataatatcaaggatcgagattcgagctgagaataaataaaaccccaccatgataaaccacacctcatactaccgatcagtcctccacgaatgtaatttccatcgctgctgcccccccgcaactcgttggtatagtaatagtacatctgacatgaccataacgtagtatcccgctgaatgcccacgaaaactagcaacccctgtagcgctacaccttttcatatctttcttcttcttttttaaaaactaggaacgacaaagtttccctccaaagtcgtccatgtttgct
c121274.graph_c0	1090	perfect_SSR_1	(T)13	996	1008	ttagccgcatcgcaatcaggcgctcatttttagaaacgagctgctcacgcgattgagccgcagcctcagggtcggatttcatttccacgggccctttgaggttacgaaaggagtgcgggctgccaatatctgcgttgcccatctttcgagttgggtgggcagagaggggaagcgcgagaaggagccagggtttgtccgcgaatcaatggctgagataaggcttgtgtagagataaaaagactgcagcaggcgattatagtgatgaaaaggtgaaaaataagtatgttcttgacgtaatccTTTTTTTTTTTTTcataagttgtctttttcgtaaagtcttggatgaggtgaaattccagcctttgtttgccggtgctttggtgggcgagttgaag
c121510.graph_c0	1379	perfect_SSR_1	(A)11	31	41	gacactttgtcttcccactcttggtctaagAAAAAAAAAAAtggcacaccgtgaatggatgcctgctgatatgcgctcaagaccccattatccaaactggatattagacgcgctgcgtgcctgctccgaatgatgctgtgataccaacagtctatcgagtaaccgactctatctatcccgtgtcgctcatgccatttaaatcaatcacctgcgccagcccgccaaaccaaaacgacaaaactattgaccggttgcctaggacgacgcctggtgactccttcgctgacggacaaagttggggagtgacatcctctgcctattctcctgcatcgggcgtgggc
c121532.graph_c1	1176	perfect_SSR_2	(AG)7	1152	1165	taaatttggcgttgatgaccgcctccgcggatttctgtcgtatcgaaccatggtcgtgtgtagtaatagtagtaatgggggtggagagaaacgtagatgagcagctccagtccgtgtgaaacgtgtgactgaatgagtcgctggggggctgtctctctttttatctggccacggggtagttccgttgtctcggtcctctaagatggtcgtgtctcggactagagtcgcgaaaaagttgcgatcaattggctgcgcgggcctttttagatggcgtggggtactttcgattggaatgagagaAGAGAGAGAGAGAGaaaaacaaaga
c121626.graph_c0	4007	perfect_SSR_2	(GA)10	3987	4006	ctccacaaaagcagataaaacttggtggccagcaccttcatggagaaatgcatgcctgtcttcactgcgcaggttttggaataggtcgcttattacgaagcgaatcgcatggaaaaagtttgacttgccagatccgttagcacccacaacacaattaattttggaactgaaaggttcagtagcaacttgttccttgtagctcttaaacccttcaataataacctgctttatgtacatgttgaaaatgcctgattatcctacttctcactagttgctactgttcatggagttcatcagctgGAGAGAGAGAGAGAGAGAGAg
c121679.graph_c0	1065	perfect_SSR_2	(AG)8	617	632	gaagagaggataaccttgttaacttcatgtacactaatttgcttaatttgttgcctaaaagatatttaatttaccttttttaatcttagagaggaaaatgtatcttttcctattagttttcttctgaacccaacacccacacaatgaaagataaatttctattataataaagggatacaaaaacagaagaaaagctacaatgttaatgcataaagatccaatctctttgattttaagaagaattggcaattgagatcttgtaaaaccatgtggatgcaaacagaaccctggtgaaatgtcAGAGAGAGAGAGAGAGaagctcgagtcttttgtttgcaaagagagggctgtaaaatgtttcaaactcaatttatgaaggaaaatgaatggcacaagtac…
c121679.graph_c0	1065	perfect_SSR_2	(GA)8	1049	1064	gcagctgagatgaaaatgggaagggaaataaaagacttggcagttttaaatctgggtaattttcacttagatagatcgttttgccaataaactaaaaccctggtcctagaataagaaattcacaatcaacgaaatagtaaacaagccaccttctgattgaactttctggttagactaactaacatcgatagtataacatagcgtagaattggaagcttatgagcacgtggaagcatgaattaacaaagagcaaacatacccaaaaataaaagaaaattaaaatccactaaagagaaatagGAGAGAGAGAGAGAGAg
c121802.graph_c0	1247	perfect_SSR_2	(AT)9	1	18	ATATATATATATATATATctcctgttttaacctgtgattaaaatgtcgtcgacccatccaacaacggctattaccaacagcagcaatactgaaaacaacacagttcaaaccactattacctcttacaagccataccctattccagaagccgagtacgaagaagttgctcgacacgaagagattttctcggaaaagcttgaggggtttcacagatccttcggtaccaagtttaaggtccccactataggagggaggactttagatctacaccgcctttttgtggaggtcacatctcgaggtggcattgaaaaggttata
c121817.graph_c0	2158	perfect_SSR_1	(A)14	238	251	gctgccctttctcccttggagctttgtcgaagcaaaagttatctccaccgcatgacccttttttgagttccaataatccaagaattcagttctaccaatctatcatcccattcagctaatttcaaaaatcgcaccaacaagcaaagacaaaagtaagcaatgaggaatatgatgatgaaaaaaaagaaggggggaaaggggaaaaaagagcatagaacgcgccaataacaaaaggacAAAAAAAAAAAAAAgttcattcgtcgaatgtaggtgaagaaagagcgagcctttgatctgaatctttgtttacgcatatccaaggtcctcgccgcttcctcgacgctcaccaaacagatacgctgcttcaagacagaatcgtccatgacccctttccattcg…
c121863.graph_c0	1015	compound_SSR	(T)10aagctgtgttacccacttttcatagaaaaccaactctcttctgtgtattaagtttcttatacagcaaaatcatagtaaatttgga(T)10	385	489	agtaatgaattatgaccttataatacaatagagaacttcgatgatgatcagaaggtaggtgtgacaccacaaaattgtgggaaggaaaatgaaagattaagaaaatgagaaaagaaaagtatggcaaactggtaccatttaaatgaagatgaacgaagagggcaaatcttactcatttttgctggtaccctttatcaatcaatcagttagtctttttggaaggttggacgttgcagtcgatgacctattttataattatatacgatgtatatatggaaaatttccacttggtaatctcccTTTTTTTTTTaagctgtgttacccacttttcatagaaaaccaactctcttctgtgtattaagtttcttatacagcaaaatcatagtaaatttggaTTTT…
c121905.graph_c0	1176	perfect_SSR_3	(TAC)5	36	50	ggctattacagtactcacatacctggctcctataaTACTACTACTACTACtatttattgctcctaaactgctcagaattgattcatcgatcctacaatccgcattgaggctcaattcaacgcttgcacaaacctacccacctatacaaatcatccacgccacagactgaatccaacatcctacgagatttcaccacctacaaaccacctataaaccacatataatcaacatcaaaacaaaaacaccgtcatcatgccctccagctacatcttcaccgagtccgccccctcacagtccaccttctaccgctcaggccgtggaggcgccggcaacacattccgcacctcagc
c121905.graph_c0	1176	compound_SSR	(A)11gagacatgatttc(T)13	673	709	tcaaccaccttcaccccccgccagctgcccaaccagcgcttcttctcgggcattggcggcgccggcaacgtccaccaggccgacgagctgcagcccgccatcctgcgctctctcgagacgcccgccgaccacaacccgtccgtgggctacgtcggccgtggcggtgcgggcaacgtctaccgccgcaagacgagcgatgcggccagcacgtcgagcgccgacagcagctccagctcgatgagcgacaaggccaagctgtgggcaacgagagtggccagctcgcttggacgaaagtagaagAAAAAAAAAAAgagacatgatttcTTTTTTTTTTTTTgttgttgtgatttactgctactactgcattttacttgctttcgtctacactggctgctgctg…
c122141.graph_c0	1563	perfect_SSR_1	(T)12	1320	1331	ccgtttcattggaacttttgcaccttaacttctcaggagacttaggaacctaggagactgcctaaaactgttaacgatataaacgtaaaaggttacaccctctctagttaaagggtgcaaagttaatgggtttcaaatttcactacacctcataattttaatgcatgcacattttgggccactcgtgggggaaaacttggccacatgtgagggagtatatttgaagatatctatataagaagtcacactttctataaaagtttgtgctttcggagtagtagttgtcaatggaaacaccacTTTTTTTTTTTTcaagttagatagaatgttgcctctgtttctttgaaatgttaccccattgaaactaatcaagtaatataaagggaaacagccactttt…
c122373.graph_c0	1093	perfect_SSR_1	(G)11	1083	1093	ccggcgacaagtcgttctccttgcgagttgtaccgttgtttgctccgcccggtccgcgactgcattggcaaattgttggaaccctcgacgctagacgccgagcctgacatattggcagctgtcgtcgccagcgttctctctggttgtctgctgaaagctgagaagggccttgcgatgattggccggcccgcgcgtatcggccgcgggaggaaaaaaaattaagagggagaaagagagcgaagttgccggaaacgggagactttcaccggcaagtcgagagcgtcgtctggcggagaggctGGGGGGGGGGG
c122602.graph_c1	2513	perfect_SSR_3	(CTG)7	3	23	gaCTGCTGCTGCTGCTGCTGCTGtaccagggctggagattgttgttgcggctgagcttgctgttgggcggcctgctgctgttgtacttgaggaacctgaggaggtcgctgctgttgatgctgttgcggctgctgatgttgctgcggctgcggcgtatgctgttgttgacgttgtacctgagcctgtgcctgtgcctgtgcttgggcctgtgcttgtgcctgggcttgagcctgctgctgctgttgttgtctaagcagcgcggcatattgatgagggctggtggtagcagcaatactagtcgcaataccgggctgtcccgcagc
c122766.graph_c0	1097	perfect_SSR_1	(A)10	155	164	gtgcaatattacgtcttctggctggcccttattctactctcctctaatgccttctctccccttttaagtaggcatgaccaaataatgttgttctaaaaattctttctcgaaagtattaaaaatgaattgaaatcacaaacaggcaggctgaatgAAAAAAAAAAgggaaaaaatagctcgcttaataaggaataccgttggtaagcagctgaaactggtcgtaaataccagtactgtaactcgagtagctcttcttgataagatccctcataaagtccgcagcctcccgctccgtcttctccatgacgaagcggtccctgaagttctgcacgctctccggcttgaagcacggcaggccgctgtccatcatgagctggacaatctggctgagcttctcgc…
c122789.graph_c0	1303	perfect_SSR_2	(AC)8	263	278	gtatattttgcattacttaaaaaatagttgtaaagtatgcatggttctcaacctctatatgagtaaaatttcattcttctatagaacaaacaaaaatctaaggtacaaactatcagcctgttacaaatgatactttccctataagggtgtcttgaaagaataggactagtctaacctcaccatctccaaaacttactagaccttcacagacaaattgccctttcaattacataatcacaagaataattactttacaccaaatACACACACACACACACgtgtgtggacatctcatgaagaaatgctttggctgccctcaaactctcttctaataatttcagccaccatctcattccatgtatccacaggacctggcatgcaccaatgtaagcaatcttg…
c122866.graph_c0	1224	perfect_SSR_3	(GCC)5	1154	1168	tcactgctcgtgctgcctgttcctgcacttgagatgctgctgtcaaatacagaggcgttctcgcttcctttcataactttttctgctggcgatggggttacatatgagccacccgagctggccatctcgtcttcctgagctagctcccacagcgcttgcgagatagcaagctcattagcctcgtcctcttcggcctgtgtccgaaatccattcttcgacgccgtatctgcaatatcatgtatctcattctcgctgagtttctcagtggcacaaccatcaagggctttgttgcgtctctcgGCCGCCGCCGCCGCCgcttgacgtaggttcctgcctggccttggcggtcgtgatatgtctcctccaccaag
c123075.graph_c0	1420	compound_SSR	(CT)10tgttcatccttggagaaccctgaacatgaatgctcagtgaattacagcc(A)11	1	80	CTCTCTCTCTCTCTCTCTCTtgttcatccttggagaaccctgaacatgaatgctcagtgaattacagccAAAAAAAAAAAtcaaaaacccatgtcggaataaacctatttactctctttctctctctctgcacataaatatatatacaaaattatatatattttgtgtattgtatcgatggaattggataacattgaatgcatatcatcctcggatggtatggatgaggatgagatccatcatcttcatccacggttctcgtctttgaagccccacagtaacgttgtctctcctgcaattcatccgacgacgagtgttcatgagcttcttgaatgcccagtttgtaccaattcaatgtaccctccaatacatcagtgcca
c123161.graph_c0	1240	perfect_SSR_1	(T)12	257	268	gcaaaagatgtgactttgattgagctacagcaatgcgcagactgagaaaggctaattaataatagtagccaagtaatgcaagtgaaattttccacttctgggtaacttcacaatttcaattgatgaatatgtgtaacattaaagaacacagcacaaatatgaatacgtataacttaaaataaaacatcataagttgacataatcaaaatctcgtccgccacattggattatccctgtattggccaccatttgcaacTTTTTTTTTTTTacgctgcagaaactaccaaaaaaaagatgacattaaatcttgtgaagatcaatgatatgagttgagatggaacacttgacagctgggcttgtacgacttcttgatcgcagcctgctcgaacttcttaatgg…
c123161.graph_c0	1240	perfect_SSR_2	(GT)9	1218	1235	gccttggcgcccccaagtatacctgagccgccataaaaatggcctacgaaaagcactacacccagaacaagaaggacaacgggaactaaaggagaaatacgtgatttgggatgtaaataagccgcaaaaggattgcttccactgcccacaaagcgccgcgtcggatgagtatgcctccttgacatgactacttgtgtaaagaacaacaagagtacaagacttcacacttcagataaccaatcgaattcaccacattcaggatctaatatctggatcttggatctgttatatactctgtgcGTGTGTGTGTGTGTGTGTgagag
c123217.graph_c0	1768	perfect_SSR_5	(GCAAA)5	1	25	GCAAAGCAAAGCAAAGCAAAGCAAAaaccttctgtttttgtgaaccaatatttgacagttcaatccaataatcaaaaataccaaaatcgataaatggcttcgtcttcagaatccatggaagagagcttcaaatctcgagttgctaaggcctttggatctctctcttcgtctcaatcttcttcttcttcgtcgctgcgtcaactgtggtctctcaccgacgaggaggtcgagaagagagagtggaaccgacagagagagaaatcgaacagagacgatgaaactccttgttcttcgtcattcgaccgtttgttcaccaaggatcgga
c123266.graph_c0	1047	perfect_SSR_1	(T)10	710	719	cacaacgcaactacgtcattgccatcatcatcatcgtcctcttcatcgtcttggcggccatttcctttggcatctacaagctggtgcatggagcgcgccgagagctcagcgtgacgtctgtgtcgagtagcagccagtctcacagcttggcagactaacactgattgagcaagaatttcttcctttgtgggactatttaacacgcgccttctttgcgtgtgttaatagtgaacctgggggggagggttcttgtgctgagattgttagatgcttttacaaaggtcatcagagatgatgatcTTTTTTTTTTatctctcttctgcttatgaagtatgaggcgctgggttctttttttgatttatattgtttctcttttttttcctcgttggataaatgagc…
c123300.graph_c0	1696	perfect_SSR_2	(AG)8	1681	1696	atagtcgttcatagcttgagctttgtgtttgtaatttgaatcgagagctgacttgtgttgttcagactctaaattccaattctctttattggatttctcttcttcgtctaataagagcaaagtagcgagaatgtcttttgaccaatctttgtcttcttcttcgtcgtcgtcgctgttgtcctttcttttacgcttttgattgttgttagtgtcggtttgggcggtattggggtcgaattcttggaagaagctatagaagtcttcttggttgagaaagggaagtgaagagatttccattttAGAGAGAGAGAGAGAG
c123305.graph_c0	2177	perfect_SSR_1	(T)10	2058	2067	gaccaccgttgaatcttctgaggatagtgagcatgttaggcgtctcacagaacaggttcaagagcttcaagctgcgaaccagagccaggctaagcagatggcggagcagatggcaagtatgatggcctggatgcgcagcaagggttatgatggggcggagggctcatctggtgccgaggaggcttcttgatttggtatggatgtgcttgattggtagaggatcgactacatattattttgtagacgtgttatgaacaatgggaagcactagttaatgtttatgttttttgttcttttttaTTTTTTTTTTggatatccattagtttatgttttgcatgggcacaatggattgtttatattttatttttttaacagcgaagtagaatttattcaataaaa…
c123425.graph_c0	1083	perfect_SSR_2	(TC)9	1	18	TCTCTCTCTCTCTCTCTCactcaaggcaaagaagagaaggaggaaagaagaagaaaaggaagggaaagatgaacggcagcgacgaagaagagaagggtttgatatggaagcttcctgttatgaagtccaagcattttgggaaactaggccccgccttcggcctcggcgcaggctgtggttttggtctcggcctcggcatcatcggaggtgcaggctttggtccaggaattcctgggttgcagattggtttcggacttggtgctggatgtggtattggtttgggatttggttatggtatggggaggggcattgcttatg
c123452.graph_c0	2443	perfect_SSR_2	(CT)9	1	18	CTCTCTCTCTCTCTCTCTacagtcactgatcagctatgctgatttgtagttgttcttgatcacaaatctctcaatctccaagaaatttctgtctatgccatctcgatcttttacgccgccgccggcggcactggtggtggaggttgtaccggcgacttcatatccaccatcgccaccgccgttgccccaccgcaggcaccaccagaacggaaaactagtccctccgctggccggtagcgtcgccgcagccttctctctcctcatcgtcctcaccgtctgcttccgcaagctcacacgcaagcgcaccgcccccgccgc
c123452.graph_c0	2443	perfect_SSR_3	(GAA)5	1483	1497	gaggaagaagaatgtatctgggaaagattggtggtggaaacaggacaatgatggagctgaatcaggggctgtgaaggactatgtgagggaatggattggaaatgagattaagaaggagaggccgaagagcgattggattggggcttcttcaagctctggaccaattaagactgataagaagaagaatcggaagagaccggattggtgggcaacattggacgatgacaagaatgtaaagaaagataagaggagacctgcgagggagtggtggaaggaggagtactgtgatgaactcacgagGAAGAAGAAGAAGAAaaagaaacaacaaggattttcatcaacaagtgatgataatcataaaactagtgacaattattggcctagggaggatgatgcttt…
c123452.graph_c0	2443	perfect_SSR_1	(A)11	2272	2282	tgatcagtctgtacaatcgttggataaagaacaagctttgatatgtattacggttgcacttctttgccttcagaaatcccctgcccgtaggccatccatgaaagaagttgtgggaattctttcaggagagttaggagctccacatctacccgttgaattttccccttcgcctccctcccgatttccatttaagtcccaaaagaaggtccggtgagtttcaattgttcattgccaacattcatgaacaattactcaatgttgtacatcatagttccatcatatttatagatggttttctgtAAAAAAAAAAAttcaaaattttatatatggagtttgtggctttttttaccttctctttcattgatgtcagtgtagataatgaatgaagatgatcattta…
c123454.graph_c0	1173	perfect_SSR_3	(TCA)6	1122	1139	gactcctgtgataccttctcggaaacttcttgccattcttcggatcgaagactcttcctcccgtgtaggagaaatctttcaccccaagcatctaaaagaacaaatgtctcgtgctcagtccaatcggagagtgaatgtctccttccaaatgatggctttggggctgaagtagttgctgccaatgttataggtactcgtggagcgaattcatagcttgataataagctcttaagcttacgcttcttctggtgcctttgcgagtcatcaccttcacttctcctactataatcaattttcttgTCATCATCATCATCATCAccatcgtcactatcattatcatcgtcgtcgtcgt
c123487.graph_c0	1926	perfect_SSR_1	(A)11	1	11	AAAAAAAAAAAggaaagaagaaaaggaaattgaaaaaggagatgaatgaatgatgaaaaagtttctaacaagggatctgctcagtgaaccacttcatgacgtgaataggagcctttatcaatcccagtgccagctccactatcaccgtcacacaaaagcaacatgggcatatgcaactcaacaccaacctccccctttgcttatatcatgctcacaaattttgtccaacatggaagccttctaaaccaccatcagtcccaacccaactgaatccagtatctttagatacccctcttgccttcatcaactct
c123511.graph_c0	1133	perfect_SSR_2	(AG)9	1	18	AGAGAGAGAGAGAGAGAGattgttagatggggaagaagagaaaatctctggcgacgagtctcgatgaggtcgatcgaacgatgtacacgacgttttcgagcgccgcgaactcgttgtctcagctctacacgcagaccatgaaccagcaaaagctctcctttcaagccggtgaacgtcatggtctggaaaaactttatcagtggattttgagacagcaagagggaggatcaagagtgaccacagttgatatactcacatatctgcagcaggctgagctggaatataacggagacgagccatccatgtcacccagagcgc
c123533.graph_c0	1400	perfect_SSR_1	(A)13	1154	1166	ccgaagatgaaatagtagaagaagttaaaagagagggttctttcgaaatggagagattggaaatgtttgaaatagagagggatgttgaggatggaatgagctatggaatggcggttgcaatgacagttagggccatccaagaatccatgatttgccaccactttggagaaggtgttgtggacagtgtgtttgagaactatggaagattggtggatgaagaaatggctaaagaagagattaggccaatcacttttattgttgtactaaaaaaattatgactagatctatatcagagaatagAAAAAAAAAAAAAtttaggagtgtatgatatttgtattggtcgcatgtatatatagatatattcgtgttgtcgatctcatcaccgtgtcctattcattc…
c123533.graph_c0	1400	perfect_SSR_2	(TA)6	1318	1329	ggagaaggtgttgtggacagtgtgtttgagaactatggaagattggtggatgaagaaatggctaaagaagagattaggccaatcacttttattgttgtactaaaaaaattatgactagatctatatcagagaatagaaaaaaaaaaaaatttaggagtgtatgatatttgtattggtcgcatgtatatatagatatattcgtgttgtcgatctcatcaccgtgtcctattcattcaaattgaatatgttgtatttgttgtctctcacttgattgaaaatatgctaaatctccaattaatgTATATATATATAgtggattaacccatttatatctactgtaaaaattttcatttcttgaatctctctatagcttcttataaaaa
c123573.graph_c0	1874	perfect_SSR_2	(GA)8	1	16	GAGAGAGAGAGAGAGAtgagagattacagaactctgtgttctctgttcctatttgtagttctgctcattcacagcattaatggtgaagacccatatagattctacacttggaaaatcacttatggtgacatttaccctttgggtgtcaaacaacagggaatcttgataaatgggcaatttccgggacctcaaatcgactgtgttaccaacaacaatttgattatcagtgtctacaactacttgaatgaaccatttctcatctcttgggatggcttacagcaaaggaggaactcatggcaggacggagtttctggca
c123663.graph_c0	1028	perfect_SSR_2	(AG)6	36	47	atctgcttatgaccctgatgagatcgaggaagagcAGAGAGAGAGAGatcgaaagaacaaaattagtatggattttcagaactttgtgaaccgagtaaatgatctctggggacaacctcaattcaaggcgctggatttggagtttgaccagccattgagagagctcggtttccacggagtgcctcataaagcctcggcttttattgtcccaacttcaagctgcctggttgagctcatagaaacaccatttgtggtaatcactcttagtgagattgagattgttaacctggagagagttggccttgggcagaagaattttgacatgaccattgtgttcaaggacttca
c123663.graph_c0	1028	perfect_SSR_1	(T)10	942	951	agtcattggtagagtctgaagatgacgaggaagaggattccgaggaggtctctgaggaggaccaaggaaaatcatgggaggaattggaaagggaagcaagcaatgcagacagagagaaaggggatgaatcagacagtgaggaggaaaggcagagaaggaagataaaggcttttgggaaggctagggtacccgataagcgtaagcctggtggtagccttcccaagaggcccaagttgaggtaaacagtgaaatgcatataagtggtctaaccaaagagttggaatgaccttgtgatttaaaTTTTTTTTTTcttgtcttgtgtgctcataaaactcacttagaattattaaaattttgataattacatgtctttctggctaaaaaaaa
c123690.graph_c0	1010	perfect_SSR_1	(A)13	1	13	AAAAAAAAAAAAAgaaacttaaaaaagataaagagatttccgcatactccatttacaaaacccaaaactacatccagatttgaggcataagaggttttccattcgttccatcactaacggtttcgtcctaccctttgtatccctctatgcacgcgacaccacccactttgaaacagccaaaaatgaagagagaaaatgaaaagatagagacgagagtaaaaggaaaaggtagaggtagaggtagaagagatcagtgttactgttcgcgttctgacgcctgtttcttatcttttctgctcttgatgacgaattc
c123690.graph_c0	1010	perfect_SSR_3	(GGC)5	729	743	gaataccagatgtaatcaatgacgtcggcaaatccaggagtgtaattagtaaagggcagctcatcgggtgtgttttgtatgggcgcgtaggcgtctcgtaagctgaagggatgttcgataccgtcgcgcgtgaagcttccgtagtgaaagttgttcagctccaggtggtctggtggcacacggcccatagacatgagctcccacaccgaagagtccctggttgagttgaaatcgccgcagactaacagaggaatctcggtattggatcgatattcttgactcgggcctggctcgactggaGGCGGCGGCGGCGGCtcatctgcatcgtcggatctcggcaacgtaatcatcttcttgtccttgacggctggccaccttgcatacttctccgccagcttg…
c123769.graph_c0	1914	perfect_SSR_2	(CT)6	24	35	tctcttctcttcctttgatgcgaCTCTCTCTCTCTccaataagtttacacaccacactgtctctgatttgatttctttctattcctggattctttctatttttacacttgaatatacatatttttatttgaggttagacttttgaggattgaataggccaaatttcaagtagagatgaggttaattataatatttcttcatctgggtatctatgaattaaatcatgaagttaatatatctgtacatacatgttgttgagtgtgtaattgttcgagatcgatctgggttttcggtttttattttgattttttgtttttctgccatggcagaggcta
c123787.graph_c1	2618	perfect_SSR_2	(TA)6	2309	2320	acggtttaaactcgaagaatcatctgaggcagcatcaaagcgacccacaagctgctgttgagatgggttcgcgtctttggaagggatagtttgagttttgggttgcgataaattgctagtggtcttgttgttcttcagacctttaaacgattttcttatataaaccttactctcagcccatctctgcttatctccagaaccttcgttacctccactacctccaacaatcgaacccgaagccatatatgtaaatccaaaaccctaattcgattttctcaaacaattatacgcatatatagtTATATATATATActtcgtcctccccaaaattgaatttttcgatcatttcaaaccctaattgctcatctaggtgtttacttcagtaagagtgagagtccg…
c123787.graph_c1	2618	perfect_SSR_2	(AT)6	2449	2460	ctttaaacgattttcttatataaaccttactctcagcccatctctgcttatctccagaaccttcgttacctccactacctccaacaatcgaacccgaagccatatatgtaaatccaaaaccctaattcgattttctcaaacaattatacgcatatatagttatatatatatacttcgtcctccccaaaattgaatttttcgatcatttcaaaccctaattgctcatctaggtgtttacttcagtaagagtgagagtccgaaatcgtaacttttctcgatctttctcaaacagttacacgcATATATATATATacaactttgtaatctgaaattgaaagtttcgatgatttcaaaccctaattcttcagctaagtgtgtacttcacagtacgagtggaga…
c123787.graph_c1	2618	perfect_SSR_2	(CT)10	2599	2618	catatatagttatatatatatacttcgtcctccccaaaattgaatttttcgatcatttcaaaccctaattgctcatctaggtgtttacttcagtaagagtgagagtccgaaatcgtaacttttctcgatctttctcaaacagttacacgcatatatatatatacaactttgtaatctgaaattgaaagtttcgatgatttcaaaccctaattcttcagctaagtgtgtacttcacagtacgagtggagagttcaaaatcgtaccttttctcgatcagatcgatcctcagtgtccttctgcCTCTCTCTCTCTCTCTCTCT
c123897.graph_c0	1150	perfect_SSR_3	(CTT)5	654	668	tccgattctatactcagaacacaggttgtctcgttatcgtcggtagtactcgcgctctcggtccgagatgaagatgcgagtgcgatcgtcctcgatcatcctccttgggggagacacccttcgaggtggtgaaggagcgggcagacacctccgaggtccatcgacataacgatacgtgtcatagcgaggctcgacagggaccggaacagggacagggacgatcctctcgcgttcaatgacacgctcacggtcaaggtcgtgagatcggtggctgtgtcggctgtgggatcgggacttgggCTTCTTCTTCTTCTTgtgaggttcaacgtcgacggcaatgacctcgatgggctcctctggcgggggcggcgggggcttgggcttctggacgggcgcagg…
c124017.graph_c0	1903	perfect_SSR_2	(GA)9	1	18	GAGAGAGAGAGAGAGAGAggcatcctcatccagcgagtaaagctcgtgaagtctctgcatttcctattccaaacggcaaaaaagagagtaatggagagaaagctgaggttctgatctgaagaggatttacagcagtttgtccacaatggggtgcgttggagctcgaaattttgcagcaatggcggtttctacatgccctacatggaggtctcgaaggaagagactagtaaacaaacaatatcagtcaatacgtagatatagttcttatacatcgacgtctcttcaagtaagatcaagcgctggaagtgagagttgtgt
c124018.graph_c0	3257	perfect_SSR_6	(TAGAAA)7	3216	3257	aaaaagagacgtgcttcctcaacaagaacgaaagattagtagtcctcaaatcagtatgagaggttgatccggatgacttgtacatgagtggagccgaaggcagtcgaatgcccgagagcgtataaaccatcttcgtctaggttttttcaatttattagattaagaaataaaaaataataataataaggggttttagagaggagagagtaaaaagggaagggagctgggtgggcagtcggcagggcagtgttgagttcaaggcgccaagagtaacgtgacggaacgatttgtcgtcagaagTAGAAATAGAAATAGAAATAGAAATAGAAATAGAAATAGAAA
c124208.graph_c0	1837	perfect_SSR_2	(AC)9	1	18	ACACACACACACACACACagagaaacataccatggtgatggagcatacgactgcaaagcccagttttctgagaaatactttggtgcgagtgttgtttttctgcgttctcatcattggcttgcgattcgcttacgtcgttaccatcagaggcgaatcatgcgatctcggcgacttctgcttcttctctctgccggaaaatctaaacctagtcactggcgctgttcagctcacctcatcttccgccgtttccaccacgcagaccgaccccaaccgtcgcgatctgtgggccactagagagtggcgcaaggccgttgagtt
c124236.graph_c0	2432	perfect_SSR_1	(T)14	239	252	ggtcactattagatgtagaaagaagaagaaatgacataaagatcagttgagaagaatgcgccagaaaacaaagcggcagcattcagtaatactactatacacgactaaagggccaccatctcaaacgccaaccacaagaaagcattggttaatttacatgaacaaagacaatccggcaatcaagtcaaagacaaccaccatgagaatttacattcacaagacacaaggataggatatgTTTTTTTTTTTTTTgatgggacaaggataggatatgttgactacattatgatcgaagctggaaccttgcgttatcaaaggccacttttgcagcatttcgatctaattctctctgctgacagagttccaaagctaattttgccttctcagatgcaacctgaa…
c124261.graph_c0	1891	perfect_SSR_3	(CCT)5	215	229	gagtgaaatggaatactccactgacaagaaatgaaaaccggaataatagcactactgtgttcaacctcaacctcaaccctccctctttctgggaacttccattactctgtttctcgatccataatccctcctgcgccactcctctctcaccgatcactgctcatcaaaccaatacctacaaacaacaacaatcaccagcggaagttcttcacagCCTCCTCCTCCTCCTccgcatcaatggggtcttcttctttcaagcctgaccaagctagggttcctcctgccctccaattacctattcctccactcaccaagttcaagattggactctgccaattgtcagtaacggaggacaaggagaggaacataggacatgctcgcaaggccatccatgaggct…
c124280.graph_c0	1615	perfect_SSR_2	(GA)10	1	20	GAGAGAGAGAGAGAGAGAGAgtcctctttcccgaccaccgacataatcaacccacatagccattaacaccagggctgaggaatttcagtgcgctgtttggttgctgagaagttggaggagaccaaaattcaatctgctctttcttccttttttgattagactggagctggagaagaaaagaatagtatatggaggtcgacggaggaagaggtttggaatgccagaagattatggatgggaaggcgaataatagtagcaacggctgggataaggctattatcccttcttgttgcttgaaggctagttcttcagaccctgag
c124376.graph_c0	1272	compound_SSR	(A)10ccaaaactagttgtgaaactggttgtgccatgtttggaaaaccgattttagcctttgttttttgtttttatg(T)11	1105	1197	tgaaaaagtgaggtgtgcctataaattttacatgcatgctttgacatttaattttattacacacatgcattaaaaaaatataaacgaaattttttgtagattgtggataatatccaaatataaaatgaaatttataagcattgtgtgtgatcaaaatattttgagacaaccacttatgggttttttgttttttgttttaggcatgtatgtgtaataaaattaaaagtctaagcatgtgtcaagttaaattcataggcccatctcactttttcaacaaaaaaatgaaaataataaataattAAAAAAAAAAccaaaactagttgtgaaactggttgtgccatgtttggaaaaccgattttagcctttgttttttgtttttatgTTTTTTTTTTTgtttcc…
c124391.graph_c0	1850	perfect_SSR_3	(TCT)5	1719	1733	catagaagcaaagtcacaagaagttgatgttgcttctggacaactggaagaatggtagctgcttgctttttctcggagggagtgccgctacgccggagaatctcgaggtcgacgaggccaagagacatcaaacccaaggtcaggccggacattattccggcgaaaagaacaagcacacatgaaacccccgcgtatatgtaaaaccacgccgatccgaacgcaatctcctcggctcccaccatcatattcctcgtcgccattctaacaatggcggcaacgttgatcgggtgcatcgcttccTCTTCTTCTTCTTCTtccgattggaatttacagcctgtggctgtgtttctctcccctctgcggtgtaactacaatctgagagtacggaaaagtattttc…
c124394.graph_c0	2962	perfect_SSR_1	(A)11	129	139	ctgccttaatatatcactatttattactagtcattagaaacaaaagaaggaaaaaaaaattcatttgataaacaaaaaagaaaggaatgactcccatttaataccaaaagcaaacgcatctccaatgtAAAAAAAAAAAttgttgaagagaaaaacagagaaacaggagaaggttggggcgttaactggcatcattggatgtaactcccaaagaccccctttgtgtggaggaggaacatttttaacagcaaaaaaaccccaccagttctgctcatcagcttggttcaggtggcaatactctcaagctacgcatccactcgcagaagctgggatcatcaaagtgaataaaactgcttttcagctttgttctctgctccacagttaaagaccgaagctgtg…
c124394.graph_c0	2962	perfect_SSR_3	(CCT)5	2694	2708	ggtatgttggctagtttcttctgtttcagtaccttatgagctgagaataagacatgtggtgattccccagcaggcagccagtccagtgaagaaggatcagaaagttgattctgcaacaactcaacagagccatttgagaaatggggagatgaagaagtgggcaatgaagaaaatgcaaggggctgaggagttgccggtgaagtacgaaaaggaacagcagcaggttggagtggggaagaaaacacaggagggccaggtggagtgctcaaatgaggaacaggaccgccgctgccgcctgcaCCTCCTCCTCCTCCTctaatcccattcaatggtgatgctaaccttggacttggggtcttaattatagaaggtgaaagaatttggtctgggtggtgttgt…
c124394.graph_c0	2962	perfect_SSR_3	(GTG)6	2944	2961	ggccaggtggagtgctcaaatgaggaacaggaccgccgctgccgcctgcacctcctcctcctcctctaatcccattcaatggtgatgctaaccttggacttggggtcttaattatagaaggtgaaagaatttggtctgggtggtgttgtacttgtactattggatttggcggtggaaatctgatcccaggtgatgatgatgacaacggaaaagaaggagtgatcaactttgtttctggggttggagatgaggcatctgggtttgatggggtgatggtcacagagtatccaatcgaaggttGTGGTGGTGGTGGTGGTGg
c124501.graph_c0	2475	perfect_SSR_1	(T)12	2308	2319	tcaaagttcacttctttgtttctgtacttgtcccaaggaacacgaagggattcaccatttcaaaattcatttagctgttacaggtcagcttgatcttgaagtactttgccttagaaatgtgccttcctttccttcaaaatcttgttcaacaagcatagaagttaacataggatcgttgtaaaaagtcagatccctcgttggacattccttggttgatgcccagattgaaatatcttgtaaattgctcacattcttctttttgttttggaaaaaaactgtgctattatatgaagagtattgTTTTTTTTTTTTagtaggaaaaccatatctttcactttaggtacaagccctgtatgtggtaaggtcttcggctcttaagcccacatggccaggtctttg…
c124501.graph_c0	2475	perfect_SSR_2	(TG)10	2455	2474	aacaagcatagaagttaacataggatcgttgtaaaaagtcagatccctcgttggacattccttggttgatgcccagattgaaatatcttgtaaattgctcacattcttctttttgttttggaaaaaaactgtgctattatatgaagagtattgttttttttttttagtaggaaaaccatatctttcactttaggtacaagccctgtatgtggtaaggtcttcggctcttaagcccacatggccaggtctttgggtcttagaatctaaaagaattgcaagggactaatcctcaatttccttTGTGTGTGTGTGTGTGTGTGt
c124600.graph_c1	1510	perfect_SSR_2	(CT)9	1	18	CTCTCTCTCTCTCTCTCTtctttgtaattagattattttaagattatctttatcttatcttatccctgaatatgtggggtggaatattccgaggatcatcatcatcagaagagttttggagggaaggacatcaaactggaattggagttggagttgggactagtggatgggctaacaataccacagtggtacttgtactcatattcatatggcaattcgtcacaaaaatcaagcttttctttccattcagatccaatctttcttacccgaatcatacccccgccgccttatctccctctctccgttcccaaatccgta
c124758.graph_c0	2384	perfect_SSR_3	(CAC)5	187	201	aaagcaatgggcagtccaattccgtctgcgatcagcttttaattttggttggttgcccatacaaacgccattacttgttgcgattggtgcccaatcgcgcgtttcggagcccaatcgcattgccggctatataaagtcgacttgggatagcttttcttggctcagtagctgctcacactgccaccgCACCACCACCACCACgagccctagccagcgccccccgttgccgccggcatccctgacctccgccgtctccgtcaccggacttcacctcattctccggttagtgcacttgcccatgggaaaattgacacggagtttgtagatgttgccatggattacttagaattgcgtcaataaatgtgtgcattttcttctagaactcgtcgtgtcaacaga…
c124814.graph_c0	1499	perfect_SSR_2	(AG)9	1	18	AGAGAGAGAGAGAGAGAGacaggatggggccgggggaaggggaaggagaagaagaagggaagaaggagaagaagagggtgggggtggagtcactgggatggctgacagaatcaacgatcatgcccaagaagcatcgcgccatcgccggcgttggagcctcttcgatcatggagctcaaggcccaactctacaagtctcaggaagagtctaaaagatccaaacacctctctgcccacccggaccacctcgagtaccagcgagccaagaacaagattaccccccctctcgattctttctctcacaccaactccggcgtcc
c124814.graph_c0	1499	perfect_SSR_1	(A)11	1252	1262	gatatctgtatctggttgatgaataagggggagagaaatgtaaactgcatatatcccctgttttgaggtcgttccttggggagcagagcattgtgactattgtccatgagggtgaagcatttgtgtgacaaggtgactacaaggacttgttataagttaaattttactacactatagatttgtagacaatttggtgtagtgtagttacttggaaggccaattgggttactagttgccctggctgttaacatgtaaatagaacaggcaaggggtgtttttagattactttttattcttaccAAAAAAAAAAAgggggcagagcattgtgactattgtccatgagggtgaagcatttgtgtgacaaggtgactacaaggacttgttataagttaaatttta…
c124814.graph_c0	1499	perfect_SSR_1	(A)11	1485	1495	tgccctggctgttaacatgtaaatagaacaggcaaggggtgtttttagattactttttattcttaccaaaaaaaaaaagggggcagagcattgtgactattgtccatgagggtgaagcatttgtgtgacaaggtgactacaaggacttgttataagttaaattttactacactatagatttgtagacaatttggtgtagtgtagttacttggaaggccaattgggttactagttgccctggctgttaacatgtaaatagaacaggcaaggggtgtttttagattactttttattcttaccAAAAAAAAAAAgggg
c125134.graph_c0	2931	perfect_SSR_2	(GA)7	1	14	GAGAGAGAGAGAGAatggggaagagagagaaagaagaagagctcctcaacacactgggagacttcacaagcaaagaaaactgggacaaattcttcagcatcagaggcagtaatgactctttcgagtggtacgccgaatggcctgagctcagaggccctcttctctcccacctctcctcctccaatgcccaaaacccgccacctgcctctgcctctgcctccacctccggagcggagatggcctcgctgcagattctcgttcccggttgtggcaattctcgcctttcggagcacctctacgacgctgggtttcac
c125184.graph_c0	4265	perfect_SSR_3	(CCT)5	4251	4265	aatctgctatgacattgaacactgcacattccgttggtcgctctgggatcacaatatgtatagggatccagaatggagtattttcattagaacttggaattcttgcacaagtttctgatgcacacgctatagcattcagcttcccacaccaagcaacagcactgaaattccgacaaagttcaggaacactcattttgtgcagcaaatttgacctaggttgcttgagcctaatacagaacacagtcgccggattcaccgaatcctcctccataggatcgtccatcttctcctccaccgccgCCTCCTCCTCCTCCT
c125257.graph_c0	1466	perfect_SSR_2	(AT)10	724	743	tttttcttgagagcagagtctataagcgcaatctccgattgggagaccttgcagtgggccctactggcggggagcaataaataaacatgtccagaggataggtggtcgtcggctttaatgactggaatacgatgggttcggcgaataccctcagccggagaaaccaggtgacctgggtcttcgagcatgatctcggcggccgttattggtaatttgacttgtcggagatttccatggacatcgatgagcttagcgatttggggctccacatagaagcaagaggtataatttcccatttcaATATATATATATATATATATtgaaatgggaaattatacctcttgcttctatgtggagccccaaatcgctaagctcatcgatgtccatggaaatctccga…
c125313.graph_c0	2393	perfect_SSR_3	(ATT)5	134	148	aaagaaaagaaaagaaaagaaaaataggaattgtaatattaatatggaaaatataggcagaagaagaatcaagaggggggactgttcgtttgttcctcaaactactaattactattattattcctctttactaATTATTATTATTATTatcaacatcgatcccctttttctcaatctatttgtattattattgtttctctctctatatctgtacacatgtatatgtatatgtatatgtatgtgtatagttaagagattcggtggaatttgtaaagcttactgcggaaatacctccagtttggggataaaaattagggctttaatacctatctgaggtctagggtggcgaaaagtctcttacctttgaaagcttcatatagccatgaatttctttttaat…
c125343.graph_c0	1197	perfect_SSR_2	(TC)8	206	221	gcaaaattaccagttgggagccttacacacagtgggcccttctcacagtctccactttccataattgtctcaacacatcagacgattactcgaataaaaccaaccgcctatcgagatcacgccctccacgtctctccctctctataaattcaatttcagatccaaccctaaaaaccttcctgccatcgccatcgaagtcagaactTCTCTCTCTCTCTCTCcctagaaactcaatccaaccatctgaatgtgcagatcgttgtccatgttctccgacgactcaccaccgtcgccgatcaagaagccgatcgtggtacgatcggtctggtcgaccaatctggagtccgagattgatttactccgactcaccatcgatcagtacccaattatatcaatgga…
c125381.graph_c0	2817	perfect_SSR_1	(A)10	1175	1184	cacatcaattgggtaaaaaccctcatgatatacctgaattcacaaccacctcttaaagagatccaaatctaagataacagtgtaagcaattgttaccttcactctcttggggctgttctaccttccttttgaccaaaaatgcaaggcagaccagtctctcagaccccacccaacccaacaaaaaaaggtgagaaatgaaaaaaggagtgaagaagaagaaaaggggtcagcactaaataattccgttttaatctcactcctcgaaatctgtacaagtataactgatatacaaacccgtccAAAAAAAAAAtggtagacaaccaatggaagttgccactcaatcaaaacaaattgatattgcatggtagaaattttaacctgggtgtacatctcagctgc…
c125381.graph_c0	2817	perfect_SSR_2	(AT)10	2798	2817	aaaaaaccaacgacgatcttaaagctcccgatatcaccagagtttctcggtgcaggtaattatcaatcccgaaacgccctttctgcaactccaaaagcttccttaaagattcgtggggaggtcgaaagatagaccacaagtctccgtctatacaaacatgtatgtatatttatagttatatatatttgactgtgaatgaaagtggttttgaggtattgaggaatgactttgattgaactgagagttgaatctaagatcgtgccatctgctgaaatgagatcttttaaagaaagtaatgagATATATATATATATATATAT
c125401.graph_c0	1617	perfect_SSR_2	(CT)10	1598	1617	tttgacctcccgcctctagtcttcacttcatttactctcacaactcgcccagcaatagttctgccattcatgtcattgatggcatccacagcagctcggggatttgtgaaagtgacaaagccatagcattttcccccaaccccacggtcattaactatcttgacggcaacaatggatccgtagagatcgaaggctttgcgaatgctatcttcggtggcgtcgtacgaaagtccgccaacgtataccgaattgtcgtcgtcgatcgtcatttttgtcgattaacccaaaagcaattccaaaCTCTCTCTCTCTCTCTCTCT
c125490.graph_c0	1704	perfect_SSR_2	(GT)10	1	20	GTGTGTGTGTGTGTGTGTGTctttttataagtgtgtgagctcaaaatctaaacatacccaatatgagaacagacatagagaggctctgggtctttgctctttcttcaaaatgcaaagttctgacttcaataaacacagtctggttcgtgttacttctgggtctatcatggttagtcatgagcttgattcattgggctcacccaggaggtccagcttggggaaagtactggtggaggaacatgattggtggctcaacttccataaccaagcccataccagcaggtccaagaggtgtacctctgattggtagcatgaatctc
c125562.graph_c0	2047	perfect_SSR_2	(GA)10	1	20	GAGAGAGAGAGAGAGAGAGActcctaattccataaactctgcaacaaattttagggtttctcagtccctgtctttatctaaaaccctaacctcaatcttcacccacctactatttccaactctcatttctctctgtacagatcaaaatactttaacagtacccgatctcaatcttcaatctccagcttcttagggcacaatcagccgttgattgcaactacttcttgtgatgatcttttccatttggcgcaggttcctgattcttgatttatctcaacccaacaatcaattaatcgactgatctatatacatatccatta
c125562.graph_c0	2047	perfect_SSR_2	(TA)6	326	337	aattccataaactctgcaacaaattttagggtttctcagtccctgtctttatctaaaaccctaacctcaatcttcacccacctactatttccaactctcatttctctctgtacagatcaaaatactttaacagtacccgatctcaatcttcaatctccagcttcttagggcacaatcagccgttgattgcaactacttcttgtgatgatcttttccatttggcgcaggttcctgattcttgatttatctcaacccaacaatcaattaatcgactgatctatatacatatccattacatatTATATATATATAcacacacgtatacatatcggttgaggtttgaaagttatggatgtcgatggaaacaagcgcgtttttcaaagactcggaccctctaac…
c125644.graph_c0	1214	perfect_SSR_3	(TCG)5	556	570	aacgccgcaaacctcctctccaggtctccgatatctgggatcgatccctcaggctccttccgcgacgccgcctcggccttcttgcttggtttcagctccacagatcccagagtcaccttgggatgcacgttatccgtcgtcatccggggcggcgtcaccgtcagtggactggtaggacccccgccgctgagcttcttggccggtgtgtttaggactgggtccttgggttccgctgccagaggcgcctcgaggaccttttgcttctgtccacccgaaggcttgtcttcatcgtctgctgctTCGTCGTCGTCGTCGaggagctctgggggtggcgagaccgtctcccgcttgggccagtcgacgccgtaagccttggcaatctcctccaggtacccaacc…
c125679.graph_c0	3623	compound_SSR	(CT)8atctctccctagatagacatttttatca(CT)8	1	60	CTCTCTCTCTCTCTCTatctctccctagatagacatttttatcaCTCTCTCTCTCTCTCTatatacaaactcaacgagaaaaacaggctcaacgaagatcagaagttccagacacaagttcagatagatacgatttgcttccgatccatcttcgcgctttctctctcatggcgtccgccaactcagagagagtccaactcgcgaagctttgcagttctcgagactggtccaaggccattcgcgtcctcgattccatcctctcccagtcctgcgtcatccaagacatctgtaatcgagccttttgctatagccaattggagcttcacaagcacgttatcaaagactgcgataaggcgattc
c125713.graph_c0	1777	perfect_SSR_1	(A)11	228	238	gtaaatataaacactatcatagcactactcgtattatgtttacaaacaataccgagagtaaaagataaacgaagtgcttcatataagcttaaagtctcaactaatcaaacaacaccgatgttgtatgttctctatctttattgttccttatcctctgttgcagcttctggttgatgatttccctgcctcgggggttggttgattttgttgttcttgtttctttggccAAAAAAAAAAAgagaaagaaatgcctagttactacagtcatttacattgctatcaatcattcaaattagctcaaacaatatcacaatctttgaaaaaaattaaccatgcatctaatataaagaaattcacgcactcagattgttttatccaatcttagacatggtgaaataa…
c125772.graph_c0	1900	perfect_SSR_1	(A)10	825	834	cctatacgtcgcgatgaaagtgctaccgcagctgcgccagctctttccaatagcgatcgaacgagatcaaccgaaagggaaaacgaccgaaagagaaagggaaataacggagggcatttggtcggccatgctgttccgactcgactgctgtgactcgctatgccacacagagaaggtgtggcgacagggtcccatcactatgacagtttgtgccaagcaattcgccttcgccaatgcaactcgccgaccaacagggaacacaacaattttgcggctattaagaaagggcaacggccgtgtAAAAAAAAAActccaacgaaacgaaaaggcccatacccctcgacccatcagaaagagatatttttgttttgtttgttttggtcgccaacttaaatgttc…
c125773.graph_c0	3277	compound_SSR	(AG)8gagatagagaaaatgagagagaaagagaaccaaacaaagaccaagaagaggaaaattaaagagtacggaagacttct(AG)6ttgaaaacaatgcagaagagagaaagtctccgtgcgtggagtggactacaggggga(AG)10	3094	3274	accactacccatggaacccatctctctaatgctcgtcttctcaatttttgtacttggggttaccggatcttcatcagagaggtgttcatcatctgaaacagtcaaatgggtatgctcttttgaatcactaagcttatacccttcaattgttccgcatatctttttgtgggccctcctgtgtctggcactagggtgtggatttggaaagggccacccacatttgtgacattcataaaccccatgattctcatgttctgttgggctagtctttctttgatcttggctatccatcggggaagcAGAGAGAGAGAGAGAGgagatagagaaaatgagagagaaagagaaccaaacaaagaccaagaagaggaaaattaaagagtacggaagacttctAGAGAG…
c125809.graph_c0	1439	perfect_SSR_2	(AT)6	1428	1439	aactgaagagttatcaaagattggggtgtccgggttggcaacccaaacggccgtctgatcatttggttggttgtaccatattcccaaataataatattggttttgtgcttggaaaaaacccaacttgcagatttcagaaaatgaaaccagatggtctccatgtcggagctgttggcctgttaccagagaaccgtctgttagggaataacaagtgggggtgatgaagaggaacaaggaaaagaaagcaatgataaggtgtcttcctctcatatccattactgttattgtaagttaacatagATATATATATAT
c125887.graph_c0	1563	perfect_SSR_2	(TG)9	1546	1563	aaatgttgctgaaggacatcaactcaaaaatgcttctttaatggcggatttagcaggttcaaggcttataacagaagatgaacttgattcaactacacttcgaactgcaatagaagaaatcttagggaatgagagtctaatggcagagatgtctgatagagctctgaaggttgcaaagcccaatgcgtctgctgagattgcacatcacattctttctatagtcgagttacccacagcaaaggagaagtaaaaacaatttacatcaaaatttgctaatctctctcctttattcttcttcttTGTGTGTGTGTGTGTGTG
c126026.graph_c0	1968	perfect_SSR_2	(AG)8	1952	1967	ggcttgaatcaacccagagctgaagtttgaaaactcttttgtcctccggaatgtaatcttttcgaaacgtatataagcatcgccattcgcatatatcgcagaatcggtgagattagggagagaatagtagattccctcactaccgccgtggaccacaaatgcattgcccttgctcacgaatctctctccaccgtagtcatgtacagaggcttcaatactgtatataaacagtatcgatagaagagttagggctgtgattgactccataaccgacattgttgttgcagagttgaagcttttAGAGAGAGAGAGAGAGa
c126039.graph_c0	1588	perfect_SSR_3	(GAC)5	131	145	gccggacgagccagtggccgaggtcgaggggcggatggagcccgtgccagcaaccgaagccgtggacgagggggcaacaaccagcgtggacttggcgaaagtggtcgcagaggtcgaggtctgggcggagGACGACGACGACGACttcttggtggaggaagaagaggggacaacaacagccgagctggacgagacagcggcggccgacgaggacgagctgctcgtggtggccggggcggcgctgctgatgctggaagaagtggtctgttggctgttgccggcagactggctggtggcaacaaagacaccgggcgagttggtcggcgcctgagcagtagacgaagaagaagaggtggtgggagcaacaacggcagccggcgacgaggtggtcgcggcagc…
c126058.graph_c0	1221	perfect_SSR_2	(TA)8	1	16	TATATATATATATATAtgtattatgtatacacacactcacacaaaagtgcagatatatctgctgggtgtacctcagtttgcgttctttgttcgactataaacattaatatgcagaactaggaatatacgcacttgcattctgagtaagccgttgttatattaacgtaagtcgcgtatctccaatctcagatttggattaacataaacattggtgcaatgttcatatatggaactcccgtcggcaggttcttcgtgtacatgaaattccctctcttggcattccttcaggatactcatcccaccaggatcacatagc
c126149.graph_c0	1989	perfect_SSR_2	(GA)8	23	38	accaaaaaaattccttttgggcGAGAGAGAGAGAGAGAtcagataagatgacaaaatgcattgctacaacctttctagcactgttcaattacataaaattaaacaactccctcctcactatctcgaagtctccgggttgtgctataacaaagcacaactattactgtcattcttttcttttctttacaagtttacaaacacctacttctaggggtagaaacaacctactattcttagaggctaaaaacacaagttacaaatgaaccaatatggcatttccaacaagagctggacaaggtgggctcaccgactatataacctattaaggaaggaactgg
c126151.graph_c0	2293	perfect_SSR_1	(A)13	287	299	ttggataaatcaccgactttctttaacttttaaaatgtatcgaatccaaataatactggatttatattgtatcaaaaattaactatcatattaaacattcttcaatacataataaagaaaccccaataccaaacctatttcatcaactgtgacggcttaatttctgagcagccatttcaagtgaacggcaatctatccatgtgtgtcaaaatacacatgacattaaaagatttaacagatccacccaatggaactcaaactgaggttagaggtacagcgaaaaaccAAAAAAAAAAAAAtgtatctacccaatggataggcaacccaatagcaagtccgctcttctctccaactagacactggcactgcgtatccagaatgattaaaaggccaattttc…
c126151.graph_c0	2293	perfect_SSR_3	(GTT)5	2011	2025	agcttctgtgtgaccggcaattgttgcagagcaacggttaactggacggattcggaaaaccgcttgcggttgataaacaattgtcagtaccttctccacagaaactttgtttttctgtaagtatgatccaagttgtacaacaagctcctggtctgatatgtagaaagcatatggtaacttttcatcattgttgagaagcttattgaccatttgttgaagttctttgggtccagcgttttggggtaggtacatgggagctcccagaggagtcccttctgggtctgtcatttggcacatcacGTTGTTGTTGTTGTTcacctccatctccatctgttcttcaacttggacttggacttccattgttgccatgaggaggagaagaaaaagttggatgttgat…
c126158.graph_c0	2693	perfect_SSR_3	(TCA)6	328	345	aagacgatgatgtgaaaaagagggttcttccaactcaagggcttatagtaacatctgcgagactggaaaattctctcgatgtggtacgcttttcatcgattgatcataaacataaaattcgaaacaagggcttggaagttggtgaatggtgtagatttttcatgagaaatggcaacaaagccgttgaacaacatttggattcgacgccagcaatgcccatgtggagactggaagtgttatattatatacgaaggagatgatcaaactacattagggtcgcagttggtgaagagtgagaccTCATCATCATCATCATCAtcggatgttgttttcacaccttatgttggtcaaatatttaaaactgacgatgaagcatttgactattacagcaactttgct…
c126173.graph_c0	3560	perfect_SSR_1	(A)10	83	92	acgtaaaacacatacagaagtaaaagaatatgcatcccaaaccaaaagttaatatattgtggatataacaagaaacataaacAAAAAAAAAAtgaaaattctgatgcaacattttatcacagacaagcatgaaatcaagcaacttcccctcttttgacaaaaagagaactcacatagatgtttgatgcagaaaaaaactccagaaacagtttagattttgatttagaagcctcttccaagaacaaatagccacagaacatgggaagattcatataatcaccgatttatatctgtatagatgtggccagcagagatttcccagtggatgaagcaaaacccgttcacctcagaagagctcaacccatgtcatacatgccattttcaccaagtca
c126210.graph_c0	1112	perfect_SSR_2	(GA)9	63	80	gataataagacctctgcaatcatttgctaaaggtcggaggcggaggcggaggcggagacgggGAGAGAGAGAGAGAGAGAgcgctatggaggaggacactggtaaagagaaaggaggaagagagagagaaagccctaacaatgaacaagaaaacctatccaagaaaggaaaatcgtgcaagggatgtctatattactcatccaccctcaaatccaatcatcgaaaccctctctgcctcggcatccctcgttctcttccccaagtccctcgctacatcgttggagaatctgaggtggaagcttccaaagagggcagaactcttacagattttaaatatggttgcgttggttactcggtttactcagatggaaaagattctt
c126228.graph_c0	1138	perfect_SSR_1	(T)15	225	239	gaaagataccactgctcaaattttttatataatgtttccgctatggatcactgtggcaaccaccattgacacgatgccacgtggagatttaattacactataatatggatgaagtttcgttacaacagtaaattaactacgaatatacaaagaaagtggacccaaatcatgatataccaacaatagacctttcgtacaacacaaaccaaacaccatttaataaaTTTTTTTTTTTTTTTaaaaagctacacagtacataatataactccatctgtctgatcagacggtcagaacccgataacgataaagcacactaaatcaacggcccagatcatatcttctccaacttctcagctttcaccacaggattgtccctagcaattgcctctctcccaaccc…
c126228.graph_c0	1138	perfect_SSR_2	(GA)8	921	936	gaaggcagatccgccaccggagcggaggaggagcaaaatagagagttttcgaccgccgatttgaccgatttggtttgttcttccttgataaagtggtctctgtaacatttggagcagagatttagggtcgccggacttccgaagaagccgcagttgttggcgcagagacggtggccctcctgcgattgaaatcggtgttcctctgccatgatctttgagtcctatgtgaaactgatgcaaaatgggatatgggtttaggagatatggggagtttgggaagaatctatggaaagaaataagGAGAGAGAGAGAGAGAggtattggagagagagaatcaggggaaattgaggggaaggaaccaaggaaatggacaaagccggcgaaagaagtttttaatat…
c126242.graph_c0	1448	perfect_SSR_2	(AG)8	1	16	AGAGAGAGAGAGAGAGaaatatgatattcgactgtgacggagtgttgtatgagtcggaaaattggatttttgaatgacggtggcgtaccgttgcaggaaaatggtgaaggaggatattgaggatgatgaatcgccggcgaaatgcagggagcggcggcggaggaggatcgagatgaggcggtcggcggcgatctcggcctgcgttggttcgtcttctccgggtacgacgaaaagcaaggatgaaacgacggagactagttctgatcacgccgtggaatcgaagaggattcgcgcggcttcgccggaaacggcggcg
c126265.graph_c0	1488	perfect_SSR_2	(TG)6	1456	1467	acatttcaaagtcgagggcatgaaccaatcccagatcctaatctgtcaagaaatccatttcgagggaattggtttgaacagaggcagctttgtcggttatatgctcaaggaaggtgttactatggatatcaatgcaagtatttgcatgaatacagagagtctcatcgtggccaaatgatgtaagaaaggtggtaaaaattattagcatcagtgcactgaaattttcagattttgcgggttgaaacgtgaaaatagttttcagcaatcttgctgactttcttttttgagctagttttgtttTGTGTGTGTGTGtattggccatctagctttttg
c126340.graph_c0	1385	perfect_SSR_2	(CT)8	1370	1385	tgcattcagtatggagaagatgcagatgtgaaggttaaagattttgatcccgaggatgatgattagggtctctatatgttcgttctggctgcttttgaaagctttttgtttgatttgcaattcctactgaggtgattccatgagggcaaaggacaaaaggttaatgtaactggttgaatgtgttattttcgtgaagacgctatttctgtgtggactaaatatggaaccattttgcaacttgtttagttgtttcatcttcatatggttgcttataaatgtactcaagttccaaggattttaCTCTCTCTCTCTCTCT
c126374.graph_c0	1702	perfect_SSR_3	(AAT)7	1	21	AATAATAATAATAATAATAATaagcagcagcagagtgctaatctggatgttcattcggtgcccgattcgccgttgatggacacccgatcgtcgttcgggtcgacttcgtcttcgccgtcggttgtgaacttgcctccgattagggttcatgtggaggatcacaagggtttggtggtgggtggaattgatgagcagttctcgcagatgagtgttgggacaactgttcagaagcaagagaatggggtttttatggttatgtctccgccgatgactgctcctattgggtcggcggcggtggttaccggtgagtattcgaatcgg
c126383.graph_c0	1354	perfect_SSR_2	(GA)10	1335	1354	tggcgctgagtgtaaatgtagtccaagtgtgcttctgcaaccatcctcctcttcatacactcttcatctttctcatcacagtattcctccaaccccattagattaagaatatcatcatcctttatatttagggatgaacttgcatgagtgatgccattagccttcaccatctgctcaccttgatagggtgctaacagacgagcatatgatgttgagtgggaaaagagtagtaaaacagagagcaagatgagaattaacaaatgagaaatttgcttcatggcttcagaaatttgtgtctatGAGAGAGAGAGAGAGAGAGA
c126399.graph_c0	1183	perfect_SSR_2	(GA)7	52	65	gaaaagggttagtttaacccaaatcgccgtcgctttgtttgctcgggcagcGAGAGAGAGAGAGAtgggagggaagggtcggaggaggagagagaagaactacagagtggcacatggtggaggagggcacagtcgtctacctccccctcctacttcctcctcccttgatgctatgccctccaaacttcgccagctcatgtctttcaccaagtcaggttctgcaacggtctctgtggatactgaacagaggaatagagggggcggctgcggcagcaacagcaacggcaatggtgttcacaagaaacgtagttcagatgtacgagtcgactctaaaactactgagatccgaagggaagtagacggaa
c126412.graph_c0	2095	perfect_SSR_2	(AG)7	117	130	gaggaatcaacattaccgagaatagacttcttgaacattcgaaatgtactgttatagcaacagttttcagatagatgatttagcttcaaacttacttaggcgtatataattaattaAGAGAGAGAGAGAGaattctaagttgtacaaacattgtgcaataattttgtaacagtattatacacatcaaatacaatcatatctatttcctccaacaagttctcaagtcgcccatactatgcattgcttatcataggtgtattatggtccaaaccaattttcagattgtacttccccgattatatatgtaagattttgcaaagtaggagtaggctaccagtcccaatgcactaagtccagcaagtagccaatagaagtaatcaagatgtgcccgattcagat…
c126455.graph_c0	3215	perfect_SSR_2	(AT)10	6	25	gatagATATATATATATATATATATctctatttgtggatttagggtttttggttctctttcgctccaaaaaattcaaaatcttgaatctggagctctcttctctgtctctctccaatcaactagggtttacagatctgttgagctcttgcttcaagctcgcctattcttctccctatcttctttacatacatatatttatatacacacgcatacatatatatagatattcagctatgttttggaaactcacagctccttcacctgttgaggcagtgttagacaaggaaaattttacattggaagagcttctggatgaagaagaga
c126463.graph_c0	2752	perfect_SSR_1	(A)10	231	240	gaagaactcagataactagaaagcatctgaacaagaaaattgacattagccaaaaacttttattaatactaggaacattttaccaactgaaccacacatagtaccatgtattcacaagaaccaattcccataaacaccaatatttacagacccatcatcaaatatccagaagctgaccataaatcctagctgatttcccccttattcttacacgagggtggtagagaaggAAAAAAAAAAccgaacttcaaaagttctcactatttgaagcaatgaatgagaacagttgttacacgaaaccactagacaattcaaccttttttggatttaagtaaaaccactagacaaactgtataaaaaaacacaagcgagaaatctgtgaactaacaagaccacact…
c126463.graph_c0	2752	perfect_SSR_6	(GCTCCA)5	2311	2340	tttgcattgttacccttctcactgccaatatggagagtaaagtccaattcaatatccatggaggactcctcgtcggtttcttttgctgaagacattgaagtacatgcggttgctgaactccccctactgtctgaggaacttgatgaatgacccagtccaagacacaatgaagacccaacttgccggcccatagatttatcaattaggttccacttccgtttgattccctttggagcggacaaaaaggagattgaagaacaatgggaatcaagacttaatatggtgtctgcacaataatttGCTCCAGCTCCAGCTCCAGCTCCAGCTCCAgctccttggatggaattgcccagattcttgaatgcatttgaggacgagtttgtggcaaaaccgaaatta…
c126464.graph_c0	2454	perfect_SSR_2	(GA)9	1	18	GAGAGAGAGAGAGAGAGAaagagatcctctttttgttgccgaatctatttggggcaaggccttttgcagtgtggaaccctgagtttgaagttttctgaccccaaaagcaatggaggtatatggaaaatctatggtagccgtgcctacaaatgttatttacctgtcaagtattttaggccaagatgggccaaaccctgcgcacaagtgtgattggaaatgtgcaaacgaacatgtgtgtggaaatatgtatcgctgcagactaacaggactcacacacatctgtgacaaaaactgtaaccagagaattctgtatgataa
c126464.graph_c0	2454	perfect_SSR_1	(A)10	2371	2380	gaagaccaacctatgatccaagaagctagggctgggaggccggttcagctaagacaaattcaataagtttctggattgctggttgatgcagccatagtatcgcaatgcaggccttttgacagttgacgaccaagagtgggcaccagatcagttttacctcaaaggccaagtatttgttttacttggttttgtctgtccttttttgatgtttaatggtttttctcatttcggtgtgtaggttttatcaatatggaactttatatttactatttctttctacggcaaggttatactttacagAAAAAAAAAAtgttaaaagttgatcttttcttgtatggatttttttcgatattaatactattaaattgcattagcctaaaaaaa
c126524.graph_c0	1070	perfect_SSR_1	(A)11	1060	1070	cactagtctcagaattcacattctttatatgctcaattatttatatgttcagttttccaatattatgttttccataaagagttgtcctaaaaagtctcgcttcaatgcaggggtacagagtgataacacaatattctcttcttttagtatttgaaatttaggactgattaaaattcatttcaatttatagcaatctacatgcagtcttctagcttatgtagagcatttatacctaattgcctctactaaaaataattaggactgattcatcctatgattgtgatatgatcttaaaaaaggAAAAAAAAAAA
c126568.graph_c0	1337	perfect_SSR_1	(T)10	14	23	cttttaatgagggTTTTTTTTTTgttaacattcattgaattcagttcattaccaatacatgaaatacaattgagtttgccgaaaggtagataatgtatctctccattgggattgatcacaaaaactacctcggtgaagtcctcattaaccaagatacatcacgcaacaactttccaggaagaagattattattattaactaaatgagtggtggtataatgccctttaaatgtgggtttgagtatagcttttgtgcaaactgctcataatagaaaggtttaggactggtatccccatggattctggctcgcccacttccattgg
c126573.graph_c0	1889	perfect_SSR_2	(TA)10	1	20	TATATATATATATATATATAtttaataatgtccgaaatgggtcacagttaaacacgtgagttcaacaatgttcaaacaggtaaaatattaaacagagtaagctgtaaggtttatttgaaaatatagaaaaacaaccgagattacacccaaaaattagaggtggatctacacagaagatgctcaaatttcagtaaaggagctcctcgaaaacaggatctatgctttgtccccacgttccatgatacatctccaaaagcttttctgctggtgttacacctgttctaacaacttctgctacttcattcaggaatcccgtctct
c126577.graph_c0	1614	perfect_SSR_2	(TC)9	1	18	TCTCTCTCTCTCTCTCTCttcaaagtttgaaaccattacgttttctccctcaagtccgtctggctagggtttggttgtggacgtcgtctcaacgataatttcagattcgttccgtgtagtttcaagatgccggctaccgcaggtagggttcgtatgcccgctaacaatcgggttcacagtagtgctgccctccaaacccacggtatatggcagagcgcaatcgggtatgacccttatgcccccaataaggaagataacaagagtacatctcagcaaaaggcttcgaattccgaacccgagggtgaaaatgcctacgcc
c126637.graph_c0	1312	compound_SSR	(CAC)5cagcaccaggcaccgcctcctccctgctgtgggttcctctgtaacggtcgtacttgagcttcgccttt(AG)6	1096	1190	agcatagagatttcgtcgagcattctgatgcaatatgcccgggaaggtcacaattgtgacaaattgccacgttagggcattctctagcataatgaccaggtcgtttgcagttcttgcacagattgttctggctgaaaccccgacgtggctccctcctgtaaggcgcactacgctgggaatagcgttcagtgcgcatcttgcgatccattgggctcctgctcctgctcctgctcctgctccggctgtctgagctcattttcaaattctccctcttaacaccaccacctcaggtttgcaaaaCACCACCACCACCACcagcaccaggcaccgcctcctccctgctgtgggttcctctgtaacggtcgtacttgagcttcgcctttAGAGAGAGAGAGactg…
c126734.graph_c0	1132	perfect_SSR_3	(GCG)5	1006	1020	aaggtcttgacgtcggtgatgccgaagttgtaggtgcactccttggtggcctgatcaccgagggccttggagaggaagtcgacgtgggccttctcgtggccgccgatctcgacgaagcgctggcgcacccagtcggggtagccggcggcgcggaaggcaccagcgtcgtaggtggcgagggtgtcgcggtagaaggcgttctcgaggtgctcgagggtgagggcgtagttcaggatgacagtgtcaatgtcggcctggccgggagcggcacgcttctcgacaacgggggcggcggtgaccGCGGCGGCGGCGGCGgcagcaaggacggcgtacttggtaagcattttgaaaggggagttgagaccgaggaggggagttgagacagaggaggggagttga…
c126788.graph_c0	2667	perfect_SSR_2	(TC)10	1	20	TCTCTCTCTCTCTCTCTCTCttctagccttttctcacttatctgaaatcaacccttcacaggttttatcgatcgacaaatctaggctttttcgcagttccattttgttctgtgattgttccattgctaattttgctgttcttgcatgctggtttctttctcaagtggggggaaaatttgacacttttttgcctgttgtggtcactttcaaagaggtcaatggctatggtttctgagcaccagtcagggaatctgaatggtgcacctcataagttcctgcagttccccactacgattgctactgacagcatggtaaagaag
c126800.graph_c0	1139	perfect_SSR_2	(AG)8	1	16	AGAGAGAGAGAGAGAGatggagatccctgtgatagacttcagcaagcttgacggtgagatgaggagcgaaacaatggctcttcttcaccaggcttgcgaaaaatggggcttctttcagattgaaaaccacggaatcaacaaagagttgatggagaaggttaagcaattggtgaataagcattatgaggagagcatgaaggaaagcttctacgattcggacatagccaagagcctagagaacaaaagaattactactactaacacagactgggagagcacttttttcctttggcatcgtccaaattcaaacatcaat
c126832.graph_c0	1260	compound_SSR	(AG)7aatcccacaacccaccccatggccactcacagttgcccaacttcttcttccctctcgtcgacccttagaaaatatgttcatccaaatcccaactcct(CCA)5	326	451	agtctaagtaacacttaagctaaatctaaccactaatgccaaatgtaatccacttcatgacattatcatacccctaaccatcacacactacataactatcacacacttcaaaatccaaaaatccacaatgtttctacttgtgaacactgtacaagtgtaaattctcatatgaaacaacatttgtagatgcactagcacaacacaaaatacaaaaaaaataaaaaatacaaaatgaaaaggcctccgtattagtatagcactctcatcctactactctctgtttcgattgaacaatctcatAGAGAGAGAGAGAGaatcccacaacccaccccatggccactcacagttgcccaacttcttcttccctctcgtcgacccttagaaaatatgttcatccaa…
c126853.graph_c0	1340	perfect_SSR_2	(TC)6	1	12	TCTCTCTCTCTCtttctctctccaaaaaaccagacatacagcaaaaaccgacttcgccatttcggatctctctccgaactcccatttctcgcccacaactcgcagctccggcatcggaaaaccacctttcacccgccggaatccgcccactatcttcaatctccggcggatctataagcgacgacgtcgaaaaatgagtactcttgagcttctcagcatcgaccctcaagaacttcaatttccatttgaattgaagaagcagatctcatcttcgttgcagttaacgaataagtcagataattatgtagcttt
c126866.graph_c0	4826	perfect_SSR_2	(GA)8	4810	4825	tgatatcggttttcgaaccattggttttcactattgtttcgatttcagaatcgtaaagatgagaacttttgatagaagaagtacctgaagatgcgtttgagatatcagatgcttgcttcgattccatacttgctgaaaattgtgtaaaaagaagtagagatatgagggttttggctttagggtttagatagttttgtatggatgttatgtggattgagttctgtgataaacgaattggtgtcaggatagggttgtgcagcgaagggaggagagggtgaaagagatgataaggttgcgagcGAGAGAGAGAGAGAGAg
c126926.graph_c0	2094	compound_SSR	(AG)7atacaaaaagatcctcgaaacaaaccaaccttctttgaacctacacttcttgctggtgatt(GA)10	2000	2094	tctgcggtcagattgtgataaaaggaatcctggtttacaagcacaacgcgctgatcacgaagctgctcgataatcatgtcacaaactgtagtcttccctgatgctgcacctccagcaacacctatgacgaaaggttgcttatcactttcagctgctgaagttgtcggttgctccacttccgaatttcttgccaccaatccattcaagtgaaatccggaaaaatgaacccctgatgaagcctctatcaaatccacaactgatttagaacccatgggcagagtccctacaaccttgtgatatAGAGAGAGAGAGAGatacaaaaagatcctcgaaacaaaccaaccttctttgaacctacacttcttgctggtgattGAGAGAGAGAGAGAGAGAGA
c126928.graph_c0	1924	perfect_SSR_2	(AG)6	1704	1715	cgattggatcctcttgacctcttcctgggctcgaaggagctcgcgcttgagattcttctgctcgtccttgacgtactcttcttggatctcgatgaactctagctggcgttggagggacttgaggcggctatagagatcgtcctcgtcggaggaggactgtggcggatcggaagggccgtgtgggtctgggagggtaggcgggagggacagtggtggttccgacgagggttttgggtctagaaccatcgcggcggccattgttggcttttttttcgttgttcttgattatcgccgatgaaaAGAGAGAGAGAGattcccagagaagaaaggagagtctggagtgagaagcaagaaatatactcgtaatttgagacttaaatgcaaaatataccttaaaaa…
c126937.graph_c0	1516	perfect_SSR_1	(A)11	59	69	ttctgggtttgatgtagtaggaaaaagaaaagaaaagaaaatgatggtaagcaaaagcAAAAAAAAAAAtagagaccagtcacgagatatcggtagcgtgaaagacgagcaaaccagtagtttagacttcctaactgactggcaaccctattattagcgtacaccgggagatgggtaccgtgacttcgggtggcagagaccggcggccatagctcgatccacccagttggacggcgtcgaggctagcagagcgcggactcggggagagccgctgacgtggagatggggaagcctcaccgactcaagccaggcttcaggtggttgaccgctgtgcttttgcctgatccttcggaaggcgtcgtgcttgtt
c126937.graph_c0	1516	perfect_SSR_3	(GCG)5	1303	1317	gaggagtaagaattggtggtggtggaggcggtggtggaggaggagctggagccacgattggcgttaatattctcacaggccttgggcctgtcttttttggcatcgctttttttaccattgcccttctcggtgccggcatcaggggcaccagctttctgagcgtcgcccttgcctgtgctccttggcctggtaattcgtttgctagaaatattcttgttcctgctagcaatgcctgcttctccttctgctgctgctccttttgctgctgctgtctttgctgcttctcttgatgttgctgctGCGGCGGCGGCGGCGatgttacaggtgaagtagataccgatgactgcgttggccatatcggcggcaaatcgagcgatagagccggtggtaagagtggca…
c126939.graph_c0	2827	perfect_SSR_2	(TC)9	2809	2826	cctcaacgatcaaaaattgggtctcgaacggcacatcctggccgcaattgcccatcctctgtgtcatccaccacattttgaatctgaacacacacataaacctcaacccctcgagttttccgatggggaagactcgtcggcttccaatctgatcagatcggacaccgacgaaagcaccgttcattaaagcatcgccggtggccggagttacaaaaatattgttatgaacatcactgagaatacagttgcccagcacattcaactttccatcagctacggagattcctgcaccaaccgtcaTCTCTCTCTCTCTCTCTCt
c127017.graph_c0	2086	perfect_SSR_2	(AG)7	6	19	tttctAGAGAGAGAGAGAGggaagttacagtacagatgccctgcaaatggggaaatctgaagatcaactacatctgccgcaacagcagattcatgggactacgaatcggaggactggttcggcactaatcttcgagcgatgttcgacgggtatctctagaatcggcaatgagttcaatttcaagtgtgttttcgttttgattctagccctatctgtgttcctttctgcgatcttttgggttcttcctcttcatcactctagacaaactggatttgaggcaaaagatgcaatcaagcttcatgccacagttcaggcttac
c127052.graph_c0	2127	perfect_SSR_1	(A)12	108	119	taaaaggtcaagaaaaaaccagtaccttcatttaaaccaatctaattacatagtatgactttccatcttattactgtatccattaatacacatctacttcacttgccAAAAAAAAAAAAtacaactctacttcctcttgctatgcttcacttcatacaacaaattgggcataaccatcttcaaccaatgacttattcaagttcttcagtatctatcactaactttgccacaaaatttagaaattcacactattaagaagtgtcacacacgaccactaagacctgaatcaaatgaaccccgaatggaacaatgtggctcagttcttgtgctgcattctcccactttctgcaccggcatacggatcaattgtcacatttatcacagctggcttccgtgcag…
c127116.graph_c0	1810	perfect_SSR_3	(CCG)5	315	329	ctaaattagaagcctctttctctaattaaccactactctaaaatgaccacatgacaacctatgatatccagataagataagctagaatctcctctagtaatcagccaatctatctatctatctctctaactatgaatctggaaatccagcagtggcagaacccaaaaccatcatccaccatggcccaagagcaacaagagagaagaggagaagaactagtagtacaaccaccaccagtacccagaaagtcaactactactacatctccatcaaacacactccccataacaaccccggcccCCGCCGCCGCCGCCGccccccgtaagaaacaaacactaaccctgataccactcatcttcctcatctacttcgaagtggccgggggaccgtacggcgaag…
c127159.graph_c0	2251	perfect_SSR_1	(T)12	2003	2014	ttggtctggctctccttgtttcttctggtcttttaatttttccaatcttttcttcttcttttacttgtgtgcgttcttcattgtatggagtgtggcgtgtgttctccataaaccgcggcggcatatatgctttacttgttctctttttgttacttttctttggcgtatggcgtcatgaataaagcatggcttgctttcactctcaaagccgcgaagcaaatattttttcggggtgaaagaagcgaaatgggaaagggaaagggaaataaggaaagggggaggatggagaggaaagcgtccTTTTTTTTTTTTaaaagcattgggcaaacttagcgcgggtttatggttagaagctacaattttgatttcttttatcatttcctcacgaaatgtcgttgc…
c127197.graph_c0	1000	perfect_SSR_1	(T)10	290	299	agatgtgatcatatatgtaatagatctgaataatgcatgtgcattttttaatagataaaccaatttgatttggattcttgttcatgtttcagttgtgtatgaattgtgcttcatttctattttgattttaggtggttttatttctgatttacttttagtttcccctcttctcctaatttattcttccatttcttcttttcttatttcaacatcaaccaaaaccagagggaacttattttcataaaataatgtagatctgggtttctagttgccacattccatatctaaaTTTTTTTTTTaacagatttacagctttgttcttgtcattcaggtttcacccgaacccgactcgaacccgaacccgaggggtcgattcacccgattctgtgagtggatgat…
c127267.graph_c0	1173	perfect_SSR_1	(T)10	1086	1095	ctgtctctggtttcgcggcgaaacggagatcggacggttcggagaggtcggtcgatcgattgagaaactaacggagggtgacgaggatgagacggagccccgaatgttgacccgagtgagagaagcgggtcgggtgaagaacccggtcgggtgggatgagattgatgaagaacagaaccgacccgaaggtgagattgacctctggaaggtgttgtggagaatcggtccgtttgatttggttctggaggatgttgccattgttggattgaaccagtagtgagagaaagtggaaatctggggTTTTTTTTTTaatttttatttttcgcgtgggtctgtattttggcaaacctaagctaaactcgagaaccgtttatatagggggttgaag
c127307.graph_c0	2112	perfect_SSR_4	(AATC)5	5	24	aataAATCAATCAATCAATCAATCaattccaccctcgcctcgcctcgcatgcatgccagtacagtgctttgaatgctttttctccaccgacggtgacagaaaggggaataataaaaacaagaaagaagaaaaatgggtgatgtgtcagaactcctgaaaatgccggtcgctgtctagatgatgttatgtgtcccatgtcgaatgggtttcgtgattgggtgatcgtgttgccattgacaaatgtcaattgacttggtgccgaaatctttgtcccgaggtccagtttcgatcgagaaaaaaaaaagagactggcgtttcggcttc
c127307.graph_c0	2112	perfect_SSR_1	(A)10	295	304	aataaatcaatcaatcaatcaatcaattccaccctcgcctcgcctcgcatgcatgccagtacagtgctttgaatgctttttctccaccgacggtgacagaaaggggaataataaaaacaagaaagaagaaaaatgggtgatgtgtcagaactcctgaaaatgccggtcgctgtctagatgatgttatgtgtcccatgtcgaatgggtttcgtgattgggtgatcgtgttgccattgacaaatgtcaattgacttggtgccgaaatctttgtcccgaggtccagtttcgatcgagAAAAAAAAAAgagactggcgtttcggcttcgtgttcggggcggattgtgccatgctatgctgcatcatttcccctcgtcttgtctggtcgagtcaggtcagggcc…
c127308.graph_c0	1979	perfect_SSR_2	(TA)8	1964	1979	ctctatttagcgacccaagaagtttaatatcaactgcctttgcgatacgtttattgcttctgtatctcatcatatgacgccaaccggccatcaacgcgatcccgacgatcgtccccatgagaattccagaaatcaaacccattttgtttgatttcgaactaattttattttactgagcaaagcaagtggatcgacgagagagaaataaacggattaaacaacactaatcacaaccgttatttatcagaagactttcaaagcaatttgtctctctcgctctacaatatctgtttgtgtatgTATATATATATATATA
c127312.graph_c0	1167	perfect_SSR_2	(TC)6	84	95	ggtttataagccaattaagctttcgtaccctctgtttttctcttctctcccacctctttagctgcccgcaaactctctgttctTCTCTCTCTCTCtgtctgctctctctatacgatctattcttcctcgagcgtgcgtctcatccatggcttctgggtctcaagcaagtctcctcctccagaaacagctcaaagatctctgtaaacatcccgttgatgggttttcggccggtttggtcgatgagagcaacctattcgaatggagcgtcacaatcatcggaccacctgatactttatatgatgggggtttctttaacgccatcatgacttttcctcccaattaccctaatagccctccaacggtgaagtttacctctgagatatggcatcctaatg
c127335.graph_c0	1288	perfect_SSR_1	(T)10	952	961	ttgatggtgtctcaggatgttccactttgtttatcgcgaacctaggtccgaattgcactgaagatgaactgaagcaagctctgtctcaatatcctggattcaacgcagtcaaggtccgtgctagaagtggaatgccagttgcatttgctgatttcgaggacgtcgaacaggctaacagtgccttgaatgcacttcaggggagctcgctaccatcatcagatcggggtggcatgcacatagagtatgcaaggtctaaaatgagaaggtcctagaggaaatccaagagagtgagtgagtgacTTTTTTTTTTcggaaagcatgtcttagactgaattgggcctaacacagagttgtattacctattaactgtggttagtctcaagtactctttctttaatt…
c127354.graph_c0	1060	perfect_SSR_3	(TGG)5	51	65	agaaatggagaataagaacaaggttaattacacaaataaattggtccttaTGGTGGTGGTGGTGGtagtgatttggccggcagtagtacgttgacgcttgaaacagtgagagagagtctgatccgactagaagatacaatcgtttttagtcttattgagagatccaaatatcctcttaactctccggcctacaatgatcaatcttttgacggaatttcaggatctctgattcagtatatcgttaaagaaacagagtctattcaagctaaggttgggagatatgaaagcccggaagagcatccattcttcccagataacttaccaccctcgatagtgccacctcaaaattatccacaagttttgca
c127354.graph_c0	1060	perfect_SSR_2	(GT)6	973	984	atggtgtttgggcaagaagtttgtctaaatgaagatgacaaaaaaggaaacttcaaggtcgatccatccatagtttctcacctatatggcgaatgggtaatgccactcaccaagcttgttgaagtcgaatacctccttcgccggcttgattaaagcctttatactgtttgtttcaaaaataaacacagggcgagagacctattgaataatcgttcatgctatgtatgccactatatataaatctagcaagtcatctgcaacttaaaagcgtaagggagtgtttgcaggtaaaatttggtgGTGTGTGTGTGTtgggcgtgccagagtccaagtggactcaaaggagttattattgcctgatctgacttcttattcaaacgatcattga
c127377.graph_c0	1515	perfect_SSR_1	(A)11	181	191	gtcgatccgccaagatcggcattaaggttaaaatttaatgctaccttttgctgtattaaacccggcgcatgtcggacatgtatccttggcatgctgtgtgcgtaattttgatgccttcatgcctgagtcgccatattgatcaaatagagttccgggaaggaggtacgtccaacctagaccAAAAAAAAAAAtcgttctctatgtagaccctttgatccaaccgatgcccatcaatggtcgtttgtgagaacctcctcccctctccgccacctgtcgctaatccgatgtcctaaccctacgggcttcctcttcatcgcctggccacaggtagtcgcacttgtcggtcgcatagctgtaggaacccacaccggaccaccacgccttgtcgtggctacgggg…
c127378.graph_c0	1769	perfect_SSR_2	(AG)6	1	12	AGAGAGAGAGAGtgagagagagaaggtaccacaatgcagaaacgattcacacattagtgctcattgctttcatgacttctcctggcaaccaaacagaacctcccagcagaattggtgatcggtcaaccagtgatgttgtagtaaggttgcgatcagaggatggtcgagatgattgggtatactgccattcccatatccttgtaaagaatagcaagtattttgctgatcgtttatccgagaattggcccacgtgccagatcattgactcacgcaattgtgttgacctttactgtcaagaatctgactttgact
c127423.graph_c0	1979	perfect_SSR_2	(GA)10	1	20	GAGAGAGAGAGAGAGAGAGAagaataaagaaagcgttgtcctcgtgagcactctgtgcattacaagtcataacacccacacgccgccccctgcgaataaacaatttctagagagagagtggtcgccagagaaaaagatgacgggcggagggtcatcggggcggctaccgacgtggaaggagagagagaacaacaagaggagagagaggaggaggagagccatagctgcgaagatctactcaggtctcagagctcagggaaattacaagcttcccaaacactgtgacaacaacgaggtcttgaaagccctctgtgctgaag
c127447.graph_c0	1362	compound_SSR	(A)11ggcagcccagtgcacgaggctcctgccattgcgggatctggggagggctcctgccattgcactgtgttttactgttatctgct(A)11	1197	1301	ggcaatgcggctgtttattggcgatcctgtgtggactcctttcaaccgtcctcgtgatgaccttcctgctaggaaggagtaccttgaagcttttgtgaagaaagaagctgctatcgataccgctgcttgaaacccggaaaccccttttttcgtcgaataactatatggaactatactgtgtgtaataaaattataaaacatactgatggttgtgtggcttgcagctcgcacagggttcacctgcaactagcatgaaacttgagtttcatctgtgcgcgctgtgttttactgttatctgctAAAAAAAAAAAggcagcccagtgcacgaggctcctgccattgcgggatctggggagggctcctgccattgcactgtgttttactgttatctgctAAAAA…
c127482.graph_c0	1266	perfect_SSR_1	(A)15	1252	1266	ttatagttccttttccggtaccacttccgaccacaagacgaccccaaagtgccggagacccgactagcggacgaagccagagagtggggcccgaataaggagggatgagaaggggactccatggggctgttgtagacaggagtggcttcttgtatagacgatgatttatcgccatcttgagaagggctctgtacgtagtatagggtgcgttttggagatctaggtgatgaaggagctacactgtttgaatctgactccgatttggagtgcatcatctttaaaaatctttgaatttcttcgAAAAAAAAAAAAAAA
c127505.graph_c0	1137	perfect_SSR_2	(CT)10	1	20	CTCTCTCTCTCTCTCTCTCTcactttatatatatattggtgactcgaagatgatggaacagccaagcggagatcagaagacgacggatcaggatggggccttgaaacaggatccgaatgggaaggtcggtgctcttgcgaacggcgaggtagagaaatcgggagctgaatcggcgattggatcggagacgcaacggatcgatcatcagggcggcgacagtaggaatctcaataataataataataataatatcaccgcaaaagcagaaagaatcgaaggatgttgagacttacttcgaagagattcctagggttagggtt
c127505.graph_c0	1137	perfect_SSR_3	(AAT)7	230	250	ctctctctctctctctctctcactttatatatatattggtgactcgaagatgatggaacagccaagcggagatcagaagacgacggatcaggatggggccttgaaacaggatccgaatgggaaggtcggtgctcttgcgaacggcgaggtagagaaatcgggagctgaatcggcgattggatcggagacgcaacggatcgatcatcagggcggcgacagtaggaatctcAATAATAATAATAATAATAATatcaccgcaaaagcagaaagaatcgaaggatgttgagacttacttcgaagagattcctagggttagggtttggaggacagtcccattctccggcgactcaacaggtcctgcctcgactctaccacgagcgggtcgtcgaccactacaac…
c127505.graph_c0	1137	perfect_SSR_1	(T)12	1110	1121	cacaatatcctgcgagattttggttttatgtaataaaatggtttgtacttagaactacctgagaagatgagactttgttctagtttgaaggaaacgagcctcaatgttgatggaaagcagctaatgagaagcttcgtgtcctcccttagctcgctgaagattgtctgacttgtctggattgagaacttatgttgtttatatatgtgctcgaatgatctgtatttgtgattctcgtggggttatacaatgtgagattgttgttggatgtaaatcctggatgatgacgaataatgaatgcgcTTTTTTTTTTTTccccccccctcaaaaa
c127531.graph_c0	1076	perfect_SSR_2	(AG)10	1056	1075	taaagttccaggtattgtaggttcttgagctccccaagttctggacccaaagacccagaaatgtttgaatttcccaaatccaagcgaataacatggttgttggagtcacaggtgacatgaaaccaggtgcaaggattgacaagagtagggtcccagctctgcaaaacgttggtcggatcagagagtttgcttctcaaggcatgcaaagcatttccttcagagttggtggagagggtgggagagatacagaagaggaagatgatggggaagagaaagtaaaggagagaagagagagccattAGAGAGAGAGAGAGAGAGAGa
c127540.graph_c1	2882	perfect_SSR_2	(AT)8	1434	1449	catcgcgcggcgcaggttagccttgaagaccgcgaatctgtaatcgtgctcctcctcggtggcgtacgattttccgaacctctgcttgaagatcgagaagtgatgatcggcgctcaacaagtggttgtcgtcgccgtcgacgacaacctggcgaatcagaagatcatcgcctttcgattcttcggcggaaaaggcgaaagacgttgcgatgaggagagagaaaacgacgaggagagagagacggcgatccatgttttgtttgagagatgaattgaaatcctcttctgagtcgctatatacATATATATATATATATgtatatagcgactcagaagaggatttcaattcatctctcaaacaaaacatggatcgccgtctctctctcctcgtcgttttctc…
c127546.graph_c0	1153	perfect_SSR_1	(A)12	296	307	ttttgagtttcaatcttagtaatcatttccttcttacctctaaaataatgacatggaagatacaaagcaaattggaaactatcacttcaattcacacctgtttcttacaaattcagcaagtttctctcctccacatgttatatacacactaatacaacacttaagtgtatgcacatatattaatgaataataaccaatcctccaccatttaatcacacaataaatctgaaataaacaaatcaagccccatgaagaaaatttaaatacagaaacataatgattttcaatcagacctAAAAAAAAAAAAtcagcgacaacttcagaaacatccaaggagtttcttcggagcagttcctgtggcacggtgctttgctgcaacctcctcggccttgagaagat…
c127546.graph_c0	1153	perfect_SSR_2	(AG)9	982	999	catctctgttgacagacccttctgtactttttccttcagaatctggtactttttcaataacggcgagggctttggaatcatcgggtttgtcttcaggagcagggggttctggaattacggttttctcctcggtaacgtctttcggagcttccactgtttctggttctggttctggtgccggagccggtgctggtggaggatccgagggcgactcgggttctaccttcttagcttcctccacagccatttcttagctcaattaattttgaagggaaaaaacttccaaattcgcactgtagcAGAGAGAGAGAGAGAGAGttgatgaaagatactaataagttggaaggtaactatcgttgggagagattagctggatatggtttggtataaatggccaat…
c127548.graph_c0	1777	perfect_SSR_3	(TCT)6	1	18	TCTTCTTCTTCTTCTTCTtcattgaaaaactctcagttgacacactcaatagcttgttgagggacatcccttcccccaaaatcttcttcttttcttcatacctatgtttaatcctgccatcgagcttgtaacccagaaatgcaggaaaagccaacagctctccaacttcacgacccatatcctcaatcaagtaatctatcttctcctccaaagattcacgattatactgtaagatttgtggatgcttcttactcatgccaagaatgtcatcgcaagataacccatagttcaagaacagccccatcacctcttgcatat
c127550.graph_c0	1310	perfect_SSR_1	(A)10	240	249	tagtattattgtttcgaattataggcaggaaaagaatctaaagggcctgtcatgattgacaaaccaaaatagcaatacagaaaagcttgacaccatacatatataccatcacagagttttatgtccaaaagtagtaaacaaacatcactgatatcataatagcagttccacattggggaggaactcctatggtcacgcctagggagggttgctacgctggttgcccccctctcccctttAAAAAAAAAAtatatcataatagcagttccatcaaaatagggaacactaatatctgctaatgagacactgacttattcaatttagagctaatttgaaatagctttccactccgcgattactcttccttgtgcagttccttcagaaaatctttgttgtcaa…
c127554.graph_c0	1128	perfect_SSR_2	(CT)10	1	20	CTCTCTCTCTCTCTCTCTCTccacaaatgacgcctagggttttcttcgttctctcactgctcctcttctcctcttccttcctccaagtttctagatgtcagtcggattcggaagtgcaatttgctgaagctgctgaagaagaagttggtgatcttgggataattggtgaggatgcccaagattttggtgatgggagttttagtccagctgcgggtgtggagacaatttgtgttttcccgaaaaatccctcaagactggttgctgcaggtgaagagaccgaaatattagttggaatgaaaaacgagggggaatcaagtttg
c127628.graph_c0	2913	perfect_SSR_1	(A)10	2451	2460	ggtagctcaagctcagctccaggcacagcaagcagaggccgctgccaatggcggcgccaactgaaattggaccacctacgattcatatgatgttgcaaattgcatgagagagaagtcttatatgaatgctgctttgtgaaaacattgcgcgactatctcctaggatcatgggcgagtaaggctttgctgtttatgacagagatgaacttgatgatactcctctttttgagagaacttatgcaaaagggagtgaaaggaaggagcaaagttttaaaaaggaagagaaaaaaaagaaaccccAAAAAAAAAAttaaagcctgctaacagggatgcgggaatgaagaagtttagacattgcaaaatatgggctggcaatggggaggaagaattttcaagcaa…
c127640.graph_c0	1183	perfect_SSR_3	(CCT)5	314	328	ctcttgtactttacagcttcaccggaagtcatcatcattcttctacgtacagtgtcaattggataagatgcgagtccagcaccgttggtgatgacccaaccaagggcaaaactggcaaagaaactatcctgcaactttccagtaaggagcactggcttcaaagaatcatacattccgaagtaaagtccacgataaacaatgatcccaacacacgaaatattgaatccacggtaaagcccagcaataccatcagaagctaatgtcttcctgtagacatcaatcaagccattaaactgcctcCCTCCTCCTCCTCCTttctttgcagcctttgcgtcatttgccagacgggttcgagcatagtcaagggaataaacaaagagaagagaagaagcaccggct…
c127640.graph_c0	1183	perfect_SSR_2	(GA)11	1162	1183	gtaattcccataattaaattgcccctggtacttagcagggcgttggaaaccaatatcaaaagcatgtgaatcttgctttatgctggacctcagaagcagctggccagccagctttcgagtgacagttgggtgctgagcctgatcgatcatcatgtcttcctcttgtgagagcttcgatgcgaggctttgtgggagcgtgaaaggaagggtttgtgggggtctcaactctccgcctttcgctgtggttccaaaaaggagggcggaaggtggagagagattcgaggagagagagtggcctatGAGAGAGAGAGAGAGAGAGAGA
c127665.graph_c0	1150	compound_SSR	(ATC)5cacacacaccctaatcataaatataatctaaccataagattaaaaaaaggaactcatagaagtaattcgatttcgatcttcg(T)13	283	392	acaaaataagcacacacatacctagaggagattaaaaagggaaaaagtagagaaggcattacaatattctcagagtaacattaaattttgatgaagtattttacagggaacaaagggtgagaggtatcagagatcaagatcaggaataacccacaacagatcagaactgatactctatgcttacatgtgatacatataaacttcaacaagaacagacctcataaaaatttgattttcaaagcccagatagttgaagaaatccgaagatcatagcataattagATCATCATCATCATCcacacacaccctaatcataaatataatctaaccataagattaaaaaaaggaactcatagaagtaattcgatttcgatcttcgTTTTTTTTTTTTTcccctcc…
c127684.graph_c0	1334	perfect_SSR_3	(TTG)5	792	806	aacatatgaagacctgtcccattaatagtataatgggtgttttccagaacttgagaagcactagcgtttaagacattaatgcatgactcatatggtgttggaatatttgaagaaacatccataggaagatgctgaagattagtcccttcgaggattgattgatcatgatgatcagaagaaaatcttcctccaagcttgatcaacaattttcttatggaggtatgatcattagtacgcatttcttgatttgagtattgtgtaggcacattggcaggaatctccggccaataagggctttgaTTGTTGTTGTTGTTGtcgtcgtcgtagttgttaatattattagaaacaatcaaattctctcttcctttcctcatgatctcttgctttatgcttgagcta…
c127689.graph_c0	1189	perfect_SSR_2	(AG)6	851	862	gccgagccatgattggccaggttgccggaggaggacgtaccgagaagcccatgctcaaggccggtaacgcatatcacaagttcagggtgaagaggaactgctggccaaaggttcgtggtgtggctatgaatcctgtggagcatccccatggtggtggtaaccaccaacatattggtcatgccagcacagtccgccgtgatgcaccacccggtcaaaaggtcggtcttattgctgccaggaggactggtcgtctccgtggacaggctgctgcaactgcttccaaagctgataagagtgcttAGAGAGAGAGAGtttgattatgttagctctatttttgttatgttctttctgtttattgtgtttcggttggattttgtgttttcaattgcgacattgcag…
c127729.graph_c0	2325	perfect_SSR_2	(TG)7	2172	2185	ggcatcggtgagcttattgatgccggcctgcagcgccgacctggatctctggtcaaagagtatctccttcgcaacagctcgtaccaccaatcggctgcccggtgacctgtaattcaccttctgcctctgcgattgattcaccctcctgcccctcaaactcccctgtttggaagaagagaggagggaggcagtggagatggcatttgaggacgccatggtgtggtaattctgatgagaatattcgaagaagagattagggtttttgggggagggtgtgcaatgtgaaggttttggccgctcTGTGTGTGTGTGTGttgaatgataatgatgataaggttgtttgggtattagggcttgttttgtttgttgggtattagaaagggtgcatatatggatgga…
c127775.graph_c0	1743	perfect_SSR_2	(AG)11	1721	1742	ccttccctctcgtgatatcttgttgatcatctgaaacatcgtaggctaggcctctccaccggtccttgtctgtctgtttgtcctcgtcgatctctgcaacaatcttgaaggttcctgatgattgctttgggttggggaatctaatgaccttcttcaagttggtacccaagaaagctgagcttgggactgatggtccagtagtagagccatttaagctcagcggtgctcggttgacagttccgatagtagagacggcggcagccattgattaagatgatctaaaagctgtgatctagagaaAGAGAGAGAGAGAGAGAGAGAGg
c127899.graph_c0	1407	perfect_SSR_2	(GA)8	1391	1406	attctttctctcaacctaacaatctgcttatcactaagacactgccataaagtaaccacttttgacatcatattcacaacctcaaacgccaaaattccaatcacatccttttcagcctccaatggtatgctctttcgtgtagctctcggcaggtaactaaaccatgactccgtcactatctcaccccccattacactaagactatgccaaaaattacacagaagtctgaagggagattggaattccgttgattcgactagtaacagtgaactgtgcacgcgcacgcgcacgaagcaccatGAGAGAGAGAGAGAGAg
c127967.graph_c0	1010	perfect_SSR_3	(TTC)5	470	484	aatttaaatgattcaccaacaaaaaactacaggagaacaaatgccaaaaccaagttcaaacatgatatcgaagtcctaataataattcccaaaatgcaatttttttaactctaaaagacaagctcatgaggtttcatgcctgacttgagtgaaaaccttgcagccaaatagctctttaactctggaactccctcaatggcttttatcaatgccgtatcaacagttttctgatcatctttcttctcttgtgggagcacattcttctcctctttctctgcctcgaagaactcgccttcacctTTCTTCTTCTTCTTCtcaaccttctttccgaaatacttgtcatcgaacttctccacatttaccccagagatgtcaaccttggtagaagtaccaatcaag…
c127970.graph_c0	1055	perfect_SSR_2	(CT)10	3	22	ccCTCTCTCTCTCTCTCTCTCTcactctctcatccaaattacccatccttgaattgaaagaatcccattctctctcctcaactttctcactaggtcctcctatcaaaacaccaaaaaatggcagcaacaatagcaacaatggcaatgctgaatgccaagtgcttgagccccaacacaaccaaatcacttaattctaagccaaacccaaacccaaacccaaaacaacccatctcactcctctccatcaaaaacatcccaaaagggctcaccgcctcaaaactcgccggaaccgccatagccggggccgtcttcaccgccctga
c127970.graph_c0	1055	perfect_SSR_2	(TA)11	725	746	gggtgctctttaacattcttcaaccagctctgaatcagctcaacaaaatgaaaagcagcaaaggagtgatagttgggcttgggcttgggcttgggggtggattggctgcatcggggttcatggtaacacctgatgcgtccgccgccactgagattgcaatgattgctgatgctgcatcggacaacagggggcagcttttgctgtttgtgatcgctccggcaattgcttgggtgctttacaatattctacaaccggctttgaaccagatcgacaggatgaggtcttagtgatatggaatcgTATATATATATATATATATATAtccattaatcgatccatacatatatatatacatatatatatgcatatatctatctatctgttgtgtgttttgttgtt…
c127980.graph_c1	1646	perfect_SSR_1	(A)10	1417	1426	gaagaagttgaacctggctgagcaacaggcagccgagcgaggaggctggggtaggctcaactttgcagagtttgaagagatttacaagaaccaagagcaccagggcaatagactggactacctcggcagctggatagacttttgcattccctagagatagaaactgcatacgtcgttcgggccgccccggtcttgatcttctttttgaagacgccttggttgggatggttctgaaaattgtatgttaactcttaacactaacagcgaaatcgagttgaggtaccagcgtatcaagaaacgAAAAAAAAAAgttaaataataaagaattaaagctccctcgaaatcgaaatggcatgtgcaatccgctatctggtttcaaagcgaggaaagcccagggga…
c128025.graph_c0	3044	perfect_SSR_1	(T)10	3025	3034	atactgttggagacccattcaaagatacagccggaccgtccatccatgtgctcatcaaaatgctcgcaacaataactctagtcatggctccgatctttctgtgagagttctttatatttcttcggcatacgtcaccctttttgtttaaaacttcatatactttacaatgcacatatagtttatttttgatgttatttgagggtgcttgattgatatttaaatcgaaattttcttttccttcatatgaataagagatttaactgctaaatttagttgtaatttggtaatttttactacttaTTTTTTTTTTggtgggttag
c128032.graph_c0	4377	compound_SSR	(AG)6ggagagagagag(GAA)6	4	45	tttAGAGAGAGAGAGggagagagagagGAAGAAGAAGAAGAAGAAgagagacggcgatgaagatgccactgagaagtgcgtgtgtcacagttttgctgaattctccttggagtttaagttgaataccacgacgggcattttattcactaaaatttgtcacagcaagttgatttccgaggaatgaccattgattaccttgaagattggtctatataggagagtttcatcaagaattgagttcagagatagccgaaagcttcattgtatttggtaaactattgctgagaactgatattttgtgcttgggatatggttatctgctagcaaaggttttgttggctgtgt
c128046.graph_c0	2944	compound_SSR	(T)12ctgtgaatctac(TA)8	87	126	gaaaaaaacctttcatatacagtactttccgtgactgactgtcaagtggatcgatcaaatatgttctctgcgatcaacgttgaaagTTTTTTTTTTTTctgtgaatctacTATATATATATATATAtccgaacaaataccagtacattcagaatacatgtgttcgaatttcataaggtgatccgctattggatcatcccaattacattattcatatcatatgctttatttatatttttttagagtacaagcaattccaatggattgataaggtaatattgtcgaagcttcaagcatatatatatatatatatgtaaatgcagaatcatagtggatagaatttgttcattggcttgttctgtgtatatacatatatgggccgaaaattataaaattgttt…
c128046.graph_c0	2944	perfect_SSR_2	(AT)9	295	312	gaaaaaaacctttcatatacagtactttccgtgactgactgtcaagtggatcgatcaaatatgttctctgcgatcaacgttgaaagttttttttttttctgtgaatctactatatatatatatatatccgaacaaataccagtacattcagaatacatgtgttcgaatttcataaggtgatccgctattggatcatcccaattacattattcatatcatatgctttatttatatttttttagagtacaagcaattccaatggattgataaggtaatattgtcgaagcttcaagcATATATATATATATATATgtaaatgcagaatcatagtggatagaatttgttcattggcttgttctgtgtatatacatatatgggccgaaaattataaaattgttt…
c128046.graph_c0	2944	perfect_SSR_2	(TC)7	1775	1788	cgtgctgtatcccaatatcacgtttggtatgatggcgacagtcatgggtattgtgagcaaagctttccttccatacacgtcagacagattcccaagtagtggcatcatcaccatcgtccctactcctatgatcgcttgttggagtccagagaggtaaatggcaagtgagcattcatctctaccggggcaaagggccgacatggtgacatctgtaattgccggaattacaatgactgccccaaaattagatagaaacaccgtcacaaagaggtggctcaaccctcttaacttctccattaaTCTCTCTCTCTCTCtaaaattatcaaaaaaatggcctctgaaagagagtcccctgagccatctttcttagagcgtttgataagttcaagaaacagagac…
c128048.graph_c0	2138	perfect_SSR_4	(ATGT)5	1	20	ATGTATGTATGTATGTATGTatgagcatatatacagaaagatggagttactaccaaaacatgtataaatagagaaatccttaactaatctaaagatcgaattaacatgagaagctctggatgttttcttagtttcattcgcatagaaaatcagaggcacagatagaaacgaaaatacggaaatattaccagacaaacattttccctcaatatctttgataaacctagcatgagaaaacaaacaactcccccaattagttcggtaataagatagatcatgcttacctggtttcaaatacgcaaaaatcttctcagaacggt
c128048.graph_c0	2138	perfect_SSR_2	(GA)8	1431	1446	ttggatttaatttgggaaaattacttcttccacacccccacaccgattacaaccactcaaccaaaactccatctcctctcgctgattttctgcaaaccacaaacccaaaagaacaatctccttcaatgcctggcaacccacctcccatacagagaatagacagagaaatcaccacctccctctcagcaactgcatctacaccacctatgatgataacactctcgaaggtaaaaatttcgcaggcatgaattgagaaggggaaggggggtggatttgggaagaggctagcaatggcagtggGAGAGAGAGAGAGAGAggcaaattcccctttttttagtgctttgatttgaaagagagggttgatgaagtaagacagagaggggatcgccgaccgccacc…
c128064.graph_c0	1410	perfect_SSR_3	(CTC)6	152	169	ggaaggattggaggtgggaggggacaatcacaagacagagagataagaggctggtaaaggaagaaaaaacagtagggaaagttatggaagctatgctcctcctcacatccacaacacttcaacccagacccctcttccacccccactctctCTCCTCCTCCTCCTCCTCcacctccaatccttccccactttctctctctacatttggcattacaaccgtaaacacaaggattaaaaccaattctcttggcaaaagaccatcatcgcctattcttcctctcagactcagagtctctgcaaattcccaatctgcccctgcttccaccgagaccctcaccagctcttccttaccaaaagagatgaaggcttgggtatacggggaatacggaaacgtcgacg…
c128064.graph_c0	1410	perfect_SSR_1	(A)10	1295	1304	gaaatttgatgtgatctatgatgcggttgggcaatgtgatagggcagtgaaggcagtgaaggaagggggcagtgtggtggtcctaaccggtgctgtcactcctcccggatttagatttgttgtcacctccaacggagccgtcttggagaaactcaacccgtgtttagagagcgggaaggtgaagccgacgcttgactcaaccgggccattcccattcgcaaatgttgttgaagctttctcttatcttgaaactaacagagctactggaaaggttgttatatatcctattccatgagaaagAAAAAAAAAAgtacaaaaactagggtgttttgggtatgtatatgtatgttttcataatactatattgttagagctagaaacatattgatgaataaaact…
c128096.graph_c0	1052	perfect_SSR_2	(TC)9	1	18	TCTCTCTCTCTCTCTCTCtaaaagctctgtctgattttgtacttggtttggggggagttcaatggcgtctgtctcagctacttgtgttaggttccaagcttcattgaagcagcactctgtcaatcttagccaggtaaatggaagaacttcaagtttgaagatggtttccgtgggttgggcacggaatggcttcccttctctcagaacctctagtttccgcatctcttgcgcggcaaagcccgagacagtgcagaaagtttgtgacattgtgaggaaacaactagctttatcagctgaaactgagctcacccctgagtc
c128096.graph_c0	1052	perfect_SSR_1	(T)10	742	751	agctaacctgatagagaaacttgttgagaagaaaaatgaagcctaaaaagtggactagcggctgaaatttagctgaatgagagagtgagtattagttttggattgaatttgatgtgtagtaggatcatttgattgaactaggtttgttttcttttctgctttttatttgttgggaaagctagattttgatgctttagtggatgaaatccattttttcttgcaagttgtgtagtcaaaaacaagaacctagtttgacatttttttttggctacattgcctcctctttgccttttgcaagagTTTTTTTTTTatgctttttctaacttcaggctgcacatggtgtccagacttaacatgtgtgagcccttgcgactatatccggggatggcttggagtttc…
c128173.graph_c0	2863	perfect_SSR_2	(AG)8	1748	1763	tcactctcgcagaaggcctcgaggcatatgctgcaagcatcatcacaggcttcttgagttcccccttccacaaaagctgcagctgatataatatgattctctgtcttcttaacctcatccatccctggaacctccatagcaaaggagagagatgtcccagaaagtggatcaaggaatatcagaaatcgcccatgaattgaagatcaagatttgaattccctcttggaaagggaacctaaggcttcatgtatttggttcacagagatggaacaaaaaaaaagccctagattgtagagagatAGAGAGAGAGAGAGAGgtgcgaagaacatggatgaagatcataagaacagcgtcaacagtaacagtaacgcaatcaatttggaaacaggaaaggcagag…
c128272.graph_c1	1405	perfect_SSR_2	(TA)10	1386	1405	tcggacggggtggcccgcgcagcaaagcatcctgtagcattcattccattcggccttgggatccggacttgcatcgggcaaaatctagcactcttacaagcaaaattaactctcgcaatcatacttcagcgattctctttccgcttggcccctacctatcaacacgcaccaacggttctgatgctactctacccacaatatggcgcacccatcattttccaacctctgcacgatcccctgattactcaaaatcaagggtcttaaatttaaattattccaatccctagacatgacatacccTATATATATATATATATATA
c128307.graph_c0	1932	perfect_SSR_2	(GA)9	1	18	GAGAGAGAGAGAGAGAGAgtgggtggatcagccgatcagacatggtttcaatggagaagggaaagggagaaaatgatcccaggatcaacaagtacgcttgtgcttgttctattgtggcttccatcgtttccatcatatttggttacgacacgggtgttatgagtggagccatgattttcataaaagaagatctcaaagtgaacgacacccagatctcaatcctcgccggaatcctaaatctttgggctttggtgggggccttatgcgcaggaagaacctcagattacatcggtcggcgttacacaattgtgatggcct
c128307.graph_c0	1932	perfect_SSR_1	(T)12	1673	1684	agggactttcttaatgttcggaggtgtgtcggtagtggcttggattttcttctatttcttgttcccggagactaaaggaaagactttggaagagatggaagctctctttactcggcaaaggaggcctgataactcggacaacattgaattgaagccaaaagaaatggttcataattaagagaaaataagacaaatgatcgttgcaaagagttgttctagcttggcatctaaaagaaagagatgggattcaaaatttgactttcaaataaagttaggaaaggctaagaattaattaactgcTTTTTTTTTTTTgttgggggatggggggagagaattaactgcttttattgtcaaaagtaatgtttagaggcaacattttgtattgatatgcccatatat…
c128355.graph_c0	2229	perfect_SSR_1	(A)12	876	887	ttcactgcatgttgctttgagttctcggcaaggcggtacagagcatcccgaaaacaaattctcgtggcctcagtcatctgtgtcatcacactttcaagctcctgcaatacgcactcttccaatgatgtttcaaccccaacatgtccactccagctgttttgttcagaaggaaccaagactctttccaccggtgccttgcgcaaagatagacatgattaattatgtatacatgtattgataatctctttttgtccttgcatgtctatgtgaatactttcaccaaaattgtaacacgtaaggAAAAAAAAAAAAcccacccatcctaaaatctgaaattcctctgtgttatatctccaactaacattctttggcagagaactcaagactagttaaacatga…
c128416.graph_c0	1582	perfect_SSR_2	(CT)10	2	21	aCTCTCTCTCTCTCTCTCTCTatcactctctctctcgttgtggcccttttggggctgacaaatgcacagagtgcacagccagccctaaactttccttcctccattcgaaaccagccccctcaacaacctcgcctttacttctccaatccgaaaccctaacatctcttctcctacaaattcgaaagctcaagtgagtcaagagcttgtcttctcttaccaattacaatacgtttgttgaaatggcggatccgagtgaaccagaacctcaaccgccagtgtgcagtttctttagaaagccatcaaagaacaaaaacatcagaa
c128490.graph_c0	1632	perfect_SSR_3	(AAG)7	1	21	AAGAAGAAGAAGAAGAAGAAGaatggcttcattttctatggaggattttgtcggagaaggagctttgaaaggactacttccaaaacttgtagaagaaggttgggatgatgtaccaactttgaagattatgaatgcagaggatatgagtttaatgaacctgactcaacaacaaaaggatgcacttgaaatcagatcatacctacacgatcgcgctttgatgcaatatggagataagctagaagcatcggggagatctctccccgagcttcttggcctaagcgtgtctgatctttcttcccaactaggcatgaaaagaggcca
c128501.graph_c0	1824	perfect_SSR_1	(A)10	1	10	AAAAAAAAAAtatcatacattggaagataagaagaaaaacaattttcccaatcttaaatatttacagcagaaaaaagaaacaacaaatcgctaaaagaaacggagcataaatcaaacacaagcttacaggtttttgtgtaccgtctctccaaacttcaatccgttttacaacaaatagatctcttggacactgggatgcaaccttccaccagctacaaactcatgaacttcaccattcacctcaattaagctagatcctggttgcttctctatcttcatctctttcatcaacatcctctctgttattgct
c128546.graph_c0	1326	perfect_SSR_3	(CCG)5	980	994	catcaacaattggaggctgacccttaagtccaactttcagatggttctttttaatgtcgcatacaataaaccttgatttggttccaggggtaactggtacgttaatagtgacctcttgcaaggattgagtccaagaataattatccagatcaagaccattgcctctgttgggagctaggggggcagttttctcgtcagctttggcttccgtgatcttctcatccttcacggctactgcaggcaccgaagccgacaccgaggtctccgcctttgccgccgcctcctccttgacgcgcttctCCGCCGCCGCCGCCGcagcctctgctttctccttcctattccgatcctcgacctccgccttctctttcaccgcacgaaccaaagcattgacgtccctaa…
c128630.graph_c0	1101	compound_SSR	(T)12ga(T)10	1	24	TTTTTTTTTTTTgaTTTTTTTTTTaatgtgagaaaaaggagttctgtttttaaagagcctttcccttaatggtagtaacaacttgagccattccacacatatcctttccatactccaaaaggatgtatcctttcaatccccaagattctccccaagagtttcttacaatccacgcatcaacaccatctgatttggtatatccaacaagttgtacgcaatgatcgatttgtttatcacaagttttaagaactcctccgttgtaaaattgccatgatgatgcatcaacacagatggataaaggaccagttgttccaatgaaatttt
c128635.graph_c0	1366	perfect_SSR_2	(AT)9	1	18	ATATATATATATATATATagatactgtgtttttgtagattagtttcggttgttgcgttctgtatctggtggtaatggagtttgggcgaaagagggggaactcagatggtggctcttttgggaatggagggttcaagaaatcaaagcaagaaaaggagtccttttcatctggtataggaagcaaatcaaagccatgcacgaagtttttcagcacttctggatgccaatttggcgagggatgtcatttcctacattacgttcctggaggttatactgcacttgctcagatgaaccagggtcggaatcccgttaatcctat
c128635.graph_c0	1366	perfect_SSR_1	(T)13	1160	1172	gctccggtaagcatttacaagacaaaggtgtgcgagaattttgcaaaagggtcatgcacttttggggaaaggtgccattttgctcatggagcgaatgagctgcgcaagcctgtggcgtgaagattttatcggcgcacctattgtttaaactagtggcgatattattgctgtttgggtgcaacttcttggaaacaaaacattgttagcatttagcaatagtatttagagtccaccaggtgtttggttttttgttttttttgtttttatttactcctgtcccttttcttagcaatgttattgTTTTTTTTTTTTTaggttgtttttttattttactttgttctcgttttccctttctgccttttttcctagacttgttattgtgatgttattttgttaagg…
c128746.graph_c0	3726	perfect_SSR_2	(GA)8	1	16	GAGAGAGAGAGAGAGAaagtagagagtgagagaggggggacacgatgaagcacattttcaagaagcttcacatagggagcaaccacgaccccaatcgatccaacgagactccttcaactgtatcaccttcgtgcgcctccgatcaccgcacaacgtcctccggccagaactccgtccagtccccggcgagtcctccgacgtcttcgccttctccggcggctgaacctatctctccggtgacatcggccgtgaatcgccaggactattactattccgaagaggagtatcaggttcagctagccctagctctgagcgt
c128746.graph_c0	3726	perfect_SSR_1	(A)10	3027	3036	cccttggtcgcaaggataatttgggagtgttggcagaccgaaccaaacttgcgcccttcatttgcacagctggcagtggctctaaagcccttgcagcagctggtcgttccctcacattcggaccagccgagcgtgcccctccctcaagagatatcggtcaattctacaccttgagatatgtctcatttcctcaattgtgaataaggtgatgttctgtttgctaagagtgtgtattacatattttaaatgaactcgggagagaaacaaataattaaaaaagaaaatagagggtagagtaggAAAAAAAAAAtcttatggagcacgggctgaagtcaagtgatgaaagtgatgtatgtttctgctggtgcactccaaagaactccagcggctccatttgta…
c128754.graph_c0	1038	perfect_SSR_1	(T)12	451	462	gaagaaaaatcaatgtgtaaacctcatcttttgagggggtgtggaatgatatgtttttacgtgttctcccatgttgagagacatacagagttcagaaacatatattagcttcattatgacggggttgggtgcccatgttatcaatgagaggtattatctcattctgaccacactcaggtgttagggtgttctttccttctcatctggtatcgtctcatttgaattatttagactctgtttagttggcggatttagagaacgagaagtgaaaggaaaggtaaacaagaagtgtgttttcccTTTTTTTTTTTTaccatgaacatataaccttcaaaaatattgttcaatatgtaattttcaattaaagaaatatgggagggaagtgacccacaaaattca…
c128765.graph_c0	1834	perfect_SSR_2	(GA)10	1	20	GAGAGAGAGAGAGAGAGAGAagcctctgctttgttttgctttgctatgaataatgaatggggtcaaagttaaggaattggaaggtgacccttttctgtgttttgggttatctcccttctccgtctaaatcggttgatgttgaatccgactttggctatggtaggaatgttgatcttaatttagtggaatcggataaggtcgtggaattgggccgggagccctctaatggagtgatgaaaggtagagatcttgactatggtgctgggtgttgcaaaaatgccaattcttggtgcggtagggtgttgggtgtcgtgagtgcg
c128765.graph_c0	1834	perfect_SSR_1	(T)16	1366	1381	tttgggggtagggggtttgttttggtttggcttggtttcttggtttgtggcttatgggtgcttgcgcgggctgttcgtgtggtttctcttttgcagtggtcagtcgattttgtcttggtttggtgttgtccttgtagagtgcttctgtggttgcagtttttggttgctgagatagtaggtttggttgctgttttttgtcagttctttgttggtgtctttaagggtgttggagttatcaatttgggagttcctggtttggggccttgctgctgttttgggttcttggttttttggtttctgTTTTTTTTTTTTTTTTgctaggcgccacaggcacacacactcacacacaagtggaaccgaacgcagagcggggtacgacaaggaagagaccaaagaccc…
c128765.graph_c0	1834	perfect_SSR_1	(A)13	1731	1743	gagcggggtacgacaaggaagagaccaaagacccactattacataaaaccctcatgcccatcatgcaagcatctccccgtagggagatttgaaccctccacctagcaggaggctaagtggaggtagtactttgttggtttctgtttttgatttgttgcttttctttgtttgatttgggagagtggtttggtttgtcttgggttttttctctggtgttccttttctgttgtttcatgttgggggtgtttgtatctctcttggcctttttggcttaatctataaatttgtcttgctgttcatAAAAAAAAAAAAAcagattatgaatgggattgtttgtgtatttccaaaaaatttaataatatctcagagcatcacaacggcgctcttgatatcacatgt…
c128773.graph_c1	1176	perfect_SSR_1	(T)11	506	516	tcaagcctttcacttcattgattgaatccagaaatcaataatggtggttattagttcatatatttttggttcatatatttagtttaacccacccaaatatgataaaaattttaaaatccttcggcaaatagtgacttgggctcgcagccattctttccagcccatagtgtttcctgaagtatatttttattctctttgaaattgtggtgttaatactattttaatgtcaggtactcccgcagctcataataatgcttttgataagttgcttatggtacgataaacctctcttcattcacaTTTTTTTTTTTaaaccttcactttctatgcagtcacgtcaactttgagtaaaaatttgacgatgtatcatttgatatgagactctccaatggccaatcc…
c128802.graph_c0	1292	perfect_SSR_1	(T)10	763	772	tgctacacattgacgccaaaacaaaggcattataaccctacacaaacaattgtttatccaggctccaaaaatattgagttctcgattcatgtctcaatcctttatggccttaacctgactatgttaggttattcatgcaccaataattctatgtgataatcactccaatgcataattatgggcccagttaggagcaacttatggatctcactatctcaaaatgatacatgcacaaaagctaaacctcaatcaagccattatttgcataatagaaatttaagatgcactcaattttttttaTTTTTTTTTTggtctacacctgcatcctgaggagcaataaatgtagcatccttgtacattgggtgtaaagagaaaagtgctagggtgaatttagaacat…
c128841.graph_c0	1215	perfect_SSR_1	(A)12	10	21	gaaaaagggAAAAAAAAAAAAggttgagcaggttagatacatgcttacaaatacaactcaaagatcccaatatttttattacataagatggtataataacttcatgacccttccaatagcacctttgaaccctcgtaagaaaacaaacgaattgcattttcatagcttatatctgcaagttcttctttggacatctcaagcagagatgcaacataaatgagcacactatgaatgttagccggatgattaagagtttcttttgaagtctggttttcaccaagatccggcaacccatcaccaatggaatcatctttttcaatc
c128841.graph_c0	1215	perfect_SSR_2	(CT)6	1124	1135	gatggtcttcactcatctgcttcaccagatgccagtctttctcggaaactccattgacggcgaaatgagctaccccagaatcaagggctgttctaattagttggggggcaatcttaaagactcttgggtcttggaggtgacagtgagaatcgaagagtttcaccataaccacagttatactcctaccagtgctcttctccttctacctcttaaggctggaggagttgccgaatctatcgccgccgtcaacgttgttgtcgccagagtggctggagtggcttgggtctggaaattttctccCTCTCTCTCTCTgtctgtcgtctcctagtcgatacgtgaactttttagggttggtcttcaaggaggaagtgaataatttgggggtattattt
c128873.graph_c0	2962	perfect_SSR_2	(GA)6	2213	2224	ctcaagcctcttcaggtcaaccataaagcgttcaatctgttgttcagaagacacaacgtttggaggaagaagcccacgtagatcaagacgatctcgctccgtcatagagaatgctgttcccttgttgaaccatggatcgtgaaggatgtcgagactgcgcttgtgaacaatggtgggacgatggccttcggttgtggtgaaagatctctcaccaagagctgtaattctgtgatgtaaacgcttaatgagggacgaagatagcctcatctggcgagagaagttcgacattgttggagaatgGAGAGAGAGAGAcagagagagagatggcatcggtggtgaagaacgcgttgaaggcgatcagggaaaaaggcattggaaacttcataagggagctcagag…
c128900.graph_c0	1581	perfect_SSR_2	(TC)9	1	18	TCTCTCTCTCTCTCTCTCatcatctttggagtttggagcatcgtatggggaactgcttagattcttctgccagaattgatcacgctcagagctcccgcaatacttatggttcaggggtctcaaaaactgccagcaaaaccagcaattcctcagctccttcaaccctgaccattccatcttctagtggaaggagcactactgaaagtcttcccactccaagatccgaggctgaaatattgcaatcctcttacttgaaagacttctcatttaatgatttaaagaatgccaccagaaacttccgacccgacagtcttctag
c128910.graph_c0	1136	compound_SSR	(GA)9aagagtgtccttttcccccaaattcctcttcctctgttgaacgcagaggagagagaaaaag(CT)9	1	97	GAGAGAGAGAGAGAGAGAaagagtgtccttttcccccaaattcctcttcctctgttgaacgcagaggagagagaaaaagCTCTCTCTCTCTCTCTCTtcctgatccaaaaaaagccaggtttgaaagatatgaatccaggtggatatacagttgaagttacaagcctctctccaaatgcaactgagcaggatgtccatgattttttcgctcactgtgggactgtagaacatgttgatgttgtcagagctggtgaatatgcctgtacggcctatgtgacattcagagattcttatgctctggaaacagcagtcttgcttagtggagctacaattgcggatcaacgtgtctgcataacacgctgggggcaccatgaagatgagttagacttttggaatc
c128941.graph_c0	2465	perfect_SSR_2	(AG)9	1	18	AGAGAGAGAGAGAGAGAGaacaaaccatgtaaaaataaaaacacgaatgcccggataatgcatatagagtagctccttgcagaaaatgccatattttctataagattcagcaatatacatcacagaaaaagggctctcttttctcaataatcatcatgagtatagtttggagagttcttcggcaaacgccttccttatcgattctctcttgatcttgagagctgcggtgacaaggccagattcgggagtccatggttccgaaagtattttgatctttgtagggatctcaaacttctccaaacgtgccttctttccctc
c129093.graph_c0	1347	perfect_SSR_2	(CT)9	1	18	CTCTCTCTCTCTCTCTCTcatattctcatggctttcgttgcttcactctcctctgcttcatcgctgcaactctcatcctctctatatggagaatccatttcctcaacctcatcaccttctacttttctcacgggggccccactcacctcctcgccatcttctctctctgtttcatacttgccgaagaaacttatggttgtttcgaagaggttatcaggattggaggagtcaatgagaattagaagagaacgagagcttcgaacttcaacgaactctaagagaaagccaccattaaggcgtggaaaggtatcaccgcgt
c129093.graph_c0	1347	perfect_SSR_3	(TTC)5	1180	1194	tttgttgggcatggagtggggactgtatttcattctgaaccaataatatatcatcaccgcaatgaggagcctggtttcatggttgaaggtcaaacatttactattgaaccaattcttacgttgggaagcatcaagtgcgtaacatgggaggataactggacatcactaacggctgatggcagcccggccgcacagtttgagcataccattttgattactaaaactggtgctgaaattttaacaacatattagaatagtcagttgtgaagttgttattttctcttataaattattgctcttTTCTTCTTCTTCTTCtctttctttcttttttgtataataatatatcagcttcacttaattggcttcttgtagaaatatttatactgacatgattcgaaa…
c129132.graph_c0	1269	perfect_SSR_2	(TC)10	1	20	TCTCTCTCTCTCTCTCTCTCggcagtactgtgattgtgaaggatggggatcagattcatactgatggtgaacaagcaagggcaaacacgtctcgcccaatactacgaatacctcaccatcgatcaaagacgagctcttgagggtgaaatcgttcgcaaatgcctcgcccgtaccgaaaatcagtgttcatttgtcgagcaccggaactacaaagtggtttacaggcgctatgcatcactttttttcttggttggagttgacaatgatgaagtaagtgttttaccgtctctttcttatcatgaaatggagctattgtgcaa
c129132.graph_c0	1269	perfect_SSR_1	(T)12	1003	1014	atcatgttccatctggagaaggcacatttcatgctggaggaaatggtcatgaatggatgtattgttgagacaagcaaggctaacattttggcaccgatacagctgatggacaaagcatcgtaatcagttcaatcgatgctgtgaagatgccaagctcgatgttgtggttgcaccatctatgtgtagtttgtaccatttccttctgtacaagcaaaatagagtggagttttgattagaacggagaaaccaatggttatctgaatagagaagagtgaaatataaagctaatactctgtaatgTTTTTTTTTTTTaactgcctcgttgctgtgaatgtgttcataaattgatagagatattattgcttttctggttcagaattttttggagcaacttagaat…
c129224.graph_c0	2217	perfect_SSR_2	(CT)9	1	18	CTCTCTCTCTCTCTCTCTagttttatctgtattcctcggagagagctcagtgaactttacatattttcaactcacagaggacccaaacacaacttttcattaacattctcagggaacaaggttgtaatggacagagacagaaggacaattgggtcagttaaagcagccattgatttctatggggacacaactttagaaggcaattcatcaccgaagaaaacccaaatggattttccagagaagtcaaattcaagaacaagggagcttcttttggcaaggcgagacattggtcgatttagtgagagccgaagagttgca
c129251.graph_c0	1590	perfect_SSR_1	(T)10	233	242	ttcaataagtaatggaacttccatttcatcaataaaaagggtactgagatgcaacattttgggtgatgcaaaatttcggtgcaaatgagcaaagacaaacctccaaacaaagatttgtatcattccacaatgtacaatgcagctttatacaaaccaggcgaacgaatgatgatggatattctcccaacacattagcgtagtgaaaaaagaaaatttaaatttctattaaataTTTTTTTTTTaacttaatccctaactggcgcaaaattagcaaaataaccttgtgtctaaacttccatgataaactggcattgaaagagcaaaaagattagagaagatttgaacttggtgatcactcccgcatcacaggacccaaacatcagctttcaatcatgggtt…
c129353.graph_c0	1938	perfect_SSR_2	(AG)8	1	16	AGAGAGAGAGAGAGAGggagagatggagtacgagaggattcacaaagttcagactgggataatatctccaagtaaattgaggatgaagctaatggggcctcatcatcatcagaagaaaaaagatgggtcaaactcaaacagtaactcttcaagaacatcccctgcaagacttgaggactctgagtttttcaagaacagcttgctggcatccaacagtggtgattttgatgaagaagtttcaagttccgaagtttcatcaacaaaattgtccgctaacacgtcgactgatgctgcccaagttaatcagagttcttgc
c129353.graph_c0	1938	perfect_SSR_1	(A)11	1821	1831	aaaaaagagctgcagcagaagctagaaaaaataggcaggctgaaataactgcggctcaggcagaatacattcgccaaacgggtcgcatcccatcttccccttacatgtgttgtggatagttgtgattttaataaaaacatgaaaaaaaaagcattgcagataggaagttagattcaatccaagcacttggctaaaactaggctttgtattctgtttttggatttcatctgtcaaagttgtgatgtctctggttatgttgatctatccttgtatttacaagcaagattgtaagaagaaaagAAAAAAAAAAAgtgaattgtgcaaattgaagtacaagttgttactgctttcgctgtgtcgaaatgacgggattgaattgaacctgcatcattttttttt…
c129410.graph_c0	1848	perfect_SSR_2	(AG)9	1	18	AGAGAGAGAGAGAGAGAGaagcgttaaaatagctttgaatcccattcgttcagtccatgaaatacagatgtttccgaagccaactctcttaaccggcgaccattcttgtagtttttgtctgtctcttattatatagttctagagtgagaaacactatagatatagagagagaaaatacaatggatccgtgtccattcgttcggttaataatagaatcgttggctctgaagctaccgccggcgaccaaaccggccggatcaggggtttacccatcaacgacgccttgtttttgcaaaattgagataaactattttcctt
c129461.graph_c0	1084	perfect_SSR_2	(GA)9	1	18	GAGAGAGAGAGAGAGAGAggcaaaagcatggggagctcatcggtagcattggatgatataccgtcggtagacatcatgactgagctcctccgccgcatgaagtgctcctccaagcctgataaacgcctcattctcgtcggtccgcctggatctggaaaaggtacacaatcacccgttgttaaagatgagtactgcttgtgccacttggccaccggcgatatgctgagagctgctgtttctgctaaaactcctcttgggattaaggctaaagaagctatggaaaagggagaacttgtttctgatgacttggttgttgga
c129476.graph_c0	1266	perfect_SSR_2	(AG)8	1	16	AGAGAGAGAGAGAGAGcgctttaactttgagttaacaattgtagcacttatgacagatttttcagaacataggtgaatccgaaggagaagaattcaccaaattaagaatactattccaataattcttattatcctcatagtaatccccaccaccaccaccaccactattatcagactctccgccgtcctcctccgacaaactccggtggtcaccagaattattgagcaacaaatccgtaaacctctccatgaaattaccagtagtgctgcccccaccaccactaataacatgttcattctcagtaccattccaatg
c129476.graph_c0	1266	perfect_SSR_3	(CCA)6	147	164	agagagagagagagagcgctttaactttgagttaacaattgtagcacttatgacagatttttcagaacataggtgaatccgaaggagaagaattcaccaaattaagaatactattccaataattcttattatcctcatagtaatccCCACCACCACCACCACCActattatcagactctccgccgtcctcctccgacaaactccggtggtcaccagaattattgagcaacaaatccgtaaacctctccatgaaattaccagtagtgctgcccccaccaccactaataacatgttcattctcagtaccattccaatgattatcactttgatcaattgagtttgtgaaacctttccaatcatcttcccccccttcttctttcatggtgccaccctcacacg…
c129476.graph_c0	1266	perfect_SSR_2	(AG)9	1249	1266	tgaacttccctctcttaatatcaggtcttagatagttagtccacctcaatctgcagctcttcccacatctttggaggccagctttagcaggtaaagcacgccagctaccgtggccgtgttcttcgatatgagctaagagcttttgatcttcttcaggtgtccatggtcctttcttcagaccaaccttatcacagcatggagatcgacccatttaattgggagatgatcagtaaagactgttgtggcttttcttacttataataacacacagctagagatcaagatggaacaagactcactAGAGAGAGAGAGAGAGAG
c129484.graph_c1	1511	perfect_SSR_2	(GA)9	1494	1511	gcaacaattgagaaccacagaagctcccacaaaggaacgtgcttagatgcagagtagcccgtagcatttgacaccaggccaaccaatgcagttacagcaaaatggaagccagttaaagtagtagcgaaggtgaaagcataaccattagtggacataagctgcttgttggccataatgattccgacagaactaataacgttcatcgcccatgcacccatatctgatgacgccgacgatttcttctccccttccatttttgtcccctcagcgaccgacgcttttgaatctgatgatagatctGAGAGAGAGAGAGAGAGA
c129499.graph_c0	2850	compound_SSR	(AG)9acagatgcgttaccctgcaaacgaaaaccacttctcgattctctccatctaaaccctagattcctctct(CA)7	5	105	atcaAGAGAGAGAGAGAGAGAGacagatgcgttaccctgcaaacgaaaaccacttctcgattctctccatctaaaccctagattcctctctCACACACACACACAttcttcacaggatgatgaagattccatgctaactggttgttacaggtaaagtgcccttggtctttcttacttgacttccatagcatggatttggaagataaactactcactaaaatctctagcgttcagagtctttcttccagtgtgcaaagtaccccggagaaaaatggacactcagatgatgcttcaagaagccctgaacttattcaagagttcttaaaatcaggcccaaagaaggacctttttcgagcttgctctgacaagggaaagaagtgctcagcttcatctaaatgc…
c129504.graph_c0	1471	perfect_SSR_2	(CT)10	1452	1471	aacacctagcacatcttgcttctcaggagatacttcaacacgtgagtcatcgatagggtggtcctccgccgcacagtcctttgcttcaatgctttctcctgcaattttgggagaaacgtgtattgtatcattagagactccatttgaattcaccttgagagaattaggcttcttatcaatgcgtaaacctgcaacatccctccccattggcaatttctgcttccgatctgacacgatctccaactcctccagagcgaacacccacaacgtgaacaaccttacctttcccttccccccctcCTCTCTCTCTCTCTCTCTCT
c129587.graph_c0	1713	compound_SSR	(GA)6ggaa(AG)6	1	28	GAGAGAGAGAGAggaaAGAGAGAGAGAGtgcattcctgagaggtggtgggcgtcggagtacagtggtgggcgtcggtggtgaccggtggtagtggctagtgggcggcggtggtgaccggagggtgagagagagggagagagaggagatagagacagatcgttggttttggaggtgggttagggttgggttagtgggttgggttaagtgtggtaggttctattgtcacctttgtgactcttttgtgactagcattactctaattttaatcagctaattataaaagaggggaggattggaggcgatgttgcgagagagacccagaagagg
c129708.graph_c0	8528	perfect_SSR_2	(AT)6	1	12	ATATATATATATgtatatgtatatatacacatacacatatctattgatacatagatacattcgaacgttcgatttgtaccatctagggcaatactgacttctacaattctaacattcggtgttcaaattgatcaatcgccgatgaagaaattgggaatttctaggttaggattgaattgatcaacaacggagtacaatcgggaggtggaattgtgcttaaacttcgagataatcggaagcactgggggcgaatcagtctcggcagagcccgtcggcggcggcggccggttcgggactgtggttttttcttcg
c129708.graph_c0	8528	perfect_SSR_1	(T)10	8444	8453	aaactacactgcatcagctgagtgagagttggaaaataatcgtcctattacgtaggctgtatttggcaggggcagctttggttatagaaagaatggaaaaggcattatcaccatgatcagatgaagtaagtagttaccgaaatttcatacttcactcgtttgtatatcgaattgtacagtaatttttcctttttcggggttatagtcttttcttttccccattcactcatgctgtgcttgaggacgaatggtgggtgagatgatttttctagataaaggtcaatggaaaatagcaatgggTTTTTTTTTTcatgtaaaagtttttgtaaatcctactgattgcccaattttctataatataattgagatggtttgatgagttaaa
c129721.graph_c0	1024	perfect_SSR_2	(GA)9	1	18	GAGAGAGAGAGAGAGAGAtgggggtgctctccaacagagtggttagagatagcctcaagccaggcgatcacatctactcttggaggactgcttatatatacgctcatcacggcatctatgtcggggacaataaagtaatacatttcactagacgtggccaagaagtaggaacagggactgtgttggatcttctcttggtaagctcaggaccagcccggtccctcgtgccctgccccacctgcattctaccagaagaagatcacggagtcttctcgtcatgtctggactgcttcctcgcgggtggcatcctctaccgtt
c129772.graph_c0	1879	perfect_SSR_2	(AG)9	1861	1878	accagctgcgactgtgagttcaatccgttctcgagcctctgtgattgaactaatccaatctcttcagaggccatttttgggactaaaacccaaaacccttttcgagttgcgatccaatttggtatcaattgatggaaaagatcgagtttagagagagaaagagtgacttgggtcaaattgatcacaagggttcaccccatttctgtaaattgggggttttttacatggtgatttgagggaaattggagatattagggttaagaagaagaattactatgttggctttgctgagaatcatgaAGAGAGAGAGAGAGAGAGa
c129803.graph_c0	1424	perfect_SSR_3	(GAC)5	1141	1155	gtagtgctcccaagtaataccaagcgaccacttgtttcatctattttgaaaggcaagttctttccagccaactgtacactaagtgttgtaactaatccatatgcaaccattccgatcaatgcaaggggaacaccaaaaacagcagcatagtcactgttgaggatgtccccacaggtgccgccgccgatagggcaaaaggcatcggagttcgtgagcttaaggtaggtcaagtaaccagtctctaaaaaccctaggcttccaagacctgcgcacaaattgtacgttgaaatgctcgaagaaGACGACGACGACGACgattgcaatggcgttggcgttgtctcgggttccgattcggattctgcatcactgctaggtccggtagagcacttcactcgaagc…
c129836.graph_c0	3158	perfect_SSR_1	(T)17	1	17	TTTTTTTTTTTTTTTTTccaacaaaataaagtaacttgccattccactacaaagtagatgcagagtacaattcaaaagcatggagacacctcaagaactgggactcggtaaatcccacaaaaaaacaagggctttgtaataaaaaaaaaaaccaccacaaggttgtcaatggtgaaccatgttaactgaaccaccatagccaaagcccatgaatctaaggcaccacccacactcttacagctgccggctgcaaccacattgccgaggaccgacacaagatacaactaggaccatgacccccttaaaaagagtttcaa
c129836.graph_c0	3158	perfect_SSR_1	(A)11	141	151	tttttttttttttttttccaacaaaataaagtaacttgccattccactacaaagtagatgcagagtacaattcaaaagcatggagacacctcaagaactgggactcggtaaatcccacaaaaaaacaagggctttgtaatAAAAAAAAAAAccaccacaaggttgtcaatggtgaaccatgttaactgaaccaccatagccaaagcccatgaatctaaggcaccacccacactcttacagctgccggctgcaaccacattgccgaggaccgacacaagatacaactaggaccatgacccccttaaaaagagtttcaaacacatggaaacacactaaaagctaactgggattattcatgaaacagacttcataagactgaaaataaccaaaaaagcctta…
c129836.graph_c0	3158	perfect_SSR_2	(AG)9	2976	2993	gctgatgcgcgcacgcttgcgtggagagcaatacatctccacatgggaaccaatagagaacatgaggcttgaatccattgaataaacagaacccccagaatagaactcatcatccccactataattgacgagggcaggcatgattgttcttcgcacgaaaaccccccacccagagcaaaaacgatcagatctatcaccaaaatcaacagcacaaatacgtttaggtcttcgattacagattgcatttacagatacgagacctcagagatcatccgaaaacctaacgagttaggtcaaaaaAGAGAGAGAGAGAGAGAGaaaaataaaaaaagaaacggtggacgcgatcagtcagtagctgtcaaaagcttaagaagaggctgatgacataagaagcgg…
c129842.graph_c0	1996	perfect_SSR_1	(T)12	590	601	cccgtcagcatactgacatggcataatgacgtggtgtgaccattaatctcaactacccacttgtcctctccttttagggagtcctgacatggggttagtgaaaattcaaattttaaatatgataaccatttgtcatgatctccatagaataagggggcaaatgggtggtagggattaaatggtcacaccatatcaacatgctgacatgacgtgataggctcactgaataatttctccagtaaatctctagagacataacaatggaaattaaaacaccaacccaccactttttcttctttcTTTTTTTTTTTTggcaaaacaccacccaacacacacacaaaacatgattcaataatgttcagggacaggtaggtcctcatcatctggtggagccacgac…
c129866.graph_c0	1138	perfect_SSR_2	(AT)9	1	18	ATATATATATATATATATacataacatatttacaagttggaatcgatcatcagaataggattagggtttgtatttgtatttggatttggatttggatttcaattttgggttataaatttgggggatttccaaaacttgttaagataattgaggcaggggggacctgatggatttagaggtttcagatgagatattggggacttttgtgccaatattggtgtattgggtgtattcgggaatctatattatgttaggatcgtttgagaattatcgattgcattcgaagaaggaggaggatgataagaatttggtgtccaa
c129874.graph_c0	3100	perfect_SSR_2	(AG)8	3084	3099	aattctcatgagaccttgagctcccaaagtttttgtaaacaacaaaaccctcgtaaagttctcgaatttaccagaaaattagcagaaaattcacgtccacaagctccaactgagagagggagactaaaagatctgaagaacctgagatagctgaatctgaatcagttgatgaagcggattgtctagggtttttgtgaagcacgaaaaagggataacttaagggcgaaggggagagagtacatacagatacagtcatatatatacatctttgtagagagagagaaggaaaagacagagtctAGAGAGAGAGAGAGAGa
c129882.graph_c0	1165	perfect_SSR_2	(AG)8	1138	1153	tttgcttgatgtcggtgagggacatccggtcagtggcgttggcagccgcatagtggaggagggctttgatggtggattcagatagtggggggtttggtaaggtggcggcggcagtggttgagatggtggtggtggcggaggtggcggtggtgtaaagaaaggtgaagaggaaggctagtgtgaatagggaaatgaaggctaggagatataggcggttggagcctccttgtttttggatgtaggggtggaggaggatgagctttgtgttggtgttgatattgttgttcttcattttttcttAGAGAGAGAGAGAGAGcggatgaggagg
c129896.graph_c0	3748	perfect_SSR_1	(T)16	2	17	aTTTTTTTTTTTTTTTTggggtcttcaatggttgattttacaacagtacaaggttcaatattagtgatgtttcactcttacaatgacaggattatgaaatatacaactaaaagtcgggtataaataaggggaaaagggaaaaacaaacaaaaaccctcatgcttcaaccttattctcttcacttgtttgtgaatggacacggctcctcaattcttcaaaagccttcatgctctccgcatcaaagcctcccgcaaactgatgaacacggaaagcaaaacgaacgccttgcagaaccaaaaactctctgttgggttctt
c129900.graph_c0	2063	perfect_SSR_2	(TC)7	118	131	aagaaatcaaagggaagaaaacagaggatctgtacacctatatattctttccttacaacggacaagcatccctcccaatgctcccattaaagcgcacactcgcatagcctcttctctTCTCTCTCTCTCTCtaaggtagctcttggcttgagggaaggaaagtaaggacaagtctgagacagcgacagtgaccgagcatgggatggttgtgtggactctttcaagcaaagaagaaacccccagaaaaagagccccaaggcccccaacaactacagcagcagcaaatcccaaaggtccaaagccaacaacagctttccggcaagcccgacacaccgcctaccgctactaagatcccgtctggtggggtcccatctttctcggtgttctcgttctcagacc…
c129937.graph_c0	1303	perfect_SSR_2	(GA)10	1283	1302	ggcggatctcgctgttggaggagccgctgtagaggtgttttccagcgagacagagggagaagatataggaggagtgacctttaagggtggagaggcagtggtagtgggcggtggtggaggggggttgttgtggcggtggggttagggatggaacagatggtagacttaattgagagtagagagaggaatttgatgctgatgatgaggaggaagactctgagtgaaggttgttagagtcagtttcttcatttgattggcatggcaatggacatggaaggaatcccatttttcctcaacctcGAGAGAGAGAGAGAGAGAGAg
c129971.graph_c0	1149	perfect_SSR_2	(CT)8	1	16	CTCTCTCTCTCTCTCTgtgtgtgtctacaatggctctgtttgcttcgatatcggctgcccctctcaccttctccatagccacacctcaccaccgtccaaggaattgcagacgcttgtcacttccacttgggtctctgagttcatcaccaccatctcctgaatcaccatcatcatctgaaaccattgtttcctcaagccacccttcatcatcaaaacctttttctgaatccgatcgaaaacacgatcctgccttcaattacgcgctagccaatccaaataccaatccagttgctcactttgttcgctctactgagtc
c129995.graph_c0	2081	perfect_SSR_2	(GT)11	1	22	GTGTGTGTGTGTGTGTGTGTGTacgttacagtcttacagagagggagggggaggtgatgggtgagtagtgaaagtgaaggggccggtgagatcaaaagtacagtaattagtagtaatggtttccgaaacccctctctcttctttcagtcgccctcctattactcctaagttctgcaactccttcgctaaccgtatattttctgatgttgctggggacattacatttgtggttgaaggagactcttttctattgcacaagtttccactagcagcacggagtgggaagattcggagaatgatagcagatgccaaggactcaaat
c129995.graph_c0	2081	perfect_SSR_1	(T)11	2070	2080	aagggatgatggataaattagcaggcaacgggaggaagaccttcttgacttcactctctcggggaataggaaggattggtatatttagtactggtggtggtccagcaacagcagtcaggaaacaacaccacaaatcttctgggaagaaatccagagcttcagaaggaaagactgcaggtaggagtcgcagatattctgtttcttagcgtgtttgttttcctcatgaaattgatttctttgtttttaaaaacatagaattaaataaaatctggtaatgtaaatgacagcattaattcatgaTTTTTTTTTTTg
c130152.graph_c0	1618	perfect_SSR_1	(A)18	1	18	AAAAAAAAAAAAAAAAAAccagagagccaatatgaagcatcactttctcatcataagttgtctactctctgtatcaattttcatcaattcgatatcaggtttgccccatttcttcccaaacatatcctccattcccccttctctcatccccaatctcactgccggcgcttgggacgctttccacaagttcaccggttgtcgcgccggcgacaaggtcgacggcttagctaaattgaaaaagtactttcagtatttcggttacatcagcaactcatcatccttgaacttcaccgatgattacgatcaaattctcgagtc
c130165.graph_c0	1588	perfect_SSR_3	(GAG)7	598	618	ttggcgacgttactggctggaggtgtgggataatggactgatccacctcatcccctgaccctcgccctcggaatcggtgatagccgagaaaaccagactctggtgagacgaaagggttgtagtggtggaaattcgggtttaaggatttggtcaccgggtaaaacttctgagactcaacatcaaagacctcgatgtggcggaaattgttgtctcgccgtcgagtagccacagcgatttgattgcggcggttgtgcatagctgccggagtgaaggagtgtagaccaggcggggtgactcggcGAGGAGGAGGAGGAGGAGGAGgggaatggcccgcttttgaagaaagctgaagatcaaaatcaaaatcaacccggaaaatgctccaccagccatcatcca…
c130165.graph_c0	1588	compound_SSR	(AGG)6gttgatcttcatcttgatcttgatgggcagcagcagtagcagtagcagt(AGC)6tggttgttcatgagcagatacaaagtagagccgtccgtgtttgatgacaggacggtcttgaaagagggtttcaggcggataag(GTA)5	1081	1263	cggaggatgggaaaacgacgatatctgtttggaggtcgtgaaattgggcagtactccagggacgagacccgtaagatgcgactgcgacgaacttgccgctctgagaaatggagggactgtaatcaacgcagccgtatggagtgaggcgaacaatattaatattattcttattcttattcttactagtagtagttgttgtagcactagtactgatcatatggtcatgatggaggaggcctataaggccagcggaggaggagaatgatgatgatgagtatagagcacaccagcttttaattaAGGAGGAGGAGGAGGAGGgttgatcttcatcttgatcttgatgggcagcagcagtagcagtagcagtAGCAGCAGCAGCAGCAGCtggttgttcatgag…
c130165.graph_c1	1406	perfect_SSR_3	(GAA)5	46	60	actgctactgctactgctactgctcatcatgatcatgaacttgttGAAGAAGAAGAAGAAcaacaacaccaccaccacatccccctcctccatgaccatgatgtaaagataaagatcctcacaagagaagatacaggtaataacgccttcccctcgtgctcccctgacggcaactctgttgttttccgctccggccgttcgggatacaagaacttatacatagttgatgccgttcatggtgaatttaacggcggcggaatccgtcaattgacggaaggcccgtggattgataccatgcccagctggtcgccccagggaaatcttattgcattctcctctaataggcacaacctcccggac
c130165.graph_c1	1406	perfect_SSR_1	(T)15	1118	1132	cattatatataacaccttctacaataatatatatagtttttaaatgcttgtattttgtgttgtggaagtgatacaaagaaaaatatgaaaaattcaaacaacacaccgtacatagcatttaaaaccctattataaaatatattataaaatgtgtaatgtgtctagtatggttcaaactcaaaattttagaatccatggctactcaaatacaatgaccatgttttgagccctcctctccaaggccttgaatttagtatttgaatttttgttagagacattaactgcttaaattatatgcaaTTTTTTTTTTTTTTTgctcttgggaacatattggtgtctttaaataaggtcatggtaaaaacataaaagtgtcaaaaggatatgttaataaaaggatgt…
c130292.graph_c0	1901	perfect_SSR_2	(TA)8	2	17	gTATATATATATATATAcatgtacatacagtatatttcgggcagtcaaagtggtgtgattagatttaaacgggcttaatgaaaccactaatttttcaaatatgtatatcaatatgtgggtaaatatgcatacactatgtatttgtatatgcatatttcatgttatattcgatttaattttctctctcctggatttgattttggtataatggactgaggatgatggaaggaaaggaagaccattttggacatataagagagtacacatggaaacaaatatgggaagatttcaatatttccaattatgggttgattcgg
c130292.graph_c0	1901	perfect_SSR_1	(T)12	1876	1887	aggtcttcggctttttggagtacaaatattttgagaaggttgcctttgccctccttttagtttgattttacagttaaattgctttctatgatattagttgatctgttgatcatacaagaaaataatatgtcggaactttcgatccttagcactaattatggtgccagtaatctagatttactaggaatgttttggttaacttatgattccaatcaccaaggaagaaatattagaatttgtcttggagaggaaattttggatattgttttggattattggcttcagtatggttactgttaaTTTTTTTTTTTTgggttcgagaaaaa
c130340.graph_c0	2319	compound_SSR	(CT)9gactctgaccacatcggaacagaga(AAAG)5	1	63	CTCTCTCTCTCTCTCTCTgactctgaccacatcggaacagagaAAAGAAAGAAAGAAAGAAAGggaagacccatcgacaggagagaaatcaggaggagactggagagagaaacaggagagagaaagcgggcaatgctgaaatcgattggctgcgaattaattgaaaatcgaattgaagaaatactaaatttgattggtatatggggagtggaacattcgtggatggggttcgtcggtggtttcaacgtcgctcatcgtcaaccgttgttaatcataataatgtcgtcagtgatggacatgtcttcgtgagcgatttcgacgcccaatcgtcaactcaacaacaacaacagtctgaggagctca
c130380.graph_c0	1777	perfect_SSR_2	(AG)9	1	18	AGAGAGAGAGAGAGAGAGatggggttggataacctgggagagttgtgtatacacacaattctggctaagttgggacccacagacacagcgacagcggcttgtgtgagcaagaggttcaatgattcggcgtccgatgattctttgtggtcaaagttctgtttcgaagacctagacctttcagctcctcaagaccctctagggaaccctaccccttctttcaaggaagcatacaaaatatggagggaagcttttggcatgtatccctggtccctggttaaacgagtaaaaagatgttggggcaaactcaaaggttggttg
c130380.graph_c0	1777	perfect_SSR_2	(TA)7	1429	1442	ggaaagtttccactgttacgtccaggaaagaaagaatttgtttaccagagttgtacacctctattatcatctacagggtccattgaaggttctttcacatttgtacctggaagattgacagaacccaaaggcagcccattcaaggtggaagtggcccggtttcccctccagttgccggactatattttctgataaactattttgcaaggttcatatcttaagagtgcaggcagagtgattgtgaatctgtggtaatctatatgctgaatatcttggtcactgttggagacttagtacgtgTATATATATATATAcatatgtattgccattatataatctgttaaagatttctatagagcagttgattttgttttagcaatgcatttaccctggaattgt…
c130421.graph_c0	1038	perfect_SSR_3	(GCA)7	1	21	GCAGCAGCAGCAGCAGCAGCAgggtcagcaaccgagaattgcccctttacatgctggtaacccgcctgcggccggcctggctcatctgatcgtgcagctagctcctcatatctggcttatagtacgcctagccttgtttgtatggttttttacgcccgtcaactctagttggacaagatggtgcactgttattgctctagctttgttcatgtttgccctcaccactgggctcttggctggctatgctgagcaggtttggcgaccaataggacgatatctcgaaaatgtgctacctggtatggatcatgggaatcatggaca
c130425.graph_c0	1063	perfect_SSR_3	(GCG)5	664	678	atccaaacgagctcttctcgaattacggaggctgctattgcccatccggcttctacgaggactcgagtggccagtgtgtcgagctgacatgcgaccaatacgatgacacatgttatccaggcgaaaattctaccaacgacactcctatcagcatttcctcgagcgctccgccctacaacccttacacaagcacaataagtagtgaaagtagcacaatcacttccggaagctccgtcgacagctccagctcaagcagttcgagcagtgattccgaatcaagcagcacaatttcaagcgacaGCGGCGGCGGCGGCGattctcctaccagtacaacagaatcgtttgaacctcctactctcccttctccatcgccaggcgacggcggcagcggggatggaa…
c130441.graph_c0	3356	perfect_SSR_1	(A)10	2934	2943	cttggattcagcacacctgcatttacatctgaagaagtgtatgggaagatatttgatcttcaagacaaggttgctaccatcaatagaattcccaagccaaggccaaaagttgagaagtctgtaaagaatgatagtgcaagtgctgaggaagagtctacgtcccaaaatggtcaaaaaacatcagatgattcagacgacggcaaattggatccggaagccaacattcacgatgagttgtgatctgactgtctgtcaaatcgtgttataaaccagtgctgattatctatctatctggcttccAAAAAAAAAAgaaggaaaatttgggtcgacataggtgaaatagattggataggaaggagctaatagtggcagaactcaagagagttgagctcttttttc…
c130446.graph_c0	1839	perfect_SSR_3	(CAA)6	183	200	ctcatactgtcacttcatcacctatctcccagacccttccagtaatcagtcaaaaacccagcaaacgtacagaacaaacaaacaagccctagctgtacaaacttctcaaatctttccgacattttttatttttcctgaagaaatttgggaatgaattcgagagtggttgtgatagaaaatggCAACAACAACAACAACAAccttgtagttgtagaggttcccccaactacttgtcaaacctctcactgttctgcttcctcaactaccaaccaattcggacctccgaatccacaaacatcctcaaaacccaaaatcaaacaaaaaccctaatttcaattcctctgatcctccaattcagagctcaaatacccacaaaaatggagaattcaactcaagact…
c130459.graph_c0	2248	perfect_SSR_3	(TTC)5	1208	1222	gctctcaatggaatcaaattctcatgccgaactcggcccaattgctttatcaatggcaaacaagaactaccatctttacaactaccttctctcaacaacctcaaagcaattgttccaccatcatcaagtttagccttatacacagtcccataactcgtcttctccataacttgacccgtagcattcaaaacgtcttccaatgtcaaatgctcgccgccctgaaacaaaatcaacttcccctcaccaccaccattctcttcatcctcttcttcctccaattcatcttcatcatcatctatgTTCTTCTTCTTCTTCccttgcacatacccaattagcaatgaagccaaaaccacagctccggtcataaaaccgatcacaataccggcaatggcaccggag…
c130459.graph_c0	2248	perfect_SSR_2	(AG)8	2232	2247	tccattgtggtgaggagaggtcgctgcagaggagaggattgccgtttgtaaagacccatttcaggcctcgccattgacagactggtacagaggtgttccaagaagataagagaaagttctgtgaattgccttgtagcgatggtttgatcttctccaaaagaagctcaacgtctgaggaggaggaagaagaagaaaagggtgagcctgtgaacatgatgaagaaggaaatgtagagagagaaaagctttggaagcgccatggatgaagcaaagaagagagagagaaagtagagcagagtgtAGAGAGAGAGAGAGAGa
c130512.graph_c0	1628	perfect_SSR_2	(CT)8	1	16	CTCTCTCTCTCTCTCTcaactcgaaaatccaaaccctacttttcccaaatttgcagagaattaaaaccccacacacaatttcaatccgccgtctatatacataatatagatatagtaaactaaacgtattgtaaagagtaattgtttgtcttttggtggtttcgaaaatgaagggttcgacggagacaaagttcttgcaagaactggttttgtacgccgcgagcgccgctctgagctgtttggtgttgttcgctggtcttcgtcaccttgacccgaatcgcgagtcctccaagaaagccctagaacacaagaagga
c130617.graph_c0	3971	perfect_SSR_2	(CT)7	3828	3841	ggggggtgagaaatcaatgccaataaaagcttgcagagcttttacatggtatggctgcagtttttagtagtgaaaatggaagaaccgcacaagggttcaaatggatttgaaagaagccacatatacaataagcctgggtcggtcacagtagtgcccctgatgtctcttcagcccttggaatttgctcttcagttgagacacttcagtcgtcacatataaaagataaatacaaagttagaaagaaaacgagcatcttcctcactactggttctggtctgcaagagtgctgcatctctctccCTCTCTCTCTCTCTagaaatccaacttttttgttttcctctatagagagggaatttcttatatacagccatacagagtacgattgcttgtagacacaga…
c130635.graph_c0	1485	perfect_SSR_3	(ACA)6	1	18	ACAACAACAACAACAACAacgtatgagataatcatgatgcttttgcggcatccagtcgcttgagcacctcttgggtccgtctaacgagttcttttcgcttctgtcgaatctcatcgataccctccgtctctacgccatctaatttcaaaatgacttgctgcaaaacagtttcggatattttcctgtgctcgtcctcgcgcttcttggggtctttggggggtgcgtcgatgtagtccaagcatagggggagccatttcgaccggaattcgtcttcaatctcatccaacttcttcgaagcagcattgatgacagcgccgt
c130635.graph_c0	1485	perfect_SSR_3	(CTT)5	401	415	ctgtcgaatctcatcgataccctccgtctctacgccatctaatttcaaaatgacttgctgcaaaacagtttcggatattttcctgtgctcgtcctcgcgcttcttggggtctttggggggtgcgtcgatgtagtccaagcatagggggagccatttcgaccggaattcgtcttcaatctcatccaacttcttcgaagcagcattgatgacagcgccgtttgccgcatcgccggttgacccgctatcgagagggctggtcggggatccaggatcgttcttgtcagatttcctcttgcttccCTTCTTCTTCTTCTTggatttcgaggacttggtgtcatttcgaacaggctcgtccacaataatcatttcgtcatccgatcgaccgctgttttcatcatc…
c130826.graph_c0	1324	perfect_SSR_1	(A)11	12	22	ttgataaaggtAAAAAAAAAAAtattcttgaagaaaaggctaagaaaaagcacagtcgttaaatagtttgatatctcagttcgtgaccaaaaaaatgcttcgttcaaaaaagacatccaggacaggacccgcagtcggttgtctgacgagatcgtccccgcgaacgcccgcgcgattagaatattaagtacacactccaagggggtataatcccatgtttgccgtaaaactctagtattattgaaaataagttctagtccaactctctgtacatgtccaaccagatctcaagagggatgcctgtcgtgtgtatgttgccatg
c130834.graph_c0	1260	perfect_SSR_2	(GA)9	1	18	GAGAGAGAGAGAGAGAGAaaaagatgagctcaagtgtcacccccaacattccagaaaccttaatcctcgaaatcccaatacctcagcagaaaagctacagaaaagaagttacattcccaacagtcgtatctccaaaccccaacaacattagcatctctctgttcaaagagtcaatcatagcccacaagccatggctcgactcacttctccacaaatctggggctattctcttcagaggcttccctgtagccacagcttccgacttcaacgacgtcgtcgaggctttcggcttcgatgagctgccttatgttggcggcg
c130854.graph_c0	1672	perfect_SSR_1	(T)12	1529	1540	tcggcctcgacaaacaggaccccctcggcgttacaatcgatctcgacccggccgtcctcgtctcggcggaggcggccggccatggggtagaacggaaccagagctctgctgagggcgctcttgaggacggcggcgtcgaagaaattgggcgacgcggcgccgttggggcggcggtagaagtagacgctgggggtgtggaagttggggaccacaaggtcgacgttggagttccaaaggcaccggcacggcgtcgcctccgccggccggaccagagtagagtccctcacggtgatcttcatgTTTTTTTTTTTTccaatcgatcaaccaacctttcctttttttgctaacgtgcgccgatcttggttgggtgactgtgaaacgcagaggagaatgaatgtg…
c130864.graph_c0	1901	perfect_SSR_3	(TCA)6	1	18	TCATCATCATCATCATCAtctctcactctgcattcatctcagtttagggtttcttctactcagttgttgaattgacgatggcgattgaagtggagaacaagttcttcaatgtcggactactcattgtcgcaacaattgtcgtcgcgaagctcatatcggcaatcctattttccagatctgataaacgcctacctcccgtggtcaaggcttggccggtgatcggaggactcgttcggttcctgaaaggtccggtggtgatgcttacagaagagtaccctaagctagggagtgtgttcactttgaatttggtgaacaaga
c130875.graph_c0	1288	perfect_SSR_1	(T)15	1069	1083	aatacttatcagtcccacaagtgggcaaattcccatcttcatcagaaaatgtaagacccaactgaattaacttcaacatatcaacattatccttcaaagtttgatagttatagtcattgatgttcttgaaattgcccacagggcgaagaacaacccctggaaactccgtatccatagcaatataagggaaatcatcgacaatcccgcgaatcaaagcgaactcttcctccagattgtcattccaaacatctcgaatttgaatcgagtcatttttcagcagcatcgacatttatttcgctaTTTTTTTTTTTTTTTgggttgattgaccctctttaattgaaccagatctaaaattagagaaacaaatggctcatgtgaatagatgtgaacagatcgtga…
c130875.graph_c0	1288	perfect_SSR_2	(GA)10	1269	1288	atcccgcgaatcaaagcgaactcttcctccagattgtcattccaaacatctcgaatttgaatcgagtcatttttcagcagcatcgacatttatttcgctatttttttttttttttgggttgattgaccctctttaattgaaccagatctaaaattagagaaacaaatggctcatgtgaatagatgtgaacagatcgtgagcttgtgaacagtgacgcgttctttggtgaagagtaccagagacttcgtagacagatctccgatgattttgaggtcaacgttgggtgctgcagaggaacatGAGAGAGAGAGAGAGAGAGA
c130887.graph_c0	1706	perfect_SSR_1	(T)10	275	284	gctaagccgcgttttaaaaaatctacacggaaaaaatctcttaacaaaagatctctgattcccacaactattgggttctaagaatgcacaacactacgaaatgcagaatttcatttcaatcttaagagataggtttggccaccatggcagagaggtttaagaaagcttttatgttgcagttgatatatacgatattgccttctaagtacacaaaatcaattgtacagtgcctagtcaatcgttacataagttacacttttccgtaatatagacaTTTTTTTTTTctctttacaaactgtaattgggatatatcctaaaagatgtttagtttagcacatacctgtttttataaagccagcaaattagagcactactcatagaggccgcaaaagagggtag…
c130890.graph_c0	1139	perfect_SSR_2	(GA)8	1	16	GAGAGAGAGAGAGAGAatggcgtcgccatctgatcataataaggccacaatcatcgacggcaaagcgatcgctcagaccatccgatctgaaattgcatctgaagttctccatctctcccaaacatacggcaaggtcccaggactggccgtagttattgtaggcaataggaaagattctcagagctatgtaagcatgaagagaaaggcatgtgctgaagttggaattaagtcctttgacatagacctccctgagcaagtgtctgaagtagaattgatcagcacagtccacgggttaaacgcagatcctgatgtccac
c130892.graph_c0	1457	perfect_SSR_2	(TC)7	986	999	tcttgtcactgatgtcttccagcaaattcataagcttcttggctagttgctgcctgcggtattcaggagctacagtaactgcagttacatggccatgccaagactcaccttgtccttcaactttgcccataatgtaacccatgattcgatttccaggagcttcggcgacatgaaaatagtcaggccaccttgcaaggtaggtcatgtagaatgacatattgaacgtttcagtgagatgatcaagatttacagacgcaaatctaagaagatcgttacaggaaaatctcctaatcgtcgtcaTCTCTCTCTCTCTCgggatgaaaaatgcgaaagataaaaccctagtttaaaagatcaacccgactgtcccgttcttgatttcgcaaccccatctttctg…
c130892.graph_c0	1457	compound_SSR	(A)15gcttttaagctt(A)15	1181	1222	ggtaggtcatgtagaatgacatattgaacgtttcagtgagatgatcaagatttacagacgcaaatctaagaagatcgttacaggaaaatctcctaatcgtcgtcatctctctctctctcgggatgaaaaatgcgaaagataaaaccctagtttaaaagatcaacccgactgtcccgttcttgatttcgcaaccccatctttctgaatttcggttcgacttgtattatgaacccggttcaaattagcaccaagtcatgaacggaattgactttagtacaccaacaaccccctcaacttttcAAAAAAAAAAAAAAAgcttttaagcttAAAAAAAAAAAAAAAtttcgggtccagaggcatcatataagtttctgctctcctaaacaaaacacgtgggtt…
c130892.graph_c0	1457	perfect_SSR_1	(T)12	1430	1441	aagtcatgaacggaattgactttagtacaccaacaaccccctcaacttttcaaaaaaaaaaaaaaagcttttaagcttaaaaaaaaaaaaaaatttcgggtccagaggcatcatataagtttctgctctcctaaacaaaacacgtgggttcgcccctgctgagcattcatatataatgaaaatgtcttcaaagaaaaaaattggtcaacacatacaagattatagattatcaaaagttagatcaataaatatttgtaaaatacacagattttctttggtttttctttgtagataactggaTTTTTTTTTTTTgacagcaatgaaacca
c130932.graph_c0	2460	perfect_SSR_2	(CT)8	340	355	ttcttttaatgccaaaagtccctccattgccctaaagctagctgattttgagggagctccttctctgagaagacacattggtcaaagggtcttctttttgatagccatatttagagctcattgtaagtatttcactctctgttacgtttcagactctgtacacaacaaagccatcaattgggtgtttcaatggaagccgacaagtggggttttgggtcttagcagaggtctctgaaaggacccatttggtcaatttgaactggtgggtctggttcatcttcaaaccatcacatctggggaCTCTCTCTCTCTCTCTggtttgctcaaagagtgtgatgcgtcagcttccctgataagagaggactccagaaagataagttagagagctccatggaagcg…
c130932.graph_c0	2460	perfect_SSR_1	(T)10	2338	2347	caacattctttgcccgaatctttgaaaaagagtatcaagaaacgtcagcaggcgaagtctcgcaagaacatcgagtgggtccctcacaattttgcattccggtatctcataccgaaggagctggtgaggtgattgcttctacatatcaatttctagtgcttgagctaaattggcattgttctttagagttatgctcatcatcgtcgcatcgattttgttttttattcttcttttgtacaaatggagtagattatggagaccgatgtttggaaagatagttggcatggcctacaccttataTTTTTTTTTTgtggtaatgaaatctttattttgctgtgtcatgtaatgggaattatctttggttgtaatgttcctgaaaagaacgttttagctctgagt…
c131005.graph_c0	1139	perfect_SSR_3	(GAT)5	1123	1137	caccggccatcttggcgtgcgtctcgggcaaacgcgtggggcgagacggcttcagaagggcctggggcgcgggcagcagacggggcagcatgcagagcatggaggcggtgatggtttgtgagtgttcgccgatggcggattcgccaatgacggcgagcagggagacgacatcgagacgccaggagtctttgtcgttggggaaccatttccagccggggtcgcctgggttggacattgtgtttgatctacgctgttgttgtggttgatgatgatgttgtaactgatgacaatgatgaaggcGATGATGATGATGATga
c131029.graph_c0	1216	perfect_SSR_1	(T)11	150	160	gagagtcctcatccggcgaagaagcttcgtatttcgttgccggtgaaatttgaagtctcgagagattaatagattttgcaaaattaggatttttcaatgtagggattatgaggaaattcattgattgattatgtaataccttttttataTTTTTTTTTTTggcgtgaaattatttattttgtgtacatatatggtgaccttacttttatttgtaatagtgggattattgattgcatttatgcaaggaaaattttttgtgttttaaattgtgaggaaatttattgattttgattatgttgtatttctttatttttcgtgatattacttatttaaaaaaaaaaaaaaattggtaacgtaaaacacattggacgtgtatcagcatcaatcttcaagaacata…
c131029.graph_c0	1216	perfect_SSR_1	(A)15	332	346	tttcgttgccggtgaaatttgaagtctcgagagattaatagattttgcaaaattaggatttttcaatgtagggattatgaggaaattcattgattgattatgtaataccttttttatatttttttttttggcgtgaaattatttattttgtgtacatatatggtgaccttacttttatttgtaatagtgggattattgattgcatttatgcaaggaaaattttttgtgttttaaattgtgaggaaatttattgattttgattatgttgtatttctttatttttcgtgatattacttatttAAAAAAAAAAAAAAAttggtaacgtaaaacacattggacgtgtatcagcatcaatcttcaagaacatatctgttccttctagcaccaaaagcgattctt…
c131059.graph_c0	1966	perfect_SSR_1	(A)10	1947	1956	tgttttattcccaattgggattaaaattggattaggactttcgtcagatttggcgttttggtgggatcttgtcgcagtttcaaggaagttttggagatctctgttggttggtgggtcacttaggtagctttctccctcagccggctctgtcgagctacgcaacagtgagatttatttgggattgggagtttgcagtatggttgtagaagtttgtgtggtttatttttatgcttttgttgcttctatttgcttgtacttgcctttttggaatatcatgaatgaagtttcatattatcgcccAAAAAAAAAAtgaatagagg
c131123.graph_c0	1355	perfect_SSR_1	(A)12	21	32	ttggagtcaactacatagagAAAAAAAAAAAAcagctccggtttcaccacaaaccgataattccttgcatatttaggacctcaacatgaaatccagagagacatctcagtgttgaaatctgtcaatgacacggttgacacccaccagaatatcgccatcggaactttgttaaaaccctctcgctgtcatggtcaagacagccaaatcaaaaagagtaatgctacacccacaaccacttaacaccaaaaaactcaatcactcatggtggaccccaaagtgccacccatgagtgattgtgagtgtgtgagtttttgggggtgaagtgggtgagg
c131123.graph_c0	1355	perfect_SSR_2	(TC)8	1339	1354	agcctgacaaagctattcttttgtttctttcattctctctcactaagtctgtttccttacgcctagactctgcaccacgatggcgtgaacccttgatatgcacggagagcatgagaggggtatcgagaatgggattgtgagggcagacgagacacgcgtatttgccattggagagcttcttgtaggtggttgatgatgatcggcaatcgtcaattccgtcgacgatgagatcgtctagcctcctcttcctgttctgcgcctctcttccccaactatctcctccgaacacactcatctcttTCTCTCTCTCTCTCTCt
c131154.graph_c0	1496	perfect_SSR_1	(T)13	1458	1470	agaagccaatatcgagggtaaatttggaaacaggtaggtttgaggaaattgtgagagcgggcaccaatgaagaagctcttacccggtttgccaagctgctctccgatgaaaggaagctccgtcaagccaagtgaaaattttggcattaggagttttagatctctgtatctctctctgattattctcaggaagaacgttccattttatatttatttttgttttttgctatcactattgtcaaagtaataatgaatattaccaaagcaaactgattatgcgcatgtataaatctaaacatagTTTTTTTTTTTTTatcaattgcagtgggtttgactaaaa
c131172.graph_c0	1701	perfect_SSR_2	(TG)6	1680	1691	ctatgaggttgactctttcaaccgccaaatgacaatagccttcaatcataacaaacacatccaacatatttttttccttgatcacttgctcaaccctaagaagagcgcgttcatggtggccgaggttgaggagctggaccacatcggaccgtgctacagagcacctggcctggcgttgatttttgaggacggtgagccgagagaggccgacgttgacgagtactttgaacttggaggtcttgaaggtccttccaagcagagcatcaagcttctttcccatgtctggtctcactagtttgaTGTGTGTGTGTGagagagagag
c131400.graph_c0	1297	perfect_SSR_3	(TCC)5	35	49	gggtcactcattgatttcactattgtttctctctTCCTCCTCCTCCTCCtcgtcggagtcccataataagaacttcacagtcgtctttcacacaaaacccaaaacccaatacttcgattcatcgacctgtattgaacaatctgctgatttattgctactctctctctctctctctcacaaataaaaaaataaaataaaatcatatggatacggccggcagtgtcaatggagagggagaggaagaggaggaagtgaaacagttagcagatcagctcagcaaaaccctaaaagaaggagagagaatactcgctcccaccagaagacccgatggtactctccgcaagcccat
c131400.graph_c0	1297	perfect_SSR_2	(CT)9	158	175	gggtcactcattgatttcactattgtttctctcttcctcctcctcctcctcgtcggagtcccataataagaacttcacagtcgtctttcacacaaaacccaaaacccaatacttcgattcatcgacctgtattgaacaatctgctgatttattgctaCTCTCTCTCTCTCTCTCTcacaaataaaaaaataaaataaaatcatatggatacggccggcagtgtcaatggagagggagaggaagaggaggaagtgaaacagttagcagatcagctcagcaaaaccctaaaagaaggagagagaatactcgctcccaccagaagacccgatggtactctccgcaagcccattcgtattagggctggttatgtccctcaagatgaagtcgccatttaccaat…
c131478.graph_c0	1284	perfect_SSR_1	(A)13	485	497	ttgttggctgatgatgactgaaaatgaatgtcctgtagcttccaaatgcaacggccaccatgactcgggccaaaatcggaggtttgtaatagtataaatagaagaaccagaaataacagaaaacatcatagctagtccccaatacagcccgtcattttacattgctcaagcaggccgccttagagcatacttttttggtttacgtgtcgtcattatcattcgtaatggcgtaccatgagtagatattgtaaaacaaatatttatattctcctatttccttttatgtcgaacggaaaacgtAAAAAAAAAAAAAtcatcagtcattttcaaattttgcagtctcataataaacgtgatcattaatgccaaaaagagactggtggaaatgggacgaagaag…
c131511.graph_c0	1409	perfect_SSR_3	(GAG)5	92	106	cgccggactcaggattcatatacaacccaaacacagaactaacggacctatcaaatctctgcacaaggaagagtaattctgaggaattacaGAGGAGGAGGAGGAGagaggaagagaccaatcccaacgattaaaaactcgctaaacctaaataaggaaaatccccagaaaaggaaccttagtggagaaggaaaaaacaatggaagagaggactctgtttgccatgcctgaggctgagaccgagcacccaattggtgaaagattgacaagagatgaaccgccggctcattacacattcaagattgagtcattctcgttactcactgagatacttgccaagaataaagtcgggaaatatgaatctggtgaatttgaagttggtggctataaatggaaact…
c131513.graph_c0	1367	perfect_SSR_2	(AG)6	1341	1352	aaatccaataaaaggcgctgagagagagaggaggtttgggaggcgagagcgagaacgagggagacacgagcttcgagcgcggacatgcttgttgttgttgttcttctacttcttcgtggaggatttgcggtggaagttgtggaacttctatcagtggccatggatttgatggtggtggttgaacaaggtctgttagggttagggttaggatttgttggacgtagagattgagtgatcgttgcaggtccgtacagaagcatttttggggttcttcagtttgggtttgaatttctgttgcacAGAGAGAGAGAGaacactgtgttgttt
c131559.graph_c0	1113	perfect_SSR_2	(TA)8	2	17	tTATATATATATATATAgatatagtaggatcatcatgatccttggctcgtttcagttctattcgagtcgcggcataagcaggttaaaggttccttacaaatttatttctttgggtttgaatttttcaaacttggcattgatcagtttcttttagatatccggatttgcagtctgaagcatacctatttgccagtaatagctacacgccatttatattgtaaatggatttttgcgtggatatgcatggaaccaacatcatcaaacaagaacaagaaggttccacctttacttgcgagatatgcatcgaaccaacatcg
c131622.graph_c0	1289	perfect_SSR_1	(T)15	1078	1092	gcatgaagcgtgccttctgattgacaaagaatgcagggtgttgacagtacatggatctgctgatgaaataattccagttgaagatgccttggagtttgccaagatcatacctaaccacaagttacacattgtggaaggagccgatcatggatacacttcacatcaagctgaattagcgtctgttgttttgtccttcataaaggacagtatgcagaaaggtgcctaggtgaatttgtccatggttcagcaagagattctcgagcacttgcctattattgagcttatcaagttgaatattccTTTTTTTTTTTTTTTccactgcaatactctcattggttcgggttttgagcaagagaatcagggatgagcatcgaatgctaataatcgtttctaagctta…
c131919.graph_c0	1910	compound_SSR	(CGC)6cgacctcgagcaataaatcgccgtcgtcagcagcggatgctccggcgagcgtcgaatcgttt(TGC)6tcctctttagggcttttctcttcatcaatcggccggccccccctttctctctcca(CT)7	1643	1809	tttcatctacaacagtttctactgaatcaagatcaagttgttcaagtttaacccattcatccaacctcctgttgaattcagtgtagtgaacgtagtactcatactcgttgggaccatgggtctgcatcttcctccgttcgatgaccttcaccggatgatacttggagtccctccaacggcacaacacccgagtccccacctccagcggaagcatactccctcttctctttctaggtggtgcttcattctccgccgcctgacgagctccggggagatctgaaaccgccggcataagtccgtCGCCGCCGCCGCCGCCGCcgacctcgagcaataaatcgccgtcgtcagcagcggatgctccggcgagcgtcgaatcgtttTGCTGCTGCTGCTGCTGCt…
c131943.graph_c0	1222	perfect_SSR_3	(ATT)7	1202	1222	ttcgacggcacagatgcatgctgcgtccccgtcctgtcctacagcgagttggagacacagcccgatagggaaggcgaccagaggtcggcggtaacactgagagatacaccgctgtactcgccggctgatgcagaggggaaggggtatgtggccgagcctttggtccttggccaagggacggaagaagtcttgcaggaatgggcggggtggaagaatggagatcagtacgagctggagaagggagctgctgtgctcaaagataagggaggaaattccaagctatgataacatagtcaagagATTATTATTATTATTATTATT
c131995.graph_c0	1899	perfect_SSR_3	(GAT)5	889	903	acaatacccaaagagaaatcaatccaacaggggatgccagccttttcatgtaaccaatttgctgaaaatgattacactgacaatttcagaagcttccatttcggattttcaaaacatgtttcgtccccagaaactattagtctcgatccaaattcatatggaagtgtgaaggtgtccatggatgatctagaactcaactccccctcgtcggttatctcttcactctgtcaagattcagaggtcaagttcaataaagttgatgataaagctttggaagaacaagatatggaagaacaagaaGATGATGATGATGATgaagttatgagctcttatgttattgagattaattcggaccacagagaaggtacaggcgaagcacttggagttgatgaagcaatt…
c131995.graph_c0	1899	perfect_SSR_1	(A)10	1574	1583	ggccaaatagcggatggtgtgcaatttcccttacaaacctcatagaaagctcccatgtgaagaaggcttatcagaaagcaaggctatgtctccaccctgacaaattgcaacaaagaggcgcaaccatccaacaaaaatatgtagcagagaaggcattttcaatcctccaggatgcatgggctgcattcatcacccaagatgtcttcgtggctagagaatcggtcctttgaacacattttacttggaccaattgattaagcagcaaatttgggtcttcaaaaggaagagaggccattggtgAAAAAAAAAAcacagggttaaaacattccaaaaaagaaatgtgtctgactatgcatgtgagttttgcatcatatacttggtgttttggttgaatagctt…
c132032.graph_c0	2933	perfect_SSR_3	(GAT)5	2918	2932	aattaggtttttcttccaaaacctctctgtaatacctaaataaaccctcgagctcttcgcgtaaagcatcgattcgaagtgttttctcttctgtactcaacaacgaatcgatcaatgaagaagctcctcctctcttccttttcaaaggcttcttcttcgaagcgttcatttctggatgattcttcttcttcaaatcatccgcatcgatgaccattgagtccgccattgaacttttagattacaactcgattccaagaatcaaatctttgtttttttcctttctctgcggctaaacaagaaGATGATGATGATGATg
c132047.graph_c1	1584	perfect_SSR_1	(A)13	109	121	ttactcttactcttgcagaaaatgctataaatcatcattcatatctcatcgcccggatcgcttgctatacataggcgcgccttggagttgatcttgtccatggaaaagAAAAAAAAAAAAAgattcgaagaaaagtcgcaacttatccaaccaaagaaacaggagaaaagggtgacaaaagacacgggcaagtgcccaccatgctccacgccccagttccgttttctatatctcacacgatgcctccggatgccgtctttcttttacttccatccatacctggagccaaaacggaggattatctcaaaggttagccccggtcgagagccaaaaacaaaacaaaaacaaaattgccatggtcgccatcatctttcatgagagttcgtgagagaggaaatt…
c132047.graph_c1	1584	perfect_SSR_2	(GA)6	1273	1284	catggtgcgaaaacgcggctgcccaccgatatcccaacacttgagtgtaacatggccccgttgcacacgcttcatattaaacccgacggtcggaatcgagtcaagtgtgaactctccaccagccagcactcgcaacaacgacgtctttccagcattttgcagtccaaccatggtcacctccatttccatcgcccagaacgtccgcagcagccagtcatacaccttcctaaatagcccagccatatttttttttcttaattgttacacaagacagcgatcgaatatcggtacaagagaagcGAGAGAGAGAGAaaaggaaggacgcgagatagaggaaaagagatcgtatcagtagatggtatcgcgagggttcaagtcgacggtacgaccggcggtcta…
c132050.graph_c0	1014	perfect_SSR_1	(A)16	1	16	AAAAAAAAAAAAAAAAttccaaccaaaatggagagaagggtctctccaatggctactcttctgtttattacatctcttattgctgctttctatccatcatcatcccaaccagctcaatccaagggtacatttgatgacaatttcagtattatgtggtctgaaaaccatttcaagacctctgaggatgggcagacctggtatctctccttagacaaccaaacaggttgtgggtttcaaacaaagcagaaatacagattcgggtggtttagcatgaagctcaagttggtcggaggggactcggccggagttgtgacag
c132173.graph_c0	2041	perfect_SSR_2	(AG)7	2018	2031	attccagaaactcttttctttttcctagaaactctctgtccctctagaagttgaagtgcttctctcaaagacctgtctattgccggacagcttttcacccctacacctgtgaacccaagaaggtgagctctaacgcgtgaatatgacccgttatatcgtagattacaatgattacacttccacttttttgtaccacttcctttattaaatccaccaaatacactgacatgcttccatccccacttgtcagattctgatggcatacttcaagacctgactgttagggaggggctgagacgaAGAGAGAGAGAGAGcactcagagc
c132290.graph_c0	2143	perfect_SSR_1	(A)10	1815	1824	tgggatattcttgcatttgcattgctctgcgttatctgctatctttgggcaccatcccagagttcacaacgctatgcctattcaggcgacgctggagaagagtttgatgaagaagaagctcaatccctatgtagaggatcaccaaaaggcgacattagtttggtcaaacaggagagaatggagaagaatgttgaaaatagcgacatagaagacgattcagaagaggataagagggaatgattaaaactgttcattcatctggcaaacaacctttcttccgtggagattgatacaaagattAAAAAAAAAAcaaagtccactcaaatgtacgaaattggaatggcacattaaattcttgtattttttttcctccgtcgtgctccattgttttgattgtat…
c132433.graph_c0	1164	perfect_SSR_3	(CAC)5	660	674	cggaaaagagcacgaagaccgaggcggcaggtggagctgttggtggtggctgttatggtgcgtaggattagagtagtcttgatcagtgctaataaccgtcttcttattcggctcatcatgatcatgatcgtgatgatcaacaccgtccttagtggtgacgtgtctctccggtagccatctgatgaagtcggtactacagacccatgtctccttggagacctccattgacaacttgggctcgcacatcatcaacagcaagcagtccggcagcaccgagctctctctctcctcctctttcttCACCACCACCACCACctcatcatcatgactttctctctctattacctcggaatgtggttcttcttcttcatgggtttcttgttccactctctctactag…
c132433.graph_c0	1164	compound_SSR	(ACT)7tcatcttcttgtttttcttcaatttctaattcttcttccttcctgatc(TCT)7	1075	1164	tcatcatcagcatcttctaaaagtgtgtcttcttgggctggggtctctctctcatgatcttctgttgacttctctgtttcttcttccaatgctgcttctaatattaacaatgctttgtcttcttcaacatccaaatctgagtgaacagagtagtcaactactgaagaacaatggctactctcttgttcttcaaccaattctgcttcatcttcttcgttttctagcttcttgatctgatcatctaaaatagcttctgaatcaatgtcatccactgtgtgatgagcaacctcttcttcatccACTACTACTACTACTACTACTtcatcttcttgtttttcttcaatttctaattcttcttccttcctgatcTCTTCTTCTTCTTCTTCTTCT
c132645.graph_c0	1348	perfect_SSR_2	(TC)8	1	16	TCTCTCTCTCTCTCTCaaattcttctctataaatactcagaatgtacccatctcttcttccatgaaaacaagccttcatatcacatatatatcaacctttcttctatagaaatattgaacaacgtaccaagtcaaaataccaacatttcacaaacatgggcaaattcaatgttggtatgttcatggttatagctctccttgctctctctcctctttgcttctcttttaaaggtatcaataacctctacccccacttttacgaccggtcgtgtccgaaggcacttgaaatcgcaaagtctgtagtggcgaaggccgt
c132645.graph_c0	1348	perfect_SSR_2	(TG)8	1333	1348	agaattgccaagttttcttcgagcagttcgccaagtctatggttaagatgggaaatatatcaccattgtatgctccgagaggagagattagaaagaattgtaggaagatcaatacataaatatcacattatcggtgtactaggtaatgcaatgtgctatgtttgtgtgttttttatttactattatcatgtgatttgtccaataatttctggttttgtagccagtcttgtggatctgctgttgtaatatagcaagtgtttctgttcttcaataaattgagatacaaacccccttttttttTGTGTGTGTGTGTGTG
c132680.graph_c0	1155	perfect_SSR_1	(A)11	140	150	taaattcgtttaatcataatgaccatttttttagtgaagtaataaacatgaacatataaatatggatatcattattattgttcatttataacagagtaaacaacataaaaaagcaaatcaatgcaaataaacctcttccAAAAAAAAAAAggtagacattacaaaatagcttctgcaaacaccactttagtatgaattcatataataattcagtgcggtctcaacaaaactcaaacaaaatccgaaaaacgtttaggcttacaaagcacttcccgttgtgaccttcttgcttccttcgcttccatctacatatcagatcgatataagttcctagctggaaagctgaaaaaggtcttcttgaaaagttcctattgtacctgaagctggacttcatcttct…
c132728.graph_c0	2297	perfect_SSR_2	(GA)9	1	18	GAGAGAGAGAGAGAGAGAatgtggaggaggagatcaatattagcaggcagagcttcttcactcagcagaccagccgcaggaccaaagttatcatcatctgatcttcacaaccattctcagcaggtactgttcatcatcaatcatcatcagattcttctatctcaatctccctcacatttctctacacatcttcttcattttcctaacaccacatccacatcctccatctaccaaaaccctagatttttttccaccaataacgatgttgttcatcaaccgcaaccgcaaccacaaccgcaaccgcacattgaaatatca
c132803.graph_c0	1933	perfect_SSR_2	(AG)9	1915	1932	ccgatggatcgacgacggctgccgaggaggaagaggcgaacccagaagaagctggagtacgatccaatctcggaaaccctagtttgactgaatcagcggacgaaggtgaggtggttgtactcgttgaataatagactctagagagcgaaactgatctttcgaagccatagttgacagtgaaaatgcgcagtagaaggagggtgggtttagggttagggctcgaggaggtgacgagtttggaagagagactcagtgagtttctccacatggcgagtcaagggcgagtcggagactcggagaAGAGAGAGAGAGAGAGAGa
c132935.graph_c0	1111	perfect_SSR_2	(AG)9	1	18	AGAGAGAGAGAGAGAGAGcaagaatatatgaaattcaggggaaatgattatgatatagagagagatagagaaaggaaaaattaacaccctctttactacaccttttcactataaaatggaatcaattaggcaaaattggaaattggaatcatcaaatatcaaatgatatgtataagaacatagacaaatcgtgactgaaaccatatgcaacattggcaactaaaattccaccaacatgggtaaatgtctttgggaaaagccacttgagttctgaatatgtctagagtttttaagtgtacacaaacgtatttattatgg
c132935.graph_c0	1111	perfect_SSR_2	(TA)7	383	396	aacaccctctttactacaccttttcactataaaatggaatcaattaggcaaaattggaaattggaatcatcaaatatcaaatgatatgtataagaacatagacaaatcgtgactgaaaccatatgcaacattggcaactaaaattccaccaacatgggtaaatgtctttgggaaaagccacttgagttctgaatatgtctagagtttttaagtgtacacaaacgtatttattatggcattacaaatattactgttagacaaatcccaaaatttatatacctatattatatatgtacactgTATATATATATATAagagatcttgaagagataaccgacaggaatgaaagggttcttggcttgtttcttctcttgaagaaattcttacaataatgaatta…
c132935.graph_c0	1111	perfect_SSR_1	(A)11	1011	1021	ttgtcaagtgatgcgtcaagttccatcacctaccgttggtgtaaaaaatgataatacttcatgatccttttcgtgttggtttttcaggcatcatgaatgatacacatataaattgtccaatgaaacccaactggactcattgccatatgtgttggggaccaaatttggggtacaaatttgtgtaaattacttcgtaaaaaatgtgctatatgtttgaaatacataaaaataactcatttacctttgttgaataatgattagatcaacatgaagttaaaacttgacagaagtgacacatttAAAAAAAAAAAtcagcaaaatgaagaataaaattttaaaaagaaaattgaaggaaggattggtctcaatttctataccttgtattcctcgtttagtaaa…
c132955.graph_c0	1527	perfect_SSR_2	(AG)6	137	148	gcaaaaaccctcgccaccaccgacgtgtaataagcaaatgatcagtgcccgttaagaaagacgcacgtgactttgcattcgcagtcacagacgttactacacagtccataccaggataggaacaagagccacccacAGAGAGAGAGAGcgcgaagtagagggaaaatcagttacaggaaatggaggcatagccattggattcggaaccctaaatctcacatccaactccgtcgatcaaaacctcccgcagatgacgcacaagacctccaattttttcatcaattttgagactaagagggatgcctatggatttactgtgagacctcaacatcttcaaagatatagagagtacgctagtatctttaaggaagaggaagaagaaagatctgcaaaatggaa…
c132959.graph_c0	1385	perfect_SSR_1	(T)11	30	40	gccggatctgggtaactagaacatacaaaTTTTTTTTTTTggtacaaaattacaagaaaataatgaagatctcatgcattctttttctctgcagcattgttgttcttccccttgtcacagctcagcttagagttggtttctacgactctaaatgtccgaaagcagaatcaattgttcgacaagtggtgcaaaagcggttcaatactgaccggtccataaccgcggccttgcttcgcatgcatttccatgattgctttgttaggggttgtgatgcatccatactcatagacaaaaccaataccaaatcatcagaaaaagacgccggaccaaaccaaactgt
c132967.graph_c0	1060	perfect_SSR_6	(GTGGCT)6	218	253	atcgatagaactcataaaaaagattcttcagattttatgattcttcagaggcccaaacattataaaacgtgcgtttttaccattcgtcatgtacaagactaccgaaaaatccgaattaagggtcttggacaatttggaaatgtaaaaagtaggaacaacaaaacaagagagatagattagagactaaaactacgaaacaaaggatagtcactaagtgGTGGCTGTGGCTGTGGCTGTGGCTGTGGCTGTGGCTgttttcttgaagtctatcttgtcgaccttcacctctccgtcaatgagttcataaacgtaaacaacaacacggaggccatcaatgtccatgagtacaaaactcgggttcacatcataggtgatgctgctataggcaccggtagctga…
c133054.graph_c0	2138	perfect_SSR_1	(A)10	30	39	gtagccacacaaagcctgaagcactcttgAAAAAAAAAAtgaatttgtttagtcgcaaaccaagcaccaagagcggtagtcgcaccgcagcaaccaacggcgacagaaatccaaagccaaagctgaagtcggaggaaaagccaaagccgacgcaaaagccaagaccaaagccacaaacgcttcatattcctgacgtcttcgaaaatggcggtcccgtctttgtcatgtctgccactcatcggggagacatgtatcatttgcgggccgcgttacaattagagaattgctccgtcgttctctatgactccaatcaccaagataaaacgaagatcaaaacaa
c133057.graph_c0	2226	perfect_SSR_1	(A)10	22	31	gtttcattttctgcaccatacAAAAAAAAAAcaaataaccctcggaaacccgtaaacctcttatctcccatctcaatctctgaaccagacaccacaaaaacccaaaccaaatcgaacccatttatcaatggctaaaaagaagataacccaccaagacaaacctccacaaacccaagaacagacccaacaaatcgcagccatggacgctgcttccgagaagctcgaaaacttgaagtccttgaacacaatgcttcttaaagagaccgttgagcgtcgtcaacaggtggaatcactagttcagtcaaaagggtctctcgaatcggagctaact
c133057.graph_c0	2226	perfect_SSR_2	(GA)6	488	499	caaatcgcagccatggacgctgcttccgagaagctcgaaaacttgaagtccttgaacacaatgcttcttaaagagaccgttgagcgtcgtcaacaggtggaatcactagttcagtcaaaagggtctctcgaatcggagctaactcggtcccaaatggaaaaagaggtcttgcgaaccgagttgactcggcagcacgagcggtctgtagaattggagttggagaggaacgtggttttcgagttcgtttctgttcaagtgaaacaacaggcggaggtaatggagaaagagagagatgggtttGAGAGAGAGAGAgcgggaattgagaaaatggtggagagtttagagagagaaatgagagaggtggtgagggagaagagtgagaaagagtctgagattggg…
c133079.graph_c0	1526	perfect_SSR_2	(AC)6	36	47	ttttggagttcccctaaactttcttttccaacagaACACACACACACtctctctccatttgatacaggtgcatacgcctcttatacatataaatatataaataaaaattagtatcattggcctgtgaatattgaacctacttcctatgtttatgggagatagaaagaaaggctggctattttcgaagaaaatcacccttcaaacaaaaattttagaaaaatcaaaataaaacacatttatataaagaatacagcattaaatatctcattttgttggagctccaaggtcattcaatgagatattatctcaggtctctcaatatttcaagcagccggagcatattcctg
c133079.graph_c0	1526	perfect_SSR_1	(T)11	1400	1410	taatatttgaagtgtgagtgaggtagtcttggactccgtcttcccatagttcatcagggtgattctgtaactgtgtttggatccaacttgcaaattgggtattgagagctctcacatgctgtctagaagattcagcccgtttcatatccaaaggtaatgtcggggcaaattgctgatgagatttttccgccctatgaacatcaaaatgggaccctgccattactcgtttactctgaaaaatcgagtcattggcatcgatgttcgagtccgatgaggcgaaacgtttcgtccctttcatcgTTTTTTTTTTTcccgatttcactgttcggcggagagattgaaaagtgagttcaaaatttttttgaggttcgcctttgattgttatttgttagttctatt…
c133189.graph_c0	2815	perfect_SSR_2	(GA)9	1116	1133	aaaatgcgcgagcatacagctcacctgttgtcttatcttcaagtctgataatgcattcttctcccttgcttacaactttgagcatcccctcccatgcccatttattaacattccattcatcagccctgtaggaagctgcactaatcctcggtggtatcaaataaacgtaacattcagagacttgaaagagaagaagctcaactgcttcggtgtcttcgttctcttctaatccaccgggattatctcgcaacttcgattccttatgttctttctccatgatctagagagagaaagatacagGAGAGAGAGAGAGAGAGAgttgaagcagaaacaatggcgtatctaagcacgggagaggcacacagaagaatcacagaatacctaaaccgcttctccgat…
c133228.graph_c0	1632	perfect_SSR_2	(CT)8	1	16	CTCTCTCTCTCTCTCTcgttttggcactgaatgagatgggttctgttacaaggagaagagggttttcaaatcttcttatccttcttcctcctcattttattctctctctcctcattttccttgtttgttcccaagaatttgttgttgtctacggtttaaattacaccaaatataaacaagttgggagcttgagactttcaaggattcaaagacatctggataagatcaacaagcctgctgtcttaaccatagagagcccagatggagatattatagattgtgtccataaaagaaaacagccagctttagatcaccc
c133228.graph_c0	1632	perfect_SSR_1	(A)12	1440	1451	tcgacccaaatgggctcgggccacttttcccaagacgggtttggcaaagcgagttattttcgaaacctagagattgtggactccgataatagcctaagctcggtccaagatgtttcgacccttgccgagaacaccaattgttacaatattatgagctcttatagcaatgaatgggggacacatttctactacggtgggcctgggagcaacccacagtgtccttgattatattataggcaacggtggtgatggttgcggcagcggccttgtgatataatgtgtttttatgtttaaaaaaacAAAAAAAAAAAAtatctattattcaattctttcttttaaaattttgaagtgaagaattgtgctatttccacttttgtttgcgctattttccccattttt…
c133362.graph_c0	1254	perfect_SSR_2	(GA)7	1228	1241	aaaatgcttttccggatcaccactttcatcaaattctttgcatctagttgggtgcacaccaactgtacagaaaagccttgcatctgtttctgcaatggcaagagcttcctttgattcttcaagagacccgcctgtaacaattattcgatcgacgccagcactccaagccctacacaagactgcagaaatatctggtatgtggcattgcttgccattatatattcctttgaacatgtgatctgtgaagttaacggctatgtctatcattcgtactgtcgccatggtcgagcttcacttgacGAGAGAGAGAGAGAgcctaattcttgc
c133401.graph_c0	1871	compound_SSR	(T)13ctacttccctgctaaacaaattttgaggactacaaaaagtcagaattgaaagaagtaa(AC)6	100	182	ggagtatataatttggaaagattgaaaacattagaaccaatgttcaatacaataattgtgcacacaagggttgacatcttatatcacccatttaagggaTTTTTTTTTTTTTctacttccctgctaaacaaattttgaggactacaaaaagtcagaattgaaagaagtaaACACACACACACgcacacacaaacacaaagacagaggaaaagaaatagaaagacaaataaatggttaaaatgcagaaaaatgcaccagccactggaactcacgaatctttttcctctaaaacaataggtagttccaagttctcattgcccctccgaatcttcaacaggactttgtcccccacggcatagtcatccaaagccttgtatagctctgctttacttctaaccg…
c133408.graph_c1	1150	perfect_SSR_2	(GA)9	1	18	GAGAGAGAGAGAGAGAGAtatgggtagcaatagcaatagcatagagatggataaggagagattaacggcggaggtggcgttcaaggactcctcctccgtcgtaatcagaatacggcgaagattgcccgactttttacagtcggtgaagctcaaatacgtgaagttgggttatggttattcatgcaacccagcaactattcttattttcgcacttgtcctccctttgttcattgccactctcattcaactcaccggtctaattctcgaccgtgtttacaacatttggaccactcaagccgtcttccttgatgccaccac
c133527.graph_c0	1466	perfect_SSR_2	(AG)8	1451	1466	agctcacgaaggtcggggttcgcatgcctgtcgctgcacacatttcctttgtagtccagtccatatattaacctcaatgggtttccctgattgaatccaaagctggagttcacaatcatggcgacccagaatgcaatgaagatgaaaagaaagaccaaatctctgcattttctgttgtgctttatgattccaccaatttgagtactcccatcgcttgaagtgtacctccctattactgcccccaaatgacccctcatttctccccttcaatttctacagctctacagaggaaggaagtttAGAGAGAGAGAGAGAG
c133540.graph_c0	1150	perfect_SSR_3	(CCA)5	471	485	attgcaaaacaaaaaaaactttgatgatcctcaaaactcaatcagttgctacccctcagtaatttcaggcgttgcacggacttgatgaaggttccccaaggtatgtctccagcaagcagccaatcaccttccttgtcttgataagtaactttgtaatccttcaaattgtcctcatgacattccccaaacatgccgattaaggtatatgtgagtgtttgatagcaattgtggacactcaagtcaacctttcttgctattgccactccctccatcttcaccttcacatacttgtactttgatCCACCACCACCACCAttctcagccgtctgatcattgatcttagcaagaccaccctgattctgatcatagcaaaacttcttcctccaagacctaattgga…
c133540.graph_c0	1150	perfect_SSR_2	(TG)9	1132	1149	ggtcgtaaccatagctagtgtttaggtcgaaccccttccccttaattggattgctaggaagagagagtccaagttgaagctgatccatagtggatgagtatatccaaaaataacaatacaaacatacatatatatatcaatatatatggggtttggagatttgggtatgttgtttggtggagtataaatagagagagtgcgtgtatgtgtggagggtagagacagagagagtagagtttggggtgtgggggtgggaagagaggccccccctcccccggagagggcggtagcagacagaacTGTGTGTGTGTGTGTGTGa
c133556.graph_c0	1424	perfect_SSR_1	(T)14	1360	1373	ctaacaagaggtgggatatcggaaaggaagttattgactgtatccagaagacgtatcatggggcctgtccaattagaccaaaggttgagcctgcagttggggcagcgttgctagcttggactttcttgatgaaaggaacaacccaagccaactgtcatagatgactgggaatgtgtttaagaaatgttctttaactgtaaagtacaaaacatggaagtggaactcttgaaaattattcaaaattattcatctcagatgtacatagagttctggctctcttctgctcaaatttctcggtgaTTTTTTTTTTTTTTcatcgtccttcgctattcaaataaatcagaaaatctaccatgatggattgt
c133581.graph_c0	1170	perfect_SSR_3	(GAT)5	1154	1168	cactctggtgcacatccattcttcgatagaattctgtacaacgtgtcttcagcagggtctgcatgaggatttgtattcaggtccaggggtttccccttccccggtaagttctcgaagtggccttcttccatggagtgccatattctttgctcaaccacattgataatatcagtttccgacctgacggcgttgcgctggccacggagttcgggagggagtttacggtcgttgacggcatctataacggctgagagacggtcgtcgagcttcttatcggccttcggagacgtagtcgacgacGATGATGATGATGATga
c133601.graph_c0	1798	perfect_SSR_2	(AT)7	1729	1742	caaatcaggtcagttgtaccggtctgttctgctccacctgtgagaaatatgcccagttcaagcgaggctggcgagtcatccgaacaacaggcgaaaaacaaaaatcctgaaaaagaagatgtcacagaagcaacttcagaacttagtaagcttcgagtatgattagtacacagattcttcaaaatgttccctgtttttttttcttcttctttcttttaccgttttgctagagtaaaattatagcagttgcataagagccacaacttgtggcccacaagtgatcgaaaataaatcagaatgATATATATATATATggagtactttgatgcctcttttttgaaaaatggaatgtagaatgcttttttctcaa
c133906.graph_c0	1470	perfect_SSR_1	(A)16	7	22	gaacggAAAAAAAAAAAAAAAAccctcttgagtctccgatcgctcgtcgtcggacgtccattgcataggagaaaacaacgcgatttaagagctagggctgggtttttattctctctatccgattgcgtttaaacaagtatcaatcaactatggcaaagaagagtaagaagaatgagaacaggagagagtcactgagaaaggtgaagaactgcaccgagaagaaggcaaaggaagcaaagaaggacatgggtttaatattgcagcaagaacttgcctatattcaaaaaatgaagaagcttgagtatgaattccttgaaaaaag
c133933.graph_c0	1512	compound_SSR	(CT)9ccagcttaacaga(T)10ctacagacggctgaatgatgtgccaatccagctatatacatgatacagatctgataaaaccatt(A)10	1	115	CTCTCTCTCTCTCTCTCTccagcttaacagaTTTTTTTTTTctacagacggctgaatgatgtgccaatccagctatatacatgatacagatctgataaaaccattAAAAAAAAAAccattttgatctaatgggattcgaatgtcaccacataaataagaccaagattccctaatttagtaagaaaaaattctacagacaggattttgaggaatcggctatatagctatccggtacagattgttaaaacaaaaaatgaaaataatggcgagacaatttatgataataagctttcaagaaggtgctgatccaactatgttcaagctggaccgcaataaaataatcattctggtgtcgtaactgccagttcctcatttctgttatcagcagcatttgggagt…
c133933.graph_c0	1512	perfect_SSR_3	(AGA)5	1209	1223	tgcagctttatccacctcagcaacagttttgccatacataatatgacctccaaatgtcattttgggatatctcatcattaacgtagcattgaaagaagagcgataagggctattaaattgatttccaatacaaggcaacagagaaaacgaatttgagatcggcgttggtgttctgtcactgtgtgaagatctgtctccggagattgagtccggcaaccggcggcgagttctccggtgagtttcgttgtcgccttcatcacaattgggaatgcggcgactggaggaagaaggagaaggaggAGAAGAAGAAGAAGAggaagagattgcagattgaaatgcggtttcgatggattggagttcaaggtctgtgaagggtcggtcccaatctgaatcaatcgc…
c133937.graph_c0	1410	perfect_SSR_2	(AC)11	1	22	ACACACACACACACACACACACttttgtgttcttcaccttgtatgtgaaaatggcaatgttggcctcactttgtcttactatcttcgtgctagtcagtggttctgctctggcagctactcccctggaaggactcctcaaaaatggcaacttcgaagagaaaccaaaaccaacagaccttaaaaaaacagtcctcaaaggcaaatactccctccctgaatgggaaatcaccggcctcgtcgagtacatctcggccgggccgcagcccggcggaatgtacttctccgtagctcacggggtccatgccgtgaggctcgggaacga
c133954.graph_c0	2117	perfect_SSR_2	(CT)6	168	179	tcggatttggtccgactggtcccacttaaccattgccaaacaggaccttagagatttgacaaaattgtaaaaggattggtgggtgggtcgtaactcgtaagttttgagttcagttacgatagccggaaattttgaacccggaaattttgaacccaaaactcgttcccCTCTCTCTCTCTtggtcactgtatagagattcttcgattctctctccatcgcgcgcgttgagagcaggcctgaatcgagacgttcaggagaggaacagatgggaagacctccaagcaacggaggccctgccttccgcttcagccaaactgaggttgcggagatggaaactatcttgcaagaacataaagctcaagtgccagtgcgagaagtgctagtagctcttgctgagaa…
c133981.graph_c0	1985	perfect_SSR_1	(A)11	1964	1974	aattgatcaagtggtaaattgagtgtatattcgtatagaagcttctctttgaataatgtaaagactttcgggctagtagtttctctgtacgatgaggggtaaataaattagtctttgaaaccttggctcacccaaaaaatgtagtgacatggaaaaaaagaataagcgttgtaaaacagtgaaaacagaattagggccaaaataggattaagataaccttgagattgcgattggttatgcatgggagagattaggatcataatgtgatagaatggtagtgcatgatgatgacctttggggAAAAAAAAAAAtcatattgggg
c134003.graph_c0	1553	perfect_SSR_1	(T)16	1374	1389	taaggctttctctgagaagactgaagctctgaaagtttataagagaactgattgtttcttgagagttcttgctgcacttatatttggcactgggtgtggagtactcggggcgttcgttgtgctctttttttggaccatatttgggaataggcgcccggtgatgccagaagagtatgctgtgcaccctgtgaagtatgagaatggaaagttcaaagtagttgtagataaagctgtggaagatggtaagaagttaaatgtttgagttgggggttagttgggtgttttgtgttgtaaattcaaTTTTTTTTTTTTTTTTcggtacttgtatgttctggtttaattttgttgctgtaatttggtgatcaatcatccaaatgtagtcttattagatgttatctg…
c134009.graph_c0	1564	compound_SSR	(GAA)5gcag(AAGA)5	1	39	GAAGAAGAAGAAGAAgcagAAGAAAGAAAGAAAGAAAGAagaagaaggtgtgtgtgagagtgttgattggaaaatggggctgatgctcgggaccagaccacctgcccacaagtctggcactggtttctctacaacatgggtctccctcctctgcatttctagcttctgctttggagttattgttgtcaacaggttttggggaatgccggatcctctcaaaatggacgaggaaggtataaatggggagaaacaaaaatcaagagaacttcagcgtgttgttaagtgcgagaagaaggatgcttatgtagaggcaggagacatcctctctcaagtttcaaa
c134009.graph_c0	1564	perfect_SSR_2	(TG)6	1317	1328	tggccacctatatttcagttaaccgacacgtacttcacagatatgcaaatgaagacgtctctctaggttcttggtttctcggtcttgatgttgagcacatcgatgatcgaagcctgtgctgcggtaccccgccggattgcgagtggaaggctcaagctgggaatccatgtggtgcatcatttgattggagctgtagtggaatatgcaaatcggtggaaagaatggaggaagttcaccagcgttgtggggagggtgatggagctatctggcacaccggtttctgaaaattttccttctctcTGTGTGTGTGTGcgtgctatatatatggaattagcagttcatacaccgccatgctcgatttttgcatattgatgtttcgggacaattggtgtttcatta…
c134057.graph_c0	1054	perfect_SSR_1	(T)14	810	823	cgctgaaaggcttaatagatttttggcttacaactggaaaagctttgctggccagaattatttcgacccacatggactctttctcagtgtgctctggtgtgggccccttctcgtgattgcaatcataatcttggtgaacaccctcctttctttagtccaactgattgttaggtggaaaagagctgagcttagacatcgtgcaagaatttctcggaacaaacaggaatgatttactattctgaggcacaaggcacccgctattttaggtggttctttttttgggtagtgaaagttggcgtcTTTTTTTTTTTTTTgggtacttgtagaacttcttaactctccgcgaggaactttttctttcaggtatattttatttttgagctatcatcgagcgtttct…
c134193.graph_c0	1297	compound_SSR	(CA)6tatc(TA)8	617	648	ccacactccaaccaccaccatccaaaccttacaagcaaacttaataaaggagtactagtagatccatatagtgaattacataattttttcacacacagctttaaatgtatgcaccctgtgctgtataaatgggcacaaaaaaatataaaaaaaaattcaaacagcacaatatacaaacatttaaaactgtatgtgaaaaaagtgtgtaattcattatgtgggtctaacattttcccttaataaagataacacgaagacttcaactttctccacaacttaaaccatagacacaactcaaatCACACACACACAtatcTATATATATATATATAcacacacatatatcttccacttcatcttttcattcctccttccaccatcggtgccatcgccactcct…
c134193.graph_c0	1297	perfect_SSR_3	(GGT)6	1124	1141	agcaagcaatctccgcaggggctttcttgcaattgatattgcttcctcatctttgttcgatagaaacaagagtagatgcactgacacccagtgaccataagtattagtgcataaagggccccactcgcaccacaagatgttgatcctttgtccacaatctctgcaatctgtccaaaagtaatgcatggacaccaaaatgtaatacaacagtttggaacgtcatcaaagcaatcacataggccggtggaccatggtccctcggagcccaccggtacacccgtcggcacatggtgttggcccGGTGGTGGTGGTGGTGGTacagctccggcgtgtctctgaacgtcattagggtctgaggagttcatgactcagaattgaattattacaaatgtgagtttg…
c134224.graph_c0	1426	perfect_SSR_2	(GA)10	1	20	GAGAGAGAGAGAGAGAGAGAtgaaccccatgatcctatctctaataactataatcctgtaactacaatttcattcctctgctgctaccatattctctatgttacactgctaatattgagctaaattaataagatgtgttttgtctattattcttaacttttaaagactaaagcatttgatgcacatgtatttagttatacatattaaaattcaaaagacaagggcttcatctcagagttccattgcctagcaatatcttctgctactctctgggcatcaattgaagctccaaacaagccttgtttggtaaatcccacact
c134247.graph_c1	2055	compound_SSR	(AAT)7tataataagaaggccaaaaaagtcagtttccttctctc(T)10	2	70	aAATAATAATAATAATAATAATtataataagaaggccaaaaaagtcagtttccttctctcTTTTTTTTTTggaggaagagtttccatcttcactcatttaaatatgaaggtcatctcactactattggccttttatttcttgcaatacaaatatttctgggtatatataggaatttggaaattgcataaaattcggtcaccaataaatgtaagtttatgatttttcattccaatttcaattaattcaattggtcattccgcatttatattcttctgtttatctttcaaaattagagtatgaatttccaaaattgcacattctgttaccccaaaagtgctcaatcggcttgaagcttcgctttgattccaa
c134267.graph_c0	1167	perfect_SSR_1	(T)12	177	188	cgctgtcttttctatcatgaacattaaaagtagaatcttgtaatagtcttcttatcggtttctccccaacgccaaggccaacccaaatgccggaatcagggtttggtcgtaaggtatccagcaccggcaacatcatgcacacgctaaccagcccattcattcaccctcacttgttcTTTTTTTTTTTTcctcttcttgttttgtcgtagcccactcctccttatcgaggcccagccctgtaggcccttgtctaccgaacttggatgccatcgcgtctttggcaacacccagtttgtgacgcgtcgtcttcgctcgtcgcctcgcttacacgctggcgtgcggttgacgacggtgaaatcagcccatcacaaagcttcatttttttccattcccgctcta…
c134333.graph_c0	1346	perfect_SSR_2	(AG)8	1	16	AGAGAGAGAGAGAGAGatggaggaaagcatacccttcaaaaacctccatagcagggaataccaaggccacaagaaaaaggtgcattcggtagcttggaattgcattggaacgaagctagcctctggttctgttgatcaaacggctcggatttggcacattgagccacacggacatggtaagataaaagatattgaattaaaggggcatacagatagcgtggatcagttatgttgggaccctaaacatgctgatttaattgcaactgcatcaggcgacaagacagttcgtttgtgggatgcacgtagtggaaaatgt
c134496.graph_c0	1455	perfect_SSR_1	(T)11	1435	1445	cttgtggattggagctcaaacccactggttaatgtggggttatcttcttgaattcaaaggcaaccaagttttccaacagctctgggtagcaagtttgattttcttggctgccaatactttcatcctcgttagaattatcctctgcaaacgatacacttcattattcaaacgagtgggacgtgctagtttgaaaagaactgagaaacatgaatgagaaggtggtgtcattttgttgaatactggaatatattgttacacactttgctattgatattggaattttgtagaaattaagacaccTTTTTTTTTTTccatcaggag
c134504.graph_c0	1037	perfect_SSR_1	(A)10	1	10	AAAAAAAAAAtcattcaatcccttgtaaaatcctccaaacttggctccttcctggcttccattacacccggttggtacaggcatatgcggaatacaacaaattttatatctgcataataaactaaaataaattgagaaaaacttctttcgatagtaagataacagactagtcttcctcactttcatcactgtaagagaccagactagtcttgggtatattggactcaacaccatcatccttagttgctttcaccgagtccacagaattttctgtagcaacattatgtgctttcaccaaatccaaagattc
c134504.graph_c0	1037	perfect_SSR_1	(A)18	797	814	ctgctgggcttcttcatctgccatttgccgttcaaattctctccttgacatctctactttatcaagaaactcagtctcatcttcatccaatgctttaggtggtctatgcttgaacctttcattaaattccgcatctttcttatccttgttctccttcaaaatctcaaagagaggcctatctcgctgggcagtgccatcttcaactcgagcaccgcgagttctcctagcttcagccaactgttcttgggagacaaaattcatcaacctaaatgaggaagcagaatcgtcatcggccatcgcAAAAAAAAAAAAAAAAAAtacccttttcccactcgattccccaaaactttcgtaatccacagacacaaggcggaatcgccgacaccgtcaccgtcgccg…
c134657.graph_c0	1089	perfect_SSR_1	(T)11	2	12	aTTTTTTTTTTTctgagttattcatcatcacccaatgcgtcaaatgcattaaacttgttggattttgttgtctttggcttctcctccttgactggttcagccttctgctcagctctgaatccaccttgctggggtttgttgccaacaaaaccggatttcttattgccgcctttatatccagtaccggagattccaggtggagccttcttgtcctcagtctttccttcacccttttgtccttcctcaaggaactcggtgttaggagagttcactggggtgggtaagcccttcttggattccttcaattcatcc
c134713.graph_c0	3008	perfect_SSR_2	(AG)7	1	14	AGAGAGAGAGAGAGggagagaggggctgttggaattgctctaacgaagaagaaggagaataaaaagaatgggaatatttgaaccgtttagggcagtagggtacataactagtagtgtcccgttctctgttcaaagattgggtactgagactttcgtcacccttagtgtcggcaaatcttggcacatttacaactgtgccaagctcaatttggtgcttgttggtcctcagatgccgaagaagatacgagctcttgcttcctatcgtgattacacatttgctgcctacgggaataatattgcggtttttaagcgtg
c134742.graph_c0	1369	perfect_SSR_1	(A)11	117	127	gtaaaaacttgtccccggtgttctctggcataataaaattccacccttgattgagaaagggcccttgcagtcttgcacacatggaaaagactaagaaaagaagtggacatgataacAAAAAAAAAAAtgatacagttatctaaaagaggacgtgcagtgactgcagtgatttcctctacagattaacaggtatgaaacaatcttctttacccagaacaatagaaactagccaatctttgttgatcaagctatcatccatgtcaagtgtctgtacccagcccacttagcagcaacacgaatcccaatagccaaagctgcacagagcaacggcaccggaaccttcctatctctcccaccatcttcaccttcatctttaccttctaatggcttctttgaatg…
c134910.graph_c0	1429	perfect_SSR_2	(AC)9	2	19	aACACACACACACACACACaaaaagagacaactttacaaaaccccaaattcaacatccttctgcttcagttttcattattcaaagtttcattttgaaacgccagcaagctaaaaactttttagctccgtgtttggatgacagagacatttcaattccttctgtgtgattaatcatacttgtctttccatgagtaaacaagaaagaaaacccaagaaagccccaatgcaatgtctccggcgacctgtctcaacaaatcacgagcgagagcttcgagcattctctcgaagtaaactctccaaattgccatggcaacatgaa
c134992.graph_c0	1968	perfect_SSR_2	(AG)7	1	14	AGAGAGAGAGAGAGggagagatgaaaatggttggtaaaactgtgttgtctctcgtcttcttccttgtcctccttatcaccaccatctttttttttcatcggagccgttgatctcagatcacagttcttcccaatattacatccacagaccaactactctataccctgtcgcacccaatcagtcacccccctcagggtctacatgtacgatcttccccggagattcaacgtcgggatgctgaatcgccggatatccgaccagactccggtgaccgcccgtacgttcccgccatggccggcgaactcggggctgaa
c134992.graph_c0	1968	perfect_SSR_1	(T)11	1890	1900	aattagacggcagtgatgggttgattgcaagtggctctagtggtccttagggttgttttgaagaagcaagcaccatattgatgggtgtcggggaagttttgactgtcgattattcttgccggttgtcctttcttgaatttttgtttttggatttattgtttttgtacatgtgatagaatataattgaggaacatttgacatacaaaaagtcgcgccaagaaaactgctgggtttgtacctatgccctgtgctattatagaagtaacttgcagtttaattggaaatgcgaattttgtagtgTTTTTTTTTTTggttctaacgctgtttcacatttgactttgatttgtgacttgagaaatttataaaatatgtgttgcca
c135127.graph_c0	1873	perfect_SSR_2	(AG)9	1	18	AGAGAGAGAGAGAGAGAGatgtttgctgagaaaatttcgcctagattacaagaatagtatacaacaatccatcacaaattctagtcgcttggaagatgcacaacttcaaaggactaccaaccaattcaaaagatgacatgaagttttgcaaccaaaagtaagtcatgaactctcacccacccttctctcttgggggccaatctccaccttctttcaccaaagaataacttccaaaaatctcggagaaacacataatgaacctgattaccaataaaaatctgaccttttgcttattcacaggtctaccacattgaaggc
c135179.graph_c0	1260	perfect_SSR_2	(CT)9	4	21	tcgCTCTCTCTCTCTCTCTCTccttcatttcgcctcatgtggcggtcgcggcaaaaatcaccggctcggacccacaacaccttctcaaacttccgatgctcttcattcaaagacgttcaaaccctcttctccgatgactccgaccaccgccacaaccacaaccaccaaactaccgccgccgccgcgaaaccctcaatcttccaccgagtccgcctcgccaacacagtcctccgcgccctaaacgcgtcaaaacccaataatgccctcccaaaacccagtaattcccacctaccatttccgaacgagcacgatcaatgcgag
c135240.graph_c0	1294	perfect_SSR_2	(CT)10	3	22	caCTCTCTCTCTCTCTCTCTCTtaaacccaatgttgcagtctcaacacctactctcctccaatttctctttccctctctttcatgcccacagcccatctctctccccccattctctcagctttctctacagacccatctctctacacactgtatcgacccaccttcgcaccagacccgaaccatggctcgcccaggccctcgagctgcccaccccctccaccgcaccggtggacgaaggacccatcgagctctcaccttccactccctccattttcgccgtcgacgacaatccttcgcctctacaagtcgccaccagtgttc
c135271.graph_c0	1368	perfect_SSR_2	(TC)8	1352	1367	cggcgatcgataggcggcggagctcctcctgagtggcgacgaggtcctgcttgagggcaacgtgggtggcggcgaggcgctggttgtcgaggaggagagattggatctcgcggcgctgggcttcaatgtggtcttcgatgatggctgggtggagccgtccgccaccgccggcggcgtgaggacgaggaggagaaatcgggaggcggtggtggccgcgagtgtcttcgattagggctgcccttccgaagggcacttctctgtattttaaggcatttggtgggatatagtttcgtccctccaTCTCTCTCTCTCTCTCt
c135287.graph_c0	1069	perfect_SSR_1	(T)10	103	112	tgagctttcaacaaaactacttcaatggcggcgattcagtaaactaggtcaccgccatcgagaaccaatttttagggtttgtatggttcgtcaaacattataTTTTTTTTTTcttttttcatcttcttcgatttaggaccgaccatgagtgccaattcaggaagtgaatcaacagaaggctcaaatgaagctcaaaagcgtgagattgagcctcttcgactgcccacgattgaggaaattcggggccaagacatttggaacaactgtgctgttcgtagcgtcgttagtggagtcatgggaggtgggcttgggttggccatgggtctgtttctaggggcattggacaatccgttaatgcaagaggaaatgacgggtaggcagcagtttatttatcaagca…
c135287.graph_c0	1069	perfect_SSR_1	(T)10	826	835	gcagggtgtgtaactggaggtgcattatcggcaagaggtggccctaaagcagcttgcgctggttgtgctggctttgctgcattttctgtagtgatagagaagtttttagaaaggcatgaatgagcaaagaggcattctattccagttttgcagacacgttagatttacggggtcttagtaagacaaagtatcaacccagatccatagttataaaaattttccccccacattccaacagctacccattatttattttttgtacccctttaagttgggatgtatcatgtgatgcacaagctgTTTTTTTTTTgaactatttccaatttccttttgctccagttctcactggcagatgtgtccttttaactgaggaatttacatctatgttgtatggaagga…
c135340.graph_c0	1060	perfect_SSR_1	(A)10	258	267	gacaacaaaatcatttgattcttttttattttctctttcaccttggaatctcttacatcgtcaaatataatcgctccaataagcaaaaggtaaaaacatttctttcctaataaatcttctttttcactccctacctaaagtacctatgtcttgtaaacgcaaaaacatcaagtccgaatgaaaaaaaactaacttttcataatcacattaataattgtaactttacaaagcaccaatgagaaaacaaattttacagcAAAAAAAAAAccaaaacaacaatcaaatagtagttgaacactgagtcccttgttttgaaatcaatggaccagatggaatgttaggtccaaaaggcatgacagaaacacagctgacattaattcggtatctgccagaaaccca…
c135401.graph_c0	2177	perfect_SSR_1	(T)12	204	215	agagagaaagcgaagaagcgcggagttaattggattaaagaaagattaacagcacataacagtcgtcgttgatggtgtcatgtgagatgggaacccacctcataaaacctttcaaaacaatcataacttccatctccgcatgaccaaccaccacctaatcctgaaaggaaaaataacgaaaaacattttcacaaaacacttaaTTTTTTTTTTTTaatatataattattaggagtatttgtttttcttgctttgaattcgtcgtgagcgattcatattctggccagcagctgatctgggtcccatttgattattctgttgaaaaatctgatctgggtttttttattttattttttattaatcttcatttgagagattcagatttcgtttttgctggttt…
c135428.graph_c0	1351	perfect_SSR_1	(T)14	11	24	tttctttttcTTTTTTTTTTTTTTgcttggacgtgacttcttgattctcaatttctcatcttccatggctgttcagtgcaattctcttccttgctacacctacaaaccctgtacaacaaaacccattttccccatttcatccacttcttttttatcaactcattacattccaatttgtttcaattccaacacattgaagctctccacacacaggcatagttgcaggttgggtaaagtttccgccgttgtttctgaagaaaaagcggcgagcaccaaattttctggagcggatgagttcaaactaacttacttggagggcaatag
c135467.graph_c0	1415	perfect_SSR_1	(A)10	82	91	tttgattgatgtaaatttgtgagtttgtgttatatatatttgattgatgtaaatttgtaatagcatgagtatcaattcaggAAAAAAAAAActaaaggaactcaaacacacaactggagacaaattagatatataacacaaacttagacaagagcatatagattaggaacaaaggaaaaccacctgaaaccgcagctccacttctcaggcaatgaaggacatttgggcagccaatgccaagtcctccgcgaaaccttgtaatacaatatctccggccacgtatagcagcatatatatatcatcccctcatgccaaaaacaatacacatgctcataattatggtaacaaactgacacgaatttcctacacatcatctcaggcaagctttcga
c135492.graph_c1	1525	perfect_SSR_3	(TGG)5	1329	1343	cgaccttgcagagagcagggtcaacgggtgcagcaggatcaacccaatcgccccagacgacggaagttgagaccacaggcttggtggtggtcacgggcttggtggtagtcgtggtcttgacagtcacgggcttggtggtcgtggtggtcgccgcccagtctacccatgggtcaacggtggtgctggcaacgggcttcgtggtggtggtggtagcctcccaatcaagccagtcatcagtaccggtggtcttggtcacaggcttggtggtggttgttgtggtggtgaccttcgtcacaggctTGGTGGTGGTGGTGGtctcctcccaatcgacccatgggtcaacggtggtgctggcaacgggcttcgtggtggtggtggtagcctcccaatcaagccagt…
c135492.graph_c1	1525	perfect_SSR_3	(TGG)5	1497	1511	ggtcaacggtggtgctggcaacgggcttcgtggtggtggtggtagcctcccaatcaagccagtcatcagtaccggtggtcttggtcacaggcttggtggtggttgttgtggtggtgaccttcgtcacaggcttggtggtggtggtggtctcctcccaatcgacccatgggtcaacggtggtgctggcaacgggcttcgtggtggtggtggtagcctcccaatcaagccagtcatcagtaccggtggtcttggtcacaggcttggtggtggttgttgtggtggtgaccttcgtcacaggctTGGTGGTGGTGGTGGtctcctcccaatcg
c135522.graph_c0	1528	perfect_SSR_1	(A)13	914	926	tgaaatgcacaatacactaacgtataataaaatttgaaaacaaagattagttaatataggtacatattcatatgatatgtgtataaattatggtttaactggtgttatggcaagatgtacaggtattaaaagagatcttagactagataagttagaaacttatgctaactattattatttaaactttagaagttttataggtcaaaatggtgattcatatgatagatttttaataagaatgaacgaaatgactgaaagtttaaacataatgaatcaagttatttataaattgacaaaaagAAAAAAAAAAAAAtccaaaaaaacatcaaacataaatccacaccaaatattaaaatatgtttaccctaaatcatgaaaccaacataattacaaaaacga…
c135539.graph_c0	2798	perfect_SSR_1	(A)13	1298	1310	gacacgtgtccgacacgccaaatacgtgtcgagattttttaaatatattttttattttcgacacggcagcgacacgtctccgacacaccatcgacacggctccgacacttattccgacacgttatgggttttttaaaagaggaatcttaaatgttgggggcaaaattgttactccctccgtcccatattaagagtctcttttgggaattccaacttattaaggggacaaccttgattttggtgagattttcaactttccaatattgccctttttgaaattcaaaattatagtgtcaaatcAAAAAAAAAAAAAgagggaagagttggatataataaaggacaaatttggaaagtgtgtattaaagtattttgacttttcaaaaaaaattcttgaaatag…
c135539.graph_c0	2798	compound_SSR	(TA)8catc(TA)8	2584	2619	taatgagaacggtgatacggaggtcgttcacgacggcgtgcatcagattccggcgaagtggattaggttcgaccaccaccaccgccaccacgaccacgacggcgttccgagatttccgttcaggcaccacgacatgttcgctaagcagaagttcaagaggcggttccaccacgacgatgaggatgagagagaagagaataagaaggaacgcgtagagagagaggaaggtggtttcctgaagcgcttccgcaagtttttgagccacttctagattcacatgaacacacacactcacacacgTATATATATATATATAcatcTATATATATATATATAgtttatatatgatctagagctccggtttaccagttagtgatgcatatgcctatctatgttttt…
c135539.graph_c0	2798	perfect_SSR_2	(AT)8	2782	2797	taagaaggaacgcgtagagagagaggaaggtggtttcctgaagcgcttccgcaagtttttgagccacttctagattcacatgaacacacacactcacacacgtatatatatatatatacatctatatatatatatatagtttatatatgatctagagctccggtttaccagttagtgatgcatatgcctatctatgtttttattttagccttttattttgggaaaaatatgtggtggtgttttgtaggagtaaataattttgcatccatgcgagatgtagaagcatatatatacagatagATATATATATATATATa
c135668.graph_c0	1589	perfect_SSR_2	(AG)8	1	16	AGAGAGAGAGAGAGAGatggcggaggagggagaggctggagttgatcaggtggaggaggagttcaccgtatggaagaagaacacgccgttcttatacgatctggtcgtatcacacgtgctcgagtggccatctctcaccgtccagtggctcccgtctccgccgcaacccgacgccgacggttccttcgctgtccacaagctgattattgggacccacacagccgatgatttccctaacttcctcatgatagccgatgttcacctcccacataaccccgccattggacctgaaaccgttagctccggtgactctcca
c135694.graph_c0	1305	perfect_SSR_3	(CTT)5	91	105	ggagagagtgggccgctcgtcgtcggagtctttgaagtcggggatgagatccttgatgtcgatgtcgtcgtcgaactttggcttcttgggCTTCTTCTTCTTCTTgcttgcgccgtcgtcgctgtccgagccggcgtcggcctcgttgtagtacgactcgccgaagcgcttcgacatctccctgtcccactggtcgtcggaccagtctgcctcgagaacgtccttccactcgtccatcttgaagtcgcgcccgctcaggccgccgatcttgcggatctgcttgaccttggcctccatctcctcgaccttgagcttgcgcagacgggcgaggtcttcctcacgctctttgcgctctgcttcgcgcttggctcgggcggcgtcgcgggccttttttctgct…
c135738.graph_c0	1248	perfect_SSR_3	(GTC)5	1168	1182	cttagggtgagtcctttgacgaactctctgagatcatcagttacaccgaacctctcaagctgctccgaatcggaatgcgaagaagaagtgacgagagcgggaatttgatcggagagggatttgagagcgacggacctgagctcgtcggctttcttggaggcctcggcggcgaagtccttcgatctcttggcggtctcggtgacgatgtcggagatcttgaatgaagacgaagaagttagggtttgcgatcgcttcgctgcttcttcggcgaaggacttcgctctctgccaaatctccattGTCGTCGTCGTCGTCgatgattagatacgttctctctctacagagttatgcagcagcagcagtggaaccttagtagacttg
c135816.graph_c0	1604	perfect_SSR_1	(T)12	1593	1604	acatgcattttaatcatatgcatgacggtcttaatttccttaatcggtttctcttttccatttcattttccgatacatctttctgcacagtttgcctagtggctagatgaatgcatacgcgaagaaagattagcagttgatacccaaatggagaccaatcgtacggagtggcctgaagattttccgagggccacttgggagacgacgtgttttaaaaggcgtttccagacggcggttgtgagaatttactggcgttgcctgctttccttttacaactaacccccttcattttcattttcaTTTTTTTTTTTT
c135843.graph_c0	2494	compound_SSR	(A)10cccaaaaaaataagtgaaagaaaattatt(A)11	141	190	gtccaccaaaggatcaattccaatcagttcatggtcctcttcctgtagtctccagatggaaagtctcccaccctccaaaaacaattaaatcccacctcaacccacctataaaaatcaatgcacaatttaagaaatagaagAAAAAAAAAAcccaaaaaaataagtgaaagaaaattattAAAAAAAAAAAgggcaaacccagatttcataccccccctgcaaatcagcttgcgcagtttagccccacatacccactttgcatatttgcaggatgacccatcacatttcttggatttctgcttttacttctaaaattccagataaaactttctaaggtgtgggtatgcgaggtggagaccgtggagtcctttgctccggcggaggtgtttgaccgtccga…
c135883.graph_c0	1629	perfect_SSR_2	(GA)9	1	18	GAGAGAGAGAGAGAGAGAgtgtgttttatccatgaagtgaaaatcatatcctggtacaaaatttgaaggatactacgaaagtaaatatacttggtaacttggagaacaccagatctaacatacaagtaacaaagatataaatccgagtaataatcaagatgtgtcagagatagcctgaaaatacgaggccacacatttcgaagtcgtttgatgtgccaccaccagaagaaaccttgaaacgaagttaatcaagaagacggcccgataccagcacctgcatttacttcctcttttgcttggtctgctgaattccagaca
c135883.graph_c0	1629	perfect_SSR_2	(TC)8	1613	1628	caaagagttcaccaccagtcacaaactccagaacaatgtatatctttgtcttgctagccataacctcaaacattcggataacattcgggtgcctgataagcttcatggttgaaatttcacgtttaatctgaccgatcatcttatgcttgagaattttctctttgtcgagaatcttgatagcaacgttctcaccagtctctatgttccgagcaaacttcactttcgcaaacgttccctccccaagcgtccgtcccagctcgtacttccccacacgcgtccgattactggagcgagaagccaTCTCTCTCTCTCTCTCt
c135896.graph_c0	1495	perfect_SSR_2	(GA)7	1	14	GAGAGAGAGAGAGAaatggggaagaacagaggaagactcagaaaaagaatggcagagaaggaagttcatcgtgaagaagaaggtgaaggagactccggcaacctctctcccgccgccgaccaacaaaatcccaacgttactccacctcttcaggggaatttttctgcgacaatgaatcatcaatctgcacccccgagatacccaaccagaaaagcaaagaaagttgttggtcaatatgctaactatactactactcccttgagatatccagttcgaagttcccggttgattccccgtcgatgttctacattcaa
c136115.graph_c0	1214	perfect_SSR_2	(CT)7	25	38	gaacacgaaaagctttactttaagCTCTCTCTCTCTCTccaaacacagggaacaggagacacccaactctttctaaacaccctccaaagctctttcttcccttcttttcatctctcttttctctctccccccacacatttcttggaggaggccactgattatatctctctacagtagtgctctctctttttccattctgcgaaagcaaaaccctaaagttctgatctttgcaattacagttaccatccagctgtttatggagttggaaatcagaaaatttggaacctacaatggaggaagtttagcattgaacctctgggctgagtaatgtgtttatg
c136228.graph_c0	1326	perfect_SSR_2	(GT)10	1	20	GTGTGTGTGTGTGTGTGTGTattgcttgcagggtttaatttttatgcacattccttgcgtactcacattaaaagctatatatgtacaacaaaaaggggcggttagttttggaccaccgaaagagctatctgaattcaaggtttgggaagaaggaaaaaagaaagaagaaatagagcactttctgatcctccaaggagaaagatgagcaaagctaacagcaccaaaggtaagcatatacatatgcccttctatctttcactcatatataaaatctagattctctatctttgtcatagtgctctatttctttctcttcattt
c136461.graph_c0	1023	compound_SSR	(A)13caccaccccccttca(CT)7	1	42	AAAAAAAAAAAAAcaccaccccccttcaCTCTCTCTCTCTCTgaaaaaaggaaagcagaagcagcaataatgaataaactgacaattctgtctctcatcatcctccctgtatgtatatcagcagaatgcacatgcgagtccgaaattgaagaaatcaacagagccgaggccctcaaatacaaattagcagccctagcctcaatcctcatagcaagcgcaatcggagtctctctcccacttttaggcaaaatcgtcaaagccttccgccccgaaaacgacattttcttcataatcaaagccttcgccgccggcgtcattctcgccacaggattcatccacgtg
c136514.graph_c0	1349	perfect_SSR_1	(C)10	1290	1299	gtcctctcgaagaggggagtgtatgaggctgcagggcctgccggatgggagaaggcgtagggagcattctgccggatggctggataaagtgcgttatatgcctgtttttttgttggaaaaatacatatgacagcgcaaagaagggtttttggacgaggatacactctttggcgaaaataattcagcgagagaaatttgggattttgacaagtgttgtatgaatttgagaaagcggacaaggccattaatggagatggatgggaaggcctcagataccctcatttctttttctttttctttCCCCCCCCCCacctgctaggtgtgcaggaatggatagtatacccggtttggagagcaagg
c136660.graph_c0	2660	perfect_SSR_1	(A)10	65	74	ttgaccaaaagagcctgatttgcataatagaattcgcctttatcaaaagatgtttctcgaaaggAAAAAAAAAAtacatacatatcaatggcacaaattcctaaatcttctcggcatgcaggtaaaaagagtccgattgggacattctcaacaactccaaaactacatacatgggtttacaatctaagattacaacacaacataggaatgccctcttaatcctccaatgtacacaaaataactcatctctctataattttccccaaaaagtccgaacgtgcaagaaagaaaacagttttacagactgcccttttaacataagcccaagggacttttaccgtaaaaactcaactggcatccaatgagcttgagac
c136660.graph_c0	2660	perfect_SSR_2	(GA)9	2642	2659	ctttgggcttcgattgaggaacaatctggccggaatcgctcgcattggtctcgccggagaacttgggtctgaaaccggtcttcttcgcccaagtcgacggaggcaccgccgtcgattctggcgccggcggccactgaccgggtcgagaacgctttgacgggtcagagctcgccatttttgctagaactgcatcgctatagtttacagtgaaatcgtgagtagatctgatctctggttttggagggttttctgagaaatggcgaacccaagtagacgcaatgcgactctagggttcctcggGAGAGAGAGAGAGAGAGAg
c136670.graph_c0	1541	compound_SSR	(TA)9catctctccaaaaattaagca(GCAG)5	1	59	TATATATATATATATATAcatctctccaaaaattaagcaGCAGGCAGGCAGGCAGGCAGgcatctagccatgactaaactccaaactttgtctctcctcttcctcatccttccagtatcaatatatgcagattgtacgtgtgattcgaatagcgaggatcgtaacaaaagcgaagcactcaaatacaaattagctgcaattgcttcaatcctggtagcaggcgcaatcggagtctctctccccattttggggaaaatcgtgcccgcctttcgaccagaaaaagatatatttttcataatcaaagcatttgccgcaggagtaattctggcaaccggattcatccacgtattaccagacgc
c136680.graph_c0	2788	perfect_SSR_1	(T)15	9	23	tcttcttcTTTTTTTTTTTTTTTcaacgatcaaaaacatctcagaaatacaattaaacatctagggaaagtaaataatcacaactgccagatgccaaaaaaaacaaaaaatacaaaaaaactgactagaagcagaaaagaagttttaaagaattgaaaacttctcatgctctggtaaaaacaagtttaagatggcaaacttcccattatccgataatacatggacgctgatgatccacttgtatggctcacattgggagggtaggtgtcataaatagtctcatctctctgctcctgtttaggctttagcaacctagtactatc
c136680.graph_c0	2788	perfect_SSR_3	(CAT)5	1103	1117	attttaagttgtgggaggctctctctacatgcttccttactgagcatccagcacttgtacatttgtagtagcttctagggtttggatttcccttgacaaccttttgcccatacttccgccagcggtacccatcatcaagtatatccacatcactctctatttggacgactactcttggttcacgaacagccctcgatgccatatttgtttcaaccaagcagctttctttcttccttcttttcgattcaggttcctcgtcatccacatcatctccaggggaaataattcccttggtagcccCATCATCATCATCATaatcagcattattggcaagagtagatgaaagctccggagtacctactgattcaaaaactcccatggatttaccttgagtagttg…
c136680.graph_c0	2788	perfect_SSR_2	(AG)6	2716	2727	cgtagggtttgagttctgagttttgagtttcagctccaacaatggtggagctgaaacgacgaaaatccaacacagtaccaatcaaattgcagattgttcaaaccaaaaaatttccacaaaaccaagctcaaattcaagcttcactcaaaaaaacgatttcacgttttcacattggtttcgccgaagaaaaccaaagaggtaaagaaatagattgacagcgtgaagattcacaggcgattgcatttgggaacaatgctttgggggaaggaatttcaacaaaaattccgcagagagaggtttAGAGAGAGAGAGggcagagtttagttaccgtgggattagcttggcattgctaatggtccgccggaaaatcttg
c136691.graph_c0	2534	perfect_SSR_4	(ATCC)5	283	302	ccgggcttcatttccggatgggccatcatgtaggcaacgcagttcctcttttctcgcgtcatcggcatttgcgccgctgcgccggatatactcgttgatgtgtctatatatcctgtgcttgcctctccactccatctcgcgccgttgcttgccattcatctctccatctgattcttgtagcatttcagcttacgccttggcctgtgttgactctgatctggactggttggccgtacagagttgtattattactaccacctctctcttctcctaactctaccgATCCATCCATCCATCCATCCgttcaaatctccatatccatctcgttgcttcctttgtaccgaggagagccatgtctcctgccgttgtgcaccaggatgtctctgacacctatgatat…
c136721.graph_c0	1094	perfect_SSR_1	(T)14	11	24	aatcatttcaTTTTTTTTTTTTTTactttattgtaatctttcacccaaaaacctccacaaacaagcaaaaaaaatcaaagaataataatgtaccacagtgattaggttcagaactttcatcctccagtcccagcaaaatctttcactgtaaacccaactttctcgaatttccctttctcgctgtttgctctgaattccaaataatctgcacaaacaaaaggtctataacaccttgaaatcccttcacccaccactccattaggtgaaaatatcactttgtcgtcttcaaagcaccaaaagaaagcaagagaaaaccgattcacg
c136721.graph_c0	1094	perfect_SSR_2	(AG)6	985	996	atttggttcccatactcgttcaaaatctcactgaattctgaattaggttggttgaagatggcttctgtagaactctgtgcagaggcgaaaaagtcaggtccagacacccggagactctcaaagtaaggcgaggcaataaaatgaggagtgtaggattttatggttgataaggggccaactttgagtttaagctcagaagagaggccaaaaagatggtccgaaagggaacagagtttcccgtaaagatccttggaaaccccatggttagtgatgtgaaagaagccccattctttgcaggctAGAGAGAGAGAGgggagcaaggaggggtttaagggctgcgagatgtcaagaacaggaagttttatgcaagtctgggattcagacattattgtttcggaa…
c136743.graph_c0	1618	compound_SSR	(A)11gactttgaacaaaaaagag(A)10	413	452	tatttccaactttcaagcgtagtcgtctaagaagtctaaaaagccaacacaaaaagacgagcaatcctcgtcctcgacggtcctccccactccctctccctctctctcttttcccaatccggttcccacaaaatagatatctcttttgctccctccggaagaccgtagttagtttgtgcaaatgaatcaaaaagatcgactgtgttttgtctttccacagttctctttctagaatgtcccaaaaacgccatagcaatgaggatgcgcgtctttttttttctgaattaaagaaaaaaaaccAAAAAAAAAAAgactttgaacaaaaaagagAAAAAAAAAAcccaatgtctatcctgcggtgttgcgtctgctgtgatgacgctgtcggccgtctcgtct…
c136752.graph_c0	2318	perfect_SSR_2	(TC)6	198	209	tgagggtgctatcttcttcctctgaatcactatgtttgcatatcgtctgactgattttgggataaatttccaccaaaaagcgatcacacccacatgagatttcactgtaatctcatcgtctcaacactcctaatacctcggaaatctagccataaaagcatcgatgaactgattttactcgcagataccctgtgattTCTCTCTCTCTCtgggtaagttcttaaaaatagtctttggatttattcatgtgatttggttcatcaaaaatgatatcaaaattgaaacatttcaaggttctgttgaatttgatgcctcgaacagatttgaatattcgtgaccttaggttcttatgcagttcattcactgagttacccaatgttgatgattcacccaacacga…
c136752.graph_c0	2318	perfect_SSR_1	(T)12	2227	2238	ctgtgaaaacattccattttactgtataattcaagaattgttgaagggcagtttgtagaatttaagtgaaagttcaggaagatcatcagtcttggtattgtgattctcaagttcatgaacttcgtagtttcatctttccttcgtttatgttttgggattttaactcaacatcggtgaggacaataatctccacaaactctagcagggaagctcttgaaagaattgttacaagtgtttgtgacaaaacaatgaagttgatatttttcaactcttctcaacttattgcctggtagtctagacTTTTTTTTTTTTgcctgtttctgttctcctgaatggggatgttataattatacacaattttggtagttgtaagggaatgcaatgtgaaatgg
c136799.graph_c0	1711	perfect_SSR_1	(G)11	1474	1484	tcttccagcagttccgttggaagcagcggttcagcacggggctcatttcatgagaaatttatctacggtgcggcgagcccaataaggccgaaaatgacaaataatccatacgactaccctgatgaaaagactggtttttaatccagctagttcgagtaaccaagagtaatgaagtttaagggggaggatgaggaaaagaatgtgagaatatacgagacattataataatagggcttgctcgagctggctcgacaaactgaagaaaagcaaaacaatactggcaaaaggcaaaaatacctaGGGGGGGGGGGcaatagaggttggcggcgttaggatattcattcatgtttgttggtggcttgactttgacttgactttgattttttactttttttcttt…
c136801.graph_c0	1292	perfect_SSR_1	(A)11	969	979	gaattatcctgatgcggtacgacttcgcccccaatacccggttgcttaaatatgtacattgactggataaccactggcctcttgtagcctaacgagaatagcaagcttgaaaatttctcagaagtagagaatttcttaaatacgggatcaatttcatctagtgcatggccaactttgttaattgagagttgctttggttgccttaagttaccatcatcatcaaatgctttttcttcgaagaaaaacgaaaccttctcagcactttcatagaagtaatcatcagacgttttttgctatgagAAAAAAAAAAAcacaaaaattaacaaatataagtaatattggttgcagtggagcttattaaaaacctgattcctggtggagaaaattgaggaggtcgat…
c136845.graph_c0	2055	perfect_SSR_2	(GA)9	1	18	GAGAGAGAGAGAGAGAGAggataacaatgttgataacagtgggagaagcttctttagcttactcttgccctctctgcttcaacctctcgtcactgtctctcactcccaaacactctcgaaagcttagaaacccaatttgcagagccagccttgccgttcacagaaaacccaccactgtcccatcatggaactttggtcttcaatccaacaggtgtgagggatctgtttttgatccattgggaatcaacccggataaagaatcaggtctgaacgctgcttgggaaagtgtcctcgacttgctttcacaaaaatttgaga
c136879.graph_c0	1118	perfect_SSR_1	(T)10	379	388	tgggcacgtgactgtccattgagtcgaagaggtgcttgaaactctttctccccaatatattaagcgtttcatatacatctatatatgaatatatgctgagcccattctgtaacaacttgagcttttggagcaattgtaacttaacaggcttcacctctttggtcttcccatgtaaatattgagctaaagtaaaaacactaagcactacctagaggaagcttgtcatccaagttctttctgtcgttacttttgttagtaaactcatatatacaaaaccatattggattcttcgattaaataTTTTTTTTTTgtgggttgtgtatatgaagtttgaaatatttagccacatgtttgggtaaattttgtgagaaaatatattagtgttctagatgaactttc…
c136898.graph_c0	2094	perfect_SSR_2	(GA)11	1	22	GAGAGAGAGAGAGAGAGAGAGActgaggcacacacagcagaggaaggacgtacgaagaagtcaatacttcttctttagttatgtttgtttcataaggctacgtacaactcaccgtccccggaccccgcaatggcgggagcctcgtgccctggggctgccatgtttgtttcctaaagaagtagacttagtgggcgaatcatctcattgtcttcatgatctaaaatatgacagtggtagacgtaaccggggtgtgcagttgcatcaaaagggtaaggctcatcattttccacaagattaaacttaaccacaatcgttgtttggt
c137177.graph_c1	1453	perfect_SSR_2	(AG)8	1437	1452	cagccttgtgaagcaattctgccctcttccatagcggtgtctttgcccacaatttctgtgcttttttagccgattccatgttcttgttcacctcttcttgggtacatgcttgaaccttgtactgggcctttctggtggtggggttgatgatgggtacagattttccagaggatgaaactttccattcgccgtctgagtagtacttgaacacatccccttctacgatctctgcaaatccatcagtgatttccatcgttaccttcctttgtctctgttctcacttctcagtgagctttagacAGAGAGAGAGAGAGAGa
c137187.graph_c0	1147	perfect_SSR_2	(GT)8	4	19	tgaGTGTGTGTGTGTGTGTgagtgagaatgggttcggagatgaattcatcaaccgcatcagtatcagcgtctccgaatgggaagcgaagtagagatccagaagacgaggtttatctcgataatctccattctcacaagcgttaccttagcgagataatggcgtcaagcttgaatggattgacagttggagaccccctcccggacaatctcatggaatctccagcaaggtctgttgaaagtatattctacctaagggatgagatgtgcttacagtattcaccaatgtcagaagactcggacgactctcgatactgtgaaa
c137204.graph_c0	2144	perfect_SSR_2	(CT)9	1	18	CTCTCTCTCTCTCTCTCTtcaattttgggaattccaaaagtctcactccacaatgacaaaaccctagacatgttggggtcgaccgtgttccttttctctgcaattgtggcctcctggtcggtgattttcagtctcaccgccgttcaatgcaggattccaacgactctcgaaggtccgttcgagcctgttacggtccctttcgatcgtagtttgcgtgggaacgccgttgatttgcccgacactgaccccagagttcagaggcgcgtcaagcgccgcttcgaccctgagcagatatcggtttctctctccgcgacctat
c137272.graph_c0	1547	perfect_SSR_1	(T)11	1403	1413	ggtggaatcgattatatgttcgttgatggcagtgaatatgcccaaaactgcagttacaaagtttcacaaaacctgcttctggtcctatttctgaatcagaaaaccgttctggaagaagccatgtcaatccattagccagagactccaatgagtgaacgtagtctttgttcctcctaacccatctcttataagactccataggctcaagaaactgtgtgtgtgtatgtatatatatgaggtacagcgttttgagctaaaaccctaaaatctccagcagcttgctactctagcatagagccaTTTTTTTTTTTgcaaaaactccctccagcagactcgcctctcacctcgccaagatagcagccagcaaatggatccccgccatctctcactcttgcccct…
c137313.graph_c0	1062	perfect_SSR_2	(AG)8	1044	1059	gatgcggaggcgggagtgctatcgatctcggtgatgaaggcagtggtcagaggggtagtgatataggagcgactgagcaaggcaatgaacttgtcaagccagtcctgatcaggagtgctagtgattctgatcttcgtagacatgatggtctacactgaggctgaaggacaccctgtggtagtgcagggaaggacgaatcagtgagcgaggggtatatacggagtagatgggttatgtctattcgacgaactcaggttgaatgatcaccttacacgtgcaacagaagaacgaggccgacacAGAGAGAGAGAGAGAGgaa
c137419.graph_c0	1614	perfect_SSR_1	(T)10	1393	1402	gatggcaaagccaatacatcctgtatgccacttccaaacaggaatcttttgatatccttccatcatagaacatcttcaaatccccacctgccgaaaaagcacggccagctcccttgataagcacaagttctgcattgccgtccttctcccatctttccaagtattctgctagcaaagaaaccacttttgatgaaaggacattcaattggcgaggccggttcaaggtgatcagtctcacatggtcaatttcttcaccaataacaacctcctctgcatctgattttaccacttcttgcgccaTTTTTTTTTTctttttataatatcaatcaatttgagccaacaacaagaagcaatttagtcgtctttgttcttatgtgaaaagatcaaacaaatgtgaga…
c137419.graph_c0	1614	perfect_SSR_2	(AG)9	1596	1613	aattggcgaggccggttcaaggtgatcagtctcacatggtcaatttcttcaccaataacaacctcctctgcatctgattttaccacttcttgcgccattttttttttctttttataatatcaatcaatttgagccaacaacaagaagcaatttagtcgtctttgttcttatgtgaaaagatcaaacaaatgtgagattcgtaaactgggtttttgtagagaaaatggaggagcagccttgatgattggtcggttggcttggttggtaggctggtagctacctacccccgtgctctcactcAGAGAGAGAGAGAGAGAGa
c137486.graph_c0	1444	perfect_SSR_3	(AAG)5	67	81	gtgccatgtatcaaataaaaataaatataaataagctattacaaagaccaacgtccctgtaaaaacAAGAAGAAGAAGAAGaaaaaattaataattgtaagacagaaactaatacataatttacatgaaccacttgggctctatttggcaaatgatatggatgtccaatagtgattgattgggcttctcatttgatagcctcgacagcattttccaatcacccaaaacacgatttgccaaaagtatagcctttttgcgtctgatttaattgaacccaccatccccaccaatctcaattccaaatcacaatttttcccaaacaagctctttaacataagctatttactttctagaccgcttattgggccgctttgaggaaac
c137486.graph_c0	1444	perfect_SSR_3	(TGG)5	1428	1442	ggaggtggcgaagcttggaggcagcgagtgattcggaggatgttttggggaagaatacaatggcgttattgaatagaagcagcagatcacggtgtaatttggtggggcaagaagaatatgacccgtcattgaatctgatttgaaccgtttccagatccatatgctgtcggactatctttttgtacttttctgttttctgaatttcaagccggcgctcaaagaccgaaccgtatttatgcgaccggatgatatctaaaagaccaaccaacggttctgatttcatcgtctcccctttggtgaTGGTGGTGGTGGTGGtg
c137533.graph_c0	1095	perfect_SSR_2	(AG)9	1	18	AGAGAGAGAGAGAGAGAGatgactgtgatcgatttgataacaagagtggactcgatatgcaagaaatacgacaagtacgatatcgataaacagaaggacgttaacgtctccggtgacgatgctttcgctcgtacttatacagccgtcgaggccgacctcgatcaagctctccagaaatcggaagctgcagcgacagagaaaaatagggcaacggcagtggccatgaacgctgagattcggaggactaaggctcgattgctcgaggaactcccaaaattgcagagattggcgcttaaaaaggtcaaagggctttcaaaa
c137558.graph_c1	1383	perfect_SSR_1	(T)10	137	146	cgaatgcttcaggacatacatcagacatttggccaagctattattcaaacagatggcggcgtacacaaaaagattgcagcagccaggtctgtcatccttcaagcacacaaaggcagctttcagttggaaatatgtaTTTTTTTTTTattatccaaaatatttcaatatccaaaatcttatcaccgtctgatcgattcatatctgggccgtctattatttaatgttgagcagttcaacgtcgaagatgaggtcggcgttgccaggaatgagaccatctccaactccatgagggccataggcaagatcgcttgtaatatcaagtcttgccttctcgccaatcttcatctgaggcacgccctgatcccagcccttgataagtctcccaacgccgattaagga…
c137732.graph_c0	1575	perfect_SSR_4	(CTCA)5	62	81	tgggatggtagaactcaaaacacatcatccatcatcaacccggacgtttcgattctcgtttCTCACTCACTCACTCACTCAttcactcagtcccttgatctctctcttaatttgtctcaatattattgtaattaaatcatcatgggtgaagctgttgagttctaccatcccaattccaatggcttctctaagttcaatcatcactctgatcagtccaatggtacaattgatcatggttcatggtttgaggaagtcatcgatgttgatctcaaatggtcttttgctattaacagtgtgctgcacaaagggactagcgagtaccaagacatagttcttttggacacgaagcgatttgggaaggcattggtgattgatgggaag
c137867.graph_c0	2699	perfect_SSR_2	(TC)8	1	16	TCTCTCTCTCTCTCTCactctctaacagtactatctatcgatcacgctctctctcatcgatcaatggagttttggggtgtggaagtcaaaagtggaaactcgctttcagtgcaacctggtgatggcatggttgttcatctttcacaggcttgccttggcgagctcaatgacaaagggaaggactctgtgtgcttgttcgtgaatattaatggccagaagtttgttcttggaacactctctcctgagcggttgcctcagcaacaatttgatttggtgtttgatcgagattttgagctatcccacaactggaaaaaga
c137880.graph_c0	1185	perfect_SSR_2	(AG)7	1172	1185	aaagacttgttatcacttctggtgacaccattgttaggaggctttgcaggtaaagagggattgactttaactgggtgaggaacatctgaataaggtctgcaatgaaggagagctatggaagctctgagatcagggtttagctgaaaattaggattcaagacccggtggtgactcggactgtgttgatttgttctgtatagaattcgaagctggctcagaagtttggacaccattgttgagccttcgggtccaagggaaatagcagatgggacctcaaatgccagaaattaggagagagaaAGAGAGAGAGAGAG
c137911.graph_c0	2751	perfect_SSR_2	(AG)8	2736	2751	cccaaaccaaaacaagagtgtccattccaccggacacaatcccaccttccggaaactcctcattcggcgaaacccaagccaatggacccacaaaactagtatgccccaaaagaattttcgatgtggtgtatgagcgattgttcgatggatctaacgaccaaaccctaacagttctgtctctcgacgaagtcgcaagcccagaattctcacaaacgcatataccacgaacatcgtcttcgtgacctcgaagttcacagcttaattgatactcggcaaagtcgatatccatgagttatatatAGAGAGAGAGAGAGAG
c137940.graph_c0	1730	perfect_SSR_2	(TA)7	1717	1730	ttggaatggaaaaagattgcagaagaggccacaagttcagatgggtcatcttacaagaacttctttgacaacatggttgatcatgttcttctgtccaagtttcagaaaaattaaaactgtccatgttaaatagaccaacctattttgtatttctttagcatctgtgttggtattttcagcatctcttatttgatagctagcattacaaggttttgtactacataggaaagccccaccagaaaaagcaattgatgagtaaaattactttattttggctaaaggatgagtaaaattactttcTATATATATATATA
c137949.graph_c0	1772	compound_SSR	(AT)10ctc(A)16	1	39	ATATATATATATATATATATctcAAAAAAAAAAAAAAAAtggggatatcttggagcaccaacagaagaagaaacaacaacaattatcatcagaatcacagtcacccaccaccaccttctcaactcatttcatcctcctcctcttcttcgtactcttacccttctgagccttatcctgcacccacttcctacccttatcctacgcacccaccaccacttccacctccggtttactcctcctcctcctcctactctggtgggtacagtacctgcaattacgctaatccttggatgggtcgctccaattttggccctaattatggttatcagaccagtgggt
c137949.graph_c0	1772	perfect_SSR_3	(CTC)5	233	247	atatatatatatatatatatctcaaaaaaaaaaaaaaaatggggatatcttggagcaccaacagaagaagaaacaacaacaattatcatcagaatcacagtcacccaccaccaccttctcaactcatttcatcctcctcctcttcttcgtactcttacccttctgagccttatcctgcacccacttcctacccttatcctacgcacccaccaccacttccacctccggtttaCTCCTCCTCCTCCTCctactctggtgggtacagtacctgcaattacgctaatccttggatgggtcgctccaattttggccctaattatggttatcagaccagtgggtatggatggaatggaatgcggccccctttgttactgggtccaccaccaccaacgctgccgc…
c137949.graph_c0	1772	perfect_SSR_3	(GCC)5	395	409	tcacagtcacccaccaccaccttctcaactcatttcatcctcctcctcttcttcgtactcttacccttctgagccttatcctgcacccacttcctacccttatcctacgcacccaccaccacttccacctccggtttactcctcctcctcctcctactctggtgggtacagtacctgcaattacgctaatccttggatgggtcgctccaattttggccctaattatggttatcagaccagtgggtatggatggaatggaatgcggccccctttgttactgggtccaccaccaccaacgctGCCGCCGCCGCCGCCgtatgtggaccatcagcaggcgaagaaggtcaggagtgatgtgaatttgcataaacatacattaaagcttgaggttgatgagca…
c137949.graph_c0	1772	perfect_SSR_2	(GT)7	1240	1253	agatatacggaatcggaaactcaactgcgacaagctttagtgaaagtgattccggaaaggagtgtgttatttgcatgactgaaaccaaggatacagctgttctgccatgccggcatttgtgtatgtgtggcgagtgtgcaaaagcattgagacttcaatcaaataagtgcccaatatgccgccaacctattgaggaactaatggagatcaagataaacaatgctgatcagtgagagtcccttttcttcatgttggattcaactgtatgatgcaactgttataaaccctcttaatacaagaGTGTGTGTGTGTGTgcacacacttcatttctgttggtatgtgaatcttcaattctgtatttatctgtctcacatgctgctgtatatacgcgctcccaga…
c137949.graph_c0	1772	perfect_SSR_1	(T)13	1648	1660	ttcctgtttattatggtttccacgttagttgagtaacgcttatatttagtcctggaaaacttctttttgtctttgattaaacattctgctgaagtggaaacacaatctttctttctcttctctcattgacaatcattttcattgttctctaggaatatttgatatccaagaaaagtgtgaaaactctttgctttttctttattcccctttatctttggggataaaatatgaattctacttctccttgcttgcaaattcagtctctctacacctcaattcttgtgtgatattgtatggagaTTTTTTTTTTTTTggtcagattgtatggagattcaaaaggagagaaagagaagtattaagcctacaaagctaggtgatcatttcagcagtaggggagta…
c137991.graph_c0	1195	perfect_SSR_1	(A)10	886	895	atcttctgatggggggaaattcacagtgtatgcagaaaacagagctttgtctaaaaatgcaactccttgcatgacccgtgaattgtcggccgcaaatcggatcccatcttcggtaatctggacgtgaaccctttgtgcaaagtctatacaacgaaggagttgatagagcggccgcggagacgtcgagacggctcgaaagagaggcttcacttcggtggccatgtcgaaaagtagagattagatgccggggaagaggaaaatggaacagatgagaacaactcttataatcggtaacaaggtAAAAAAAAAAttgagaaaacagcacaagacacaataactcgctcaaaagcaccctttttgagtgcctttgccaactagaatacaatggctacctcagac…
c138024.graph_c0	2157	perfect_SSR_1	(A)13	277	289	catggatgtatggattgatgtatagtactcataagataccaagaagtgctacagtcttacatgtccttggggaacagaaaaatgatatagcatacaagtctcttgaaactagcaagcacaaattctccacatcagttggtccaccaacagacccggtggcaatatgtcatgctcccttaccctatctatgaatctcaaacccaattcaaggccttttattaatccgaggtttaatccaggagtcaagactcaagagtatcttatgatttctgttccAAAAAAAAAAAAAgaggtgcatctttggagatgaccacaggctaacatgctgaagaaaaccatcaggacttgcaggccatacagggaagtaattagtgagtaaattggtgactgaaagaagtc…
c138024.graph_c0	2157	perfect_SSR_3	(CAT)5	2082	2096	ccttctgcaggtgattgaagaagaaggcgtctggttgttggaggaatcggagctgccaacgtctctgtgctgcgataaccgatgctgggcagctcccgaagctgccgttgtttattctggccacacccggttggtggtggccgaactcttcttgtatttgggattcggatattattatttttaccgttgagagctttggcttcttcgaaatgtgctcgccgttgccgttgccgtttgccccggcgtcttcgtcggcttgatccatggtgtgggtatctagggttctccggactcatatacCATCATCATCATCATcgccattttgtcatcgttttttccccttgaatagttgaatgtatgtatgtatatgtatatg
c138069.graph_c0	1082	perfect_SSR_1	(A)11	216	226	gtgcacaaaagtgtttgccaacgaaacccaaaatcatgagtcatgactaaattaaatgctatgacattcactataattcaaaccggtattactcacagtcacagtcatgaaaataaaaaaaataaaataaaataaaaaaaaccacaaaagaaatcaacaacagctaataaatattaagaagtaaaagctatgcatgcacataatcatgatcaacgAAAAAAAAAAAttagaaacaaaaggagaaaatcaggaccgttggttcactctctctttcggaataccacctcagtatccaatccgaacccgtcaacgttccgaacaagaaccaactccgaccggccaaacagcgccctcaacggtttaacactgtacaagtcattagccgagtacttatccgac…
c138087.graph_c0	1170	perfect_SSR_3	(AGA)6	1153	1170	taattctctcttggctgtcatgtcatcccttttcgacagctggttcggcttcatcttctggggagttgcctacctacgtatgcgaagcgtagacgaaaaggccggtcgaaaacggaaccccatcaccgccgctttttcaacggccgtgaacatcttcatcatcctcatggggctgttcttcctctctgcaggcacgtacgccagcgttcagagcattatcgatgcgtacgactctgggtcagtaggtggcgtattttcttgcgcgagcaacgggctatgaagttatgaaatacacgagagAGAAGAAGAAGAAGAAGA
c138095.graph_c0	1724	perfect_SSR_3	(ACA)5	187	201	ggagtttctactatgatcacaacggtcgacccctcttcccaaccagcatgcaacgggaagaggctgcttccatcctcgagagatagtcatgactgctcatggaagcatcactcctcatgttattgtcaacatcctgagaaatggatgcaccctcgctttgggagtgtctttcccgggagtaacttgACAACAACAACAACAacgacttcaacccgctaagtattatcgctagatcttggaaagatcatagaaggcattgccaaccgacgccggcgacatcaggtaccgcgtcgccgccgcttcgaccggcgccttcgttcacacgagataaatattttctcgcgaacggactcggtgacacaattattgcaccaatcagttgcgggttgtcaaatagtc…
c138207.graph_c0	1680	perfect_SSR_2	(AG)6	1504	1515	catctttgacccaattacccacatacaagtcacaatctttagcccatttcaacctatccaccgacccatcagacccgttttcaccattttcaacatttgattcgtttttcggagcttgaaagtctctctcttcgaacccagaatcgaccaactctgtctcattgcttgatgtatttaaaattggtgatatgggtattcgaatagatgatgagtttaggattgggggattgggaacaatggagggtgaaatggaagtgggtttttttggggaggaaagggtttgtggagatgggtctctgtAGAGAGAGAGAGtgggctcaagagatcgattggtgaagaagaatatgattaatactacaaataaacatatgaagaggaaggtcgtaactgggtagcgga…
c138207.graph_c0	1680	perfect_SSR_2	(GA)9	1663	1680	cattgcttgatgtatttaaaattggtgatatgggtattcgaatagatgatgagtttaggattgggggattgggaacaatggagggtgaaatggaagtgggtttttttggggaggaaagggtttgtggagatgggtctctgtagagagagagagtgggctcaagagatcgattggtgaagaagaatatgattaatactacaaataaacatatgaagaggaaggtcgtaactgggtagcggattttctgaggaagggcagttcccattttttatggacaagcatgttctgttctcttctgttGAGAGAGAGAGAGAGAGA
c138249.graph_c0	1529	perfect_SSR_3	(GAT)5	1506	1520	gtctgccatggaatctcactgggtttcggccaatccgaggtgggtattcccatttctctgtcttccttcatctgcgaagctggtaacggcgctctgttctgaaccaaacttgaaatctcttccttccatttaatctctctaagtctcgaccaatccgaggtgggtagttcaatttcactctcttttttgtacctgggtttcggaaaatccgatgtgggtatttcaatttctctctcttcctgagtctgcgacccatgtaatggcgatttcttctgaatcacttcggacccacttgaggacGATGATGATGATGATgaagatgat
c138385.graph_c0	1296	perfect_SSR_4	(GCTC)5	221	240	gcgaaaaacagccctacatctgcctatccctcagccagacatacgccatcaagtattactccatccttcgcccgccaaaaaaccgatacttagaagactcgaagagagcaactttgaaaagaaatgagactccagcttcctttacgctatgcaacacgactccacaacgactcgacactcagtttcgatattcaacatcgcctggcagacagacacacctGCTCGCTCGCTCGCTCGCTCatgacaacatgtacaagaaagggagagacgctgacatattgacctttttcccgccgatgcggtttccaccatcctcctcattcgcccgcaccacaactgctgcgtcggaaccagaaaaagtgaagaatttgtactcatgaatttgccgaaccccattca…
c138407.graph_c0	1256	perfect_SSR_3	(TGG)6	1043	1060	acacaatcgggacgtcgcgagagtaataaagaaacaaccagcccacaaacacgatcaagaacacgatcatcgatacagggtggtagattagactaaggaacagtacgatcattatcaccaaagcgtaattgaatcggaagtaattgaggtttcgtctgatccgagacatggcttctacgtagctgtggggtcgagagagggacgatagatctaagagctctcgccatgggcggcacgtggaaattagagtttgggtttggtctttggcgcgtgtgatgaacgtcgacggtggtggtctgaTGGTGGTGGTGGTGGTGGggactgtgccgtaaccagcgggtgattgtactggcattgtatgggatctatgaaaccctagttctagatcgatgagagaga…
c138465.graph_c2	1017	perfect_SSR_1	(A)10	15	24	taaaaaaataaaatAAAAAAAAAActtcaagcatttcctattgaagacgccaatatttatagttgctgttgttaccatccatttgagggtggaaacagaggggattatacacagagagcaagtcctttcctttaatattacattcatccaccacaaatacacacacagtgatcaatcaatagaccttattgccatgtcaatcataaattatgtagaacaagtccctttaagttcagataggatgctaatcaaattttggcgaggaacacagacaatctccgtagtcttggccatgggcataccaagtccaggaccttggctcat
c138487.graph_c0	1323	perfect_SSR_2	(TC)9	111	128	ccacaatttattgagctcaaatcaaaacaataatcgataaggcaactctgattcaatgattgtctaagaaagacccgccaaatccaatacccgaatcaatgaaaacaaatTCTCTCTCTCTCTCTCTCtagcatttgcctcatctcttctgctctgttcgttctcatccccattgtcttctctctccaaaatttgctttctctgtctttgaaactcgttcttttagatcaaaatggagtacgggggagaacaatacaggcagggtcagagttcaaaatatgattgccttctgtttgatttagatgatactctttatccctttaattctggtttggctgatggatgcctcaagaacattaaagattatatggttgaaaagcttggcatagacaggagcaa…
c138630.graph_c0	1249	perfect_SSR_2	(AT)6	1233	1244	gctcctttcttggacatgccagcttctatagacagttcatcaaagactttaggagtttgggccttagtgaggcctgattccataggagtttttttatgtttccacgagatatcctcgatgaggagctaaggtacttgaggttcgtggtccagtttaggctcgactcctagatgcttgaagcttcctcaaactggactcttagtttggtgcacaaaatggcataaacatatatttggaaaggaaaaagaaaaacaaaaggggggtgtatgtgggcatgggtgggggaagaagagctaaaaaATATATATATATaacga
c138659.graph_c0	1555	perfect_SSR_2	(GA)8	1408	1423	aaacaggttcatccgagtaccaagagctcccccaccatgaccattacatccggatctattggaatgagtcaaccgtattcctgtaactttcagagctctcactccatgaccaaggaaagaattttggagaggcggtgtcctgacaacaagaagcctgttagaggatgaggactgtattgaagcagagggtatgcttaaccctgtaatgggtgcctttaatgccatttcttctgattcggaacgaacccaactctgaacgagcgatttgcagaacaagtattgggagaagggttctaattcGAGAGAGAGAGAGAGAattgggggatcaaaatgtttaagaagcttcagtgacagacaagtccttgtgtttatgttctttcctcttccttgctgttttgt…
c138755.graph_c0	1962	perfect_SSR_2	(GA)7	161	174	attttctctctctagaaattgcaaaattttgtaactctcttctgtctttcattctgtattctttggtttactttcaatttgggtctgttttctctgagaaagagcgatatacatatacatacatatatttacatacgcgtataaagagagagaaagaagtGAGAGAGAGAGAGAggaggcatgggttgttttccatgttctggaaattccgaaggacgaactgagaggaggaagaagattaacaatcccaacaccaacaccaagaattcaaatacacgagaagatcagaatcaacccacatcagtgagtccatacaaagatgttaaggaggtgagtgtgagaaaggactctaaggttgcgaatcaatcttcggctataacggagttagatgggaagaag…
c138872.graph_c0	1580	perfect_SSR_1	(A)11	230	240	tgacacatgagaatgaagaatatttttgtcatgataacttttcaccatatagtagccgacttaaaatggaggattacgcaaaaatcaatatcacatatatatctacaccaaaattccccattagcatcacagattcaagaaattttaaccccaatggaaaatgttggaaggaaattccatgtcataatgtgctttacagaaacatggttcccttttttcctctttacccAAAAAAAAAAAgcatggttccccttacctgaatcaagaaaccagtaatcctctgtttctcacgaatcgtatatcctcacggaactccgaatggcttgcctgcacacggggcacttgggggccaagtcaagttcaacggagagagcacactgttggcaacagacgagatgt…
c138927.graph_c0	1340	perfect_SSR_1	(C)12	9	20	ttgggctaCCCCCCCCCCCCtcttatatggcttctttctttttttcctttccatctcctcagttcgcccatatcttgaccgtcatgtcaacactacccgtcgcaataacacagcggatctctgatacatctactgccgcggctgcccttctaggcgcggtctcgctttcgttgtgcgccgtgccgttgccattggggccatctttgggcttggccggagcccacctcagggaagatataaagtgctcgtgggcgcttgacagtgtccttacgcatttgccgtcttggctcaggtcccagcatcgcaatgatttgtcgtct
c138931.graph_c0	2266	perfect_SSR_3	(ATG)5	675	689	ccgattcggcgaagctatgtctctcttgcgaccgacaagtccactcaaccaataagctatctaccaagcacacacgttggcagctctgcgattcatgcgattcctccccggcttcgattctttgttccacggataacttggtggtttgtcagaattgcgattgggaaacgcacaatcgatctgtatcgcctcttcacgatcgtaggcctctggatgggttctctggctgtccaacggtcactgagttgttaacaattgttgggtttgaagataataagggtctgtttggagatgataataATGATGATGATGATGttggggtttgtgggtccgccgatttgggaaatgggtttggagatttgattgaatgggacactcctccagttcttggtcttgatg…
c138940.graph_c0	1579	perfect_SSR_2	(TC)8	61	76	attattctttctcaccacttgaaagacatggttcagtgggacgttcatataccattttttTCTCTCTCTCTCTCTCttagagcatctctagcagcagaatggtttataactaactattttaattcaaaactattttagcaattcactatttaaccttcaaatccagcagtgctttttattttatctagtcaacttattttattgcattttctatgattgagattttgtatcaattaaataataaaagatctaaatgttgagctttggagaaataatatagtcattcttggctagacaaatataactagtcaaaaaccccaatgttaaactagtctgctagagtacataaaactctctctaactaactattttgtct
c138940.graph_c0	1579	perfect_SSR_1	(A)11	448	458	atttaaccttcaaatccagcagtgctttttattttatctagtcaacttattttattgcattttctatgattgagattttgtatcaattaaataataaaagatctaaatgttgagctttggagaaataatatagtcattcttggctagacaaatataactagtcaaaaaccccaatgttaaactagtctgctagagtacataaaactctctctaactaactattttgtcttaaaagataaaatagctagtctgcgagatgctcttaaaagttacagattaaaatcttgagaaaagtataacAAAAAAAAAAAggaaaaggaacgagagtaaaaaaaaataaatgaaaaaaattaaaaattgatgagtcaattccttccttttttcttaatttactattat…
c139028.graph_c0	1024	perfect_SSR_2	(TC)9	106	123	gtaacaatggccccgtcagccacgttggggactattataataatatctccatagttatctctctcagtctctctctttactgtttatcatctcaaccagtgaaaaTCTCTCTCTCTCTCTCTCtgtagattcgttcgacaagagtccattgttttggtttgagatctgaattgaattagggttttccgagatggattctaaggatcagaagcagagcggtggtttcttctcatctatcgcttacagtttgtcgaatttcggcagcgcaatgcacaaatctgtcaacggtatgctgggttacgaaggcctggcagttataaatcctgaaggagggtctgatgatggtgaagaggaagcacaaaaaggaagatggaagcaggaggatagggaaagttattg…
c139131.graph_c0	1831	perfect_SSR_2	(AG)10	1812	1831	gcatctctcatactcaaaaatgatagaatgaaggagagaatgtcatctggcatttcactaagaagatcatttttttcaatgttgttaccctgtacatcattctcctgattgtagttcggatctccaccatttctctccactgaaccgcaagcaggaagcaccatcggtgccaaaaacttcatcgaaaggggttacagattcgctaatcttgggtacttcatccttggtgtcgatgatggtagtgaatagtgagtcggtgctggtgctggtgctgtgaatgtccatcctccattgttgaccAGAGAGAGAGAGAGAGAGAG
c139306.graph_c0	2585	perfect_SSR_1	(T)12	2501	2512	tctgcatcttctggtgtactctctgagccaccaacaccctctatcatgccttctctttcagccactggtctgcctcagccgaatgacggtctcactgtgccctcttacacttttggcacaaaaagatccaagccagcgcttgtgttctcttttccgtctactagtagtggctcgagtcttgatgagccatccgatcttaagttcaacttcggatcagataagaaacctagggtgtctttcaggtcagttgggaaagattctatctgctattaaccatgatggtgttggcacgtttagttcTTTTTTTTTTTTgggaaggtttaaatagtttttccatgcaattagagcattataagctgtatgagtaatatttggggtactaaca
c139330.graph_c0	1238	perfect_SSR_1	(A)10	381	390	ttttcaaagaggactctcaatgggacatcccaaatgggaataggactcttagtttgagacggagggagtaacaaatagcattagtaaaaattcaatgtgtcaaaaaatgccacaaggaaagagaacatgaaagaatgcaaaacatacgactcatgaaaaatatacacatatcagagttagttagcaggctactgcacctacaaataacaagaaatatcgaatggacaaagatgacaacacaccagatgtcagtggaaaacgagagcttctaatggtgccatgctcacgagggaaatacttAAAAAAAAAAtttaacgatgaggaccaatcaaaaggtttcttggttatatacttctaggctaaccaatggtgtgacctccaatgttcactagctgagtt…
c139367.graph_c0	1013	perfect_SSR_2	(AG)8	1	16	AGAGAGAGAGAGAGAGatttgtagacattccgagtgagaagcaaaagcccccattttcaatctttactgcatagaaaatccatcagagccctgagaagattgattgtatctcttctctcagaaaaatctcatctttccaaccccgagcttctcctctaaagagaagaggagggagagaatggataagttacagtggggaaacagaaagcgtcttcgatgtgtgaaggtgaaagaatcatcatcatcagttttgagagagaaatcagagtctggaggagatggtggttctggttctggttcttttaagaagaaaatc
c139367.graph_c0	1013	perfect_SSR_1	(T)11	882	892	ttgtttggcctaaactatttatttcattgtcaagtaaagagaaagaagaagattttatgcttatgaaaggttgtaaactacctcagaggcctaagaagaggaacaaattgatccaaagaagcttacttttggtgagtccaggtgcatggttatcagacctgtgccaagagaggtatgaagtgagggagaagaaaacttccaagaagagacctagagggttgaaggccatgggaagtgtggaaagcgattcagaatgagacaacatggatagagtgtcagaatcagagagtggattcttgaTTTTTTTTTTTcacccctttctatttttgggtggttgaattacatcaaatagagaagcaatggtggttattttgttggatcaaagagagaagaaatggg…
c139542.graph_c0	2884	perfect_SSR_1	(A)15	6	20	cagccAAAAAAAAAAAAAAAcactaaccaagaagttcgatacaaactacagtatcacaagtctttcatgaaagacaaattgctgcatatcacatctccacaatgttattgtcaaggaccccactacatagataattacacaagctgtacgaagaaaacatacctgagaaagtacatacctatgaggtcaaggtagccttgcatgtttttttattgtgccctacttgcttgcacctagtgcaagtaactgaccttttcattggatccggtgatttctcccgtttctttttcagttcgctcgatggtgatcgtggagggcca
c139542.graph_c0	2884	perfect_SSR_2	(AG)8	2869	2884	tgagggttcgcttgtttccaggaaggaagtacttcacggacacggttttataatccaaattacacatttcagctaattttaacttgagatcgtcaaaaagtgtttcactactaacatttaccgcatttgcctctcccccagcatatgttagtgacccatcgtcattcgttagaaactctccaccagattggcaaatcaatatgagttttgctctagccatcacaaatacgatcaaaagttctcggaaaatgtacgaaggcgatgaaaattgtagaatatggggcttttcggaattagggcAGAGAGAGAGAGAGAG
c139984.graph_c0	1340	perfect_SSR_2	(TA)7	1208	1221	gctttagcttgaggatctgatcaggcaccaattgtgggagttgaccagcattacttttgtagtcactccatgtgccatgagcaaacaagcgaagcagatcaaggtacacagaactctcagttccttgaagctcgagaacattgggaacagcaagaatctcagagaaggcgaagagagacggatgagaagttgcttcaacaacaacgtttgcaagcgacgatcctttgcttgccgaggcttgcttgacaaagtactcgatgtgctccccttgcttttgttcaatatccattatcgaacaacTATATATATATATAataaattaaatagatagatatataactaggtatgagatttaagatgggtttgaacacattgagtggagaaattaacctagggttt…
c139986.graph_c0	2166	perfect_SSR_3	(CTT)5	10	24	tttcttgccCTTCTTCTTCTTCTTattgttcgatgaaggcgccggggccttctccaccttgacgcctcctccacctacgaggcccagcgtttcctcctccttgacaatacctccctgcgtggcctcgccggctctcttcttccccttcttgcctttaggacggtatgaagatctatcgcggagggcaagccatcgctctgggtcgggggtcttgccctcgacgtagttcttggggagctttctccttcgtcgcttggtcgtcttctcggcgttggcctcgtctgaggctgctcgcttcttggaggtgacgttgctgcgagcgac
c140092.graph_c0	3398	perfect_SSR_2	(TC)9	1	18	TCTCTCTCTCTCTCTCTCttccctcctggtggtggtgttgttctagccttctagggttatgctccgacaagtttaggttaaactggagcttccaaagctgtctctttctcactcttggccttaaatctaaagcaaatcgagcttatgtgaattctgggcactcgctctctacagttgttttttttttttttttttcccttgctttcgcttttggattactgggaatccaaatttgttattgaagtaattggagttgattactgtggttactgagatcggtggataatcggagatcttgactggttttgagagttttta
c140092.graph_c0	3398	perfect_SSR_1	(T)18	178	195	tctctctctctctctctcttccctcctggtggtggtgttgttctagccttctagggttatgctccgacaagtttaggttaaactggagcttccaaagctgtctctttctcactcttggccttaaatctaaagcaaatcgagcttatgtgaattctgggcactcgctctctacagttgTTTTTTTTTTTTTTTTTTcccttgctttcgcttttggattactgggaatccaaatttgttattgaagtaattggagttgattactgtggttactgagatcggtggataatcggagatcttgactggttttgagagtttttagtgggagttgtttttttgaagtagttggagattttttatttttattttatttttaggtgaggttcaatcggtcgagatcga…
c140105.graph_c0	2956	perfect_SSR_2	(AG)10	1	20	AGAGAGAGAGAGAGAGAGAGcggatcagcgaagaaaggtgattgatttttcaggagctgttgggaggggaagagacgttgaaattaggtgagacacaggccttgagagagaaggcacaggatttgagagagacacagagttcgccatgtaggattttagactgagaattgaaatgctgatgtgaatgaaggtggaggcttggtttgcttctacttatatatatatatataatagattttacggttctcaactttctattttaatcttggttcctaacaaatgtggtcgtggatcagctaaaaatctagaataccacacaa
c140105.graph_c0	2956	perfect_SSR_2	(TA)8	215	230	agagagagagagagagagagcggatcagcgaagaaaggtgattgatttttcaggagctgttgggaggggaagagacgttgaaattaggtgagacacaggccttgagagagaaggcacaggatttgagagagacacagagttcgccatgtaggattttagactgagaattgaaatgctgatgtgaatgaaggtggaggcttggtttgcttctactTATATATATATATATAatagattttacggttctcaactttctattttaatcttggttcctaacaaatgtggtcgtggatcagctaaaaatctagaataccacacaacatcgggaaattagacaataacattgctattatcggctttcctgaaaacgctggtagatcctaggcgataaccaagaca…
c140105.graph_c0	2956	perfect_SSR_1	(A)16	599	614	aaaaatctagaataccacacaacatcgggaaattagacaataacattgctattatcggctttcctgaaaacgctggtagatcctaggcgataaccaagacaagttttcatctctgtgtacagcagaataaagcgaaaaataactataagtactgaaagatttaaataccatgtacgaaaccatcaatgagaccgcgacaaatcatgatttatgttgcatcaaaacaagagtcagatgacacatctaagacaggaagatgtaaccagaaacaacacaaacaattctggctctccactttgcAAAAAAAAAAAAAAAAcagattatgggagtaaaagtatatgaggtgagttcccattgagtccatacagaagctagtggtcaatccagggttgaggaatc…
c140176.graph_c0	2001	perfect_SSR_1	(A)14	7	20	ttgaggAAAAAAAAAAAAAAgaaaaacaagaaaaaataagcttcaacgtgcacgtcagccaaaaatcgattggaatcattgcgctgctttctgctttattatttttttttggtctatttttttttcttattctttcaacttgccctttggaggacaggcgagtgggtggtgacaatagcgaaacaccgacctacgaagacgacagacagaagtaagagccatggacaggagacccaacagcgagggcggcggcaatgctgcagacgactcaattggcatccagacaccgccgccagcagtgtcatcccaagagaggagca
c140209.graph_c0	1502	perfect_SSR_2	(AG)9	1485	1502	ataacagacgatccagaacatgaaattcctgtccatgcttcttcacatgggtccccacaagatttccatcccttgagctgtggtgggctgttcagggctgtgtacagaccttgaagagctttgacatccagagggtcggtatagcctgaagcctctgaaacgagaaaagtcgaaaatacaattacaatgaagtacaacctcatatgccgtttatccattttcattattggcagagtagtcactcattcaaaaccaagacaagtgtctgaatttgcctctgaagcagctttctgcgtttgtAGAGAGAGAGAGAGAGAG
c140285.graph_c0	1923	perfect_SSR_2	(AG)7	1909	1922	ttattggccttgaacttgtgaggcagcctggtaaaatgaggtcacagtagtttcgagtatgcccaaatcctcttggtttaagtaaaatctcttctcctgcagctgagtagagtccatgtgtagatacagtgggcctaatcgaatggaatgactctcgtaaaaccaaagaaggtgagccaccacaagcgactcttcgcctaataacgcccaacatcatctcgttgatctctttaagactgagtgaagatttctgcaactacggctgattgacaggtagggcttgaactcgcctgtatatgtAGAGAGAGAGAGAGa
c140440.graph_c0	3291	perfect_SSR_1	(T)10	1	10	TTTTTTTTTTgacaacaatccatagattccatacattcaaattcatacaaatgcatgtttacaaagcaatataacctcgcccctcaatgctgaaaacaatccagcggattgacctgggctatcttctccccacccaaaaacggaaaaattactggactttggtaaaaacccaatttacacacaagtagagaattcatggtttcttctaactttcttcatttggcacctttcttcatgggattacttgaagtccgagtgaaaatgtggttgactttggtttatagtctgtttttccactgatgataccagg
c140440.graph_c0	3291	compound_SSR	(AC)7cccccac(AG)9	3253	3291	cagtttggaaatctcggtggcatgtgcttggcagaggtggtctctgtaggaatttgtgttcttgtttggctccaagatgtgatcaactctagaacaccataagcagggtggtttaaggccaaagtagttggcaaattttgtgatgagaaaagaaaacagtgagttcattagaaggagaagtattaaaacccattcaaggactgcatagacgagaattagagtacatttgtgggtgtttctgtgcaacatggttgcaaacttgttggcagccatagatgttgcagtgatttcttgttatttACACACACACACACcccccacAGAGAGAGAGAGAGAGAG
c140721.graph_c0	1659	perfect_SSR_1	(T)10	1510	1519	agctttgtttctactttttgctgttgctacattttttggggtattttaaagaagtttggatgagttaagagaaaaagaaaaattgcagacgaatcacaatggcactgctgccaaaagcggaaaccaggcggtaaattattggagagattgtgttgattctatgtgaggtattattgttgtaataatagtagagctgttttgagataaattaatgttagagaacccaagccaacatagaaagatgaatgtgtagagtagagtgctaaagggtgccagatccgcgggttacaatgctgagtgTTTTTTTTTTcttttccatgacctgcaagtcttaatatgtgactttaacagtgtctttaaaatgtctggccatggtaaaagttcaaaaacttttgttga…
c140809.graph_c0	2267	perfect_SSR_2	(GA)10	2248	2267	tggcagaattatcataggccatctcaccatcagttaaacaccctggacctttcgccatccaaaagcccttgttcatgactatagtgttaattacttcctcactactttgcttccttccacttcacttccagttgaagtaataaatcatgctattcacaatcctcagaccttcactgagcgtccgtttccaatcgcagatatgttaactttccggagatcgcacgtattgaaggcgggaaagatctaaatggatgcggagtagtggcgcagttggattttggaactctttactttgcaggtGAGAGAGAGAGAGAGAGAGA
c141207.graph_c0	1827	perfect_SSR_1	(G)11	7	17	aaaaaaGGGGGGGGGGGaatttttcagatttgtactgcagtatggaactgggtattgttgcattttatttacatttgggttaaatgtagatatagttttattctgattttagactctaagtatttgatgaggaagaagagaaaaggtagtgaagttctatccccagacccaaaagaaattttactatcaacacacgatgcagggtcgtcgttttcgaattttaggtctcactattcattagaagattacgctaggttgaaaaagaggtgcaaggaagatgtggtgggtggtgaccctgttgggtcatgtaaaactag
c141333.graph_c1	1165	compound_SSR	(A)11gggtaaaaaaagggggggatgatgaggggttgagatcaagagaagatgagagaagtgaagcgag(A)11	154	239	ttttcattctttgctttcagggatacaactcaatagctggcgctctcaatctcttatcatattcttttttttccatagagctcaattccagcagacatgcctccctccattgtgtatcgcgcgcatggtgaaagaaagggggaataggaggagAAAAAAAAAAAgggtaaaaaaagggggggatgatgaggggttgagatcaagagaagatgagagaagtgaagcgagAAAAAAAAAAAgatcaaaaaataaatagattaacaaaaagagggacaggaaaaaacaacaagaaaaatggtcatcataataaatagaatccgactccatgtttcatgccagaacatcgtttcgtaacaccggctatttgtaagaaaacacccagacatgccaaaaaacttg…
c141392.graph_c0	1499	perfect_SSR_3	(TAT)6	1480	1497	agttaaagagagggtttttgctgagctttttggcacagtcgccgacaccattgatgtcggagatggtgattttaccaggatggacgtttggatcgactcgcaagttgacgaaatcgccgacaccgtcgacggctgcgccgaggaagtcgaagccagggccgaggttagcaacagttgcaggtgcgaaggactttacagatgtaaagaggggttggggttcttcggcgattagggttttagaagaaaaagggacttttgagaggttgcatctcaaggtacaacgacaaggattgtacttacTATTATTATTATTATTATta
c141418.graph_c0	1472	compound_SSR	(A)10ctccaattgaaac(A)13	1187	1222	gtagtataagcattgaaagcatacgatttgggcaacaatgagccatggatcccataccactgcaccatagaacatgacttttatttttaacaacccctcttttcctaaagaatcgagctttccgattcttcaataacccccaaatcgaattattattcaaagacaatcaaaattcaaaaccgaatctcccaattacgtagcttaaaattacaatcaaatcctttctttgcattgatttgggattgaactgacaaatcttcgacgataatcgatcaaaaataaggagaatttaacaacaacAAAAAAAAAActccaattgaaacAAAAAAAAAAAAAgaggcagagagagaggaagcaaaaataaaaaccctaataactgtagcttgaaatgatctgaga…
c141418.graph_c0	1472	perfect_SSR_1	(T)11	1459	1469	tcaaaaataaggagaatttaacaacaacaaaaaaaaaactccaattgaaacaaaaaaaaaaaaagaggcagagagagaggaagcaaaaataaaaaccctaataactgtagcttgaaatgatctgagagagctgatcgatctattgtaggagaaatttaggggtttgagccatgtgagtttgaggttgaaccgatgaaaatcagcgagagacagagagactgagagagatcggtggattggcaaagtacgaaataccaattggagagagcaacagaggactcgtcctcaggtgaaccttccTTTTTTTTTTTggg
c141436.graph_c0	1986	perfect_SSR_3	(GGC)5	1847	1861	gtagcctgggcaggcgttggtcgcaagcctgcagcaaatagcagtgactgagttgatagtactgataatgctgcactagagaagtgctgcatagcccggaattgtgtgtatcttagatacccctcattcacactatatggataacctgatggaaaaaatttattcaggaaggatccaactaccctctgcactaccggtcttgagtcattaaccacctttacggtgagttggccgtcggcttcaaacttgtagcgacgagaaattgactcagaggtttcaatccaaaacactgggccttgtGGCGGCGGCGGCGGCgaatcatccggccctttgttccacatttttatcttttccagcaagttcatggagggaagatatgaaatgaattgcctgcaaaaa…
c141445.graph_c0	1303	perfect_SSR_2	(TC)9	1	18	TCTCTCTCTCTCTCTCTCttttttcctctctgtcgttgccctccctcagcctgaagccctgcccatatctttcaccaaaaccctttttcttcatactacagatattgggttctcttggctattttgtttgcttgtatatgggggctggtttgtctggttttgcagcagaaaacatcgaagctcggactcgtcttgaggacataccagagagctgtgtggctctggttcttaattgtttagacccaccagagatttgtcaattggcccgtttgaatcgggcatttcatcgagcttcgtctgcagatttcgtatggaaat
c141445.graph_c0	1303	perfect_SSR_1	(T)10	1080	1089	cgtgccacgtctcagtgttatttgaaagaattagggaagtgggtaaactaccacgttggagattttgttgttgagaactcgaaaaaggcgacgaagatcaagttctcattgacacagattgattgcacacacactaaaggtggtctcagcttggactctgtgtttatatacccaagtgaggttggggagaggctaaagcagttttagaatttgtactttagacctttctgttaggttgctggttatgtgaaagtaaaagatagaagtgggtaacttttgatagaaagtagttaggtcctaTTTTTTTTTTactaccacttgttttttaagcaaagcaaaaagtttgtttttgctttacctttaaggggtcggaggatgtagttcaatatatatattttt…
c141480.graph_c0	1214	perfect_SSR_1	(A)19	1	19	AAAAAAAAAAAAAAAAAAActttctatctagtccaaagcatttggaccagcacaagctttgaaaacaggactccaaacccactgcaccaaaaattttctaccccttctgccattcaaattaaatgtttttccttctctgtccttcatcacctgcccaatgtacccacccccaccgcccgtaccgtacaacccctcacacaaatccccaatctccgtgggagcggtggggtcctctcccgcgtaccaagcgtttatcagcggattcgatgacagctcagcaagctcgtgagctatcacactgatcataccgtcaacgccc
c141480.graph_c0	1214	compound_SSR	(GGT)5gttaattttaattttgattttggt(AG)7tgaagaatttggggggacttataaagaagaagt(GA)6	1116	1213	gaggggcccatttgccgtaccagatgaggtagatgttgattggggaggagaggactgggcccatgtggtaccggaggttgacgaggtctgatgaaccttcgaatttcttggaggaagagagagttctgggtgggagcttggggttgtagtattgggggggtttctttatttcaagggtttgaactgttgttgttgcttctgatgaacagtgctgaataataatactcatacagagcaagaagaaagagaaaataaggccgggcagtagtgacattttgacggtggtgataggaggagggcGGTGGTGGTGGTGGTgttaattttaattttgattttggtAGAGAGAGAGAGAGtgaagaatttggggggacttataaagaagaagtGAGAGAGAGAGAg
c141544.graph_c0	1037	perfect_SSR_1	(T)12	1	12	TTTTTTTTTTTTcttcctttttccccttcaataataagggtatgatgtaacacaatttatggttgggctaaaccagcactaaattttgcaaaaaggcggattcaactagtttaatggagaaaacgagaaccccatctggtttctttatttcttgggtgtcagagttctctttcaagtacactaaacatctaatgtacctatttaatcatatctcataggtaatgtctcaggtgttttctctttgaaatatagtttctcatgtcttgtctttgtgacaatgtttgggggctgaaaatagcattatcctttggt
c141546.graph_c0	1447	perfect_SSR_3	(AGG)5	46	60	tgaaactcgtccaactccaactcctcctcaaacaacaacggaggaAGGAGGAGGAGGAGGttactacgacagatccatttgtttaagagctcatcttacagacgcaaaaggtgacgagacagataagtggtacgtcttaaatttatcatctagcagaagaagaccggaggaggagagagatgaagaagaagaggtaggattagaaggaggagtgaagagacttagaagaagcaactcaaaggacgcagcatacatggctttctaccacagtttagggcacctagaagatgatgtttcccaaagaccggttcttgttccaatccctaaactcaatttaattcctccccgattcaattccct
c141546.graph_c0	1447	perfect_SSR_3	(GCT)5	605	619	ccggttcttgttccaatccctaaactcaatttaattcctccccgattcaattcccttgagaatcccttaattgctggcatgggctccaacatataccgacttggcggacaatttactagtggtagtggtgccccccgtttgtctcgcaaggttatttacttggataatgttgttgccaaaagcgaaagcaaaagcaaaagcaattggcgcagaggtccttccatgaatactggcagatcagcagatggagctcaagctgtgcttcttcatggaaagctctatgtattcggtggtgttggaGCTGCTGCTGCTGCTccctgggccgaggtttttgacccttaccccccgccggcctcccactattggactcctctccctcctccaccacattcacttgtc…
c141546.graph_c0	1447	perfect_SSR_2	(CA)10	1428	1447	ctgttggtaacactgattggaactcccgctctgttcttcattgcaccaacttccgagtttcaaaatttgctcacaaacaggggattttttctctctctgcttccgttgagtcctgtcgcacttatgttgtcaaacaaaacctcgtactacactatatccatggctaccagctcaagtaacccatccctaccctttctggttctagatctgttgggggcaattaaagttgggagtgcatagagacaagtgaggaacgaagtgaagagagtgctgatgaatttccagattatcaagttgtctCACACACACACACACACACA
c141580.graph_c0	1036	perfect_SSR_2	(GA)8	1	16	GAGAGAGAGAGAGAGAtgggaaaactgagttccccctcccaccatgaacccacaatcaaccatttcacccatccacacccactcaacctctccgttcaccactctttcaacgcatcatctccatgttgtactatctgcaacttcaatctgtcaggcttaatctacacttgtacaccctgcaattacaatctccacatcaactgtgcccaaatgcctcaacaaatcagacaccaatctcaccaacaacaacacccactctctctcctcccaaaacctgcatacccagagggtctattcacctgcaacgcctgtggaa
c141592.graph_c0	1285	perfect_SSR_1	(T)14	1079	1092	cagcatgtcacggaaataactggtgccagactaatgaagctggcgtcgcctttgcatttttcttgtgggcaggcttcctggcgctcacggttcttgagggcttgactaccttgaggggccatgcgcgggctgacaagactaccccctccaacgtttaaagataaagtcgcgccgattatatgcgacaacgattcgataacgaggcaatgcgacgacatgcaatgtgacgacatgcaatgtgatgtgcatgcgatggatggcgtgccgatatgggtttgtagcacccagccctgggggaaaTTTTTTTTTTTTTTggtgcttaatgcgtgggattggagggatgataccctaatgataccttgattcctgatttcattaatggttattactatgaatcgt…
c141601.graph_c0	2674	perfect_SSR_2	(CT)8	1	16	CTCTCTCTCTCTCTCTccccccaccaccaaaccatgatcttccctagattacaagtctcattatcaccacactccatactagaacacacttactagaaccctccaaactcatcaacacaacccaatctctcactacttcaaacaaacaacaaatatatgatcaaagcttctatatttcatagtactataacctaatcttgtctacgtacgtagtactaaagaagatgagaactggagggtgcacagttcaacaagccctaactgcagaggcagcaaccgtagtaaaacaagccgtaaccctagcacggcgtcgcgg
c141809.graph_c0	1226	perfect_SSR_2	(AG)9	1	18	AGAGAGAGAGAGAGAGAGaccttgcacggaccatttggagactccaactttctatcagttcaggatcttccatcaatagctagctgcttttcatttgcaatgagcttcagtggcccttctgtgggttctggtggtagaacttttagaagagcatttgagtttggaaggacctatgtggtcaagcccaaggggaggcaccaagccactgtagtgtggctgcacggactcggtgataatggggcaagttggtcccaactcttggagaccctccctctcccaaatattaaatggatctgccctactgctccttctcaacca
c141811.graph_c0	1957	perfect_SSR_2	(GA)9	1	18	GAGAGAGAGAGAGAGAGAacacaattccgctgctcagatcaccaaacctctctcctgtaaattcttccacgatcgatcagttcttcctcagggttttgcaaggaatttgaagtttaaaatgtcagcaaaatggcggttttggggtctttgtagcggtttaaggatattctgagaatttgagcataatttttgggtaatttaggggctggaatgttgaaatccctgttgagagctttgagagtgaaatgacctctttgtgttgatttttgggttgtctaattgtcttgaaggtttgtttgggtgttggaaattggaagt
c141905.graph_c0	1211	perfect_SSR_3	(GCA)6	1167	1184	gaggtcgggtcatggtgagtttcggaagtgatggtctgtctccgcgatcgtcgccgcgccgtgggtgctgcaggcatggtggcggatggcgaagagagagtcggatgcgtcgtgccggcgagggagggtggaaagggaaaattgggaatgtcctcgggttcgtcgaagatgccgttgaaggctccggtgatggttcgagggagagcgaagctgtcaagtacggctggtggcgacgccagattgtgagtagcgcggtggtggcgctggcggggcgcggtaggccgctgggcagtggaagcgGCAGCAGCAGCAGCAGCAgtagcagcagattaagaaagaaaactc
c142157.graph_c0	1562	perfect_SSR_2	(GT)10	1542	1561	catattggacatcaccagaaaaagagaagaactctttgatatccccctcagatgcagctagtgagatgttgctaactttaacagttcttatatccgaaacattgatcgtccagtttggagtactagttggttggggttccactccaatccttggatcactgtgatccatggggaccgacatttgatgattgtgaaagtattcgctgaattagaatcccgattctgtgaatttaagataaaatgaaaattgcagagagagggagagagaaagaatacaaaaataaatcaaagcatgaaatgGTGTGTGTGTGTGTGTGTGTg
c142465.graph_c0	1053	compound_SSR	(TTGA)5(T)11gaaaccaaa(T)12	179	230	gaacccaccagaattaagggcaattaatggtcaggatgtactgaatgtggttgggagtgtggatgagagtgtgggtgtatcattattctttattctattatgttcagtgccagacatgggagtcgccacgacgggacagggatttatatttttcatttctttagcaaaatgcagcattTTGATTGATTGATTGATTGATTTTTTTTTTTgaaaccaaaTTTTTTTTTTTTgaatatttggccaaataatgctataataattgtgacaaataagaattgtacataaactacacaaaatttgtgttacacttttgaagtccattagattggacataaaataaattttttaaaaaagggaaaacattatgcattcccgccgtgttgtgtcttcattttctaa…
c142574.graph_c0	1361	perfect_SSR_1	(A)10	1167	1176	ggtggtgagaagcttgaggatactcagcttaagaagattcacaccaaggcgtccgttcttaaggagctggactccctaggtggtgaatcttaaatgcttttaattgattggatgaacgtggaggggatacgtaggagagaaggggaaaggggttaagatcagaagccagaaatggattttttcttttatctttgttttgtggaatttggcgtcccataggccggcattcttcggcggtggcttttcatggtatgcaacacttcggttaagggctattactgagcggtcaggtaaagagagAAAAAAAAAAtccaaaaggatagtggctgagggggccttggggattttgggggttttttgtacaccattgcaacgcgaaacatttcttggacaagaaaa…
c142574.graph_c0	1361	perfect_SSR_1	(T)15	1342	1356	attttttcttttatctttgttttgtggaatttggcgtcccataggccggcattcttcggcggtggcttttcatggtatgcaacacttcggttaagggctattactgagcggtcaggtaaagagagaaaaaaaaaatccaaaaggatagtggctgagggggccttggggattttgggggttttttgtacaccattgcaacgcgaaacatttcttggacaagaaaaaaaaggaaaaaaagggataataatgcttgcatcaaaggactctctcgggccactgttgccgaggcaagaaaagaggTTTTTTTTTTTTTTTaattg
c142619.graph_c1	2081	perfect_SSR_3	(ATG)6	1	18	ATGATGATGATGATGATGaagatgccagtgattccccatcattaccgttcatcgaagaacaagaagtctttccggggacttttgaaaactcggaatcaactttcggtgtatacgtatcattcgtatgcaacttccatagttctccgtcagctccgggaaccggtgatcgtccaccagagaagcccggtaaatttgcagtgtcaatcaaaaagtcttcgagtgttgctagagaattgagctgccttccaagagatgctattgttttctggcactctgcaagtttctcagaagctgcagctatatcctcctgctttatct
c142807.graph_c0	2111	perfect_SSR_1	(A)11	4	14	aatAAAAAAAAAAAgaaaaagaaataaatagcaacaataatcttcacttgatgtgaagtgaaggtatcagaagtagcttgattgaaattgcaagacatccagttgtgccaatagcttagcaatagttggtttcaattggggatcaccattctgcgctagatcaataagcaccacctgagaagattctccatactctactctgtaagcttcaactctgaaaattctctccaatatccatagtgcattctcttgagccttcaaagtcccggattccagaacatttataatggcttggacaccagacattttggcta
c142837.graph_c0	1298	perfect_SSR_1	(A)11	10	20	aaaaaaaagAAAAAAAAAAAggagtatcgcaattcatccaccactcgacatttaccaactcatcaacccccttcctctatcaaatcctcctctcagctgcctttcgggcttgacaaccttgcccttcaacacggtatatctcaccagattctcgcagtcctctggttttattctcgctaaccaaatgcactgcgcagctcccacatcctccttctctccctcttcagtctttgtcttcctctcatctttgtcttcttcctcagcatcttcctttgccgccaccgcttccactactccttcgggcagcggctcctcatcct
c142837.graph_c0	1298	perfect_SSR_3	(AAG)5	1240	1254	cagcacgtcctcctcgtcaatcttgaagccgcgcgggtacttgaccgagcagctctcgcagtcgtgcaggcactcgtcgccgtccacctcggcgctcgtcttgtcgaacagcacctccatcggcgccgagcccccactcgacgacggtgccgccagctgccccgcgacggaggccggcacggcgcccagcaccgagttcatgagcgatttcagcgagacggccattttctgcttgacgggcatgcgagggcttgctgctgcgtggccgttggctgtggcggacgggggtggcatgatgaaAAGAAGAAGAAGAAGgagaaaagaaaagcgcttcggagtagagtagaaaatagtccaag
c142841.graph_c0	1024	perfect_SSR_1	(A)11	30	40	actccatccggcatctatcctccctttcgAAAAAAAAAAAgtcaaaaaaacacaacccgaaaaatacatgagtcttgagcttgtcccaatgcttgatgctgcctcaaatgttgtaaaagcctcccttttgcctccccctaccgacatacagccgcgcaacacttatgcgcagagctgcgagaaacgaaaacgataacaaaaaagagaaaatattacccgaatataagatgataaaccgatgcggaatccagcccaccacagtcgaagcgaagaggaacaaaaatatacaggtgctgttataaaaaaaggaagaaaaggagataacgtgtcctccatttag
c142844.graph_c1	1366	perfect_SSR_3	(TCG)6	976	993	tcgtaagaagagaatcggagattggggatgtttacacgtgggtcgtagttcttgaactcgccggagccgccggtggagccggaggcgtaggaggtgaaattcgcgtttgcaacattgacgtcgtcggaatagctggtgaatttctcgccgtgggcggtggagctacggctgtaccgggcgaacgagtcgtcggcgaggttgagtccgccggagtagttcttgaactcgtcggtgccgccgagccgggacgtaccgtaattggagaagcgcttgttggagtagaacgcgaaattggcgtccTCGTCGTCGTCGTCGTCGccacgtttggttagagatgaagagtagtagtggtcgaaggaacagagcaagttagcggcggagcagagggcggagaggtga…
c142991.graph_c0	1086	perfect_SSR_1	(A)11	458	468	aagtggaagggcatggagaaggggtgaaagaggtagccggtatccctagggaaaggaagggagtattccctccatctgtttgttaaacaagaatgaagtgaggaaggaaagagtgaaatattgtatatttactattacaccctcacattaaattacttgtctttatttctaaggtcaaaaaagcaaaatataagagaagctttttctctctccttatccacttttggatggattgaaattagtggggccggaggacgtagcgtccctcgcctcttcccctctctcctctcttccatctttAAAAAAAAAAAgtgattctaacctcttccctcctctcttccttctatccctcgccttccttcccctcttacctcaaaccaaacatagcataagtgtggt…
c143083.graph_c0	3188	perfect_SSR_3	(ATA)5	3148	3162	tgaaagtgaaagagagacaaaaaggtcaatacagcaactagaacaggattactcaagtttaagaaatgagttgattccaagaattatgaaaaaggttcatgatttcaggactcaaaatctggaaatttacaaaaagaatttgttcaataatttaatatgcccactacaatcataccttagccatataaggaacccgatggatgtagaaaacaaaatttctaacaccattgttccggcattagatatttagtctgtaaaagacattatattataaggactccctgtattgggatatcatccATAATAATAATAATAgcaacatttatattgtttagtttaat
c143125.graph_c0	2289	perfect_SSR_2	(CT)6	1384	1395	acacaagagaacttggtctatgtcttcagctagctctgctggtggcgcagctcctcgcctctcgttggaagatgacttgcaattcaagttgcagacacttcaggatatgtttacaagtacgaggccggtgagcgttttgtatttgcggggtgaggagcttgacgaccctgacctgcatcccgtatcgctacagggcgactcgtcgtctggcaaggtggactttttgcgcgaaggaagcatttggcaggcccgcagtacccacagttctgttgcaggctcactggtttctccctcccctagCTCTCTCTCTCTagcatctcaggcatctgttatcggctctggcgtccagtggcagaacttcgactcgaccggcgtcaagagggtggaaaatcccaccac…
c143131.graph_c1	1064	perfect_SSR_1	(A)12	12	23	aaaaaaaaagtAAAAAAAAAAAAtttgtttgatggatagctcttttgctgctgtgatgttctgtaagaaatgcaggtggccgagtgaggaaagtgttgtgtgcgttctttcgttttttgtgttctccatttctggggtttgagggtttctttggggagtgaacttgctttatgctcctgggtaataaaaggggtgcaagaattgtttaggggataatggttttagatatgacagtgcggtcgaaatgcttgaagtattacatgttgggtgccttatttctttataattcatatttggatatctcatctatagtgactgatttt
c143204.graph_c0	1091	perfect_SSR_2	(GA)7	947	960	gggcgttgatggccctttagtgggctgagagaagaactgagcgaggagtaaatatcttcagatgttgccagccgaatattggcccgctgagaaggcttaacgggataaggcgctgcaatttgaccacttgacatgttgttgttgttgctggtataagtagtatgtttaattggccaagtagagaggaactccagctgagctgaccgatgaagcgaatcaacgcttgatggcaaggcctgattaagagcagccaacagagaggaccagccggcgattgaagaagagcgggagagggagatgGAGAGAGAGAGAGAaaggcgccaagtatggtcaagctgataacccagaggtggtcgaagggcaatgataattgctgttaatggaaaggtgcttaagaag…
c143450.graph_c0	1974	perfect_SSR_3	(ATG)5	367	381	gtgtaaaaccacttcttccagtacatatacatgtaacgcatgtaatagatgcaggcaactatatgccgtgttgtgaaataacatcaaaaaaatatataaataaaatcaatagcacgccatatttagctcggtattcctacacaaaacatcgttcccaattaatcctttccagtcgttcaatctccaacgccatgtatcatatgaaaatagtttgtcgctctaataatgcatgccgaacactctaaatgtttcgaaaacgccaaacgaatagcaatagtaaaaagccaaggcaaaatgtctATGATGATGATGATGccgctgcttgcttgcgcttttctgtctctttgacatcttccatctcctttctcatgatgttgttgaaaaactcggcgttgtcaa…
c143453.graph_c0	1042	perfect_SSR_2	(GA)6	969	980	gatcaatccaggtggtggcttgtgaagggacaaatttgttgtcaatgaagttgtgggtgtcaatcacatttttgatctgttcgtgagtagtaggatagtcggcaacagcagcgctggtggcagcgagatgcttgcttgtggcatgcagccgtcgctttgcaatctgatggttgggagacattctgagggaggctgtcgaggatataatttggggagaacgcctggctgacaatgcggggacagctcgaagtaaagagcggcgcgcagccattgtatgcatgagaggaggggagaggagggGAGAGAGAGAGAgcagggcagataacggtttctagcaactgctggccgagatgagatgagatggtcagatacta
c143533.graph_c0	1047	perfect_SSR_2	(CT)8	1031	1046	cggtatcgggtaaggagtggaggaagaggagtagggggcggtttcgcctggagttgagagtgttccagagcagaagtgcagaaacgagagcagagaggaagaggagaaagacaaagaaagaagcattgtggaccacaacaagaatgagaatggagactccgaggcctatgaggaagagagtgacgagaacgtatattgctatacttgggattggtttgcagctgcaacaatgtctgtgctgctgctgctctatctctctctctatattaggggcattggatgggttgttctggttcatccCTCTCTCTCTCTCTCTc
c143569.graph_c0	1431	perfect_SSR_1	(A)13	9	21	caacaaccAAAAAAAAAAAAAtactaattgctaaaagaccccaaaagcaaaaggacaaaatacccaaattgggtttaggatttctatcaaggattaccaggaggaggttaataactgcctctttatggcgctcgaaatctgggagttgaatgaaaataatggcgaggaagaatggctaccagatttaatatcgtgtttgtttaagaaaaaagaagtggagctgattcgggagtgaataaactacaatggttttcgaccaactgaagtgatatatttactcctcaattatgtgtcacacgcgggacgaagatctgtttgatt
c143569.graph_c0	1431	perfect_SSR_2	(TG)9	1414	1431	acaagaaagaaatccaagcatagaagagtatgggacttcaaacaaacccattacataaagtaatcctcttgagattacacaatcgtcaagttaaaaaataaagctttaaaaagaaatacatcgtcaaatgcccaatggatagagtttcatgacgacttctaggtggggaattagttctccatagacatggggaactcttggatggaaaagggggctgtggactacattgaggaagcttcaagtcttcctcttttcccttgaggtcttcttgcctttgagagctaaaaatgcagtcaagtaTGTGTGTGTGTGTGTGTG
c143592.graph_c0	1508	perfect_SSR_2	(TG)8	1491	1506	gaggagattggcggcaccggtgacatttacgttcagtctgatggggaatatctagggttccttccaaggaaattttgtattgtaccagctgctattgagatgatttgctgacatcagtgtcaaagaacatccagttgttatacaagctgcgctctcatttttggtcggaagagatgaaccgcacttcaccggtttctggacgccattcttgattaatttgagtagattttccttgtacatctacaaatgttaaaaaggaacggtggaagtggaacagggacatagtgaatgccatagaaaTGTGTGTGTGTGTGTGcg
c143785.graph_c0	1474	perfect_SSR_1	(T)10	615	624	gtgatagttttagaaaacccacataaccttagacaagtgatccataacttttcgaaaataggacactcaaaaaataagtgaaccctgctctctctgcacaatctgcatatctcattcacaggtaatccccagctaaccagcttgtccgtcgtattgattctatgtttgcatagttccttttccttcattcacagcagttatttttctccacctcgccttggtgctaacaaccagatatataccagtttcataaagttaatctgtcgggatatcaactacaaattattctcaattttttggTTTTTTTTTTcctttcaacacatgacaccaaagaatcaatgcaatttatgctcatgtgcgaaatggtctagtttgtaggatttcccgaatagagcctca…
c143785.graph_c0	1474	perfect_SSR_2	(GA)9	1457	1474	tcattgcagccagagatggccatgagcatacagaagcctgctacagagatacaatctacatgataactggtgttgcgattgtggaatctgcagctatggcaaatgggtatatgaagaagcaaaaaattgacgctatgtcttctcatctccgcaaacgttagagagaagtgtggatttaattgagaggggaactggagagtctacaacgcacatattgcgagtgttagagagaaaaaagagttaacactcttgaattcagatttattgaatgcagagagagaagggtaaaagtctgagcatGAGAGAGAGAGAGAGAGA
c143803.graph_c0	1120	perfect_SSR_2	(TA)8	64	79	cccttaatgaaaactgaatccaatgattgcaaaacatgcggactccctcataagaaggttccgTATATATATATATATAtggagatgtctttatctctttatatatcgaggacgatgttgctgttgaagactataaatacaacattgcactattaatttaaagcatttccaacattagtagctaaatttcagctaaacactctacttgtctattttagctagtcactctttgagagttcaatacaagaatacaagattgttctccatgttggcgagttattttactttatttggcgtttgagatttgtctcaagtgaggtttcataaaacaaaaacattgagatttggagctaaattggctctcgaattctggctatcc
c143933.graph_c0	1308	perfect_SSR_1	(T)14	1163	1176	ggtgcatagatttgccggaaaaacacttttctgaggttattagggcttccattgtggggcttgggaccgatgaagattctctaaccagagcaattgtaactagagccgaaatcgacatgatgaaagtgaggggagaatatttcaacgcgaacaaaacgaatctcgacgatgcagttatcgacgaaacttcaggggactacaaggatttcctaatgaccttgcttggagcaggactttgattacggacacccggggccaatctatatttcatccatgaacttgattgtttctctttattggTTTTTTTTTTTTTTaaatctacttgtaagttttaaggcttgatgaacttggcttgattgtatattggttgtgtacatattttgcggtattgggtattgg…
c143975.graph_c0	2818	perfect_SSR_1	(T)10	149	158	cacgtgacctgccaaagactaacctgcaaaaaaatttcttgcttttgcttttagacatccatcccattgttctctctccgatcaatcccaaacatccatcccttcaatccaatcgactgaataaaaagcagttcctattttatttttaTTTTTTTTTTgttggtaaaaaaatacaattatttgttactttttcacgttaaaattttttcccctagaactagaaaatagtttacactgtgagcatttgtatctgtgaggctttggcattttgttatcacccttttgtgtgtttgtatctttctggtataaagatagagagagtgtgatattgatgttgatcttgagaggatatggtggaatcacaggggatgaacaggcgagggctaaaaaccaacgatg…
c144061.graph_c0	1976	perfect_SSR_2	(TC)10	1	20	TCTCTCTCTCTCTCTCTCTCgccagtcttctcgactattcagctccttcttgctttgaaattcttctcactcaaatctccacaaatctaccaaagcttcccttttgtccgaacaagaagagaatgaagaggaataaattgttgtattttttatggactccacaagatcttgttgctgtggaatttcccgcatctcattgttgatgtgcagtctctcaccgtcaagtctccgccattccatctaatttctgtccattttcagcatactatctcaagatctctctttctgggtttatatggtctttgatttggtgactgtgt
c144061.graph_c0	1976	perfect_SSR_1	(A)10	1722	1731	gctctgaatatgaaaatcctgctgatcttttggctgccaactaatccaatttatttgcacgaagttaatagccattagtactattttcgaggaaattgagaaggcggtattttctcttccacaccctatatctatgggatttaggttcctgtaacattctggtagtactttgaatttagtggttattgagctggtgcttgtgtagctctatttttttttggctatgtagaagtatgcatccaacttataagtaccccgagaactggtcccttgggaaactaatttatgcctagctttcatAAAAAAAAAAccagttaaatgcggcaatggtgctgaacgtggtcctgtttaaggcattcccaagcaggcccttggtgttgggttttgaaaggatttctt…
c144071.graph_c0	1244	perfect_SSR_3	(GAA)6	1	18	GAAGAAGAAGAAGAAGAAgatgagctaattaataatttgattccgtacaatttgtttgacagagaatcgaatccgaacattgtactggaggtggaacaaattggcataaaggtaagtttgtttaactgcggtggtatagctataggtatatgtatatcccacaaaattgctgatgcctacacattgattacattcatcaaaggttgggctgccatagccaggggcaggggagacgacatcaataatttggtgagtccgtgttttgtttccgcctctctcttcccaccaaaagagccacttgggttcgatctactagta
c144071.graph_c0	1244	perfect_SSR_3	(CCT)5	419	433	tgtttaactgcggtggtatagctataggtatatgtatatcccacaaaattgctgatgcctacacattgattacattcatcaaaggttgggctgccatagccaggggcaggggagacgacatcaataatttggtgagtccgtgttttgtttccgcctctctcttcccaccaaaagagccacttgggttcgatctactagtaccggctcctgtcccggaagagggactagtcactagaactttccttttcagtgcctctactatatctgctttaaaaggtgaagttatcaaacatttacccaCCTCCTCCTCCTCCTcggtgaaaccacccacacgcgtggaagtcgtatccgccgtgatatggaagtgtgccattggttcaacgggtgttggaaaacgtc…
c144071.graph_c0	1244	perfect_SSR_3	(GAA)6	628	645	gtcccggaagagggactagtcactagaactttccttttcagtgcctctactatatctgctttaaaaggtgaagttatcaaacatttacccacctcctcctcctcctcggtgaaaccacccacacgcgtggaagtcgtatccgccgtgatatggaagtgtgccattggttcaacgggtgttggaaaacgtcgtcggagatcgctcgtgttccatcaggtgaatttgaggggtagagcggtccctccgttgcccgaaaattcgttcggcaatcttattcaatcggcgagagcggtcttggatGAAGAAGAAGAAGAAGAAccggagttggctcaattagtggcaaagttaaagtgtgcttttgaaagaattgattgtgattatatagggagtcgaatgggc…
c144074.graph_c1	1255	perfect_SSR_2	(AG)9	1	18	AGAGAGAGAGAGAGAGAGtaaagggaagggtcttataagcgatttctgcccatttgcgtaaatgataacatacttttgaaactactatagttggtcatgccaattggagccattttcctttttctagagattgtattttgggggtacattcagaaccaagttgaggcaatccaatgaatgatttagagagtaaagaacggaaatcagagtgggagttgtaactgttggattagtgagaacacccaaactcaaaccctaggagaaagagtgagatacagccacaaacgttgccgaagtttatcaataatcgtccaaaag
c144107.graph_c0	2598	perfect_SSR_1	(A)10	176	185	ggatattccgaagggcggaacaaatgaatatttgcatatgaactcccccgaattcattacgcactattgaggatacgaatgaaattatgaatcaatgttcgaaaaaagcttcaaaaagaaggctaaatgacacaaaattaacaatattcaaacacaactcaaaaaacaaaaaagcAAAAAAAAAActggtaaaggttattgaatgattggtagcaatggtgttttgctccccataaactgaaacgataatcgaagactaggcaaacaagaagatgaaaaaaacaactcaaagaaacaatgttcaagcaatgcttgactcatttacttcttaggagcaggggcagcagcggccttcttgatggacttaccctcaatgttgacggtgttaccgtattcggt…
c144189.graph_c0	1076	perfect_SSR_1	(A)10	725	734	agtccccttccgttcctttcatccttgaatagcagtatgcaaactagaactactttttcttgtatgaaggaacaaattactcgatctaaagattaaatccgaccgactcccgaaatgcctttttggatactaaaggggtgccacttactatgtgagcgcaagggatggagaaactggggtgagtggttgagagtcatttttttaattctaatttttctttttaaaaggcattttagtacaccatagtgaaagtcatttcagtaaaaaaactataggttttgctgtaattattgtgataggAAAAAAAAAAtggtatcccttccttctccattctatgaagtatagattcttcaatgtctgatactgatagtttctaggaattagtcacttcaacaatct…
c144268.graph_c0	1503	perfect_SSR_2	(TC)6	54	65	tgcgcatgtagttctgacactggttactggtatcctttctctctctaaatatgTCTCTCTCTCTCtaaaactctttgtatgtaatatgaaatgagaattatttgttcttctggatttaatagtgagatgagctttacttgtctcagcacaaggtttatatccttaaagattgtatagttgctgtatttgatagtttttttgatgaattgcttgatgtagactagacactcacacccacaaagccaaatgggtgaacatacataatgtagttcttgtgaatccctgagttaccacatgacttggtgaattatcttcatgaacttgccaaaaagaaggaactttcttcgggcaataaagtttaatat
c144301.graph_c0	1900	perfect_SSR_2	(AG)8	1	16	AGAGAGAGAGAGAGAGaaagaaaggatgaagaagaacaagggagtggtgatagaaaacggcaacggagaggacgaagaatttcttcaaggagaagagaaccgcacggacgtccccaagtccacccatcgattctctacacgaaatgcttcctcaaaatacgattttgtcaaggtaaaggtatggttgggagacaatgctgatcactactacgtcctctccagatttttgctcagcagaatgttaactgtcactaagattccgaatcatgtagctattaaaattgctcttgaactcaaaaagctgctcattgataat
c144301.graph_c0	1900	perfect_SSR_2	(AT)6	1852	1863	tttaaggcttggtataatttatgaagtttcttgcatttcaaggagtggtctcacagaactcactttcattgcaaaaggcttttctcctctctgttgtagcagcaaatgaaaattgtcacttccccacttggtgggctaaatatcttgtctctctcatagaaataggcagcaccactaggaaaggtcttctacattgttatatttgatattgtgcgactcttgaagagctttccatgaacaaagggagggcatatttccataaatattaattattttgtcacaagtaaatgataataaaaaATATATATATATgttttcattaatattgcatggtaagagactgtttggg
c144384.graph_c0	1069	perfect_SSR_3	(ATG)7	869	889	acttcttcgtcctctggggcgcccggccgagcaccgagggaccacctaccctccgactacgacgaggaaaatgaagtggtggtcattgaagagactacgccgtcttcgaggcggcatagccgtaaagctggtccttccagggacacgggcaaggggagacgatcaagtagccggaggtctggctacagtgaagacgatgacaggagataccgccgctgaaccgccgagtggcagttagcaacttattgattattcccctctcagtatcttctttccctctctttatgttgcaggcaatgtATGATGATGATGATGATGATGctatgctgagcgcttgttaaaatcaatttggttgaagagtagtcattggcgtttctttctttctttagacaaacatac…
c144406.graph_c0	1308	perfect_SSR_3	(GAA)5	633	647	tttcaccacctcgtttctaattcacaaaccaagcaatctttattcgaatcaatctggccgcctgcagacatccaagaactgaccacttggctaccagatcctcctcccattgatcaacaatattactctgttgttgaccacccatttgatcaccaagtgttcccacaacatgaatccctaaaaacagttgctgaaagagagacttacaaagccacggcggtgggtgttattattgatgacaaccacatgaccagtactcatgatcatgatcacgatcacgttgacgtcgatgatgacaatGAAGAAGAAGAAGAAgatacgttggaggccacgtggagggcgatttcagaggaaggaggccggtcgaagtctccgggtggtcggctgctcaaaaagagc…
c144463.graph_c0	1117	perfect_SSR_3	(CAG)6	302	319	agatactgacatgatcaactcgacaatggctggaagaccgtaccaggttggccgttttgctcacacactccgactccgactgatgcgagaacatctcggcctcgacgttgacgaaatacttgagcaagagcgccaggcagagcttgaccgtcaagatttcgagaaggagatggaggatatatataatgaagagaatggtggtcctgccgattcctcaaagctttcaccgaaacgccccgatcacctacgtattccaagtattaaccatgacctagatgctgctgttgaggttgaagacgaCAGCAGCAGCAGCAGCAGcgacagtaacgcagaagtggatagtactgtcatcaatcaagcagaggataaggtaaagcatgagctggacgtgaccggtta…
c144624.graph_c0	2780	perfect_SSR_1	(T)10	2729	2738	tcccggcaaacatggaggatgccaagcgatggtattggagagcagctgcacaagattttccaaaggccagagaacggttagaagacttgaaacgatccggcaaagaaaaggcccgtccgagagagcgaatatctcgaagccaaaagcaacaggaaggagactgtgtagtgatgtagacatgatttgttacgatggaaggatgttcagaaataccgaggcgcagaatttctgcttatttttttaaaaaaaattaatgagggaaaactagcgcagaaatgtttttcttttacttttttttacTTTTTTTTTTcttctctttcgtttcatttggatctgaaagataccattgggt
c144825.graph_c0	1282	perfect_SSR_1	(A)11	2	12	gAAAAAAAAAAAgttgtgtaaaagacgaagaaaagatttcaagagaagaacggatttgcgataatcgtaactcatgcacattcaatcacacaacggtaaaaccgaatgactgaatgctcataattgacttgctgatgaccgcatgatcgttgacttgactccaaagttacggaattaatggtacctgaacaccatttactggaacttaccggcaacagcgtaatcttcaataccacactcatcgacaccgcggaggatgcggaagaaacccttctcaccccaatcctggttccaagagttagcgaccaacca
c144967.graph_c0	2034	perfect_SSR_2	(GA)8	1	16	GAGAGAGAGAGAGAGAatatggggtctcttggaggtgaagttgcaaagaagaaggcaatgtggctctatccaaaggtcatgggttttaatccttctgagagatgggggcactctgcttgctattctaatggccttgtctatgtttttgggggatgttgcgggggtttacatttcagcgatgtgctcgttctaaatctcgataaaatggcttggaacacccttgtgcccaccggccacgggccaggcccaagagatagccacaccgcagtacttgtgggtaatagaatgatagtcttcgggggcaccaacggttcta
c144967.graph_c0	2034	perfect_SSR_1	(T)16	2014	2029	aattcgaatcacgtgggtcccactttcgtgaggcattcccagcagccaattacagcactccctatggcagaccccggtcagggcttcaagcaagctcaagttactcgattgtctccggtgactagacccactcctacatcaggtagagacccaaagctcagaagtgatcttcaaggtgtggttctaacactgggtggtcccggaagtggtcacgccggatcataaaaagaatgtattctggctccataatatttttttttacccccttatactaaccttttttttagtagattgataaacTTTTTTTTTTTTTTTTgggtt
c145105.graph_c0	2253	perfect_SSR_1	(T)15	2	16	gTTTTTTTTTTTTTTTgcgtatctctgtattgtggatttcttagggtcctgtactaagtcccttttaatttagtacacaggcttgtatcattggaaaggacatcttgaaagacaagaagttccttgttcttcttattggtccaaacaactaaatctgatgcggtgtctttgcttattctccctagtcttggttggacttcttcgcggaaggaaccaaggttcctgaaatgcttgcaccatgttcttttaccacttttgttatatttttcttcgatagatcttgtaaacgatgatttagtccaaatatatttacttc
c145105.graph_c0	2253	perfect_SSR_1	(T)11	2169	2179	tcaataccttttattggcagataagagatcatctgaatatctaatatcgtaaggtgtatgggatgttgctttaaaatagtagagacaatacttgtaggtaggcgaaggagctttacctaagtatctgttatgctaggttttcaagccttacttgcattataatttctggcacttttaagttttaagaatttttgttagcttatggaagaccttgtatgcttctattggagctagactgaaataccgtttgtccctgtggataaaattagacttttaatttctcttgtaaaaacacgaagcTTTTTTTTTTTccgagcaaagatgcaatatgtcttaattgcctcgatgtgttcatttataggtacatatttttcgccgataaggt
c145126.graph_c0	1061	perfect_SSR_2	(GA)9	1044	1061	atttgggttttcagcggggacatcgactctgttgtgccggtcactgccactaggtattctcttactcaactgaaattatcaaccaaaattcaatggtacccttggtatgttaagaaacaggtgggagggtggacagaggtgtatgaagggttaacatttgcaacagtgagaggggcaggtcatgaagtaccacttttcaagcctagagttgcacttcagctacttaaatcattcttaagaggtgatccccttccaaagtcttgagaaggtgtatatatatccctttcaacaccaagtgttGAGAGAGAGAGAGAGAGA
c145202.graph_c0	1300	perfect_SSR_2	(GA)8	1	16	GAGAGAGAGAGAGAGAaaaggggccaaggcggagagacaagaaaaagagagggcgcaaacgtcaaacatcggctcgccaacagcagtctcctagccggacaagataagaccaaacaaaacaagacaagaccaaaagagcaaccgcaacaaaaatcccgtacaacatgtggtatccgacaaggttacattgttaatatcaactccaatatgtgccccaacctttaaacctcgcctgccctgttggcaatgcgtagccaacccttcttatttttttttgtcatgacagtgaaatgtgttctagaaatcctcccaatgc
c145303.graph_c0	1679	perfect_SSR_1	(A)14	130	143	gtgatacgatattaatgcgccaatgactccgttgcatactctcctcttcgcgatgacgaaacaaccacagatgtaagagaacaaaaagcgtgataaacaaagagaggagggaaaagagagagacagattAAAAAAAAAAAAAAgcctctttcatgcatgcatactgcaagacaagcctctcgcagcaacctcaaaggtccttcttgtaggcgtgctctggcttgtgagtggtctcgtagtcaatatgaacgtaggcccgctcaacatcgggcaggctctccagcttaatctgcagctcctctgcaacatcgtgcgtgtctctaagcgtccgcgatggatccatgacaatgtccacttcggcaatcaaccgcggtcccgagtggtagactcgaaccgtat…
c145447.graph_c0	1310	perfect_SSR_3	(GAT)5	1286	1300	aagacatatcgccaccatagtagcaaggtccgactttcttcttagcgagttcagtgaagacgtagttttctttttgcctgtcaatgacttctccactgttaccgaacttacggtaaatcaaagctgatggggtagcagaagtatctgtaatagatactttgtaaatgacgttagtcaagcctggcagacggtcaaagtggaaactttgtgaggggacgttctcccatggtttcataaacttttttataagagttatgtcgttctggaaagaagaggtgttcattgaggctgggggtactaGATGATGATGATGATgtcgatgtag
c145537.graph_c0	1040	perfect_SSR_2	(TC)6	15	26	acccaattcatcttTCTCTCTCTCTCtaaaacgaaattcatgagttacttagatatgaagccccacaacaggaagctccttcaggacgaccaagatggtttatcaccgcccagcacatactcaaactcacgggacccacttaatcaatccatcaacggctccatacccttcgattcatccatggtcctcacaatcctcgtactcttcaccgccctcttcttcatggccttcttctccatctacatccgccgcttcgccgacaactccgccctcgatggtctctctcgccgccaccgccgccgcctcctccaaccaccacgccaatc
c145574.graph_c1	1177	perfect_SSR_3	(GCA)5	1	15	GCAGCAGCAGCAGCAacaacaacatcagccatatccaactttccctccacctccacagcaacccgaatcgcaatcgccgcagcctcttcacgatccccaccaacagcatcaacagactgagcagcagcagtttccgccgccaccacctctgcctcaacatccacctggccaagagcagcagcagcagcagcatccagacttcccgcagcaacataaccaacaacaacaaaaccaaacatacaatcctcagacctaccagccgcagccgcagcagacctctgcctattccatccccgcctacaaccctgcgaatcc
c145574.graph_c1	1177	perfect_SSR_3	(AGC)6	174	191	gcagcagcagcagcaacaacaacatcagccatatccaactttccctccacctccacagcaacccgaatcgcaatcgccgcagcctcttcacgatccccaccaacagcatcaacagactgagcagcagcagtttccgccgccaccacctctgcctcaacatccacctggccaagAGCAGCAGCAGCAGCAGCatccagacttcccgcagcaacataaccaacaacaacaaaaccaaacatacaatcctcagacctaccagccgcagccgcagcagacctctgcctattccatccccgcctacaaccctgcgaatcccgtctttgcgccgccgccatccaacgccttcaacgaacctgccagtccctcagcgtatcagtccccagcagaaggacagcaaca…
c145574.graph_c1	1177	perfect_SSR_3	(CAG)6	1160	1177	ctcattgcgcggctgcccgatggatcttggagccccccttcgggcattcagctgcactctgtcggcggtggctttcaaatcggcctcgacatatacgactgcgtgtgtgtgattaataaccgggaggcccttgccgcctttacaaacactcgcgttagtctcggcagcgatctggccgtggtggctggcccttatggcgctggcgccgcggttgagtttggcacatccctagatcctagagggagcagcagtagaggcaatagccgtccttcatcgtctcatggggaagacgcacatgcaCAGCAGCAGCAGCAGCAG
c145639.graph_c0	2006	perfect_SSR_1	(A)11	1761	1771	tcgtctcgatgtcggccgactgcctctctcccgcagcactaggatgcgccgctgctgaaagtactcggcaatgtggtgtaaatccgagcgattaattaagtcgtaataatccgcacgaaagctcatcagcctatccaattgaagtccctatgcagcgctggagcaattcgtttcgaattcccaaaatctcgactgtgatattttttttccgcttcactttgttcctcttctgttttcgtattatgctgccgaggctggcggatcgacaggatcaccgatgccaagacacggcttgggcccAAAAAAAAAAAgtagaagcgacgtcgaaaccaagatgcaggtcggactcggccaagacaaggcgcaaaaaggaaaattcgcaaagctcagcgcacacaa…
c145687.graph_c0	1844	perfect_SSR_3	(GGC)6	1	18	GGCGGCGGCGGCGGCGGCggggcgaaatgatgaagcccagtcctcacagctctctgcggctgttgacgaatcacaagcggatgatgctgagctggatagtctcgatggccatctgcctggattcaggtcattcccccggaatagctttgttatgcccgtcctcccagcccacgatggcctcggctcgttccacttggatcaacccgccctcggcttagacgctcaggatcatatttaccagtttgagaggtttaaccccagacgagtacgccggaggctaaacagctttgatgaggctcaatttgaattggagcaagc
c145722.graph_c0	1948	perfect_SSR_3	(ATG)7	107	127	gttcaaccacacttgcaacgcaacaacggctatatactatatacctatttcctgcttcacaatacactgctgcaccaagtaacaaaaccagcagcagcccaaacgaATGATGATGATGATGATGATGctaagacacgatatgatatgatgccaataaaagacaaatttccctcaacgccaaaaaaaagaaagacgtgcttcattcatacattttcccctcactcacagttcctccttgaaaaaccgctcctcactcccctcttcatcctgccccttcttccgctttccaccaccaccattgtctttactcttctccttcttccccgaacccttcttccccggacccttatcacccttcttccccttccctcctttcgccttctcatccgtgccatcctc…
c145760.graph_c0	1164	perfect_SSR_2	(GA)6	784	795	aatatgtgcggtaaattctgtgggaaaagagcatgttttcataaagtgagatttccatttacctccactgagttttggcaatattacatctagccaccatatattttgaaaatggctgaaaacctaccttgctgttaacttgaactgtcagaaacttcatactgacttttctgaatgagttaattgtctgtattaccatcattgatataaagaatgcatgaaatctgatcattaattaagcaaggaagtaaactccacattattcatacttgggtaatgcacatggtaatttggttcttgGAGAGAGAGAGAaaccccttgatcaaattctaatcgggaatatattaaataagatttggtaacatcacacgataaaatattagaagaatacaatatctt…
c146004.graph_c0	1154	perfect_SSR_2	(AG)9	1137	1154	gacactacatggtttccgcacgattcacgtcaaagtcggttctccttcaactagacaagggaaagtcagaaagggaatgcgtgcttgcgtagagaagggataaaaagaaaactggtcaactggaaagaggtgagaaacggtaaaacaggactcacaaggaaaaaagaaagaaagaaagaagatcaaaccaaaagcatgactgactaaacattttattcatgtgccacaatgagtctttatgcagccagacagcaacatgcagtcaaggtaaaagttccccgagttgtgtgtgcgcatgccAGAGAGAGAGAGAGAGAG
c146070.graph_c0	2439	perfect_SSR_1	(A)11	22	32	accatcttcacatcaaacgagAAAAAAAAAAAggagagcaataagcgttcttctctgaacatgtccacttgacattgtagatacaaagtcaagtaaccaaaggaaaaagaataagaaaagaagagttaggtatcactgaagaagggtttaaaaaaaatataacaaatccaccaatatctttcttttatccaaaaaagatgccctggtttccttttccccctctctttctcgttccacttcatatcattccctcttcacctcacttcagtcctaataacgtgcaactttaaaacacacatcttgctgccttttccccaagcctgcaaagaccc
c146070.graph_c0	2439	perfect_SSR_1	(C)10	330	339	aaaggagagcaataagcgttcttctctgaacatgtccacttgacattgtagatacaaagtcaagtaaccaaaggaaaaagaataagaaaagaagagttaggtatcactgaagaagggtttaaaaaaaatataacaaatccaccaatatctttcttttatccaaaaaagatgccctggtttccttttccccctctctttctcgttccacttcatatcattccctcttcacctcacttcagtcctaataacgtgcaactttaaaacacacatcttgctgccttttccccaagcctgcaaagaCCCCCCCCCCaatttgaccatgactataataataaaggaaacaaagaaaaataaataacagtaaaatagagtaaaaatacggaagagtgtgacatgtcc…
c146070.graph_c0	2439	perfect_SSR_3	(ATA)5	651	665	gactataataataaaggaaacaaagaaaaataaataacagtaaaatagagtaaaaatacggaagagtgtgacatgtccccgctaatgtatatatggtaagacaaaaacaacgtaaaatgcagccgagagctttactgccaacgaataatgaaggtgaaagccgtaagatgccgtaatcatgcatgaagaggcgcccgaatcgatttgggcagcctaaaccgaggaatcaactcgtctgtgttggttgaatcaaagatcgacacccaggcagataaataataaaaagggagaggttaggcgATAATAATAATAATAatcagtactttggcaaattgaaggccgcttcaaataagtaacctgaaaaaagagttggcaaaaggttctcagcgcggtgcaaaa…
c146089.graph_c0	1047	perfect_SSR_1	(A)14	410	423	tgaacctctattgttgatggattgtgtatcatgtcatctaattgatagagacaaaatctacacttatctttgtcttttaagagatgagtagtaacttttggagtaattatttcatatgactgctttaccctatgtcacggacactgtgattagaatattttcggggtatttgtgtagactttgtgggaattcattgggggagcttagggtgtatcctttgtgttttctttcttgttttgggggtgtttgtatatctttagacttccgtggctttaataataagtcttgctctgttgttccAAAAAAAAAAAAAAttttatctctacgtgggtcctacagacatattgtggttggaatataaaaggtacttacctaacaataatacaagtaaataatcaa…
c146115.graph_c1	1602	perfect_SSR_2	(CA)6	1304	1315	tctcatgggcactggcgagaactacaacgtcgacggtcttgttctgtgatttcttttcttcgcttcacttgtcgttcaacaacaacataccctataaccctggcgcttcaactcttttttctggatgacctgttttatcttttctctatcctttgctttatttcataatacctcggaaacacaaaaaagttactgtacgaaacgaaaaacaaaaacctttcaacgacacgactgctcctttttttttaatcaatcgctctgtttgtgggttttggctacttcttcttggctaccggagttCACACACACACAaacgacattttgtatctcaggaggagacggggtttatcactttatctaacgatctactatattggttatggatttttatcttttggt…
c146137.graph_c1	1201	perfect_SSR_1	(T)11	1191	1201	agataaatatgaggagtttgagagaaaaattgtggagcttgaaagagatagagacctatatagagaacatagtgacagattgaatactcaattgaagcaaacacatgctgagttggaagagaagatcagagagattgatgctacaaagaagaagtatgatgagtctatctcgaagttgtcgactcagttagataaggatcttatgaataagatgatgggagcttctgtaattagtactggtgttgagaagaaagagagagttagttttagcggtgtggaattttaatctataataatcggTTTTTTTTTTT
c146260.graph_c0	1314	perfect_SSR_1	(T)11	1	11	TTTTTTTTTTTctattatatatttttatttttgatgtttactgttttttggtggtgttctttaaatgtatggttatgggaaatagcagtaatagatatattggtatagacatgctaggctacattatttagtgaataaacaattgaaaaattgcgtccttgtacattccctgcacctctaaatatcgtatagttgctacttgcctacttgaactcctgcttctgctaacttagaagtttgaatgttctcgtgcagtcattcttaatcgattacttaatggctatccactttattagaatgttttcaaaatc
c146279.graph_c0	2445	perfect_SSR_2	(TA)9	1	18	TATATATATATATATATAtcaaaatgttaatatgagacgaattacgaatttacaactttgtcgcagagatagtgattgataatccttgtaagtggatgactgactcacgttgattggaacagagctcgagcaagcagctatgtccacgcatgaggatgcaatctttagtcacagcaatgccaaacgggatcttagttagagtctgctgcatacaagggccatgttgtcagccgtatatgctgcgtcacgccagctgttttgacatcctcttagcaacgaattcagcttcttttgtttttcctttagcttcaagggcaa
c146459.graph_c0	1633	perfect_SSR_1	(A)15	1610	1624	gtgagattctttgatgccaatagcggtcaatgcacgtacaacatgctggcccaccccgacgccatctctagtctgtcgctcagcccagatgggcgcgagctagtgagtgcaggccacgacgcctcgctccggttctggagcctggagaagaggtcatgtatccaagaaattacaagtcatcgagtgatgcgaggagagggcatctgcacgtgcgtatggagtcaggacggcaagtgggtggttagcggagggggcgacggcattgttaaggtgtttgcccgataatgtatgatggttatcAAAAAAAAAAAAAAAgaaagaaaa
c146503.graph_c1	1404	perfect_SSR_3	(AAG)5	214	228	gaagaagaagaagatgatgattctgaaggttctgaagactctgaagattctgacgaggaggacgaggacgaagaagaacacgagcgtgtggaagtcacaaaacgttttgatgaagatggtaatgtggttcgcgatatgacagcgtctatcgagactctcggggctgtatctgtggtgtcatcaggctctaagaaaaacaagaagaagaaaaacAAGAAGAAGAAGAAGggcggcaagggtggagacacactcaccgttgcagggatagaggcaacaccgagcgaggacggcactgccagcgtggcaccgagcccacgcgaaccagagttctcgccaggtcaattggaggaagcacagcagtctgtcgctcagctgaagtctgatctcgaagccaagatt…
c146677.graph_c0	2090	perfect_SSR_1	(A)10	227	236	gcggcctcatcgtgtccggcttcacttctatcgcagcaactcgccggatggtgcgctgtgactgctagatcgtcgctacattcctaggcacgggcccttgcgacgcttgccgattccaattccactgtccaacactcagccgcaccaacgcaaaacccacgaccctgaaggatcgccgtttaccgtagtagccgctactaggtattgccggaacaaaagcaacgagAAAAAAAAAAtcagagcctgcaagaaaaaaaaggaaagaaatctccggcagcgattccgattgtttcgacaggtcacatcggattacttttgcgatacacatttacaagcctgtcggattccataccaagcttttttttcccaaggtgttcacctactgagacaaccactgcc…
c146677.graph_c0	2090	perfect_SSR_1	(T)10	1718	1727	ccgatccagaagtcatacgaaggctgcaagccaagctggacgacctaaacctcacatagggctgttcatcttggctctatcaacaccgataggcccacacctgcaccaatcttttagcgaattattcttcttattatggttttgcattcaccttaacgtctgctctggtttttatagaaacggcttgacgacgtcaatcggctttattggagtatcgattgcgtgctgaggcattttccactctgtcttcacgccccccctttttttcccttacaacctcattttagctggcgacgattgTTTTTTTTTTaccccctgtcgcccaacgtcgatccagcgaacatgcgaaaacagctacactctttttcttttgtcatcaataaaatgagagagctgaaa…
c146677.graph_c0	2090	perfect_SSR_1	(T)12	2015	2026	ttgttttttttttaccccctgtcgcccaacgtcgatccagcgaacatgcgaaaacagctacactctttttcttttgtcatcaataaaatgagagagctgaaaatcgaaggaaaagtgagcagcgacctgtccatcatcactctactacctggctagaagaggcaactgcgcggtggatatgacatataggcaaggaggaaagttggcttcagtcaggaatggccattgatgtaaacgagtcgcttttgtatttgttcttgttctcgactcttttcattctttgtttttgatataccttggTTTTTTTTTTTTgtcttgtccagctttagcgttacaccaaaaaaaataaaggcgagagagcacgaccggttcctta
c146818.graph_c0	1714	perfect_SSR_1	(T)10	1	10	TTTTTTTTTTgggtcaaaccaagaccaccctcacaatggactaataacaccctgtagtcgtatatatagatttcgtatacatgcatggtttaaaattccacaattgaatcaaacaaacaagttctgtgatactgtaaagcagtaaatacaaatcaaatgaccaaaatacccatttgaagacacaacaggtgaatgaccaaattacccctgtgcataccgaggcaaccggaaagcaatacacatttgagacaagagaaactttgttctgacgaaaataccctctcaataagcaccaatctcacgtggatgc
c146837.graph_c0	1172	perfect_SSR_1	(T)11	1	11	TTTTTTTTTTTgggttgcctagtccatcttaaatagttcaccgaggagtcttttacgtggttcttcttcaagctggagttgaagttctctatagtaaccatagtagggttcatcactttatctggtggaatggtttccttttatgtctccagtaatttgtgctcattattactattaccattattgtttcgtaggtacttttctctataataagccctgttaataagccagttaaagtcttaaatagttgacattgtgaagcatgcatatgtatcatggaaatgttagttcaagaagaggttacttgtcat
c146874.graph_c0	1625	perfect_SSR_2	(AC)9	889	906	tccacaagcaaagacctcaaagatttgggatattgcaaattaataggagtagtgcttttcaattgtgcagagcttcttgacaaaaataaaatttgtgcagagcttttcagaagtattggctgattgcccaaaaactattaatcctagagcaaaaaatcagaagaaaagacctcttctatagttctcttaatcgatcttttcaattaatccctagaaccaaaatctctaagacttcaaaccctaaagggagagaaccatgaacacacagtcacacccactacaaattcagcccaaccatgaACACACACACACACACACaaactttatcactgcataatggcctgtttggaatcacaagcactttgtttgcttcattatacaagtaaaaaaggatgaaac…
c147041.graph_c0	1657	perfect_SSR_3	(GCT)5	1209	1223	tgtcttctgtcaatctttgtaggcgattttggtgaaacgtcgccgtggatgatctctggggaaacaagtatcgttgaaggaggcggcgggacagtgatctcaaaggggagagctctcatttttatgtcagctctgctcatggggacgggtgaagacattttatcaggccattgaaagggttcgctaaacatattggtttgttgttctgtaagcgggcctccaaatgaacgtggtatgctcgcagaagtatctgatgccgctttcattctcctttctttgctcttcttttgtttttgtttgGCTGCTGCTGCTGCTgcaccgccgttgtcttgaccattccagatggcctcgatttggcttggcgtcatggcctgcttgtccgtctttatatgctgccct…
c147085.graph_c1	1030	perfect_SSR_3	(GAA)6	665	682	tacgctcttggaggctggagggaccttgatagtcatacctatggagagtttcttcaacttcagcctgacggtggtgggtgttgttggttgcccatggaagattcaaaagccaaaggggggccctgtgatatcgtagcgcatgcggtagtatccactgctggtgggtgttggtatgatcttaataataataacaataaagtggtggttgtccacaccaccggagccaagcatcggcttttcgtgtgtgaggaaagggatggaggcctataccgttacacctttcattatcatcaaaagagcGAAGAAGAAGAAGAAGAAaagaagggggagggcataatacccgacccaaaaggaacccagcgacatacaggcccgtacaagcccggcccgtacaagcct…
c147113.graph_c0	1204	perfect_SSR_1	(A)11	276	286	gcctgctccaggcagctctgaagaaaagaagataaaagaagaaagaaaaagatgtctatggcccatatagtatcctccagttgtgcccttgaaatgcttgcttttcatcactcagtctgtagcagcacgctatacctgccaataatgtcatcaaagacgcccaagaaaagcaagtaaaaaataacccagaaaaaaaaggtatcctctgtccttgtgctttgctgctgcctgccatccttgcccatacgcccaaatcatacatccaagagagaaagAAAAAAAAAAAtatccaaacaaagagaaaaggccctgtcataatcgctgcatgaagctcgctccagaaacagatgatagatattggtacccaggaatagtgttggtcccccgagagttgaatac…
c147180.graph_c0	1446	perfect_SSR_1	(A)11	193	203	gcttactataagtgctaaagccccgtatgttatcaagcttcccactacttacaacacggatgcaaatactaaaaattggaaagtcgaacagttacataaggcatacctaatatgaggaataagccgtatcatgccataccatgggcgaacattttagttagcttgggacaaatatacagcgaccaccccatgAAAAAAAAAAAttcaacactatcatcaagcaagcaagcgaaccatttttcgccttatcaccgggggcctggatccattttggcactaaaacaagtggcgttaagcatagatcggagaaagagaaccaagagacgacaaaggagagagagagaaaaaggaacgtgaagtcgttgtttcagccgtcacttttagacctccaccggcccc…
c147180.graph_c0	1446	perfect_SSR_2	(GA)6	333	344	tcaagcttcccactacttacaacacggatgcaaatactaaaaattggaaagtcgaacagttacataaggcatacctaatatgaggaataagccgtatcatgccataccatgggcgaacattttagttagcttgggacaaatatacagcgaccaccccatgaaaaaaaaaaattcaacactatcatcaagcaagcaagcgaaccatttttcgccttatcaccgggggcctggatccattttggcactaaaacaagtggcgttaagcatagatcggagaaagagaaccaagagacgacaaagGAGAGAGAGAGAaaaaggaacgtgaagtcgttgtttcagccgtcacttttagacctccaccggcccctgactccgggtcttgcgcgccgtcttccccac…
c147348.graph_c0	1058	perfect_SSR_1	(T)10	914	923	gtcagattttggtcccgggaggcctaagggcgggggtttaggctcaaacggccagggaaaaccgaagaagggaagaccaggaccgagagatggaaagaaaattaagatctcaaatgatttagatcttgatgatgaagatgatcctgacttgagcttgagataacagcattctgtttcaaggttcgtaatttaagacttaaatataaatttggcttagatatagaaagagaatgtatgtttgtgtagctattcttaacttatgaagcttcttgttagacgtgagaagtcgattttaacttcTTTTTTTTTTcgtttgtttgaattgtcagtcgtttttgaattgtgactcttgttgtattagtgtaaagaactgggaattcgaggatttgcaaattgtat…
c147382.graph_c0	1225	perfect_SSR_2	(GA)9	1	18	GAGAGAGAGAGAGAGAGAgttctacttcactcctacaacagacttaagaaaccgaagcttggcattgatttcgacaagatcagctttatctttaaaggaggcaggtggctcgactccggtgaagatatagagagcctttagttcttctatgcacgttgcatgagttgcggctttgtatcccactatcgttctcattgcatctatttgttcccatattttctcctcagtaaacaatgccttattgctttagtaagctcattggaatctcttgcctttcttttttcttctaatcaattttctttccgtttttcccagatc
c147465.graph_c1	1033	perfect_SSR_1	(A)10	833	842	gaagctggaatgaagacaaagctgattgacgccatgaatcatgaagacaagcttctcaaccaatatattgaaaagaatcgtctaacagaatgggtccgcaccgctctggaagtggcacagagccaagttaaggaggagcagatgaaacagagcgccattcctccgatggcgctgccaaagtctctatttggccaagaaatcagcactgaagaccctaatggcacggcttaattcggccacgtgccagagtgaagagaaaaaaaaaggggagaggaggagagagaggaagaaagtcagaatAAAAAAAAAAgaacggagttttacgtggaagagaggaaggagacaaaggaataaaaagacgtaaagaagaaatgatttgacaagtcttgttttgtcatt…
c147574.graph_c1	1825	perfect_SSR_1	(A)10	299	308	aaaaattgggttttcttcttcatcttccaagctattttctctcacttaaatattttcccaacttttcttagccatatatctcttcattttcccggaaaaatttttcatagcaacaaattaaatgtgctccccacaaggccatttctacaatctcttaaaatattttttgctagcaacaaatttagtctctcttaaatattttcccaccttttcttagccatctcttcattttcccggaaaatttttcctattgacgtttctagttcataatcttgaagtgttcatttcattgcttatcAAAAAAAAAAtaataataactcagtggaatttgaggtttggcattgagtttgattttcctaacaaaattggtgattttctaaactctcctcatttcttgat…
c147574.graph_c1	1825	perfect_SSR_1	(A)13	655	667	tcctaacaaaattggtgattttctaaactctcctcatttcttgatttccacccctccttttccttcccctacttccattttttctcttgattcccctcctcctttgaggtttggcattgagtttcattttccccaagaaaattgtgattttcaatgtttctctccatgtcttgatttccctcctcctagcttttcctttcctttcttccctacctctacttcccatttctggactcccctccccatttcttgattccctcctcctttttttcttttggcatatattgagtttcactttccAAAAAAAAAAAAAgaaagaaaatgttctctctcaaattttctcttcatttcttgattcccctccttattttcctcccctttcttccactttccatctcc…
c147578.graph_c1	1548	perfect_SSR_1	(T)11	1465	1475	tcatcggaggagttacattcacagagatcgccgcgttgagattcatcacgaagcaggaagaggatcggagaaatatagtaatctgtgcgacttctataatcagcgggaacaggatgatggatgcggcaatcgagaaagaagcgttcgctcgcaaagagacggcgctgcccaacagcccgtaggctttgacgcatcgagtcgtgacacgatatttggagtttggcggcgtactggtcggcgggagataaattctgtgtggcatgcaagcaccttgatcgacattttgatatgaaagcctccTTTTTTTTTTTcttctttcccttgcttttcctttcctccctctcctctccgtttctttcctataatctcaatcgcactatctca
c147650.graph_c0	1512	perfect_SSR_2	(GA)9	1	18	GAGAGAGAGAGAGAGAGAttggaaaaccgataaaatgttcaaatagatactcattttgttactattgtttggagttcattggatgaaaataactatttggaaattggtgcatttttaggtgagtaatgtaatgtttagcattgattgctcataaagtaggttattattctacactttacgtgatgacaattgacagggctgcttgatcaatcacctgcagaaacatgcaggaaccaatttaaggacttaactactataaatccatgagggaacaaaaagggagggacataactactaatctacagttgacccaacaat
c147705.graph_c0	1011	compound_SSR	(GT)7gactgtgtgtgta(T)14	1	41	GTGTGTGTGTGTGTgactgtgtgtgtaTTTTTTTTTTTTTTcttctcatcactttaataaaattacaatctctcccgcggtccgccgtcccacctagcaaccgcctaatcacttggccaattttgcaaacgcctacgggaaaatatcggcaattggacaccacgcgcttaggcgctgcctagaccgatttttagaacagtggcttctgcttctgcttctgctttttgctctttgctctttgctctttgctttctgcctgttttgtgtttcgtggggatttcgcgcagcaaacccgggacagggaacgacgaccgacaaacgaacgatcaatcgaccgaacg
c147719.graph_c0	2994	perfect_SSR_1	(A)10	72	81	gattatcaattccttggaccttttgacttcatatactctttgcatcctatccattgacgcttgcaacgtagAAAAAAAAAAgtctctatatcatagattttattgcaacatttcttcgtgtatcatccgcaaagtgataaaggatatcatgccgtaaaaaagaaaaatctaaatcataagggtatctacattgtgtaaggcgtgtctttcctgacaatatatacctcgccgacaaggactacacatccaacaatcatggcaatggagatgatgggaagattgacgcgcgcaaagtcaagacttcttacgcgaatatgctttctagcgaggatatcgcgccaaagtaggccggccagcgaggcgctgaacgcaacactgaat
c147797.graph_c0	1078	perfect_SSR_2	(TC)9	1	18	TCTCTCTCTCTCTCTCTCaaaaagctcaaagctctggaaaatggggaacttgagacacagttacagagaatcaacgccgtctaatcatccaatcgtttcgagtttaggtggtttgggggtttgtatgatgagtaacacatggaaagaccaacaacacccgtccttcgtcaactttatctccgccttccttactgcaaatactttccggcttaaccttgcaccaattacccctgatttcattttcaattgcgggggtttgtcagtggctttcgtttttgtcacgaattgggattgcaatgacatatcacatatctttgg
c147933.graph_c1	1291	perfect_SSR_3	(CAG)6	5	22	gcaaCAGCAGCAGCAGCAGCAGcctcagccgcagagacagggcggtcccgattattatgaagactatgatcaaggttacctagaggcagctgcttactatgacgccgacaccaacgcctttgttatgccctatgcccagcccgttacccgtcgtgccatgacaccacctcccagtagccgtcaaggtgctcctcggggcggctcacgtggccctggcccgcgcttccgtggtgctaatggaaatggcggaaccttctcccccggccctggcggacgtcctcgcgccggatcagctttcggccctagaccggattcttccgca
c147933.graph_c2	1452	perfect_SSR_1	(A)12	9	20	aacaaaacAAAAAAAAAAAAcaaaatccacatattaatggcgatcggtatatcacgtcgactatagtcagcaaacgtcatatataatatctttttgttttatttcgacatatacctcccagcaagtaatttttattatttatttcgattaggaggaacgggaaagatgagcttcatacgagctcgagggttcaacccagccacggctgggttggttgcgcgtgatgcacaagtttctgggatgggatcgcgaatgaacctgcgtcgaagccttgagtctgttggatctctgctgcgtaggtccagcacgagctgtacttc
c147933.graph_c2	1452	perfect_SSR_3	(CAG)6	1435	1452	attctctctcccggacaaccccctcacgaggacgcccccgcacatgaggaagaagaaccccgtggccgaccgctctctcgccttcccgctcctcagcagagcggtggcctcggtgttccgcaaaacaatgccaacaagcgactctctgtgggattcaggcctctgccccctagcgaagccatggagtctgatgaccctgaagtccgcgccaaccgtatccgttctttctacaaggagtactttgatgattctaatgaagcgccccctcctatgcccactcaaccaccccagcacatgcaaCAGCAGCAGCAGCAGCAG
c147952.graph_c0	1435	perfect_SSR_1	(A)10	643	652	accattctaaagggcgcatatgtacagaataaaagtttctccctccttctcaattacctatttaaaaacactaagaaattaaaaacttgcaggttcttgggaaagaattggttacaacaggccaaccaatacacaacatcgccattaagtatgacttccaaaactacttacaaaaaacagtgaacttttctccagaattttcgtaaatccaaaacacaagctgttataaacacttgtgaaacaataaatcacataatttcatattcttgattccgtttatcaccattacagcattcagccAAAAAAAAAAtatatcaccattacagtctgctgatcatctattatcagtcatcactaaaacataacttgatactgacagtaaatgacgaataaaataac…
c147953.graph_c0	2404	perfect_SSR_2	(CG)6	306	317	acagctcactccaccatcacctgcacggccggcgagcatcaccgcagcacgtcgcttacgatccttcgcccgggtgacgcatttttccacccatacacagccccagacccgccgtgtgcccggaatccgttcacgcggcgaccaagactaaaggcatgcacgcgacactgcatctgccacccaccaacccacgcatcggtacctttggttgctaggagcttcaacgcttcctctgcatctgagcgcaaccaccagccatggcgttcaacttcaactggtcgccactcctggcagacacctCGCGCGCGCGCGacatgctcacaacggcgctgaacaagtcgccgaagccgcctattatcgttgacgacatcatcgtcaccgagctcaaccttgggtcaa…
c148237.graph_c0	1132	perfect_SSR_1	(T)16	1011	1026	cagttaaagagaagaattttcttgtcaaaacattgaagagtgaaaaagatatgaggaaaagattagaagagaaattgaatcactatgctgaagagattgcgaggaacgaggaaattaggtattcatgtgagaatgaagtccaggtgttgaaagaaagtgttggacaaattgaaggagaaaaacaggagaaggatgcactaatagcacgaaatgatgtttatgtcaatgagatgaaagagagattggttgattgccgggtttgcatctcctctattggctttcaaagattttctagtcttgTTTTTTTTTTTTTTTTggtgattatggttgattcttattattgatgaagcaacgacacagacaggtgctatgcccgggcgatgtgggaccccctgaaac…
c148300.graph_c0	1571	perfect_SSR_1	(T)10	875	884	atcttacccaactgcaatggatcgacgccaatgcctcggctctgcaagctaaggtcacggctgcgcaaaagtccagcagcaatttgggcagtcattacggtagcggagagagcgacgtggcagagagcttctacaggtcttacatgggacggaggtgatgtaattatggagcattgatgattgaaattggagttatgggatggcatcaggaaagaatgaatctaataaaggtcttttcacacgcacgaccaattgagggacgtacatctggtggacacaacaacattggagtaactcttgTTTTTTTTTTattttcctttatacatttggttgtttccgagagatgggggaagagtcatgtagctgtacggtaccttagacggcaacagggggaaagaa…
c148414.graph_c0	1114	perfect_SSR_2	(TA)7	1067	1080	aagaaggaattaattcaatcgattctaaaagaccgaaagctttctgatcttccaaaaatctctcagaacactttgataatatggggagagcaagatcagatatttccagtggaattggggctcagattgaaaaggcacattggggaaaatggtcagctagtgataatcaggaatgcagggcatgctgtcaacttagagaagcacaaggaatttacaaaacacttgaaagcatttcttgttgattcaatagatagcgataaacatcatgaaagttgatactagttctatatatctatatacTATATATATATATAtttgattagaaacaaagatttaatcccatataat
c148512.graph_c0	2860	perfect_SSR_3	(TCT)5	1625	1639	atccattttccgtagagaataccgcccatgtcaccaaacgagccctcgacgttgagtcgtgtcgtaaccagcaaaacaaagcagtagtaactcagcagcgccacaccaatgaggacaaggttgctgaacatcataccaccgttgaggtaggcacgcggcaagaacaagacaccagttccgacaaaggatttgagcaatagcagagcggcgttcatctggccattctggccgctaccaccacggacctttctcttgcgcttctttttcgagggaccaaggagcgcactgtcctccatcgccTCTTCTTCTTCTTCTtcgccgttatcttcgccagacggaaagtattcgttggggccgagaacctcgtcgtcttcttccaattcttcaccggcaaagtgg…
c148598.graph_c0	1622	perfect_SSR_1	(G)10	1453	1462	gggcacgccggcggtgctgatgaagcagtcgttgccaaagttgcccgaggggaagttgccagtggcgccgtaaatgtccaaaaaggacaggaccaggatatcaatgccggcggtggacgtgcagtagtcagcgaggttgttgctctcgttgttagtggcaccccagtagacggcgttctgggcaccggaagcctgacgagtggcaatcgtcctggtgggagcagcggcagcgaggccagcgaggccgaggccagcaaggagagtgcgagaaagcatcacgaaaatggcttatacaagtttGGGGGGGGGGtaaaaacaaaaaaaggattggataaaaagttggggaaaaaacaaacaagtttgtgtgtgtatgtatatatacaaatgaatggtaagcct…
c148623.graph_c1	2549	perfect_SSR_2	(TC)7	2403	2416	cagccgagcgatgaggagccccggtctccggttggcatggctatgaacatggcgcgacggcccatgtatacgaagcgattcggcattcatgacagcagagggagctccggtagtggcggtagcggcggcagtggcagtatgggtgatccgtcaagccctgcttgatcttgcttttggttcttctcttctaattgtaccttttgttcccggctgacttgcttcctttgagaattgaaagatggggaaagaagtggttcgacgaggctggcagtgtgtgtttctgtctttctctaggctattTCTCTCTCTCTCTCtgtttctgtctttcttattagcttgaggaggatgggctacagcgacgctggccctgtgtcttactggaggagcaaaaatgtacgt…
c148749.graph_c0	1416	perfect_SSR_2	(TA)7	1397	1410	tcgggtgataaattcgatgtttcggcttcatagagagatggatctaggtcttctccctcacatagaagaacaccatggattggctcgaagctttccaataacatgtggaccccggtaacacgagggacgatgactggtactgctccatagcctactatgagatctaggtgatattcccccacaaaatcaacaaacttgtttttgcgaacgcatcgtctagagacaactagaacacgaggtaagattacagagagttcggcggccatatggagatcagagatttaataattttgttacaacTATATATATATATAtgcttt
c149094.graph_c0	1114	perfect_SSR_2	(AT)6	1	12	ATATATATATATgcgtatactggagacatataaacatatagatatattaagtatatatatctgttgttttattgtatgtaattttatgaatatgtaaatgttagttactggttaccataataactgtgtaaacacaatccccacacaggagaaggtaattaaataaatgtggaagattatatataaaaaaccaagagaaagtacctagctaatttcatcaacagggcagaaaaccctagcagtgtccatattaggtgttccacgggcatacattctggtgaatgtcatgacgtggtcccaattctgcttttc
c149176.graph_c0	1297	perfect_SSR_2	(GA)8	1281	1296	ttttcgctcaccggaggcccttttgaactttttagtgacgtttctgtgctctgtgaatttaataggacatagcaaactgtgatttaactccatcaatattgtttttcttcagattatctctgttctcattgaaaaccccccaaaaaaaagtattcaagaaagtgattgaatcttcaatcgcagagaaaaatcgaacacacgccccccaaaagataggattgaaaaagggtgtgtgaatattttcccggaaaatattggaggagagagttggagatagaaaatgactgggagtgagagtatGAGAGAGAGAGAGAGAg
c149194.graph_c0	1868	perfect_SSR_3	(GAA)5	1606	1620	agttgtccgattccttcaccttgtgacgtacttcgcacttactaacattattcatataaccaaatggtatacccagagaatctgcagtgcgtgggcagtacaaatcagcacagtcagccaacctggggctgcccatgttgggtgcttcaaatccaacttcattgcagaaattccaagcttccaaagcaattctgacatttgggttcttcatttctgggtctccgattgcagatgtataatagtgtttgtcagaagcatttgtaactgaacccagaccccaaccataaacaatggcaaaatGAAGAAGAAGAAGAAgcaaaggtgatgaacggagagaacccatctttacccgcaaaaaagaagagttagaaattagaagatcatcaaagctgttgtgat…
c149381.graph_c0	1704	perfect_SSR_2	(GA)9	1	18	GAGAGAGAGAGAGAGAGAgcgttctgtcaagctctttcaatctccaagatgaaaatggaatccatgtcctcaaacattttgccttgtgatgatgaccaaagggacttggagcagttgcttgaagcctttggttctatggtttctctggatgatatagcctctgcatattgtcaagcgggtcgcaatgtctatacagctgccgaaatactttgcaatcaacagggaagcacgtcgagcacatctagtgatgcaagtgtatctttagaacaatcatctgacaatatggtggagaatccaaattatttagatagcaaagct
c149616.graph_c0	1153	perfect_SSR_1	(T)11	11	21	gcgtgttgtcTTTTTTTTTTTgtttggtttgtatatcattaatttaacatttttgtttcgtttcgcctcttcttggctttacaaaccgccatagtttctcttctgatcaatgatgtagtagcgctcgatttccttgcgctccttgaggagacatgcgatggcaaggatcaggagggcgtcgataccgaccatgccaaagatggctgtgaaaaggtcagtgacaaaggcgttggcgaaactggccatgtttgtagagcatccgcgcagaagagcggccgcggcagggctgggacaggcagagtctgtgacaaaggcgggagt
c149634.graph_c0	3284	perfect_SSR_2	(GA)8	1	16	GAGAGAGAGAGAGAGAgtgggaaatggtgagagagagctcgagtaatgacttggggagcttactggaagccataaaatcttcagatgttgtcgagaaccgtgttcaactgcttaccaaagttggggagtgcgatgtatctgagaaatctgaattggcttctcttgtcgaatccctcacaatgttttgggaggacttcacatgtttggacatttcccagtgcatgttaaacaaaactattttacttgtggctgcaaaatacctggtatcagacatatctgggtgtttaggacaatttcttaatcttggaatcaaggc
c149692.graph_c0	1271	perfect_SSR_1	(T)11	1232	1242	caaaccctcgattaaagaagcaaggaaacgaacaagtattccgaccggcatacgaattaatagaagatgacgaagagagacttggccgatataaataacaaagagggctgtacagagaataatggtcatatctgcgcctcctttgtcttgtcgggccacactggcccagttgagcatatcaaaaataacgacaagaaggcagacaaaacaagatgggaaagaaatttatgagaaatagaatcatgggcacctggtgttttggcgttgatgggacacaactactgtcctgtcaagttggacTTTTTTTTTTTataactttatccaagcatatatctctgag
c149716.graph_c0	1241	perfect_SSR_3	(CAT)6	769	786	tcacgatcgatatgtcgctgcccgagaatcaagacttgaagccggagctggaagagaacgagttcatcgaggtcttcaccgtgccgttggcgggcttgtgggaggaatgcaagaagctggaggcggagggctatgcgattgacgcgcgagtaggcacattcgccgagggtatcctgctggcacagaggcttaagctttaacgttatgacgatgaagacgggcatgaaaatttactattagaagtgccaattctattttaaccttgtgaagacgggaaatggagggaggaggaaacaacagCATCATCATCATCATCATcagcattagcatcattagcatcttcagcatttatcagggcttcttctcttgccgtagaccctgccaaagcgccagtgcggc…
c149827.graph_c0	1700	perfect_SSR_1	(A)12	1682	1693	ttcaaaccaagaaaagttacgacttcgaaaacgaaaatcttcaggtgaaaatgatagaatggcttcacccgatcaagaaataattgaagaaatggtgcgcgcttttccagattcaagcagtcaaaaaagtttatctcaaaagctttttgacactgaactcagtgaaaagtatggagatgaagtagaacaaaacttgggaaaacaggaacacaatgtctcaagttcctgtataagtagtagtgacgatcaggttaaatatatcgaaaaaactgaactcacaaaaccttgaactttgcgaccAAAAAAAAAAAAggaagca
c149843.graph_c0	4256	perfect_SSR_1	(T)13	163	175	tttttaaaagaaaaagcgggacctataagatacaactacaatctgctgcaactggtacatggtattactgttatgtactgatctccaaaggaggaagaaaaaatgagattgtgagcaacaacaattgccccccaaactcaatactagaaatacaagtgagagTTTTTTTTTTTTTaaatgtacacgacaattttatcatttaattgtggttaacaatacaaggaagaatcagtactataaaaattaacttagttaatgaaactcgaaaactatagcacacattcttcacgaggcatcgtctttgagaggaagatcataaaccggagatgaaagagaaatgaagttatcatcttgctcatcggactcaatcagcatcagcacaacttcacgcatagacgg…
c149868.graph_c0	1433	perfect_SSR_2	(TA)6	41	52	gtaaggatgagatagagacacaaagattcacatacacgttTATATATATATAcacatacatacacatagagatggaggtgaagcggcggacggcgaagacgctggtgacgaagctgagctcggtgtcggagcaaacgaggaccgaagccatctgcgagctgcgactcatctcgaaacacgacgccgatagccgatctctgattgccgaagctggagcgatcccttacctcgccgaaaccctatactctccgactccgatctcgcaggagaacgcgacggcgactctcctcaacctctcgatctccaatcgcgaagccctaatgtcgacgcgcggactcctagacgccgtctc
c150059.graph_c0	1181	perfect_SSR_1	(T)14	67	80	ccatggtcttcccgctgactggtaaaaatgccgcatgaattgctttgttttttctgatgcaacatcTTTTTTTTTTTTTTggagcatttgtgttgtttggttgcctataaaatgtttcacaaagattttagtaaaatgaaagtagtttaaaaacttgaaaataacatgtatacaaactaatgtataaggtcattacttttataaatacgcctaaacacaattttcacatgtacatgtttaagcatctacaaatgtattcgtatgtgtgagggctaatagtgcattattttagtatctataaactatttttgaagtatcaacgaaacaacgaaaagctgagaaaggaatttgatttttcccgtgaaacttttacatggatt
c150059.graph_c0	1181	perfect_SSR_1	(T)13	379	391	ttggagcatttgtgttgtttggttgcctataaaatgtttcacaaagattttagtaaaatgaaagtagtttaaaaacttgaaaataacatgtatacaaactaatgtataaggtcattacttttataaatacgcctaaacacaattttcacatgtacatgtttaagcatctacaaatgtattcgtatgtgtgagggctaatagtgcattattttagtatctataaactatttttgaagtatcaacgaaacaacgaaaagctgagaaaggaatttgatttttcccgtgaaacttttacatggaTTTTTTTTTTTTTggtcataggctctacacatcgatacaaacaatgcatgtatcttggggttcatcctcattttatatgcattatgatatctcatagga…
c150076.graph_c0	1214	perfect_SSR_1	(T)11	1139	1149	caccagctgttattggacttggaagagaagagcagcctattcgataaggcggcagccaagtattcagccaaggcgtaatcatagacgagtatcaatttacgcagcgagttattgtgttataatggggcgaaatgatagaccatcggagaccacaaggacacgagccacagtctttcgcacgcgaatggctagtaaaacgacccagcatcaacctgtctgctgggtttgaacggccgcccctatacctaggaagagaaattcacgtatagaaactatctgatgctattggcacatgcattaTTTTTTTTTTTctgaagaaagtttaaatttatggctaggcagctggataataatagcaactgaagctcagaaacca
c150082.graph_c0	1148	perfect_SSR_1	(T)10	1	10	TTTTTTTTTTgagacaactagagagtttatgctagcacacaactttacaaattgactgcttatttcgcatacaagcaaaaaaatgcatttcaattgagaaaatcaattctgtccaaactctcttcgatatgctcaaaaaacacgctacttgaaatctgtcttaattctctgggaaattcttttttattctgcctttacctctttcttttctttgtgttctttgtgatcgaccccattgactccgttaactccattgactccattgtgatgatgacctttcctgcaaggcgaggtcacaaaggcgataatc
c150097.graph_c1	1550	perfect_SSR_1	(T)10	1497	1506	cggggttgagtttgatctcgatgacgatcccgagtacgtcttgatcaagcgttgggtgcccgagtgggaacaagatcagctgtggaagcacaccaagtacatccgccagaaacgcggcaagatgctgatgatcgaggagaagaagcatggcagagacgacccggagtttgagtgggtgcggaaaaagagtgacaagaaggagcgtcgcagaagcaagtcgccgtcgctcttgatgtatttggctggggcacgcccggcttaaaccggaaaggtcggattgagtatgaggtgtgaagcttgTTTTTTTTTTgtatatgcagttcctgagcgctagccatctattttatatatgag
c150210.graph_c0	1237	perfect_SSR_1	(T)11	321	331	tcgtcgtggtcgtggcgcctggcgagtagctcacagagcgtgtcaggccgttgccagactgacttgtcgcgggcgagctcccaccgctgctgctgctgttatttacggcgtggtggctgttgtcacgcgacaagaggtggttgtgtgtgtagttgcgcaggatgctcaggccgcgcagacggctggttctagaaggcgagggcgaaaccgtcgacgtcgctaagccaggcggcgttggtgataccggctgtgaaaacatttctttgggggagcggtggccgcagtgactttcaaacgcccTTTTTTTTTTTcggggggcgccttcagtggagatggcgctgctgtggcctgctgtaactgaagaatcgagacacgaacagccaccaaagcgggttgctg…
c150487.graph_c0	1779	perfect_SSR_4	(ACAT)5	119	138	aaattttatcatcacagcctcattgattttgcaacaacattagcttctttggcaattaggtcaaccacaggggagaaaatattcattaccatggtccatggaatatatttatacacacACATACATACATACATACATatacacatatctaagttccaaacctagactaagtttccggttattgcaaagactttgcaacgactcctcaccagagagagctccaattccaaagagcaactatgaagaaaggagctttaggccctaagctcaagctctcccttcctcccccagatgatgtttctttcgccaagttcctaactcagtccggaacgtttatggatggtgatctactggtcaatagagacggtgttcgagttgtttctcagaacgaagttgaaa…
c150515.graph_c0	1028	perfect_SSR_1	(A)14	1	14	AAAAAAAAAAAAAAttaccaccatttacgtcagacccaacaatcttacaaatctcagcaacctatttgccataaacctctgtatttcaggatcattgcacataatgccattttccttcaaaagggccctttgttaagggtagaggaatcctcagcatctttttggacgctgatgagtttgttagcgaattcaggaaatataaaacctaagagatatgaaaaaaaaatatctccgaagttcttagaggagatgggccaaagcgggtgaccaatatcagtaatcgtacacatttgtggtatattgtcaaattcctt
c150678.graph_c0	2058	perfect_SSR_2	(AG)9	2041	2058	gcgccggtgccccattcggagtctgtgaaggtgttgggtccgaagtggaggaagagggccatctctgagagctgccatgagagttgctgtgaggttgggagggggaggattgggattgggggcggtttgggtgaagcggaggagagagaagggagtaatgggtagagagagaaagtgatgagaagagaggttaaggtgggtagcgaaatgggtattgggaatttttgggtttggatgaggttattgatcttatgattggccattttcatggtggatcatggagtccactctagtctacacAGAGAGAGAGAGAGAGAG
c150736.graph_c0	1176	perfect_SSR_1	(A)10	149	158	gatcacccggcgacttgatatctgcatccaaaaaaagaagaagaagaatataagaatttcattgcaaataattgaacccaaggttttcctccttttacatccaataattttttatgggtaaaaaaaaattatgagtgaaaaaaaggagAAAAAAAAAAgtacaagtataacactagaagtatataacataagattgaacaggaaagagggaaaccatctcatccctgtgatgtcaaaaagtcgacaactacaaaaagctcaagttatcgaaatctctatacaacctaagccactaaaaaatggaccatatagaagttattttttatcatacaggtaattttcttcacaatcgtggctataacccatcacacacccacttgagtcatagtacaaaacacc…
c150736.graph_c0	1176	perfect_SSR_1	(T)11	827	837	gacaaggaaaatgctttggagaagtaaaatcagaaacataaggaaatgagagttcaatcattactggaagaacatgaagatgggaaagaatttatagcatgaacctatgacaattgacaatgaccacacgtgctgagttaagcaatcacaagcaaacaaagtcatattacagctcttttgggatcagccgacatactaaactgattaacatatgcggaaggtataacgggaaattgggaaccaggatgggcaagcctttataaagggttttctggttattcagaatttcaattttcaataTTTTTTTTTTTaagggtaaatatcatcaacctcccttgaggtttgacgagatcacactcgtcaccccttacgtttgggatatcacactttcctccctta…
c150782.graph_c0	1010	perfect_SSR_1	(A)11	1	11	AAAAAAAAAAAtttgaaaaaaaaattaatagcgccaaaacaaaaattaagttctttctacttcctaattgagttttagaattaacaaagcacatacaagacaacacatattggaatcacctcaaattctgaatagacaacaattatggaatgggagctaaagggggtacttcactctgaaatcttcccataatcatttgtctaaaaactctatcctaaggagttcaactcagcgcctagcaacagatatgaaaaagggttccacctagaagtacactcataatcatcagttcatcataaggaagagagtag
c150782.graph_c0	1010	perfect_SSR_1	(A)11	1000	1010	gattttgctgggaaaggtccagttcagaagccagtaaaaatacgctgagattcaaatgaagtaatcaaattcagctaaaaagtgtcaaacctacagaaaagtaaatctttcaatactttcatgtgctaggaggaaatcttttggaaccaaatcaagcctgagacactagtgtcatattagaaaaaatagagagcagttaggcccttcattcctggcacaacctgaataattaatcaggtagttcaaagattaaaacggctcaaagtctatccgacaagtaggactgtacggcaaatgaccAAAAAAAAAAA
c150898.graph_c0	1392	perfect_SSR_2	(GT)6	6	17	agagaGTGTGTGTGTGTgagagaattaaaatccccaaatcagaggtttctccttttacctccgactccgacactgcaacgaatacagaacactaataagaaggaacgatgagagaagtagtagtatcaaacgttgtaccagatgaattggtgattgaaatcctcaaaagattgccagtgaagtcactattgcgtttcaggtgcgtttccaaatcatggtactccctaatcacaaactccaatttcatcaccgcccacatcaaccacaccatcaacaacaacaacaacgacaactctaaactcattcttaggcgtcga
c150898.graph_c0	1392	perfect_SSR_3	(CAA)5	272	286	agagagtgtgtgtgtgtgagagaattaaaatccccaaatcagaggtttctccttttacctccgactccgacactgcaacgaatacagaacactaataagaaggaacgatgagagaagtagtagtatcaaacgttgtaccagatgaattggtgattgaaatcctcaaaagattgccagtgaagtcactattgcgtttcaggtgcgtttccaaatcatggtactccctaatcacaaactccaatttcatcaccgcccacatcaaccacaccatCAACAACAACAACAAcgacaactctaaactcattcttaggcgtcgatctcacacccacatcgatcagctttgctattcacttcactctgacaacaatgatacctttgataagggcgcccaacttccaa…
c150946.graph_c0	1260	perfect_SSR_3	(GAG)5	1	15	GAGGAGGAGGAGGAGggtgaggttgaactccgttcgggggaggtggtgggttttggttgaccgctgagtccatcagagggtcagtctgctgtgtgacatctgttccgaaaggggtatcgtgtttgaatgcgttttcatggccgtgatcagggtcaacagctacctgagccgagaactgctcctcggtggatggcggtacgtggagcgtcggatacatgcccagggcagcctgggctgtgctggtagcattggaagggtccgaggcgtcggtatgatccgcagcggcggcctgctgaagggcattgaaatctgcaa
c150997.graph_c0	1023	perfect_SSR_1	(A)13	378	390	gattttatcgagtttgctggctaatgatcaaaaggaatgaaacgtagtcgaccggaaacaaaagaagaaggtataactcaagtatacggtaataagataagattaattaccatattgcagcactgcctaagatggaaacctagtaatggacatctaccacagactcaatcattgaaaattttgacatacatgctttaataatctttaaaagaaagtagtgtacattctgacaatagcatgctccatttttcctccatttttccaatttctttcgtagaaatagaaccacaagaacacgggAAAAAAAAAAAAAttcaaaatgggcccttaaccggggcaggggttggagctcagtggtttgcaagtatgtagctaaaatgaaacattttttttaacaca…
c151031.graph_c0	2298	perfect_SSR_1	(A)10	66	75	cagctctttgtgggaatcagacgtagagaaatatggatagtaataaagtaacaggccgtggtttgAAAAAAAAAAggggggggtaacaaacacaggaggaaaaattcagcgaataagataaaacaataatcgacataacagcaagaaaaaaaaattataaaaagaaattgactcatgattcataagctgcgtactgcagggcattaaatcatacatactagcgcccatgggtatcgcaaactttttccatcttctccctccctcacgcgcatatacaaccgcccttcacctctccaaattctctatgttcataaaagcaatattggtctctttacaggtcccagaaggcactcttctgtgtgccgtgatttcctc
c151044.graph_c0	3361	compound_SSR	(TG)9ttcatcagc(TA)7	129	169	ttagctcagcttcacgtaatcggtaatcttcattactattatttagtattctttttttattagaacgtaatcttcattatttactgctcttaatatttgtttattagtttgatttgatttgaagaagcTGTGTGTGTGTGTGTGTGttcatcagcTATATATATATATAcctgcaagaaaccaaatgatgatggtcttcctctcacacaagaaggtcctcgtacatacagatcgatacataatcacaaaaacaagatctttattggtcaaatccaaacaattctattgttcacaaccctccaaagaaaatgaggacacagttcgagaaatcacaaccattctcaagcacagcaactgggaaaacctcatagagtcatcccacattcccaagaagctaaa…
c151067.graph_c0	1583	perfect_SSR_2	(GA)7	1569	1582	tcggtacttgaaactactggtgccatagaaaaaaatgcagcattgaatgtcgctatacgtataggcttctcggattttgaagcttttgattgatcattttgatggattggtaccgacccattagagtttggttggtctttgttctctgttggagctctggagttggattttccgaacttttttatgacaattttggttttgggatggcggcgaatgggccaccggagtctaaaacagaggcgcttgagctttctgttgaggattttgagcattgcaagagggatgggtgttgaagaaaatGAGAGAGAGAGAGAg
c151150.graph_c0	1262	perfect_SSR_3	(AAT)5	584	598	tggaggcgctcaaagtccaaagtagtcatcagaagattcatgaagctcaagtacttgaaaggtcagtctattaaaaaatctgcacctcatatgaatggacaagttggttcagatgctatattagaaaggcctattacaattgctacattcaatgtcgcgatgttctctctcgctcctgcaatcccaaaggctgagaaatcagttgtttttgttcatgaacacgatgaatatatatcgaaaactgtgaatattaaccatccaaagagcattctaaagcaatctcctctacatcccatgatcAATAATAATAATAATactcaccaccaccatcaaacaagtgttacaaaaccaaaaatgaaagtttcgattaatcttcctgataatgagatctcattagcc…
c151155.graph_c0	1928	perfect_SSR_1	(A)14	177	190	taaagcaagcaagaagtatataccaagtacttagactaactttgcaaattcttaaatacagaggaaaaaacaaaaacaagaaatcaaggaaacaactacataccaagtacttaaaatatcctagcaaacatcactttttttagataaaaggggaaaaaacaaaaagaagaaaaatgAAAAAAAAAAAAAAgaagtagatacccagtattcacgcctagaaacatgctttatcagttgccaatcttttctgattcgacctaatcttaattcttgctcttgtcattcttcattcttctttttcttcttctttgctgacttctactcttcatcttcttcaatgtggcaagagattggtgaacaacagaaagaaaagttgtcaaaaatcgtgcaaaaacatat…
c151171.graph_c0	1745	perfect_SSR_1	(T)12	1639	1650	ggggccatctcctgccggaatggccatgatgccgatactgctgcctgatggacgaattggatatgtcgtgcaacaaccaggagcaccaccaccacaacaaacccctccatatcagagagggggcagcaggagtggcagcaagagtggtggcagctcgggcagagggcggcacagcaatgatggtggccaggggcgcaggtatcgcccctattagttaattaaacaaagggctgagaatttttgagactggttttagagttggaaaccttagtatgttcaggatatggctctgcattaggaTTTTTTTTTTTTcattctgaaatctatatttattgaaaaattcttgtacttactggataggtgcatgacattgaaattgctcatttttttctcagctcg…
c151175.graph_c0	1347	perfect_SSR_1	(A)14	336	349	gatacatgcaacagttttaaacttgcgttaccaagaaagttcaaaggatttaccccccgacattccttagaattatgaataatggtatagtttttcaatttaagttccaaattggaatcacaagtgaatgtggtagtgggaccattcacatcttcttcaattgaaatcgactttcaatccttttagtgaactttgtcaagtcattcagatatatagaattccaattaattaatggcaacttatcaaatctagaatctcagctaatacacatatggaagagtctaaatgagtactgcttatAAAAAAAAAAAAAAtttgtactgcatatataatcccagcccaaatactgagaaaatcttttattgtaccaaacaaaactgcatctacggcgagggcccg…
c151175.graph_c0	1347	perfect_SSR_2	(GA)8	1331	1346	acctacactcccgggaaatagatccaccgacctcaaaggagagcctgacgataaatggagtaatggtgaattaatcttgttcaaagccaacgaatttgatagagcagctgcacctgcacttgcactcatctttctttaatgataatgatttccaaacagatcccaatctctctacctccaactccctcttgagacactgtgaattgtgtgaatattttgtgctgaaacggttaaagaagagtgtgtgagtgcgtgttcgatgatatcgaagaagcttaaaccatggtggtccgtcgatgtGAGAGAGAGAGAGAGAg
c151292.graph_c0	1210	perfect_SSR_1	(T)12	324	335	tgagtataaagattgtgagtttgtttttagcagactactacaactacattcagatataaaaagaacaagcattaaaatttgcctatattgcactacatgttttgacacacctcagaaatagaagaaatcacaatcgacaccctcaaagccacttagctcttcatagtccaacctctttccagagtttgggggaaattttgcagcataagagaggggcaatcatggtagccaaatcattcatttgatccatcatcaatcaaactcacatatcatcaaaatcatcctcataagaaactcctcTTTTTTTTTTTTaatctcaaattcattttatgtgctaaaaattatcatttggaaattactgttctgacccttgagagtgatccttatcaggatcttgct…
c151358.graph_c0	1035	perfect_SSR_3	(GGA)5	506	520	tacaaatcctagagactccccccgtcaagaaacgccgccatcacaaaccagtctctccacgtattccacgtccaaaggcgaccctgagcgtattctcatttgcttcgtgactggcctgtctaggccttgtttggaggaggtccaggaggcggcgagtagacatgatcacctcctctgtaagcattgttgggcggttgcatctcaacatcagtttgtcttccaccgaaataactctgggctgctcctccttctgcgccaccgccgtagtaaccgcctggagtttgggtctgattataggttGGAGGAGGAGGAGGAacgtattgttgctgaggctgttgtgtttgttgataattgggattgtactgtgcttggccatggccccatggcgttcgacctgcc…
c151557.graph_c0	2417	perfect_SSR_2	(TA)8	2398	2413	ggcgtcgatgatcgcgttcgccgccgcgaactcgcctcgaaaccaggcgataatggcatccttcgcgaacgcctccggcatcatcgccggagccggttgaactgtcgccggaatcatcatcggacacacagtgacacgatcaggaggtgacgttacgcctaccgccggcggcatattcaactctcaggttcaaagctccgaaatgcgaaactttgtaagctatactcgttacgtatcggtcaaaatttcggtgcagttctcgggtttgttagagagagaaagtgtatgtatatatgtatgTATATATATATATATAgaga
c151603.graph_c0	1856	perfect_SSR_2	(GA)6	1765	1776	ccaacgcacgtgcgcaggccttgagggtaaaagagcaagtgagagcgtcgggcttctgggacccacgagaaatggccatgtaccatgcgatggcgtctgtgggacggtggctttgggccgtgccgcgaacgatggcgttccagtcgttggtggccggagatgggatttgcctgaaaattgcggcggcgtaggggaggctgccggtggaggaggtggcgcagaagtcgaggagcttggagcgagaggggtgggattggaagaggccggtggttatgaggtgggagtggagttgttggatgtGAGAGAGAGAGAtgcatttctgtagtagtgagtcgatgaaggccatgcaatgagctctcacactcggacatggcacttgaagtattttgcta
c151614.graph_c0	1759	perfect_SSR_1	(T)11	4	14	ttgTTTTTTTTTTTgcactttttttacttccctctctcttcttgtgaactaatgtatctcttacccagatgtgaaatacaatgtagcatgtttcccttcccgataagatatttgcttgcgcttcgctattagacgccttgtgccgttatgccatgtataacttcctcaccggcttgtcccgttccatcctattctgttccaaaatatgttgctggcgtgaggaatgccttgtcgtatatacaaatacagaggcctcctacatcgcatctcatttcgctgcgatcgctggttattatacgagagaatttcatccg
c151667.graph_c0	2312	perfect_SSR_1	(T)11	582	592	tgatgattggtctccagggtggcgatgttgtgggagcagtgataggcactggaagaaccaaggaggggggcaaagtacaccaccaaccccaactttctagatctaccactgagcatgtggtctttcgcttttatgggtgagtgggagattgggtcaatggagagataggggatgtgtataggagggctaggaagatttgggttacaattcttttgcgtctgttgtggtgttttggggtgagccaaattggagaattttttagggggactagcatgccatcctgttggtttaattttaaaaTTTTTTTTTTTagatcttctatttttgggctatgggcaatcatcctgtgattgtagattattttgttttattaatttttttttgtattttttttgtatt…
c151779.graph_c0	2375	perfect_SSR_1	(T)13	2354	2366	tgtggcgtccaagcttctatagatggttatcatattttccatgtaacgcgctggtcttatatctcgatcagcatactgttgtttacatatagggcactcagatccgaactgggtcgctctagggacgcaaaaattgcaaaatacatgatcgcatgggagtaagattggccgattaagcaggcttaaacaaagaggacatttcagctcaagacccaatttctggaactgaaggacccatggattgagaagccgattgtagtttgcagagtccgccattaattatttcttcgagcttttttgTTTTTTTTTTTTTatatgctga
c151906.graph_c0	1141	perfect_SSR_2	(GA)8	1	16	GAGAGAGAGAGAGAGAggggagattcgaaccttgggaaaaatgttagaaatgcaaatcgccctctttgagatggttcctgtagtttgattgaggagagagaagagttttcagaagagttgagatcagttgaaaaacaataagctgaagatgatgaaagcctcttccttgctaaatcacattgcagccaaaaggttggaaggtaaagtggcagtgattactggcggtgcaagcggcattggtgagaccaccgcaaaactttttgtgaagcacggtgccaaggccgtgattgccgatgtccaaactgaccttggtcgt
c152037.graph_c0	1136	perfect_SSR_2	(TC)6	178	189	tccataaattggaagaaactgaggtaagcacacaaggcattttaaacttgttactgcatttgattatttgggagttttgactttggttggcctattatagcaaatcccaggatggtatatatccatatatctctctcttgtagggagtgttggacacatatcttgtgtctttatccaTCTCTCTCTCTCcctccctcttgctatcgtttgagaataagaggagagttcacacacatggcacaacgtggcacctaaagtaattttacccatttgcgatgtttatttctaaatttctcatctcatgttactctgtacgtccttctgagttttgatacctggatctctgcagctgaatcgcgattcaacttgtcgacgtgacctttttttctttccttccat…
c152037.graph_c0	1136	perfect_SSR_2	(AT)9	1114	1131	catcttttatccgtatctatgtcatatcgtgtagattcatctcacgggtattttgggagcaatgggagagtccacgtaacatagctgagaatcggtccattgacctccaccctacactttggcttttaaaatgttggcatcagtgttctaaaaatcggcctaagcgatgcttaggtgctaggcggtgtccaaccgctgcgacttttccctactcggtaaaatcggtcagtggattaatcatgatctaggaggtgctaggcggcgtggggtaagcccgtaattttggtcatataagaagcaATATATATATATATATATagaga
c152217.graph_c0	1238	perfect_SSR_3	(GAA)5	9	23	aaaaaaagGAAGAAGAAGAAGAAggtacttaaattaattgcaataacaggtgtagatcaaaaacaaaaaagaaaagttggacagtatgcaaaaggaagttatgtcaaattgtcaagcagctaaacgttatggttgcaactggaaacttattaaacaataatccaacatcgctagtacacacaaaaatgattgttagagctagaactaaggaagcactgaaatttctgaaagggtcatgtgtgtcgtgtccgacaaacacgtcagacactcatcgacatgtgtttgacccaccaaaatatgtgtcctacttttttattgatttt
c152224.graph_c0	1104	perfect_SSR_1	(A)11	527	537	taaatcattgctcaaaaccagtttcataagttcaaattgagcataaagtcaagagtgctgctaaatgcaccaaccaaattctcctccatatccacatgtacaacatgagccgctgcatatactcatgggcggctctacatagggtccaggggggccctagcccctcctcaactttttaaaattcaatttttaccctaagtattttaggtttaatacattagtgcccctcctaaaattttaatttacccttcttaacataaaattctcgcagtagtccttggaatttttctgtttgtcaccAAAAAAAAAAAttactcaacaagccccaactcccaagtgtattaagtttttatagatctctcttttgaacacgctaaggattctttgtttgataagtga…
c152292.graph_c0	1362	perfect_SSR_3	(TCA)5	271	285	gtgagtggagaagtttctcattatttgaaggatttgttaatttttaaaatttttaattttagaaatcaaataaaaatgaagggatatagatacagatgaataaaaatatacatgagagataattaaggagagggggatagaaaacaaagggggtgtcacatggcaagtctatctatatatttatagatatacgtaatatatgtacggaaagttcacctccagtaaattgcagagttttttctttgtttggttttgaattttgttttgattTCATCATCATCATCAtctttatggcttcttcaaattcgccaaaggatattcatcttccagatgtggaggaaaatactgcttctacttcacagaacaaaaggtcgaaatctgagaaatcgacccctgtgg…
c152323.graph_c0	4294	perfect_SSR_2	(AG)7	1	14	AGAGAGAGAGAGAGctgtgaaattctacaggatggcaagttttgtgataaccggatatgcctttggaaaggatatttttctttatttgaagggaaaggacaagcttgtgaaaaaactagatgacaatttcgtaaagctcacagacgaagtggaagttcttaaagatttaataaagcagctaaaagaagaagcagaaaggaaagagagtacacatgacatggcagccacatgcacaactttgctcaaacaagcaggcaagactatagaaaaatgtgaaactctgattataaaactcaattctggagaacgaaaag
c152323.graph_c0	4294	perfect_SSR_1	(A)14	3333	3346	ttgagatcaaagcatgcaaaaagctaagggatttatcgttgactaccaccaacgcacgacaattgaaattgattgaatgcgatgaaaattggtggctagaaccagagctaatagaaaaagtactcaaagaacgtctcaatcgcctaatttgctgttttgttcacgaagaacaaccagctactcaagaaacacaacctgaagccgaagcaccaagggaagaagagatcgtaaatcatcaatctcatgacttgagtgaaattccaaaccatacaacaaatggagtcaattatgcaaccaagcAAAAAAAAAAAAAAtagtggagtcaattatgcctctagtacctcgagcctgatcaagtaagtttctctaattgttatttcttttcctttttatatattt…
c152323.graph_c0	4294	perfect_SSR_1	(T)10	4088	4097	tgcaaggcatataatctatggaaggacagcgaaggctaaggaataattcaaggaagtccgttactgagagaagtggtgatctcgtctttgcttgctgggagagaggaggcttctggaccatctttccagccagatggcaattgatcactcagcaatgaatactaactgaaagaggccaggaacgagtacctatcccttacgagaattgaacccgtgtcttcgacatgataagacaatgtcctaaccacccatcgaacagttgaaatctggttgtatatttggagttttgaacacgctcaaTTTTTTTTTTatcaactcatgtaagctctgtaaaataatgcttgcagacttttccatggatgaaagtataagatggttcaaattatcgtcactgatatc…
c152358.graph_c0	1263	perfect_SSR_1	(A)10	919	928	caaatattctctcatacaagtgcaccaaagaaaatttaatacctctcattctttatacaagtagggagaaaatccaaatcaagacagccttgaaagctgaaacccaactcaaacacaaggcagaatgacaataaacaaaagcaaaaatctaagtttaagctcctccaaaatactacattgtaaataaagcattaatcaatagcctcaaaaccatatttgtcaatgttattgcttatacagccttctggtacttcttaacaaactatggacaaaataaacaaaattcaatctttattggatAAAAAAAAAAtgctccaaaagtccactttctacatagaatatcttgttgctgaacgaaacagacgaagacaaattctattaacaaatgtggattcaaga…
c152480.graph_c0	1337	perfect_SSR_2	(GA)6	1114	1125	ggagtcgaagtgcctgggaagttaccgccagctgggaatggagcgagagcagaagcaggatcgcaagcattggtgatgtagtaaagaggagtcacgcagttgttgttgttagcagtggagatagtagcctgagtggtaccagtgatacggttaccagcagcagcgcaagtggcaacgatggtgttggttggagtcacagcgttggtgttggcagtggagatgggggctgcattagcagcgctcaccacagcgagagccaacacacaagcgacgaggaacgaacgcatggtgatacgggggGAGAGAGAGAGAgtttggggttatgatatggttgttgctgcgcgtgtaatgtactaacggatggagtgagccagtgtatggatcagaccaactgcagac…
c152657.graph_c0	1436	perfect_SSR_1	(A)13	303	315	tctgcttcctctggatcacactgcataaaacacggacttaaaagaagggaaaaatgaatacgatatcttttttttggtcggggaaaacgagattcatactctatatttgaagcgttaaaatgcaaattgcaattacttttgcataacaccatacccatacatataactgtccatcaaagattcttttcttatctccaacttaaaaaaagagacgaacgattgaggaatatgaattatatgaggcctgatatcgtattttttttccaatattataacacgtcatcctccccccccacacacAAAAAAAAAAAAAgtgacattgttgtaaactcaataatactgaatacaccacaggacgaaatgctatcataaataaaccaccaccaacatcaccaacca…
c152665.graph_c0	1447	perfect_SSR_2	(TC)7	1	14	TCTCTCTCTCTCTCtagagttgaataagaagaattagaagaaatggagaacggtttaacaaaatggtgtttcgaagacaatgaagagatggaaacagcagagttagtgctcactgtgagaggtgttgtggacacattaacggaaaatctgaataaatcagagcacaggcctcttattcatctcagccatggcgatccctcctcgtacccatgctttcgaaccagtcccattgccgaggacgccattgtcgattctctcagatccgccaaattcaacggttattcctcaactgttggaattcttccagccaggag
c152673.graph_c0	1379	perfect_SSR_2	(CT)9	4	21	ctcCTCTCTCTCTCTCTCTCTccatcaaattaaaattaaaattaaattccaaaaaaacaaaaaatgtccgacggaggtttaacagttttggacggaacacagctgagagacatcatcggcgacttgtctctgccggaatctgaaggcgacaccgtcaacggagctcgggtactcgaactagctgaatcgagagcttcgtcgtcactcttcggcctctcattgcccgaaagtgtcaagtccgatgctctcaaacgcatcgacctcgatgccctcagttttcggtctacccaactccacagagatcatcaagcctcttctaag
c152694.graph_c0	1376	perfect_SSR_1	(T)10	426	435	gtgtccttcgacaacagaagggaattacttctctataatcctaaagataacaagtggagtagaacgacaccctcggctagttacacgtctttttcaacggtagtttcctgtgtggatagtctagttttacccacctttggcaagttgacaaagaggcagcaacatatacagaaagaaaattgaaaaaggaggaagtttgttaggaggtactcctaattcataggctttcaattacttcagttttgttccattatgcaagtcttgtatattgatttcactgtttttcaaattgaaaacttgTTTTTTTTTTctattgtttgttccattatgcaagtgcacacattgattatatccccctaaaaaggaattattcttctattggacttgctgtttagctca…
c152761.graph_c0	1488	perfect_SSR_3	(AAT)5	124	138	atgcatttgcattaaggtgtaatattcttggaacaatatgcaaatagtttttaatccaaaaaattttcacccgaaactttcttcccccgaaaataaggtgatggagcaaggaataaaataaacAATAATAATAATAATtaggggttgggttttgtatgtgggttgggtatgggttaatggattaaccagtccatttgtggcccaacccattttcaacctggttgttgtggcctttgtgggttgtattttggccaatccatttacaacccaaccaactgacaatcaacccaaattcgtccgtaactgcccaaatgccagctctactcactagaccacaggcttgcttttgttaaggcattgtacaataatttatccaatgctgtatatttgtgcgatgaa…
c152761.graph_c0	1488	perfect_SSR_3	(GGC)5	549	563	tggccaatccatttacaacccaaccaactgacaatcaacccaaattcgtccgtaactgcccaaatgccagctctactcactagaccacaggcttgcttttgttaaggcattgtacaataatttatccaatgctgtatatttgtgcgatgaaaaattttgatgtagctaagatgattattagttcaattattgactattgaaggttcatttttgtttttgggtgtttgattttattgtttttggttggtttactgaaatatacatatactttctatttttccttccgtgagtgggggtggaGGCGGCGGCGGCGGCtgcgactattagaagttttaacatttaactgacatcaaaataagttggtgaaatacaggatttcaagaaatgctgaattgtaga…
c152908.graph_c0	1363	perfect_SSR_2	(AT)9	147	164	tcacaatttttaaacacgatccgacgatcaaaacagaacctctaccctctaccctctctggataattttcatgtataatataatgggtctacaatacacatattcttgtagtgtcgttgcttctatccaaaatcctaaaaacccagATATATATATATATATATtttattaaattaaaactgggtaaaggattctgatattccaatagaacccaactatatatagcacttaaagtttattgccataaccttattcaaaacaaaattatcagtactcgtatattcgaatacgctaataaaccatatgaacacaactatttcttaacctttcgagatttcttcggtccaggaacttccattctgccaacagaacacccacatcttcccctaaaaacaagca…
c152908.graph_c0	1363	perfect_SSR_2	(GA)6	1224	1235	gtttccgatttggccatgtctgtgtgttggtcaactgtaatagagctatggaaacagaccatttggattgaatccagagatttaaaaaactgatctttgatgataacccacaaatctaaccccaattttaagatcagaaggacaaatttgcaatccaattcagatcaaccgaccttcaaagattggacttttgtcggtgggtttccagattataaatctgatttctcttccatggattacccaaatccacacatattgcagagtggtaagatttagattggcgaggacacaattcgattcGAGAGAGAGAGAggtttggccggcttgagaggtttgaatatagcagataggacaaaggaaagagtaattagaaacacacaacgctttatcacaatcttt…
c152918.graph_c0	1345	perfect_SSR_1	(A)12	70	81	atgaatacaacagcaaatcgatgttagcgctctcctcgcttaacaaggagataaaagtagatcaacaggAAAAAAAAAAAAgggttgcatgcatcattatacatctctccactcgctcactcgcctcttggccccctctctcaccaaatagctgcttgatctgcatcaaatctggaaagctccttgcctgcgtcctccaaatccttcttagccttcatccgcatgtagaaaatggggcagtccttgctactgcaaataacctcgcagtgcatgctgccctggcatctctggcattgcgtccacagccgtccaaaccgcacctctaggtctgatacccgatccaacgtcttgttgtacagctctcctacacggggcgcgcag
c153016.graph_c1	1296	perfect_SSR_1	(T)13	1284	1296	acaaaacacaccatagtatcttcaatagagtccactcccaccactaaattcccaacctgttggccaaagtggtgttggatctttctagtgagtgacatatccacatatatttggtgtgtatatcactatgttatatgcagatagaatgtgttgtcaactcaaactagttgaatcatttgggcagtggcaaggtgatccctatcaatcttatacttctgctaatatgttggggaagccttattactttttttctttacagaaaacataggtttcgtgttcttcaatattccctatgtgcacTTTTTTTTTTTTT
c153028.graph_c0	1492	perfect_SSR_1	(A)10	108	117	gaaaattgataaaataatgaaattcattcagaggcttttttgcattattccctcatgaactttcttcttccactgttgcacccatcttctcctaagcgccgtgccagAAAAAAAAAAggaggaacaaaaggaggggatatataagaagtaaggagtacgggttgtaaaaatccactgctccgagatacaatagaaataatagaaataatagaaagatgaaacagaagaaaagaagataatccaagccctatctgaacaggataattaaaacagagctcccaaagcacggcactcatcgtcaaaaaggtgcctccttgcgcgcctaaattttagttactcagcgtgaccgtcgttaagaagcatctccagaataatctgtctgcccgacagctctgggtg…
c153031.graph_c0	1247	perfect_SSR_2	(GA)8	1	16	GAGAGAGAGAGAGAGAagggaaaaagtcattaatcttgtatgtatttagtttcgcttatatccccttccgaaaagcaaatgcatttcctccgctatttccctcacgctttatacaatatacctttgcatctacagagacgctcatgttgaacaggggatacaaaaccgtgcttccacattgtatcctataaactccgaaaaccaccaaaaaagttgccacccccccaatgaattggttaaacggaagaggaaagaaaaaaaagttgcgtcgaaggtctcgtcgctgttagtgaactctctgagtagctctcatgct
c153098.graph_c0	1181	perfect_SSR_1	(A)10	1157	1166	gcgaagacaagatcgaccaagaaattattagccgtgtcgaggaagttgcgaagaagaacaatgtcagcatggcgtgtatcgcgaccgcgtggtgcatcaaaaagggcgtatgtcccattattggtctgagcagcaaagagagggtcgaggagacagtcaggaactcgaactaccagctgagtgatgaggatgcaaagtatctggaggagcggtatgcacccaaggagaggcagggattctaggtttgagctatgaagaaggcgtttgcggttctacgatgccgtagacacttgccttgccAAAAAAAAAAtggaatataatcttg
c153255.graph_c0	1547	perfect_SSR_3	(GCA)5	9	23	ccgccgccGCAGCAGCAGCAGCAgttccagcagaggcagggtcctcctcctcagcagcagcagcaacaacaattccacgctgaactccccggccaatctgcacaaacgccaacgccccagcagcctaccattctgcagcgccagaagcccgagcaggctgcacagcaacagcggggtgcctcgcccgcaacccagcctcgacagatcctgcagaaccccaaccgtctgtctggtcagggccagccaatggcccagcccgctcaggccgctcaacggcagatggctggaagtgctccgggacagcacaacaggggcccttcgtt
c153392.graph_c0	1609	perfect_SSR_1	(A)13	1597	1609	ttccattttttaggactcccttgtaaaccgtaccaaaacctccacgccctatcttattggatggatgaaaatttgatgttgctgttgttaattcattgtacgagaagctttttactttccgaagcaaattaccttccaaatcttgatgagcgtgagcatcatcccttgtttggcgtaaaactaaggcaccaaagcagctacagctcatgtccgttttcgaagtaaatgccttttacttcaatgaattcgattgatggtttgagaggtatttgacttcgatcatcgattaatcacccgcccAAAAAAAAAAAAA
c153438.graph_c1	1000	compound_SSR	(A)12ccaacagaaactaa(AG)7	662	701	attaatttgaaaaatattttcccaaaataaaaattttataaaaaaggaattcattgtgggaccctcactcgtcggaacccaggtcaccggaccaccgctatgcgctggcggatgcgcgtgggctaggggtataaacgatcggtttggttggtattacaccccaaaaatacaccgaatcaatactttcgttttacctatatcatcaccgatttcaaaccgatgaccgaactggtcggccaacaccaaatataccatttcacggtcggtttcaatttattcggtcggcagggattttgaaccAAAAAAAAAAAAccaacagaaactaaAGAGAGAGAGAGAGatgaaaattgaaatggtcatgttgattcggctttgtccttccttcgatcacatccatgg…
c153438.graph_c1	1000	perfect_SSR_2	(GA)8	984	999	ctaaagagagagagagagatgaaaattgaaatggtcatgttgattcggctttgtccttccttcgatcacatccatggagccatgagtcagagaagaaagagtaagagatcacatagatttgggttagggttttccagtgtgaacctcttggagagagaatgtatagagagagaagaaatggagattcatctctaatctaaatctaaaaaatgaattgggagaatgagggaggctctaggattcgtagaaagagtagaagatatggagtggtggtggtccttgaggggtgtatgactgtatGAGAGAGAGAGAGAGAg
c153488.graph_c0	4194	perfect_SSR_2	(AG)8	1	16	AGAGAGAGAGAGAGAGattgatgccataagcaagcaaaattacattttcaagtaattttttacattcctaaccaaaccaaattaaactaacgagtacaaaaggcgaaagagagcatatcagaaaggacattcgcaggccgcagcaacatcttaatattgaagaaatatacaactccatcctaggcaaataccccacaccttgtgattgatttgatcaagtcggagccttgtcacaaaacaacaaatcgacgcaagtattacccacaaggccacaaccattccaagggaaaatattccattaatgtaagagcaaagt
c153488.graph_c0	4194	perfect_SSR_2	(TC)7	3928	3941	gcagcatatgcttcagccttttcaaggggatagccagaggaatagaaagcaatcaagcaatcacatattggccagctctcaattggctcctgaagaataaccctctcaccaaaatgtataatctcaaattcaccaaaagcctctagtctctccaaaatctgccccatcggagctgaaaagaccttcttttccattacgcatactccaatcgttatctttttagcgacatttcgctccatctccctccctctaactctccttctactttctctctctacacttgtggaatccagatgcattTCTCTCTCTCTCTCtacagttgcggttttatatcttcaacttcgcgaaaaagcgagaatcgcgcgcgagagaggcaaagcgattgagaaatctcggcag…
c153567.graph_c0	1101	perfect_SSR_3	(AGC)5	1040	1054	aggctgcaccaagaaacacgccagatgcagctggagaaatgtcacagacgaggaagccgagattgtgaggcatcagctagagattatcgagcgtgaggcacagaagcagcgagacgaggccgctgctgctgccgccggcaagaccgccacacaggccgaggccagcaacaatccgagcgctggttctgggcctgccaacagcgcggctgatgcgagctccagtgctgcggcagactctacgagccaggtggagctggtatccagaccagcatcagtgtcggcattggcattggcagcagtAGCAGCAGCAGCAGCatcagccatggcttcatcttcatctccagctccagctccagctccag
c153611.graph_c0	1382	perfect_SSR_1	(T)10	12	21	ctttttttttcTTTTTTTTTTaaacggcctcttttggtttgcataattttacatatacccctggattctcgctctgttgacgagggttggtgccatatcttcttaatttcttgtcatctctcagtctcatggcgtgggaacaggacaatggcgttattggtgtttttaaagaaaatcggaggaagaagccatcttttactcatgtatataaatatatatatcttcattactgctactttgattgcatagatcgagcatgaagactcctggtcaaacgaatcatttctttatatgtgcagagcaacgtgatttgtcctcacg
c153632.graph_c0	1227	perfect_SSR_2	(AG)9	1	18	AGAGAGAGAGAGAGAGAGtatgaaactgatttctaaattaacaggggcatttttgtctctaaaaggacttgaggagtgaattattagtggtgtggactagagtaacaaaatgggcttggacttttgtccttatggggtttattgttaatgggctatcctttaaaccaatagggtgcttagatcaagcctccctaaaataaattgtgatggggcttctattaacaacggccagttgacataagggtacggggggtgattatctggttgggtacatgggtgattattatttaggaatcatgttgacgaacgggaacatgg
c153632.graph_c0	1227	perfect_SSR_1	(T)16	1212	1227	gaaatcaacttggagaaatctttagggtttaaattttaagtgagaaacaaatagcaacttgtggagtatgtaggcttccattccatctaataagtaaattcaatagcaggggaagttagaaagagatgatggataataggggatataggatgtaggcccaaagaaggcatgttacgttggattgcgtatcgaatggatttacttgaacaagcaataagtcagttggtagtagaccaactagtctggttagggaggatagtttagtcaaatctcaatcgaagacccaccaaatcaatcctcTTTTTTTTTTTTTTTT
c153718.graph_c0	1164	perfect_SSR_1	(T)13	1108	1120	tttggtaatggccagtggaattccactatgagaaaacgctacaatctagcagatgctaccaccagatataccgttcaggtttatcaaaattcttggagtgcaatattggtgtcattggacaacaagggaatgtggaatttaaggtctgcaatatggccaagacagtatttaggacaacaattgtatttgagagtttggagcaacgagagcagcctttttacggagtatgaccttcctgcaaatgcaatactctgtggcaaggctaaacgttagtcggaggattaaccattgttgtaactcTTTTTTTTTTTTTaaatcttctttgcctttgtaatttgatcacgagggggtgactgg
c153728.graph_c0	1429	perfect_SSR_2	(TA)6	1290	1301	acggtatagaattgttgatgccagaatgaagaaggagctgagagcgcaaaagaggatccaaaagaggaagaaataaaaggggcagcgtttgaccgtatatattaactcggctccacgggagagagaatttagactcgatgcgttgacccatctgcgcgacacatagactgcttgatggttccaagttcccgaaggaacgaagtcattggatacagggggccgctaaagtccatatcatacctaatatagaagttagagagttagagagcaatgttcataactcgcaaacacacgtatatgTATATATATATAtgtaacaggaacaatgtttagctgcaacggacatccacttccccatatcctggatctttctctgtcttttgcatttccagagaaagc…
c153906.graph_c0	1586	perfect_SSR_1	(A)11	637	647	catctcatctctcccttctgagcgacgcctctcatcggcttctccctctcgaaacccgggacggcagagacacgactctttgcgccatctttgcatcaccgccaggcctcaccgcatcgcagcctgaccgcgacgggcgtttgtcttccaatattcgataggctctcggcagctgcagctgcagccactttgcattaacatctgcagcccgggaacgtccataggcggcctgccatctcaaccctgcgggtacaccgagacacaagcgcacacgcacacacacgcgcgcattttataattAAAAAAAAAAAtaattgatacctataatcagcctgcatcggtcatcgatactcaactactacagcattgtacatcgtcaggcagggagaaggggatcag…
c153906.graph_c0	1586	perfect_SSR_1	(A)12	1310	1321	caacggctctcgcagaaggggtagcgacagcagtagcgaaggctttcgcgatgcgctcggcgcggataagtggtacatcggcggcaggacggcggctggggaggagaagtttttcaagatgggcgtaattcgaagagtaaggagtaatgatggcctgagtcttgatcgtctgagtttataggcacatggctggacggagacagcctgagtggcggtgacatatcaacatcagagatcttcagaatgatcacatcatctcctttcctttgtttcattttttcttgcttcgacatcagcatgAAAAAAAAAAAAgtatataaatgactagagcgagttttgttttggatatgggcaacaaggatgtaaaccatcaaaacagcgcctacaggaaaggccttg…
c154037.graph_c0	1225	perfect_SSR_1	(T)11	798	808	tcattgtcttgggaattttacccccccaggggattctaagtagctatgatgtcagattttttacccccgtggtatggggatgtgacgcagcgcaggcaagaaattgggacgacgtaaataaattcacggctttctttgaacgtgttagtgtccaactcatctgtatagtagccatcagcatgaggaaaaaagtcatttttgcggacacctttgatgagttggaatcatttgcgtcgacttttccttcattacaaaacccctgctgctgacttttcctttccagtccattaggacttttagTTTTTTTTTTTcctcgaaaccttgatctttgttttatcagtgaggaaggataatgatatgctcttagtgtggaaaattgctcatggagggttctaaatt…
c154168.graph_c0	3221	perfect_SSR_2	(GA)8	3205	3220	aaggctttggcaactcgtggattgggcgccattgcttacctccagcaagtttttccacaaaagtctctcaatcatccaatacacctttggcgtaatggtctctgcgttaagccctttgttctccctgcatcagcaagcaaacagatggagtgcgaatggtctgcatgtgggtgtgtttctctctgtgtatattacaacacggatagcaacgaaaatgccacaaggcgatttcgagtggagttcgcgtgtgtgaaagagagaggggtagggcaaaggggcgcggggggaggaaggcaatttGAGAGAGAGAGAGAGAg
c154183.graph_c2	1397	perfect_SSR_1	(A)13	1	13	AAAAAAAAAAAAAgacagagcaaaggctcctgttcgcttattgctcgctttatcatcagacgcacaagtaatgagcacagtcgtagacaaaataaaccagaaagtcgggtcaggaaacgagggcaagatgcggccaagacggaaatcggtggccagtgcttgggtcggtacttcgtctagtactccaacagacgcagcttcttgccaatgttgcgccgtctcgaggcaagctccgacggcttgggctcgccggcatcaaggctctcgttgcgcgccttgagcgcctgcagcagcataccagcatcaaagaagc
c154204.graph_c0	1045	perfect_SSR_1	(A)14	111	124	tttagggtttggcatccattgcttaacctcagttactgaaacgggccgacagcccaccccattcgttggttgattgtttgaaattttttctagtccggtttggtgaatttAAAAAAAAAAAAAAtgcagcaatcagatgttcaacaacagccatggaagatccgagtagatttgaaagccaaaaacttcaatttgaagttcaagggaagcacccacattttgcccactttgaagttgtttccattctccatcaagctcaagatccgtcattatattctcaaagtgaaatcggagccccaactccaatcccaactctcgtggtttctttggaaaccaccaacaaaatccctcaagtccaaattcctcaggatgttcatgttcatttgccacccccgccgt…
c154209.graph_c0	1153	perfect_SSR_3	(GGA)5	565	579	ccagtgaacaggggtggtccggaggtggtggcagcaggcaccgagggagcaggtgtcgacttgctgggagcaggcgcgggagtggtagcaggaggagccggaggagcgggcacgctgctaggagcaacaggcgggatggacgcagggtatgtaggaacaaccgggggcgccggaggaggagcgggtgcgctgctaggtgcaacaggaggagctgggggaggagcaggcttggacgaaggaatgactacagtgtttgtaactgtaataggcttcgtggtgtagaccgttgtagtggggaccGGAGGAGGAGGAGGAgtcttcgactcggaggggcaaggagttgtggtgttgctgtagccagtggtaggcttaggcggggggatggggacgtagtcgctg…
c154228.graph_c1	1279	perfect_SSR_1	(T)10	366	375	attaatttgacaaatttatataatttggaaattgtctggaattatatgagattggtgtagtttttccgtaatgaaattggataacatgttatgatctttttaaattgttctagccaatgtttaagattgagaggagaaatagaaagaataaactgcattggtgtagttagtgtgttttggtctattcagcggcggaactagatgcattggtgttcttatggttgggggtgtttgccagaatgcaaggtgtattgcactgcatagtttttcttcttcaaaaggtgttcggattttttattaTTTTTTTTTTcttgcttgcttctgtgttgcactgctgctgcatggtcatggtcagtttccaagcaacttttgttattctccattatttgttacttgatt…
c154251.graph_c0	1011	perfect_SSR_3	(ATC)5	55	69	cgtcatcatcgagtctagcggttttctctcatcttgttgtgcgcgaattatttaATCATCATCATCATCatggcatccgaagatagtcagcttaattctgctcttgatcttttcagaagactcccacctgctcaattggaaactaacttgagttttgttactgaattggctccacatttaactgatgatcttttgcaaactgttgattgtcctttgaaaattcgtaaatgtgctgaaactggaaaggattatcttgtatgcgattataacagagacggtgattcctacagaagtccacactccaacaagtatgatccacctttggaagatggtattttgccacctgaagatttaagagatttagaaaag
c154369.graph_c0	1254	perfect_SSR_1	(A)10	1145	1154	gccattttctaaggggatgctcagctggtctgtgatccgctttctgattggagctctgtccaaaactggaatgttgaaggccctgtttttgaaggaatacgcatcgatggtcgcctcttttgtcttttggttggtttgtaaaattcataggaaagcaaactttgttgctcacaaatcttgtccaatgggccatgcgctataattcttcggggccaatcccggttgatggtgtattcttgcttttgtttttttaggaaacccatcaatggggctaatggctctttttggtttcatcttagcAAAAAAAAAAgtaagatatatttccaaaatgttattgtatcacattacatcgattgtgctctaaataatttattagagctttgattagcagtgaaattt…
c154443.graph_c0	1116	perfect_SSR_1	(T)14	887	900	gcaacagcaagaacgagcggccgcctggcgatgaagagtttgtgcgtgtgaacaggcaacggccacgagatatagaattcttgtatcacgacaatactgtgtaacagcctcaacgctctagataacagcgcctttttgttttcccttctcctttgtccttctggaggattcttgcattattacagcggtcacaatggctcatcggcgttcagtatacagccccatctggcggcatggatctagacaatatcactgcttgtctggggtcttctatctgctgattttttttgggccaagcgaTTTTTTTTTTTTTTcggcggctattacggagtagtatgggttcttgattcgacgcctcgcgcagagtcgtgcatggcgcaactaagagcgaggacttgc…
c154479.graph_c0	1356	perfect_SSR_1	(A)11	1293	1303	tgggatgagcttatttgggaccaaaactcacatatttgggaatattgagagctttgagttggttaggcaaaaactagtcacatctgttttaaaaaactgtttcactttaaaactaagaaaacaacttagatcagaagcagcaatttgcacttttcaaaaatctattaaagaaaaaagctcttattcacacaacaataccgaattgggggctctaaatgagtaaaagagcaaaataccaactttggggtacagagtaatgacactatcctaagagaagcccaagaccaacctagaaagatgAAAAAAAAAAAtagtatttttcttgaaatttagaactttgtccatgtattaggcttagtttggc
c154487.graph_c0	1284	perfect_SSR_1	(T)14	128	141	gttctcttctagttatggtgtttgtcgttttggatctgtagatcgttttgtaaattgctatctggtgttctgtttcgatctgttgattctctttttggtttgaagatactgaaagattttcatattaTTTTTTTTTTTTTTctgaattattttgttagtatttttttttgttgttgctcatgagcttatgtgtgctcatacactgattttcttcgtttctgtttataaatttattgatttgtatgaatatgtattaaagtttacttgatgcaattaataccattccatcaacactctctatctgtgtcaatctctcacacacacattcacacatacaaattggagaagattgttgattttgtctttaagaagaacaacaagaagttcgagaaactttat…
c154500.graph_c0	1407	perfect_SSR_3	(TGG)5	289	303	agaggaagaagaagaggaagaagagggtgaggaaagcgctcgtgactacgactatcttctttcgatgccaatttggtcgttgactgcagaacgtcttgagaagctgaaagaagcaatccggaagaagaaggctgaatatgatgaactcgatgccaagagcgataaagatctgtggtgtgaagatctggctgcgttcgaggctgaatgggagaagcatctggctctcaatgcagaaatccagaccaatattcgccgcatgggccgccgagtatccaagaagataggagcTGGTGGTGGTGGTGGccgcggcaggaaggccaaaggagatgacgacgagtatgagccagaaaagaagggccgaaagaaagcagcgcccaaggtagagaccaagacggcaca…
c154612.graph_c1	1220	perfect_SSR_1	(T)13	1200	1212	caatccaagtcaatttccaaagaccctttttcaaatctaacacaaaaatgaactacagtccttccaaatccaaagccaaatccaaaaactgtattaaagaggtgatatgctaaatcgttgatcgtctagggttttgatagctcttttctccgtaaatagtagtccttcattgttaatcctcctcctcctgattgtggagaggagttccacagcttacttgtacagagagaagaggagagagaaagataagagattagaaagaggggcgcgaaacggtcagatattagatgagtagagagaTTTTTTTTTTTTTctattttt
c154636.graph_c0	1317	perfect_SSR_3	(GCA)7	1226	1246	cctgaagaacctcacagcctgcatgggctgcaccaagaagcacgccaaatgttcctggaaggaagtcagggaaggcgagctgcacggtacttttacccatcccccaggctcaaacagcaacatgcacaccgacacgtcagatcacgaaagtcacgatggaacgagtaccgctagtccgccatctatgatgagccctcaccatggatacgcgtcaagccacatagccagcagcaacggccagtcaacgccacagccccaggcgacagctcacccaccaccgccgccgcagcctcaacaaccGCAGCAGCAGCAGCAGCAGCAgattgggccttcacagcagtctatgactccacaacagcagttccaggcagcgacagcccaacaaatgcaaa
c154647.graph_c0	1461	perfect_SSR_3	(GCA)5	1	15	GCAGCAGCAGCAGCAacagcagcatggcggccaggtacagcacaattccttgatggaccatcccacaatgcggacgcagcaatcaaataagggcaggatacgcgaagtctggaaacacaacctggaagaggagatggctgtgctgagagatatcattgataaatacccctacattgccatggacacggagtttcccggcgttgtatcaagacctatgggcggtttcagaggaaagagcgactaccattaccagtgtctacgaacaaacgtcgatatgttaaaggttatccaaatcggaatcacattattcaacga
c154666.graph_c0	1782	perfect_SSR_3	(TTC)5	1766	1780	gctcaccacgtactgttatcgtgtggccgtgccgctgtctcagcttgtgtgatgactgccgtgtctccctagctatgaacaactttgacaaatgtgtatgctgtcgccgcgacgtcatgagcttcagtcggatctacgttccttagagtatgctatatggcaacatccgagacttaatgcggcataacagcttagaaagctggatgaatgcttgttttttctatacttaaattcatatctgggagttggggcgggcagcttgattgctttatctttggcttgggagtttatccttttattTTCTTCTTCTTCTTCtt
c154679.graph_c0	1526	perfect_SSR_1	(A)13	132	144	aattttattctaaaaacataagagtgaggagtgtttttataattagtacaaaagcataaaagaagtgggcgtagtatgataattttaaaatattatgggggctaattgtaatttcaggagggactaattgtAAAAAAAAAAAAAttaatgcaattgtataattttttgaaaacctaagcccccttgcccttctttgggaattaggaccgtccctggcatcatgaagaagctatcagtcccatggcctttttttgcaattttttttttcctttttttcctttctttttccttttcttccttcacatccaaagtaatcatggctctcttgatgagattcctcgtccttattcccctaatactctccttcgtcgcctttgtcttgacaaacctggcgctgtt…
c154679.graph_c0	1526	perfect_SSR_1	(T)10	258	267	aattttattctaaaaacataagagtgaggagtgtttttataattagtacaaaagcataaaagaagtgggcgtagtatgataattttaaaatattatgggggctaattgtaatttcaggagggactaattgtaaaaaaaaaaaaattaatgcaattgtataattttttgaaaacctaagcccccttgcccttctttgggaattaggaccgtccctggcatcatgaagaagctatcagtcccatggcctttttttgcaaTTTTTTTTTTcctttttttcctttctttttccttttcttccttcacatccaaagtaatcatggctctcttgatgagattcctcgtccttattcccctaatactctccttcgtcgcctttgtcttgacaaacctggcgctgtt…
c154782.graph_c0	1529	perfect_SSR_3	(TGG)5	425	439	aatgacttgtgatagtttatcaaatcaaatgcttttataaatttccactgccacctagctttttgggattcttgtgctttggattgcatgagctagtagcaggttatcatccattccaggctgaccattgacccgcccgagttgactgagtcagctgagttccaagaaatgactcagtcaaagtcaaaacaataactaaatgaatatttcagttcaatgtgatgtcagccaaaacctctctcaacaatagcttgcctcttgaaatgtcctcctctatattttcttgatctgtttcacataTGGTGGTGGTGGTGGtaatggtagtgttcactcttcgtcggataattttttgttgccgtctaataaggttatttagaattttcatccaaataggagttt…
c155012.graph_c0	1226	perfect_SSR_1	(T)10	1118	1127	tttcccaccgccgtgacgccctccgcgcctgggatgtacccggagagcatcatgtcaaagtcatccagataagactgcttcaggccgttgtaaagatcggtaatctcctgagccgtggttctcgtccctgtccattgcttgtaacctgtgtgattgctgaattgcactgtattcagagcggcgacatcactccccagcgactggagcacgaagacggcgactttgtttcccacgttgcctgagacaacatggctggctaccgccaatactcgtggcgcaagtaccactgagtcagacatgTTTTTTTTTTctccttctaggatattaaggttattgcgcgccgaagtccggagggtatcactagaatttgtctaggagagaagattatttttgcctata…
c155173.graph_c1	1890	compound_SSR	(CCA)5gccgccgccgc(AGA)5	1483	1523	catttcgctttgtacttgttttagttaatagagatggaggggaggccgcctcagaagaatttgacaccaagagagtcttcagagccaaagatctgggctttgccccgtttgacgaggatatttaatgctttcatgagtacgccgttatccatgccgtggaattctgtccctcgcgtgttttctccctctgtcagctcatagacggtcagcacgcttcccttctgcgccgtttcatccacataggcctctatcagggcagcccactcctgcggcttgcgccaatatatcagcaccacatccCCACCACCACCACCAgccgccgccgcAGAAGAAGAAGAAGAaccatcgccgctgccgttgttattgctgccgctgctccccgcgtccccaggctggaga…
c155173.graph_c1	1890	perfect_SSR_2	(TG)8	1869	1884	cccaggctggagatactcggcgcggccgtccttgcgcataaagtcgacgacctcgcggatgtcgggcggtgcgaggcggcggtcgagcgcgcggttgaagaagaggtccgactcggcggcggcggagagggcgaggcggaagatgcggtggtggcgcgcgtaggcgaggacgagggaggaccatttggtgagctgggcgtggtggatggtcaggttgggctggcgggtgaagaaggcggggaagaagtattcgcgggggaaggggaagtctgtggctggaggggcggtggtggtggccatTGTGTGTGTGTGTGTGtccgtg
c155231.graph_c0	1389	perfect_SSR_1	(T)15	69	83	gttacacacgcagcgcgtgtgccccgtccgctagtatgacagaaagaaagacggtccacgaaaggtaaTTTTTTTTTTTTTTTaatggataatgaaagttgtgggccttatggcccactccatatatgggccaattatatggaccaatggtgcagtgttagagcatctacaacgcgtacacgaacttaaatttaaacttaagttaagttctcttacatggacatggacgcacacaatggtgtagttgatgaaacggcacatcatatgctgtgagagcaccaggtggcacatcatgtgccgtgtgggagattagtgtgttgggtggtgtgggacggcacttcttgtgccgtatggccgaacttagcaaaacttagtcataccat
c155231.graph_c0	1389	perfect_SSR_1	(T)11	1181	1191	aaaatacatagaaatacgagtgggactcaacctaattctgctttgtgcaatgccaaacaacccctaatgttcaattcctaagattttctctctaacactcttggcaatggcggaggtgttgaagggctagggtgggctatgttttttggaaaaaattattttatatggtaaaaaaatatatatatgtaatatatgtaattagcttcccctaaatttaaaaaataaatatttatgtgtaataatttgtcctaaatgtaagctacccatccttgcatatttgtctcattaccttcttcttccTTTTTTTTTTTatcactttttattttagcgcaacccaaattgttctatcatcggtcaagtttaacatattatcataagctatcaatttctgtaattgaa…
c155313.graph_c0	2384	compound_SSR	(GA)6aagtagag(GA)9	2347	2384	ccacaacgcacctcaggaacgtgacgaggatccccaaaccggtgtcgatttgcatacaagcagggcccccgatctccggcaagaaaaagtagagtgggtccaagaacagagcgatcaaacatgttacgaggaagatgtggttccattggttcaccaattcgctacccggatcgaggatttggtgccgccagcgcttgtggcgattgtagatgagagagagtgttttggggttgtggtggatgttgatgttagtgttgttattcatcttcttccatggcagagattgaggtccggatttagGAGAGAGAGAGAaagtagagGAGAGAGAGAGAGAGAGA
c155347.graph_c0	1005	perfect_SSR_3	(CAC)5	982	996	gccagctttaatcagcaagatccttccccttcctatagcctcttaaacaaactctgtgtgtgtgtatatgcgtatgtgtatgtcttgtgtgttgggagagggtgatggtggaaggggcaatgggagatcaaaagggtccaccttcgtcgtcaaccgctaagttgttcaattcccatttacaattaagccatgtttttcatttcctgtttttcattgttgggttgtctcttggagtcacagccagtttgtatatcaagagcttctcactcaatatacatgccaccctattatctccgatctCACCACCACCACCACcatcgccgc
c155383.graph_c0	1281	perfect_SSR_1	(T)10	807	816	ccaaggcctgcgagcagtacgccaaagagcacttcccggatctctttgccaattcaaaggggagatagaataagtcaaccactgcaattggtagactggtctcctcacgaagcgttcgtaccaacgcggccgggctgtgatgtgtcacaacccgccaggagatgccaccaggctcggctcttctgattcaagactcatggcattagggggaaagatgaaaagcacaaaaaatacggaaagcttcagcggcggcgttcgcttcgcagattttactgaacttgtttaatggttactcgtaccTTTTTTTTTTattgtttaacgacgagatatggcggatttcaactggccttgctacaccctttgggaccggacacggaaggggagcaggatttgatggat…
c155506.graph_c0	1630	perfect_SSR_1	(T)12	712	723	aagaagctcaaagatctaggtgtagatcgcaatggggagcgatttattggagatatctttggcgggctgaaggcatggaaggagacgattgatccgagtttaccctttatatagccaagatatagagcatcaattgcgaacaagagagttttctcattatacataatacacgtacgaagtacatcctacacgtccacagtcccagcagacgggaaagggctctttttttctttttcatccaccggattttccgccatcccaagcatgctttcaaaagttaagaaagacaagaaagcaagaTTTTTTTTTTTTacacgcaccgtatgattgccaacaatagcgcatatttattggttcttgtcagagtgtgtttgtgtttgttgtcttaagccattcttt…
c155506.graph_c0	1630	perfect_SSR_1	(T)11	1620	1630	acggagggccgacgacgatgacgctgacgctgacgatggtgtgggggaggaggcgcttcgacgagtctttgcgacgaggctggcgatggacggccgcgaagtgctggagccggccaggctgtggttggcgcgggtaaaggtcgagggcacggcgaaggcgcgagaccgagcgcatcctccggcggcgaggggctgcggcgacaatgaagctttgggagcgcatcgcacgaggctggctggcgctgctgcggggatgcgcaggcatagcgatttgagcgaggacgacatggtcgcgggttaTTTTTTTTTTT
c155523.graph_c0	2563	perfect_SSR_1	(T)14	262	275	actctcacctctaatcccccatttcctatttgttcttttctttctttcattcttttttaatgagagacaattgttaattctcatacagttttaaaacccattttctagaattctacaattccccagcaaaaacatttgagagtcatgaactttgatgggtcgttttaacgggcttgaatggtgggcttgatcgaatttaaaagatttgatctgtccctctgatagaattttgattgcacttttgtgggtttttttttcctaTTTTTTTTTTTTTTgaggcagaagatgatagttcagtgaaattattttacatttttgcatatcctcaacaatgctgcctgtttgctcagccaccactaccagctgttctactcattcccagatctatttacatggagg…
c155695.graph_c0	1959	perfect_SSR_1	(T)11	1860	1870	atttgacacggtatccatggatttcttcacctcgtcgatggtggcctggagagcagccaagatgaaatctttaggagtggcactctcgttcttggcgactggacttaggctgttcatgcaagcgtccttgaaaggagtgggtgcgcacatggttgtcacagccttcgttgaggctgacacattctcaacattcttggagctcccattgtggtgtactactgcaacaactcccagaactaccccaactacaaggataagggataccaatgaaactacaactttattcaccattttatttaaTTTTTTTTTTTaatttcttccttctccttctattttccatgcccaaagcactatatatgtgcttccccttgacacagaaaattgaaggatataggaaatt
c155741.graph_c0	3691	compound_SSR	(GA)8ggggtactcttaactcaatcagagtcttctctggtctaggg(T)11	1	68	GAGAGAGAGAGAGAGAggggtactcttaactcaatcagagtcttctctggtctagggTTTTTTTTTTTgacctgaaccactggtgctcaacaattaaatgggggaaacagggaagacgaagctcgataaggggtggttagcagcgagatccactgaggtcgacctcaccggagttcagctcaccaccactcatcctccttccacccccgatttgccttggatggaggccgttgtccccggaacgtctattgataaagaatcgtttttctcctgatgcgctgacattccttctctctccccagctccttcgtagttccgaccctacgtagttttggcaacccttgtaaagaacaaactcgtgccagatc
c155741.graph_c0	3691	perfect_SSR_1	(T)10	3519	3528	gatttcagttatatccactctttgctaagtgaaaacttttgctactatggaagcttttctagcaattttggttgccccttttgtgaagcttcttcacttgtttgggcatagctttgtgccatcttctctctttgggtgggctctatcatctacaaggttgaagttgccctaggttctggattactttacgcgacgacccttgtggcgtagtgatggaattcttgtgcatctatcggagtgttttctgtggttgtttatgcttccctatctactgtacctttggtggttatgcttttcgggTTTTTTTTTTggtttttgtttttcttgtaatgtttggttaatttcaataaatgttggtttgagccaaaaaaataataatgaaactttcagagaacttac…
c155882.graph_c0	1606	perfect_SSR_2	(AC)6	1382	1393	ttgcttttctcagtgccttgttgccctgctctgctccatagcctcgatagccttcaggtgttgaaagggcacgtgcacaatcagccatggctgaagttacaatttccggtattggctgtgtggtgtcaccaattccaaggctaataacttctgcgtttggatacttcttgatatgttcaatctcacgcgacgaaatctcaggaaataagtagttattccgcaacttctccaagtttaaattgcgagctacctttgtataacgaccagtgactgctcgcatttgaacttgttaaaaactttACACACACACACcaaacagaatgtggcctgatgtaatgaaaactgtttacttaccaattcgctgcctttcaacatccatactgcataataatcagtgaa…
c155912.graph_c0	3187	perfect_SSR_2	(CT)9	1	18	CTCTCTCTCTCTCTCTCTtctgggagtctcaaattcatcgattcatgcaattctctctacctttctgtgatcgctgtccatcgcatggatggtaacgagtccatttcatcaatctcgaaggaacaggtgcggaaatgagtgtaggagttttgtttttcgacgaattagggtttactttggtggtggtggtgattgatatgggctgtggagggtctaaggtggatgatttcccgttggtgacccgttgtagagagagaaaggagttaatcaaggcggctgtcgaccaccggtacgctctcgccgctgctcacatctctt
c155913.graph_c1	1403	perfect_SSR_1	(A)12	1	12	AAAAAAAAAAAAgaaaagaaaaactatacctacacacacggaggccagactagtgaagcctagctggaaatggtcaaatgagaagtaaacttgaaatcagctttaggaacattaaactctgagctctgcgcctctgcctatgataatggtccctcttgcatgagccgtttcttgaattctgagcatgtttctccatatatcgtatccggttcaacagcaacaccagaagaaagcactttttttctccacagccaagttttttccatgagtataactgcgaaaagctcaaaattgatctctcctggcggagaa
c155914.graph_c0	1247	perfect_SSR_2	(GA)6	1236	1247	aaaacatatgttttttagagtgatgtttctcgtcaatgctatgagaatccagtgttgtggctactctcaagttttccaaacgtttgggatatggtggaccattcagaaattgatccacacttgaacatatggctcctgaatgtagtgaagaaaagaatagatttattgccttcatgtttgtgaaagaacagggaaaaaacctgagcagtaatgtcctactgcatacgaattttgtatagagaacaagagttgactatgaaaaagattttgccagtatgggcttatatagtaggggggaagGAGAGAGAGAGA
c155921.graph_c0	1017	perfect_SSR_1	(T)10	442	451	aggtggaagatgattgtaattttaggtgcgtcaactaataacaaaatcatttacatgcgctagataaaaaaaaatagcatgcatgttatctacttgcataacagtatattatagtctctaattatattccatttgctatgaagttttttcaaaatggacgaaaggttcgttttaaagtcttataattacataaaaacattattttctttctgaaatgtgataagcttagattcatgatttggggaagtccgatccttagacacgtacccgagtccatgtaacatagcctggaaatgtgaaTTTTTTTTTTacgcatcgagcaaacttttcccttggttgaaaactaataatatagggttgtgtcgaaacgataatactttgtaccatgcccctaatgca…
c155943.graph_c0	2081	perfect_SSR_1	(A)12	231	242	cacgcaggcttgaaaggcaagtacaagtgcaaaacgctcaaatggatatttgtaagaagaacaaagagcaaaaagctaaaagagaaaacgagcaaaaagtacgtcaaaagaacgaaggctagtacaacaaaaaaagaagatataaagccatgtctttccttctttccttctattacttcttctcttttgctcatcattcatataggaaaattcaagagtaagaagaagggAAAAAAAAAAAAggccgttgtggtaatttaagggcaagattttcctttgcaataatgccctcccctccattgtacacattcagctaatcttttctcctgaaaaaggccagatagggaacagtgtcgcgccctgatttgaacaccctctccttaaagtctgaggcatcgc…
c155970.graph_c0	2705	perfect_SSR_1	(A)10	109	118	tccgatcatccgagccaagatccgatccattgacaggcctaatggaaatggccttttctcatggtacatggattattttttatataatttagatacaaatataaaattAAAAAAAAAAgaaaagaaaagaaatcacgaaaagcatgcaggtaggaaaaagaaaaaagaacggctgtcgatttcttctcccctgcttcagtcagtcattgccaaagccggtatatctgcatgctgcttactccatttaatgccccatctgatgccaattcaaatatgcttgccgtttactcagcacatgtcgaatataattccgaaataaactccaatggtgatttcaaagttgagaaagaaaaaaaaagctaaacaaaacactggatggtcaagttgaaaacagattga…
c155997.graph_c1	1006	perfect_SSR_1	(A)10	294	303	agaatcaaaaggccaaagaccaaagaatcaatggatcaaacagcaacactgtagctttttaagtgtcggcacaaacaattactaaacacaatttccataatctatgtacatgtgcttcatttactatacctttgcttaaatacatttttatgtcatgtcctaacaaatatatacaattacaatcactcgtataagcactataatggatgttaattagtacgcccatgcatagcatgggatgtcgactagttataagtttaatttgtcaggtggagctaaaagacgaggaagtgAAAAAAAAAActatggttttcaagtaagttttttacgtgttactttttatttcccttcattctgtttttgcttgtgacttcgttggtttgctttggatctttttat…
c156000.graph_c0	2283	perfect_SSR_1	(A)11	274	284	gtgacaccgggttatgtcaattgtaggtgctgctaggtaggatgtagtccgagggcaaagcgcaaatacagccttgcaacagcccgccaattgtcccagtgagttccgccgcgtcttcaaaaaaaataacatcaatgcagtttggactttttcttcttgcttttcccctcttgggccaaagtggcgtaggcctatcccaaatctcgctcttgtttacaaaagaaaatcgaaaaaggagagagaaataggaaaatttgaacttctgactgaaagAAAAAAAAAAAcaaggaattgtagcttctagcatccagcattcccttcttccgtacaatttcgtctagaaaccagatataaggataataaaagggaagaaaaaaaaggaaagagaatcaacacaat…
c156001.graph_c0	1460	perfect_SSR_1	(T)12	60	71	gggggagggagagaaagacaaaggattgattcttgaagtccctatctctatttccttgaTTTTTTTTTTTTctctcttaacactggcttacctcaaaggaaccctagcggtccttatttcatcaatctcttcttcatgtttatccaatcgattctctttcacaccgaagaaaattaagaggagtagaagtgttgttgtttcccccccagtgaagatgatttggattatgaaattctcgtggtttctctgtgcggcaatggtgatgatcgtcctctctccctctctacaatcatttcctccggcagaagctattaaatcgtcaaacctcgacggacgatttcccggtcaaaatcatcccaccaatacgcgta
c156001.graph_c0	1460	compound_SSR	(GAG)6gg(CAA)5	433	467	ttcatgtttatccaatcgattctctttcacaccgaagaaaattaagaggagtagaagtgttgttgtttcccccccagtgaagatgatttggattatgaaattctcgtggtttctctgtgcggcaatggtgatgatcgtcctctctccctctctacaatcatttcctccggcagaagctattaaatcgtcaaacctcgacggacgatttcccggtcaaaatcatcccaccaatacgcgtaattacctatcgtttcgcaaagcatccgcattccggaatgccgaagaatgcggttccagtgaGAGGAGGAGGAGGAGGAGggCAACAACAACAACAAcattggggccgggggggaaaacagatgtctgtgatccatatctggttcacgtcgcgattactct…
c156001.graph_c0	1460	perfect_SSR_2	(CT)7	1447	1460	ggcgcccatcgatcaccgttggaaccagcacggcttgggtggggacaatgtgaggggcagctgtcgggacctccacgccggtccggtgagcctcctccactggagcggcagcggcaagccttggctcagacttgactccaagcaagcgtgcccgcttgactcactatggtcaccatacgacctgtacggacactcgacgtgattgggacttgccggtaaatttttaaagacgtacggtttctattccttcctatttttgtgatctcatctcgcttgcttcttttttatttccaatatgtcCTCTCTCTCTCTCT
c156049.graph_c0	1607	perfect_SSR_2	(AG)8	7	22	atatatAGAGAGAGAGAGAGAGtaccaaggaaatggctaaccttaacggcgcctccggtcaatactccgaatttccagctgtgccgactcacggcggccagtttgttcagtacaacatcttcggtaatcaattcgaggtcacggcgaagtatcgaccgccgatcatgccgattggtcgcggagcttacggaatcgtctgctcagttttgaattctgagacgaacgagatggttgcggtgaagaagattgctaatgctttcgataattacatggatgcgaagagaacactccgggagattaagcttcttcaacatttggatca
c156049.graph_c0	1607	perfect_SSR_1	(T)15	1559	1573	gtgaccagtaaggtctcacgttgaacaatcaaactagttgtttgggatccaaaataattgagttcatcctgtaagattttgcctttgtgtctgactatttatctggatctcttctaggtgccctcctgtaaggttaatctcttcgtttttttcttttttatttgttaattctgtattttgcttaaatttgttttgagattttatttcttttctctttcttggaaatatgtacttgagtgtaccctgtacagcagattggagtgagtgtagctgagatatataaacttctgttgtaaaatgTTTTTTTTTTTTTTTaaatgagaatcaccaatttccttgttcttcaaaa
c156168.graph_c0	2733	perfect_SSR_2	(CT)8	1	16	CTCTCTCTCTCTCTCTcattctcacacagctttgtcgaacactcgctgagactatattgctcgttatgtgttagttgaattgtctgaatggctttgtcttcttgtctaaaatgtcactcttggacttcccctcaaaatataaatcccccaaatcctctttctttccctccaaagccttccaaattcactcctttcacttccaaacaacaacatcaacaactcacttcaatttcagcctccggtttctcttctctctctacccttttcccttctcaaatccatcatctcccacctgatttcactccagaggaactcc
c156303.graph_c0	1211	compound_SSR	(A)10gggtaaaagcagagaaacaaacaaagaaaaaaaacagtggaggaatgcagagttaggagaaaccttggaatctcagatgagatt(ATG)5	75	183	ccacaattttctctactcaaccagtgatttgggctggctttctttagactttcactcctccacaatcccctgtgAAAAAAAAAAgggtaaaagcagagaaacaaacaaagaaaaaaaacagtggaggaatgcagagttaggagaaaccttggaatctcagatgagattATGATGATGATGATGggtgcagcaggtgtccttgctatccacttgatcttaatattgcaagctttaccaaccagaagtgtggctatggctacggctaaggctgctacccaagacggtgaatggaagtctgcaactgcaacatactccaaacaaacagatgcctctatcattgctgaaggggcttgtgggtatggagaccttcacatgagcagctatggaaaacacagtgca…
c156303.graph_c0	1211	perfect_SSR_2	(TA)7	1197	1210	actcccatcttacaacgttgctcctgcaaactggaaattcggacagactttccaagggaaacagtttctctactagtatagtatcattcggcagctagcagtcaagtataagtataacccaccagaagtagtactagttagctagaggagaagaaatatacatgtgggagggtggaatgctttccgcctttctatgtctcatctctctttcctgccctttttactcgacttgaattctttggggatagttttatccaacgttttgcttctacaagaaagactcctcccaactatcacactTATATATATATATAt
c156320.graph_c0	1063	perfect_SSR_1	(T)13	547	559	agaccgcctaaccaatttagtgggtgtcctctaatcccccaccattttctcaacaaatctaaatctataaacaccccccaccattcatttccgattctatgaactctatttgccaaccatttttgctttggatattccgtttttgatacaattctcaaatacccaaatatctctagtaattttttggatgtatatcatgtaaatacgtaattacactctctcattttcttcccttttgtgtccctctctgttccataaccaaattcgaaacccacaaatcattgtcgcccacccatcaaaTTTTTTTTTTTTTgggtgtcacttttcggttagcttgctcaagatatggatccggcggagcttcgtcgggttttccagatgtttgatcggaacggagac…
c156362.graph_c0	1096	perfect_SSR_1	(A)11	547	557	ataatgctaccttttaatctttaccaaacatatgctccctattttcacagggatcatgacaatttatcttctgacaattatatgtatattctgttgatccgctgaaaataagggttaggtgtatagtttagattaaaatattacaccatatcagcatgcttacgtagtgtaactgtcacttcgaataatttctcccaatagtgtgattggttgcaagagacgatatagtgtcacctttacaaccaatattttctgacatggtaggctggtccaacttgcatggttggcaatatgtgggagAAAAAAAAAAAggggcaattcattagtaagcgtgtgttggtgtaattaataagcactaatcacacacaaaagtaatatgtgcctaagaataaatagatg…
c156362.graph_c0	1096	perfect_SSR_1	(T)11	928	938	cctaagaataaatagatggcaccaatgcaactgaaaaataaatagttggataaactaaactgactaatacaaaaagagcagcacaatgcacgaggcttctgccattacgggataaattaaactgactaatcctaaaggttgttttgacaatttcacaccctatataccctcttattttcacaaactacaccaaccttacatctgtcttgttggctagtaacgcatgaacagtcaaaatagatgagaaacagagaccacagaaagaaaaagaaaacgaaaacatttaaaccaattagacaaTTTTTTTTTTTcaatatgcccaataatcaaagtaggaaatcaaaatcattagaaagaaatgaacaattcaatcaaataataatatagcgaataataaga…
c156376.graph_c0	1267	perfect_SSR_3	(TCA)6	1244	1261	ccattggatacatactcaaacactaggatgccgccttcttctcgatcattagaaaatccgagaagcttgacgatgtggtggtggcgaaggcgaaccaagatgtccaattcctgctggtaaactcggttaagacgctcgctgctgctgctataaattttgacagcagagagggtagaatccgggaatcgagcaagatagacggtgctgaaacctccatatccaatgacctgagagaagttcatagtgaaactctccatctcattccaagtgaatctcctcaaagaacagtcctttcttatcTCATCATCATCATCATCAccacca
c156453.graph_c0	1454	perfect_SSR_1	(A)10	607	616	tccggggttgcaaaccaaaaatagaaacacaagtacgaaaacacgaatcaaagcaaaaatgataactccccaaactaatgatgtgcgccaaaagaaaattaagccccatgggatgcgagacagctgtgtgctcccctaggcaattacgcatcgggcagccaaagggagagagataaaagatgaagaagaaaaaagagaagaagaaaaaaggagaagcagatatactggagtgtgtggatgtgatacatccagcagcaaaggacaccaagcaaacaagagataaatgcgcaggcggtagatAAAAAAAAAAggtatggctgagtaaaatctccacgcgcagaagtaactcgtacgatcgctgtaccggacacgcatgaccgatgttaaagaatgataccg…
c156539.graph_c0	1504	perfect_SSR_2	(TG)6	84	95	gctggatatttgaaccgatgtgctcgaaataaccatagcggctccctcaggaaacaagcagattggagtagcatatttacgctTGTGTGTGTGTGcgtgtgtttggtactaccgccttcaaggaaccttttggctctctttatacagacttggccccgtcatcggccatacagcgagcgtcatgtcgtttacgtccatccctatcctcgacctggagctgtccagggacccggccaccaagcctgagttcctcgaccagcttcgcaatgcactcatggaagttggcttcttgtatctcaagaatgtgggcatttcagatgagctatgggacgaagtcatcaaggagggtaaaagcttctttgacattccccaggaagaaaagctcaagattgaaa
c156539.graph_c0	1504	perfect_SSR_4	(TGGT)5	1362	1381	tcggcgtcggccgcgtgcccgaggacatcaggcagcagaggcagaggattgtggagaagaacggcgggcgcatcgacgacgtcgagttcacgttccgcagcggcgccgtggccagcaccttgggcgaggcgacgctgcggaatagggtcaagagccatccggatgtgggggagcgctggtacccggagattctgaagtcgatccgcgaggagcaggcgctggcggcgcagaagcaggcgcttcgtgatgcgccgaggccggtgactaatgcggcccctacggctgtcgaggcgcattagaTGGTTGGTTGGTTGGTTGGTtgatgttgggttgagtcatccatggcagaatgttgattttcccatggagaggagagcaggctgatgatggaagcaagtt…
c156754.graph_c0	1522	perfect_SSR_1	(A)12	644	655	catctcttgctttgattgttcgttagaggaattcttttgtgggatgcaaaactcttgcttgcttgtcattgtagtggagaacaaagaatcacattgtccgaggaaatgattttaggaccttttcaccatttctagcctcacccacacatacccttccttcacttaaccatacaccttccatatccatgtttgaagtactttttttgggatatcttggcatgagatcgtgtttgtaaggttgcaaaagagattgaatcgggttgttgtgagagtacaaagaaaaagaaaagaaaagaagctAAAAAAAAAAAAgaagcttcatagtcaattgtacttctctttttgagctttaaataaatatttgtggatgattcatctcttgtggtcatttatatccat…
c156784.graph_c0	1402	perfect_SSR_1	(T)11	1371	1381	agtcctgccattaaatcattcttaaactttgatgccttgtaattccttccccagctgagaattggaaacaggccttgcaggaatgaaaaaacaggtcttgatctattttccttattaatggaagatgaaggcaaacataatttgcttccatgaggaaaaagagtgtctcttatggaaccgatgagctcgcaccatagacccggtggttcaggagaattaaggacccagtcagccctttccatccttttggcgcactcatgagtgtcaagctgctgctggtcatccatgctcaaggcctggTTTTTTTTTTTattttggatttgaagtgcttg
c156854.graph_c0	1334	perfect_SSR_2	(TA)6	95	106	tataacttggcattgtaatcatatacctttactaaaatgacataatatatcctctggggctatctatacatagataggtatacatatatacctgTATATATATATAcataagaaagtaaaatagtaaagaagaagatcaatctttaaatagagactcctttgggaatgcccttgtttgtcttagtcttggtgcctccattaactgcattattggtccaggtccagttagaacaagcagcgcatagaatgtatacattcgtgccgcccttctgaactgtgccaacgaccttattgacagtaagaccagtgatgggaacaccagcagtaggtgtgcccgtcggcccaccatttttataatcttgctcgatcacaataccataggttccaatgtttgacaag…
c156890.graph_c0	1981	perfect_SSR_1	(A)10	54	63	tgggaaattcaaaatccatcaatctgatgaaggataactcctttcttcaattgAAAAAAAAAAtaaggagcccccttctgatataatcatggtccggtataatcatgaattatatatacctacataatagatgaataaataaaaatgcaaacatgatttgcaaatgcgagtgaatgactatgctacaataaattcagtccggaaaagcaagccaaaaaaacctaacattacactattcacgcaatcatcaccaaattgaaataaaatcgttcaacacttgacacgaaaaaacacacagagatatacatatggtttagtagagaattgaaccatggctccaaggcagcaaagatggtaatggtg
c157054.graph_c1	1046	perfect_SSR_1	(A)10	277	286	ggctaaccgaataagatgccgttattgttatttgatcgttattatagatagatgctttagtgcctgacacacaactttccttttttcttttcctagctcgcgaggccgaaggaccctttccaagatccagggagacgactggtctccgtttacagacccccttaaacagttatgcagtccacgcatatatcccaaccaaagaaaagaaaagacacaaacagtaaaaacagataataaatcctcaatatgagagtacagcagagaggaggacgagagAAAAAAAAAAgattaccaaaacaatccgtaccttgtcccccttacctaaatgtcacaccagctcgccattctatatgtacaacgcaagactccgatgattgacttaaacaaccaactatagca…
c157409.graph_c0	1017	perfect_SSR_2	(GA)7	1	14	GAGAGAGAGAGAGAgggagagcagtaaagatggaatagtagttgctaagagctagtagtaaggtactcgcaactacgaaatttactttgtaatgaatgaagtaatgaggtacttgtacaagggataagaattcgtactgactgtaggaccgtaggttgtgtcaggaggctgacatgttgcttatgtggtgccttaaaaaaggcctttctattcgggtgaagcgttggggaatttaaggcacaggggatggttgcaaggcgtcataatgctaaagtcaatgggttttaaggcatttaaagcgaggtcaatcatat
c157422.graph_c0	1937	perfect_SSR_3	(TTC)5	739	753	atgctctcctcgcttggcatctgcggcagcggcgtgagccacttgcgctggttgtcgaaactagacacggccttgacaatggagatgaacaccttggagttgtccttgtccacacggcccttgaacatgccgatgagcgcctggatgcccataccttgcggcggcagcgaatcgtagatttccttggccgagggaagcttcggttggctgggggtaggggagccgggcgcagggctgccagcgcgactagtgcttgcagatgcggagggcgagccgctgccgaggacgacgttgagcttgTTCTTCTTCTTCTTCttaatgcgtgaagattcgttaccactggcctcagacatctccgagttgggacgtttcttcgacttgagcttgtcaacgggcttg…
c157459.graph_c0	1273	perfect_SSR_1	(A)12	1262	1273	ttaaatagttataaacataattgatgcacaaaagaaaaatgaaaaagaacaaatctgtaaatgtgaacctactgtgaaactacataaagaggaagttatcttaagagttcccataaagtatagattcaaattcaatcgagaaatgcaggagctaaagcaggggataataaataatggagagtgagggttctatggttatgaaaaaaaaatcaaattatttcaaaatttgttgaatctgaagaagactcaccaagagccacaatgcaaaaagatcatgaagacaaccctcaaaatttgcagAAAAAAAAAAAA
c157490.graph_c0	1007	perfect_SSR_1	(A)12	521	532	acctacctcaaccataaagtgcttttagaatactaaaagtgcttaaatttatccaaacaaactagtgcatgcgctcacgattccaaacgcatgtttagagaacctgcatttaacaagtgattaccaataggacctaatctggatgacttactggccacggtagaagctaatacattgttgttataaacctacaaatagcatcacatccattcagtagccatcacgccaacaaacatgcctaaaacataaaacataagcagagtatatttagaaagtcatagccactgacatctgcaagtgAAAAAAAAAAAAccgccaagttcccacaactgcagcactcaaaagtccacaacagtcaatttatttgcatgtgaaaaaactagaagaatatggaggtct…
c157515.graph_c0	2117	compound_SSR	(CT)10acaatttctagggttcttcca(TC)8	1	57	CTCTCTCTCTCTCTCTCTCTacaatttctagggttcttccaTCTCTCTCTCTCTCTCgcaaattcaaattgtctccgacaatgggttcaatcgccgatcccggcgagctcggcgagttgactcagccgagcttcgacgagtttcagagacagacctcgctgatgacgagctgtactcttctgtggaaagagctctccgatcacttcttgtctctcgagcaagacctacagaagaaggccgaagctctcatgcgcaagatcaaaaccctagactcccacaccaaagagtccctccaagtcctcgagactcgcgaggtcacaatcgacagctcggtctcgatcgccctcgacaaggtcg
c157529.graph_c0	1248	perfect_SSR_3	(GAA)6	1104	1121	aatcctgattcacccgtagcctctccagcttcaagacgtttggacaataaatttattattatttcatctgaaaccaatttcccattgttaacaatctctgcaagctgagaagaaaggggcccattggaagaaagctcgtcgcggacgagatcgccggtggcgatgtgaggaacgccgaggagggtggagaggcggccggcgtatgtaccttttccgacgccggggcagccgaggaacacccactggacggtgcctccgctcttcgattcgcggcggagaggcagaggcttgaggttgagcGAAGAAGAAGAAGAAGAAgacggtgattgaaggtcgatttcggaaatcgaggacgaagagaaggttcgagctatggaagagaaggctgagcctctcgtt…
c157643.graph_c0	2093	perfect_SSR_2	(AG)8	214	229	aaaaaaaccaccaaaaactgtgcctttttcttatccccattcctgaagtggatctctgtgctgatttcaagataagaccgaaaagccatcaaacttgtatctacacggcaagacagaggattcaagttgtgagacagagaagcaattatagagagagaaattaaagaggctgaaagcgaaatagattcatctagagagagaagaagtgcggttAGAGAGAGAGAGAGAGaagaagtgcggttagagagagagcatggctgagaaggaaggtgcttcgaaagtttcactcccatcacgcccgacgatcaatctccctcctcgcgcttccatggagacagtcttcgccggtggacccgggttcagccccggcccaatgaccctcgtctccaatttcttctc…
c157668.graph_c0	2096	perfect_SSR_2	(CT)11	2074	2095	cctcttcttgatgatcctgttacccacctgcttgttgacttcgacgccgatggcgcgcttggtgacgttccagacctgaccagtgcgaccatggtagaacttgtgaggcatacccttgtgaatggctccgtttaccttgatatcaacatactcacctgtgtggtaagtcttcaggtaagtggagagagggattgtacccttcttgcggaatccccgagagaacgagtctctggtcctagacctcaatccatgtccggccggcatctttcctttttctctctctaaaaagtaaaaacacaaCTCTCTCTCTCTCTCTCTCTCTc
c157685.graph_c2	1307	perfect_SSR_3	(GTG)7	1	21	GTGGTGGTGGTGGTGGTGGTGggcgtggacgcggtggaggtgaggacctgaaatgttacgaatgtggagaacctggccattttgctcgcgagtgtcgcatgcgcgttggttcacgaggtttaggaagcggacgtcgcagaagccctagtcctcgacgccgtaggagtccaagctatgggcgtaggagttacagccctcagggaagaagatctccacgacgccgcagcatatcacctccgcctcgccgtggccgtagtgtcagcaagtcacctccatatcgccgtggtcaccgcgagtctccttatgctaatggagactaaa
c157685.graph_c2	1307	perfect_SSR_1	(A)10	1298	1307	agagaaagtgaaacggatgggtttttaactgctcgtctactttgaaatcactccaaatgaggttggccaaggttgagaccagagcttatgggttgtacgacgagtaagagctcatggtataccactgagctttatatatgttcttcccagtttatatatatgccaaattttaattgaacctgaattgggtgtttgtcacaacacttgattgtcgaccttccgtgcctgatgatacagattttatgaaagtgagattatacctaattacaagaaaaaaggtcactttggtgtttttgttttAAAAAAAAAA
c157711.graph_c0	1194	perfect_SSR_2	(GA)9	1	18	GAGAGAGAGAGAGAGAGAggatggagatcgattcgaggagcagtattgcagtgagtggtatgcaattctcatacgacggccaacaacctctcttcgtcgaattcagcctcaagatctgccccggttctcgatgtgttcttgtcggcgctaacggatctgggaagaccacattgctgaagattttggctgggaagcatatggttggtgggagagatgttgtacgggtgctgaatagttcggcttttcatgatacacacctggtttgtagtggtgacttatcttatttgggaggttcttggagcaaaactgtgggctctg
c157813.graph_c1	1557	compound_SSR	(CT)8cactcactctctttctctgaatctctgtt(TC)6	1	57	CTCTCTCTCTCTCTCTcactcactctctttctctgaatctctgttTCTCTCTCTCTCagtcactggactgttagtgtttagttgaaagagagagagacagccatgacgactcgaatagctccgggcgttggagcaaacttgctcggccaacacgccgctgagaggaaccaagacgccaccgcctacgtcggcaatctcgatcctcagataactgaagagttactgtgggagttgtttgtccaagccggcccagttgttaatgtctatgttcccaaagacagagttaccaatctgcatcaaggatatggctttgtcgaattccgaagtgaagaagatgctgactatgcaataaaagtt
c157816.graph_c0	1619	perfect_SSR_2	(CT)6	415	426	tttttatgttcccatcaagcaatgctcaggggccaccttcacctggctactaccctagttccaaagttggctcaataaggttcaatcaagggtatagaaatctctggggtcctcaacatcaaagtttagaccaaagctctttaacaatttggcttgataaaacctcaggaagcggatacaagtcccttactccatatcgctctggttattttggagctgccataaagctccatcccggttatactgcaggagtgattacatctttttatgtgagaatcattgaagaaaaaaggctttcaaCTCTCTCTCTCTccctctacatttagatatatatccacatcatatatttatgtgtaattttggtatttctaggatttggtttgtaaggaatgctcagtg…
c157867.graph_c1	1429	perfect_SSR_2	(TC)10	1	20	TCTCTCTCTCTCTCTCTCTCtttactgctagcaacactactaagttcaggatcaagttaattcttcacaagtgcagtacagagaaacaataagcaaagaataaaggaatgaataatagtgccctcttccctccacgtcgctaagcagtacgtgttagaaacaaggtactttcaagtcactgagttgagaaggttgatcatctcaccatctctgcaaatcccgatgagcatgaagcggggccacctcgtgtctgccttgtgttgtaggagttgcatcccgggcacttgtgtgctaatatgtgaaaattcacctcagaacta
c157950.graph_c0	3029	perfect_SSR_1	(A)10	14	23	tttttttgatgctAAAAAAAAAAtgatttcatttccattagatgtcaaaaacacccccaaatcactcaactataatttttttttaacaatggtaaacatctcacgattgtgtgttaaaagtgacaggaatatcctcatatttctacaaaattgactaagaaaatcaccaccttctgttcttgtacaagggagctaaacactacttgccttgtctttgtggatctcagaaacaagaacaagtacatacactctgtaaatcaaacgagtcttaaggccgccacattgttttccgaacacagatgataccttctttatcctttgcg
c157950.graph_c0	3029	perfect_SSR_1	(A)15	3015	3029	aactgggaaggtagtgaaagttactactatacacatcagattcaaaggaaagaagttagagatccgtataaaggaattcaagctaaagcaagaagaagaagaattaggagtacccaattggagaagtaaccatctagatcaaatacaagaacattaaggacacaattaccctagagtatcaatgaaaatgcaacaacccgtgttgagaaatgaggtgaacttgagctttcagctgagttttgtttggtaaattagcatttgcatctaccaaattcaactttatagacagagataaataatAAAAAAAAAAAAAAA
c157959.graph_c0	1070	perfect_SSR_2	(CT)9	3	20	tcCTCTCTCTCTCTCTCTCTatcattcattcctttgctccagattcatatttacctaagatgcatgaccatgacgtctggctcttcaacaacacggcgaatcacctctgcggcgcgagccatggtagctccgtcgacaacgcggtgatcggcgctccatgagaaattggttacgtgcttcttgaccacgttgtcgttctcgtcaaaggccggcacggcgcgcatgcggccgatgcccaggatggccacctcgcgctcgacaatgacggggctgagatacgtgccgccaatgttgccaatgttggacacggtgatggtgcc
c157976.graph_c0	1438	perfect_SSR_2	(CT)10	1419	1438	ccctcagcggcacgagtccgtccctccacgacctgcacaccagcgacgccgctcggatgttctggtggctaaaattcgctgcaattttggtcaacacgtcgtacggtagcatcgagaaatcgcgatgattcgacggcggtggtggtggtgcagaacagaatcggatccgattggttgattttgcggggaatttgaaggtgtatcgtttcgattcgatctcttttgtcaatggaagggcaatgaaatgagaggcgcctgatctgcatggccatgttgtctccttcatcgctcccctacctaCTCTCTCTCTCTCTCTCTCT
c158016.graph_c0	4972	perfect_SSR_2	(GA)10	4953	4972	aacttgagtacagcttttgaatagcaaatacaaagagagagagcaaaaaaaggacattaacagaagataagagagccctctgaggacatggagagagaaatagaaatcttagccattgtaatatgggtgaaaccgatgtgtcctctgaggattgtatcactgagcttgaacatgaaagagatgagatccaagaagctgaagacatgtttgttcttgaatttcaggtcaaagggtccaaatatgtaatctttatgcttcacttgttagccattttcatcctctagctctcatggctgcctgGAGAGAGAGAGAGAGAGAGA
c158037.graph_c0	2834	perfect_SSR_1	(T)12	2444	2455	agtcgagagttgtgcgatacactcgagtattgaccaatgtgggcgctgcggattctgtctacacagtggccgtggatgcgccaccaacagttggggtgacagtcaagccaaacagacttgtttttagccggtttggagataagcagcgatacaccgtgacatttgtgtcgaagaagggtgcaggttcaatggtcagaaatgcatttggttcaattgtttggaacaatgcccaaaaccaagtccggagcccagtagcctatgcctggacacagatttaagagaaattggttttggttttggTTTTTTTTTTTTatgtactttgtcctcggcagttcagttaaagtgagagctataaatggctctaatcttgctggagagacacactgtagggaaatttgc…
c158059.graph_c0	1222	perfect_SSR_2	(AG)11	1	22	AGAGAGAGAGAGAGAGAGAGAGctctgatcggattgaaacatgtcgactcttacagttccggcacatgtcccctctgtaaacgaagactgtgagcaacttcaaaaagccttctcaggatggggaactaatgaggggttgatcatatccatattggctcatagaaatgcggctcaaaggaagttgattcgacaatgttatactgaaacttatggggaagatctcctcaaagcactggacaaagaactcacaagtgactttgagagggcggtactgttgtggacgcttgatcctgctgaacgtgatgcattgttggctaatgaa
c158087.graph_c1	1110	perfect_SSR_2	(TA)7	9	22	tataaatgTATATATATATATAtgccaatctctgtttttaaccccctccttgccatactcctcccaatgcagaaacacaaagtagcaaagcgaaggccgacccatcatcagataacgcttcaaaaatcccataaacaaaagtttgtcctcccattgtcatcatctatatacacacgcatacgattttgctagcgcgggctcgacccttttcttccccttattgcttttttttgtggtcgtataatgactcttttctccccctctattgatttatcacattttttcatgtgtctcccctctctttttctctttctctagcccc
c158093.graph_c0	2372	perfect_SSR_1	(A)11	804	814	tttcgaaaaaactcagatcattatggtggatcaacatcaaattcctaggagggaaaccaaatgacatgatatgctgtccaactgataaattgactacttctgctaaacccctgctgcagctttaacctcagaatctgttttcccctcagctgcagagctgcttcgaaccttccgcgtaggagacctcattgtaacaagctcctcagctgttgtaggatgaatacccactgtggcatcgaaatctgcctttgtcaatccagctttcacagcaacagcgaacccctgggaattaaacccagcAAAAAAAAAAAcataaaacagctaaaatgtagtaacaatttaaggaaaccactacactgagagaaggcagaagaaacctgcacaatttctggtgaatct…
c158120.graph_c0	1408	perfect_SSR_2	(TG)10	1389	1408	ttcatgactggggacttcaccgtgtactctgtgatagctatcgttcatcgaaccactacaacttcgaagaccaatcgaaccaccaccatcatcataagggtaattggaatgagccggaaggagatggtttgcgacagaggcgactcttcttctcaccgtatcaatgtccttcttctctcctccagtgccctccatcgccattggagagaattttgaagagtatttattatactatacgtgttgcagagaaacctgtgtttggttgttggagatttggacaatgtgataacgcattgggttTGTGTGTGTGTGTGTGTGTG
c158136.graph_c0	1401	perfect_SSR_2	(TC)8	1	16	TCTCTCTCTCTCTCTCactctcttaatcatctaagataattcgaaccctcaaataatgtctatttcaatagagcgacggcctcaattgctcaaagactacctcgacgccgacttgaattcatcatgctcatcaaatggcttccgttcgtttcctcggaaaccgtgcgaaaccaccgtacggaacctcatagatctcgatctcaatctcaataaaagtactactgctaattcacaattcaaattacggagaagccgatcatcaaaagcagcatcgaatacaatctctgctattcacaaagcttcagagatcgtcctg
c158149.graph_c0	1154	perfect_SSR_2	(AG)10	1	20	AGAGAGAGAGAGAGAGAGAGtagggaggggttttggattgaagttgaatggagtcaccattcaaggcagatatactgaaaggcaaggtggctctattgacaggaggtgggtctggaattgggttcgagttgtccacccagtttggtcaacatggagcctccgttgccataatgggtcgacgcaaagacgttcttgactctgctgtctccaccctccaatccctcgccattccggctgttggctttgtgggggacgtacggaataaggaagatgcgagaagagttgtggaattaactgtcaagcgttttggcaggctcgac
c158161.graph_c0	1301	perfect_SSR_2	(CT)7	1	14	CTCTCTCTCTCTCTcacacacatcctcacaagtacaaaaactacttatataactactaatacaaaaactactccaacatggagttcacaacaatgttttttatcctattttcttccacactctctctcctgttcctcttccattccctccacaaattcctcccctccggcagccgaaaactccctctcccaccgggctctctcgggtggccgtacatcggtgaaaccttccaactctactccaaaaacccaaatgtcttcttcgcctccaaagttaaaaagtatggttctatcttcaagacacacatactgggg
c158183.graph_c0	1812	compound_SSR	(GGTT)6gaagatagagacgccgccaaaagatgagctcaaagctcgtgaagctcttactta(C)11(A)11ttaattcgattaagtattaaccagttttaaatttctagggtcccaaatcaggacagttc(GAT)7	1632	1811	caacgagctcttcggtctgcctgtccctcatcaatctagccacaccgaaattccccgaaccaatgtcccgaacgagctcgtaccggtcactatcgtgcatgatcggcatgtccatcgccggaccaacagtaatcgcagatcgatccatccccataaaaaaataaaaataaaaaactcaacccccaaaaacactaaataagaactttaccgcatcgtcatccctaaactcagaatcgaactcaaactcgacgtggggcgagatctatcacacgtttttagggattttgaagattgttggtaGGTTGGTTGGTTGGTTGGTTGGTTgaagatagagacgccgccaaaagatgagctcaaagctcgtgaagctcttacttaCCCCCCCCCCCAAAAAAAAAA…
c158186.graph_c0	2341	perfect_SSR_3	(AAG)6	2322	2339	catcaaaccgtattctttcctccattgttcaaggtatgggaagagagtggaagtgtagtcatgggctatgaaatcgccatggtttgtcgccttcatagccgttgattgaatcctccgcatctcagggacattcccatatagaaatgacggttctggccctcttataccttgctgttggagcttccatcggagtctctgaggcttgaaccacagactgtgacagagattaaagaacagaccaaccagtactactagtactccaacacccaatgaaaagaagcttttcacattcacataaacAAGAAGAAGAAGAAGAAGaa
c158197.graph_c0	1039	perfect_SSR_1	(A)12	946	957	agagcgcgaccaacgcgacacggagacttgatcgccgcacacgagtctattttgatgagcctggcggctggggcacatgcgtgcgcgatgctagctggcatcccaacgcaccgattattgttgcttctgcttggaacggatacagcatggcaaggggcacttgcacggtccatgcgttcaacggaacaaacgacgatgaaggcgaccctgagctgggagatagcgttaacgagtcgctaagagcagatcccgagacattcttcccgtccaactatcttgtcaactaaggagcatatggacAAAAAAAAAAAAcggaacaagaagtcaatctcatgatatcaccactaaaaagcatgatgttaagatctcattggaacttttgccgtcatgacta
c158208.graph_c0	1769	perfect_SSR_2	(AG)9	1751	1768	caatttgcagccgtggaatttgattggccaatgccgaggagctgatcgttggggaccgagatagcgactttaatgccggtactggctagtgccataagcataccacggtcagcattgtataggcggacatggcgtatttgctgggctttgaggagggccaccacttgagttgggtgtggcatgtctgagaggtctgttcctatattcacacccacaaatgcatcttcatcggcataaacaacagagactgctaagagcagaagaacaagcaatgccatggagtcttcactgcaaagtgcaAGAGAGAGAGAGAGAGAGa
c158212.graph_c0	1076	perfect_SSR_1	(T)15	3	17	aaTTTTTTTTTTTTTTTgacggtgtacaatatacccaaggaatttttctgctgaaactctgaagaggtgatatgagatgtctgaccagatcacatggaaattgaaagtcatttgtcaccaagctgaggtccaggctaggttagagaccaaagcctgttatattgatggcttggggaaccaatctgtggtcagggattccaagcagcaacctggaagacgaatagatgtataacattgagagatgaaccattgtcaagcaattctatcttgaaatcgacccaattgattgtgattgcaacatagagaggaccgtcgta
c158234.graph_c0	1117	perfect_SSR_2	(AT)8	197	212	ttaagagatacgaaaattccatagacttgccggtcatggaaaacattgtaaggtttaaatttcaagctccatttcttccactaaaggaagttacactgtgagtaacctctgaagctccctagaactctctcttttcaattaacactcctatatatatactcacatatacaacttattctgatacataaatacagaaATATATATATATATATcatcatgatgaagaacaatcaccggccgttggttctggagatcactgtgatatcagctcaaggcctcaagaactcatcctcaactctcttctctaaccgtctccgacccttcatcaccctcagtactgtaccaccctactcatgtagacccatcaacggtgataaacccagccacgtgtacaaaaca…
c158245.graph_c0	1020	perfect_SSR_1	(A)10	840	849	ccttgattgtttgattacctaatggctaaatgagtgtcccttagttagctacactacatcaaaaccccccaaaacttgtaccacaacttatcctaaatttatcctaagttttgctacagcattgtggatgcactaagttctaagtttggataatacttcattactttttattcatgcacatttttttttggcaatgcatttcgtattgtattaaagcataggggcttctctaagtttgccggcaccactttccccctcaactttggcataggttctaattcccaacccttcgaaaaggggAAAAAAAAAAccttgcatacataaacaaataaccaatcacatctaaaaaaacaaaaagtatataaataagtataaccaagttttcctctccctttttca…
c158251.graph_c0	1837	perfect_SSR_2	(TA)9	1819	1836	acttgaaaggaaggaaaggcacgagaagctcgagaaatggattccgaggcttgagttggccgggttcgggagggtgcctctgagctaccatggaatgttgcaggcaaggagattgttgcatggctatggctatgatgggtataagatcagagaagatagtggttgtttggtaatttgctggcatagtcggccccttttttcggtttccgcatggaggtttagaaggtacagttgatattatgataatgttggacatctttaattttgttttctgttttcttgtttgtgtaaaggatctttTATATATATATATATATAt
c158285.graph_c0	1175	perfect_SSR_1	(A)10	272	281	gttaaaatttgaacctcatcttgaggattccttcggataaaacaaagtacaataataattagtaagataggtaagtagaatagtaagctcctataaatacttgctatcatcagtatataatagagccaagacacagggagctagaggggaaaggaggagagaagcagggaaaagaaagggaacaagagaatcttgctgaatcaaggaaaacggtaaggattcccaataccccaaattagtattatttccgtatagttcatggtatttgtttAAAAAAAAAAttgaaaattgggtcagtaagttatgacaagaagataagtttagaattagtaagtttcatgtactaaaaacatattcttggggtttctaggatcgtattagaacaaatggcactaaaaa…
c158296.graph_c0	2381	perfect_SSR_2	(AG)7	1	14	AGAGAGAGAGAGAGtgtgtgttttcgttctccacttcaaaaccctaaagtaaaacccccggcccacccactactttcactcgccaatctgtcagattcacttgaagcccaattcgatcgattacaggtttttttgggtttgtggagttttgatctagtgggaatggaggaggagcggaacggtgatgatcggagcgagacgagcgaatacacgtcggaggaggaaggtgcggacgattacaagcgtggaggttaccatgcggtccgaatcggtgatactttcaagcatggacgctatgtggtgcagaccaagct
c158307.graph_c0	2121	perfect_SSR_2	(TA)9	1	18	TATATATATATATATATAcacacgcgaaaaacataaccctctcagtttccgacaacttcacggcttcgcttcgtccacgccaaacccaaacccgtacccgaatttactcttcatcttctactcttcctaatcaagagccctattgtgataatttcaataaaaaaagctctcaaaatttgcaaaactacatgattacataccaaacatagttgtgtatgtatgtgtttatatatatatatatatcaatcgttgaattaggatgtcgggaatggcggttttgttggaagaaatagttgaatctgtggagatgtggttgag
c158307.graph_c0	2121	perfect_SSR_2	(TA)8	227	242	tatatatatatatatatacacacgcgaaaaacataaccctctcagtttccgacaacttcacggcttcgcttcgtccacgccaaacccaaacccgtacccgaatttactcttcatcttctactcttcctaatcaagagccctattgtgataatttcaataaaaaaagctctcaaaatttgcaaaactacatgattacataccaaacatagttgtgtatgtatgtgttTATATATATATATATAtcaatcgttgaattaggatgtcgggaatggcggttttgttggaagaaatagttgaatctgtggagatgtggttgaggctcatccggaagccacagccttacgtggatcccaatcttgacccagttctgttggttcctggtatagccggttcggtaat…
c158330.graph_c0	1540	perfect_SSR_1	(T)10	6	15	cgccaTTTTTTTTTTctcccaaatagatcgtgtgcataattcatactgctaaatcaacaagtaactgctatgtcgtttcatcattcgctataaatcagaaaaagcagaggcgtttctcataaaggtacgccgttaccaagaaaagcaacgtttggatcggaattcgcatcgggagctaggcccgtaaacccatcattattctcgaggcccatttgagcattaagcgggcttagaaacgtatcggtggataaaggaggtggtgttaatgctgtctcgttcagtgccgacatggctacataatcgaccatgagccac
c158391.graph_c0	2581	perfect_SSR_1	(T)10	2209	2218	agtactgatcggggaaaaaaataaaaagaaatgttcgttgcaaaatatccgtaccacgatccctctattaaaacaatagtttaaccatcattgagtgatggccaatatacacagtgttcatattcgtagtttcttcactgctatattaaaagtagacaactaaacgcttctattcaaccaattgtgagcaccaccacacaagaaaacatgctacattaagatccacagttaagacattactcccaagaagactgaataatctataattataaaaactaacaaagaatcataggaatatcaTTTTTTTTTTccttatgaaaaaggtctgtatgacaacttgtagacataatctgtaaaaattacaagtagaggtagggcctacagcacatattgcagact…
c158401.graph_c0	1332	compound_SSR	(CT)7tcaactttctctctctaagataagaagacgattgagaggaacgaaggagctcttctcttttttgattt(A)13	1106	1200	tcttcagagatatcaatcagctgaaagtcggtgcgattaacatgtggaacatcgcagttatgggaggaaggaacaatatcttcgagcttctttccattgaagatatcaattgccacaaagtggcactttgcatgcccatgcttgccagtttttgaggtggagacctctacgaccttgcaaggcctggccttgatgactaagtagccattcttgcgaattgttccagcttgctgagggaaggtcttggaggccccagcgtcagccttggactcaaagtggtgctcctcgtccgacatctcaCTCTCTCTCTCTCTtcaactttctctctctaagataagaagacgattgagaggaacgaaggagctcttctcttttttgatttAAAAAAAAAAAAAggaa…
c158409.graph_c0	1551	perfect_SSR_2	(AG)10	1	20	AGAGAGAGAGAGAGAGAGAGgcaaactatctgatctgagtttgaagatagtattgaagaagggaattgattaaatatcgcagccaatcagggaaatggcaactcaagttgagcctcccaacggtattaaatctcctgggaagcattactataccatgtggcaaaccttgttcgagattgataccaaatatgtccctatcaagcccattggtcgaggggcctacggtatcgtatgctcttctattaatagggaatcgaatgagagggttgcaattaagaagatacataatgcattcgaaaatcgaattgatgccttgagaa
c158413.graph_c0	1525	perfect_SSR_3	(GAA)7	1	21	GAAGAAGAAGAAGAAGAAGAAgaggatgtgtggtggtgcgatcatctccgacctcattgcgccgagccgatcacgccggctcacggcggattacctatggcccccctctgatgttaagaaaaaccctagcaattactactccaagccactccgatctgagatcgtcgatctcgacgatgacttcgaggccgattttcaggatttcaaggacttttctgatgatgatgttgatgaggacgtcaagcactttgctttctcttcttcaaatcctggcctttctcaaagcactaaatctgtaaaatctgggaaatctgatgggcc
c158413.graph_c0	1525	perfect_SSR_1	(A)13	1460	1472	gggggaatttactgaacgaccttttgacctattgctggttttctgtaaataagcctacatgtaagtttatgttggtggagacgacggtcaaacagttaaccatgcttgtgccttggatggaggggtttattttatcaattagctttgggttttgtggaagtacataggtaattaggcccctttttcaatggaccttcatttcgtgaccgtgaatttaagattttggatttaatgtctgtatggatgatttgtgatgaaaactgaaacttgataataccgactatggtgtttgtttcttttAAAAAAAAAAAAAgagtgcagtaaaacgatgtgcaaaagataataattcccactgttaaaaggtgc
c158418.graph_c0	2337	compound_SSR	(CT)8cacactggtctgtttcttctgttgtggccctatatagtctagg(GA)6	2222	2292	tgcgagaccatggcgatttgagccgatccctacgagtgtagaacacggcggcggccaatccgagtccgaccaaggccgtgacaacaacagctactctggtgttcgaagccgccgtctccgcccagaagccaccaccgccgccgacgaagagacttccgaagccttcaacaccattcgcgacggagttgaagaagaggaggaagagcatggatgagagagaatatgatgaactgactaaaatgcccctctgcacgggtagtggattttccaccataaccaactcaatcctccccaactgccCTCTCTCTCTCTCTCTcacactggtctgtttcttctgttgtggccctatatagtctaggGAGAGAGAGAGAgggagaaggaaggaaagggggactgtat…
c158447.graph_c0	1154	perfect_SSR_2	(GA)7	10	23	agagagaggGAGAGAGAGAGAGAagcactaaatatgggtaacactttaggagggaaaaggactacaaaagttatgaagatcaacggcgagaccttaaagtttaggacaccggtccaagccggagaggtagttaaggactatccgggtcatgttttgttagaatccgaggcagttaagcactacgggatccgagcaaagcctttggaagttcagcaagagcttaagcccaaaaggctctacttcctagtagagttgcctaaagagaagtgccctgcgaggagagtccggtccggtatacacatgagcgcgaaggaccggctcga
c158448.graph_c0	2205	perfect_SSR_2	(TC)6	2181	2192	ttggtagacaccctggatcccttggcatccacatgttcttgtcctggaaagacatttttgcgcccgtgaattccacctgttctttgtgtaaaagccaactcactgagtcatgattatctcacctgctcaacgatcgaatgtcgcctccttacaatccgttgagctcgttcaccacttccaaaacaacaatgcaatactctcttaaagctcgttcaaatcaatctttgagtaatcgccggagagatttcgcggcgacgccacgctgtaaaggatagagatgaagctatatactaatctgagTCTCTCTCTCTCtgtgaaattgtgc
c158477.graph_c0	1166	perfect_SSR_2	(GA)6	56	67	gggggggtagggttttcaatttgtgggactgtgagtatagagtgagaggttgattGAGAGAGAGAGActcgcaaaaaagtgatgggagatcgtgagggcttcaaagagagagagtgagatagagggtggggtgtgatttacgttagtgaaggagagtcagagacccggaggagaaaagaaagagtttgaaaatttttaaaatcccaaccaatctcagccatccatcttaaacttggactcaataccaatcatccaatccttttatcactcttgcttattatatagattggtggaaaggagtccagtccattccattccattgatctttcgaggagaaacttttttttcttcaataaccgataaatct
c158488.graph_c0	2068	perfect_SSR_1	(T)11	1756	1766	tacaaaaatgagcaacatataaagtaaatttcattgtttaatctttgtggatcgagctgttgcctaacttgagcttcttgatcttgattttcatatgcttacctatttcacgagagtattgtggccagttcgattgtgtgaattcaccttggccttagactgggtagtctggaaaatagaaatattttaccttggaaaggaagaatccatgttctaggttattacaagctattttttagggaattgattatgcaagcaattttggggtgaaagtatatataatgcttatgtatgattaacTTTTTTTTTTTattggcgtcgtgcacctgggccacgagtttttcttagagaccatttcaaacacaagcagttcttttcaatgctgcaatctttgctgtc…
c158512.graph_c0	1042	perfect_SSR_2	(GA)10	1	20	GAGAGAGAGAGAGAGAGAGAaggatgttgatggagtgggaaaagcaagaagaagaggaggccttgatgataattaatgagaacaacaacaataatgggaattacgggatgtttgtgaaagtgatgactgatgagcaattggaaattcttcgaaagcaaatcgctatttacgcctccatttgtgaacagctcgttgaattgcacaaaaccctaacttctcatcaagacgtcacaggaatcagattgggaagtctgtattgtgatcctttgttgacatccgctggccacaaaatcactggcagacagcggtggaccccaacc
c158565.graph_c0	2316	perfect_SSR_3	(TCC)5	1967	1981	ccactctcgtacctaagaagttcttcaggggtaagatgaatctttggcggacccttcttctctatcgacaacgatgatctcatagacgacggtgatatgggccggccgtcttctccagggctagggcttaatttgcctgtatccactgactttctggaaacgtcgactgacttcctagatacatcgactgacttcctagatatgtcgagagatgttcgagatgcagccttggatgtggagctaagtggtctgtcagagggagttttagactcttcgcctgcggccttggcctcctctgctTCCTCCTCCTCCTCCtcaggatcggcgacgttgaggcaagggaagaaggaagcagtatacatcagcgtacccttggcaataccctttccatgcatgcga…
c158570.graph_c0	1071	perfect_SSR_2	(AC)7	561	574	ccacccaagaaaaagatagaatgtatttataagtgtttgtgtaacaaatttgtgccccaaatattaccctatcaaagaagcacgatatataaaagaactatacccaaagtcttgtacttcacatacttgagcaaacctcaagagcaggcagaaacaacaaaacttctatacacagagagcaaaacacattacaatctccacatgcttgcatgttccataaccagcctcacaaagactaggttacataagaaaagtcacaaacttccatggatagaatatgtacatagcttcagaaaacaaACACACACACACACagagttcagggcaccattagcgttatataacaaaacttatatctcacacatcattataaggagaagtcggagtcctgggtccacc…
c158581.graph_c1	1220	perfect_SSR_2	(TG)7	355	368	gcaacctttatatttttctctttaataattgtgtacatgtcggttacgcagtgtattcgattggatgaggccattgggatttcttttgatttatttttatattttatgatgaattaaataaagagcaattaattaatcgcgtcaagtccgtgtatggattttcatttagtggattgtccctataaaaagcccaccaagttcctcattaccatcaccgatctcacaagctttccataagataagataattggatagattgatattatcatttttcactacgtgtttgcaatttgcgtaaacTGTGTGTGTGTGTGggtgtgagagtgtgctgtttagcaacttttgtgttcgtttttgctaattaacgtgatcaggatgtctgaggaacaccaccaccag…
c158581.graph_c1	1220	perfect_SSR_1	(T)15	1137	1151	ggtcccaccagagccagctcatccagaggaaaagaagggattcctagagaagttcaaggagaaactacccggacagaccaaaaagaccgaagatgcccctcctcctccggcagattattccaacccagagtcacatactcccgaagccgagcctaaggagaagaagggcattttggagaaaatcaaagagaagcttcctgggtaccaccccaagactgaggaagataaggaaaaagaaacccattaaatctacagattttattgtgttttgtgagtcttgatttgctctgtttgaatatgTTTTTTTTTTTTTTTgggttgtactttgtgttataagagtgctgatacgtgcttatgtttaagttagatttcttatatttttcc
c158612.graph_c0	1257	perfect_SSR_1	(T)13	961	973	gggttctttatgggttacctggtcgatagcttgaccggggtaggtcttgtagaccaaacaaacaacttcttctgcaaaacactgttatttgtagctgtagtgggagtacttcttatccggaagaatgaggacgtaggaaacctaaagaaacttctggaagaaactacgttctacgacaagcagtggcaagcgacttggcaggatgatacctctagtagttccaaggactaggtgaagttgcagataagtttgttcttttaacctctttatcttggcaacctgtatcattgtagcttgtgcTTTTTTTTTTTTTcatatgtacaaggagattgcggttcagattacttgaaatgctattcgggtgtttgtttttgtggaatttcggttagaaaatatgac…
c158644.graph_c0	2101	perfect_SSR_1	(A)16	1444	1459	gactggcaatgttcgctatgctcggtttcttcattcaagcttacgtcaccggtgaaggtcctgttgaaaaccttgctgcccatttgagcgatccattcggtaacaacttgctcacagtgctttctggagctgccgaaagagctcctactctttgaattttttcttttgaactgtccactgtaatctgaatgtgttgtacaacttccatgagacatttcaaggctgttaaccgtgacccctgtaattcatttccggatattgttccactacgactgtgatattatcaaaattctcttttacAAAAAAAAAAAAAAAActgttaatcagaaaagatgatcaaagataagaactagtctccataactaatctactcgtgccactgtccagtcatcatcttcc…
c158644.graph_c0	2101	perfect_SSR_2	(GA)11	2080	2101	tagtgtgccttctcttatagcttcagacattaacttccattcaccactagtagccttgcaaacaacagagactgttttgttgtgaggatgcttttccttgaacttgatcctaaattcttccatgaagacgaagaaagcactgggaggcctcttaggcttgttagggtccttcactggctttccttttctccctgatttagcagcacctttcttcacagaaaggctgctatcggcttttttcgactccgccttcgaattaccgcctttcatttaaatcagcagctgaacgttttagggtttGAGAGAGAGAGAGAGAGAGAGA
c158671.graph_c0	1097	perfect_SSR_2	(TA)9	1079	1096	taacagtcgtagaatcctgcaaggctattgtctgtgacaagaacgaagctccaatagtcaccttggatgttggatcaaactgaccacgaacaaagcggagaacaatgcagctcttcccgacaccagaatcccccaaaagcactagcttcacacgaagatttttcgcatcaggcgctgcgccgttctcggaattaagtgcacctcccaactgcccagagctcctatctggaagagaggaggaacaacccatgctttgagggaagaccgtccgacacaattataaatgggatgtacacagatTATATATATATATATATAt
c158716.graph_c0	1051	perfect_SSR_3	(GAT)6	845	862	gcgacgaagaaatcggagacggtgaagaaggcggcgaagaagaaggttgcaccaaagaagagtaagaaatcgacagctgccaagccgaagcagccgaaatcgatcaagtccaagtccaagtccaagtcccagtcccctgctgctaagaaagctaagaaggcaatggcctaagtaatactccgatcggtagttatatatatagtatatgaataataataaaagtagatcttctgttaactctgtatatataatctaataactctgtaatctcactttctttctctgatctctctcgctgtgGATGATGATGATGATGATgtgtttgcagaaagtttgaagatatgttttgtattctgcaaattatgggttaatgacagtaaactctgtagtttttatttt…
c158756.graph_c0	1618	perfect_SSR_3	(GAG)6	5	22	ggatGAGGAGGAGGAGGAGGAGcaatcagtcactccagtccccaggagccacacgcccggccggcttgctggagccaggagcaatgtcccgagcgatcagccacgcagcagcaaagcaaccgctgaattggccattcgccaacgagcaatctcggcctcgcacccgcacccgccagcgactcgcccgacgggccaaagaaagtcgaccgcagacagtcttcccgaggtccctccccttcctcgcgatggcgaagcagaacaaaagacggcagcggctgcagcagctgctgctgtagccgcatcatcaagagcaacatctgcc
c158813.graph_c0	2179	perfect_SSR_3	(TCT)7	2159	2179	caacagtagtagtagacttgccttctccaagaggtgttggagtaattcctccaactaccacataatacccatctccactttcttgaagatcatcaatcactgacaacaacaccttggccttgtatttgccatagagatcgtagtggttgggggttagattgagttgttcggcaatctcagagatgtggaaaggttcaacagagttagcaatgtctatatccgaagggactggagagaccaccacctcctctagttttctcagagtagtttttgatgttgaacaactcatactcatttttcTCTTCTTCTTCTTCTTCTTCT
c158829.graph_c0	1103	perfect_SSR_3	(CAG)5	913	927	gcagctccgaccccgcagcccggccagcaacccgcaggctgcgcacactgatctagcacgatgatgacaacgagctacccgcacaacggcggcatgcatccccaagggttaccgccgggacatcccatggccggcggtggtccgaacccaggccagcatatgcctccaggcatgcaccccggcgtatcaggtcccaatggtcccgtcagccaagccgggcccatgatgggcatgcaaccccaactggggcccaatgcacatgcgctctctcatctgcagcctcagcaagcacagatgttcCAGCAGCAGCAGCAGcatccaggaatgatgaatcccgcactgatgcaacaacgggctgctctccagcaacaggcatttatgcgccagcagcagcaatcg…
c158852.graph_c0	1504	perfect_SSR_2	(TC)10	1	20	TCTCTCTCTCTCTCTCTCTCcattgaatttcaaggttggagggagtccgtcctcctcttccattagttcattcatcgcacgcccacttttacttttatcatcttcagttggagtattatttatattattattattatctctgttgttgtctctgaattcgaacctctcgatccgttgttagtattcgttcgttcgttcgtctgatgacttcgaccgctccgtcatcgagctccggagcccctggatcggccgattcctcagctcccagacgaaattccaagcgccccaaatattcgaagtttactcagcaggaacttcca
c158852.graph_c0	1504	perfect_SSR_3	(TAT)5	123	137	tctctctctctctctctctccattgaatttcaaggttggagggagtccgtcctcctcttccattagttcattcatcgcacgcccacttttacttttatcatcttcagttggagtattatttaTATTATTATTATTATctctgttgttgtctctgaattcgaacctctcgatccgttgttagtattcgttcgttcgttcgtctgatgacttcgaccgctccgtcatcgagctccggagcccctggatcggccgattcctcagctcccagacgaaattccaagcgccccaaatattcgaagtttactcagcaggaacttccagcttgcaagccaattcttacaccgagatgggtcatttcagcattcatgcttgtgagcatagtctttattcccatcggag…
c158876.graph_c0	5973	compound_SSR	(CAT)5caactgttgactctcttcttcatcaactacaaacaaccacatccacatccacatccacttccctggagactgataatagtattaccttgtgctc(TAA)6	277	403	tattccaaatttagaattagtggtgaaaaagttttcgaagtttgccgccctccaccccatgcgtggctgggtgagtgagggtttgtttttctccgttatactcttcactccagaagaaagacgtagcctgataaaaacagagatccattacttcctcgtgtccaattccaatggcgtcaaacgaaatccttgacgacgacgaggacgaccaagaattcgactgggaagctgctgttagagagattgacattgcttgccacaccacaaacccaaaccCATCATCATCATCATcaactgttgactctcttcttcatcaactacaaacaaccacatccacatccacatccacttccctggagactgataatagtattaccttgtgctcTAATAATAATAATA…
c158876.graph_c0	5973	perfect_SSR_1	(A)10	5939	5948	accagagctgctgctgctgccttgttcccctaacacgagcaacactactcccaccttcttctctcctctactgatctctcttgtacttggccagctgagatcatgacggtgtcggtggcggcccttttggcctctaataagtaggagagagaatgaagcttggggagttgttgaaaaagccatgaatgaatggatgggcaaaagactatatggtttggtttttacaacaacaaccatgtacataatacaatacatatcttgtgatctgtggtcgagaattgggatagcatatattttccgAAAAAAAAAAgggatagcatatatctcggcttgta
c158891.graph_c0	1493	perfect_SSR_1	(T)11	165	175	aaaggacaacccaaccaccaaagaagaaatccatcatcattttcaagcgtggactcgaagaaaaaagaaggggttttgcatctgagaaaatcaaatctttttgttgttcaaatattctttcttgcaacacaagcaaaaatctttttattgttaaaaacctttccTTTTTTTTTTTggttgggatctattaagagtgagtctgtcatcagaagtaataatgggtgctttggatcatctctctaatatcttcgattgctctggcggcagttccaagcacaagaaacacaagcaattgcagacggtggagattaaagtgaagattgattgtgaaggatgcgagaggagggtgaggagatccgttgaaggaatgaaaggcgttaattcagtggatgtggatcc…
c158891.graph_c0	1493	perfect_SSR_2	(AT)10	685	704	agtggatgtggatcccaagcagcacaagctcacagtcgtcggatacgtgcacccctccaaggtggtggcacgtgtggcacatcgaacgggcaagaaggcggagctgtggccctacgtgccatacgatacggtggctcatccgtacgcagctggtgtgtatgacaagaaggcaccatctgggtacgtgcgtaacgttgaggacccacggatcaaccagctggcacgtgcgagctccactgaagttcgatactccacagcctttagtgatgaaaatcctaacgcatgtgttgtcatgtgaggATATATATATATATATATATagtaatagtaatataaccaaaaattaaaaatcaaaggggcagcagcaattatactacgtgtagcagtagtagtgaatac…
c158891.graph_c0	1493	perfect_SSR_2	(TG)8	1478	1493	tcgtagtaaacgccaatcttgtcgtttgggttacgagaagtgattgtgatctggaagttggaggagaggaggttaggggcggtgacgttgaaggagaagacggtggcgtcttggaggacgaaacggggctttttgggctggaggatggcccacacgatgaggaatatcaagaggaggatgaagctgatgattaggaatccggcgcaacaccggcggattaacctcttccttttgcccttgtggtggctgcactctttggccgacatggttttgttgcggtggtagggggggattttttttTGTGTGTGTGTGTGTG
c158919.graph_c0	1491	perfect_SSR_2	(GT)8	1	16	GTGTGTGTGTGTGTGTgcgcgcgcttgaactcaactttcaaaattaaaggctgtatcaatctccattccaaagtgttctattaaatgtcatcaagaaatgcctaagatgacccatatccattcctatgagacttctgccatctccatgcagtttgcaagctctcttgaagattggtgtattgcgctttccagttcagttcactgttaattttgaaaggatcactgtaaacttcggcatagtcacctggtcgtcggctcaggtattccacctttatggaaactcccgttgccttcttacaagcttccacaaattctt
c158919.graph_c0	1491	perfect_SSR_3	(TTA)6	1472	1489	aatcaggcgacttcttgaggaaaacaatacaaagaatagtaagggcagcagccataagaaattttccggcatagtttctccttcgtcttgagtccaaataatccatgcctgaagaaatgaagatagatttaattgaagaaatcccaagtaatcaagtatatattatgggaatggaaatgcaggtttaaatggtaaaaagggactataagaaagggacttaatagttcaacaaaaaaacagaaaaaaagaaagaaagaaagggacttaataatgaaatagtagttgtatataattgggttgTTATTATTATTATTATTAtt
c158928.graph_c0	1550	perfect_SSR_1	(A)14	1	14	AAAAAAAAAAAAAAggtacaatattgatttactacacaaactcttcacaatattatattgatcgcattaacacaacagaaattgcttacttaaaaaagtattcagagagggaacacaaaaaaataaaaataaaagaccatcaagtcgtcttggttggttttgatgggagggtatgtaaaattacgaaaatacccctagtttttggccaccaccatgggtttaggactcctttttaggccatttggttggttttggtgggagggtctgagatgggtaaggcaatggcaatagaggaaagcttgttattagcttct
c158936.graph_c0	1014	perfect_SSR_1	(T)10	2	11	aTTTTTTTTTTctttataaccataatatatcacaacggaaggaacaaggacccttgttttttcttcaaacacgcatttcgaggtgaggacagaggaccaccatgtgcacgttagagaagcgcggtaacattttctacctcactctaaccggcgacgacgagcaccggttaaaccctaccctaatcgcatctctccggtcggctctagccgaagccaaatctcaagccactcgcggcacggttctgatcacaacggctcacggcaagttcttctcaaacggcttcgacctgaactgggcccaagccgccggc
c158981.graph_c0	1325	perfect_SSR_2	(GA)6	1303	1314	cttgtgctcactgcgccggcaacatcacatgcagaaatgccagcagctgccgcaagaaaataacccatcaatgctctccttccctcatcctgtaaagatggttttggtgtagcctctgagtaagatgaggatgagcatcggcatggcaacacggctgccctcccgctcttgggcctcttccttgtaaaggaaatggaggtgcaagagtactggaagatttggttgtaatgctggtaagggaggaggagggagagttccattggctctcagttggagtcacagtttaaaccacaaaaaattGAGAGAGAGAGAtagagagagag
c159033.graph_c0	1941	perfect_SSR_2	(GA)11	1919	1940	ttttgaaaggttttataaacgtcgggcatgacccggggcacaatatcatgagagatgttgatgggcttagacttggcctctgcaaacaatgcagtggtttcgttgaggtctccaacaacgggtctatatggatttcctctgaaaccttgctgtctcagaactttctctattctctttggtgtcaaccaaacccaattgaacacattccaagcatatagtagaacaccaaatatgcatgaaactacaattgcatcatacaacaaccccacctccatgtttgggaaaggcttctcttttcctGAGAGAGAGAGAGAGAGAGAGAg
c159034.graph_c0	2452	perfect_SSR_2	(CT)10	2433	2452	tgctgccacctttcccgataacactgccagttcttgaagcggggcaaagtatacggaaaacggtgctgccaggagttatttttgatgctagattctgcgaattaaaaccggccgacttttgccgcttccttttaccatttgggtccgagagattccgatcatatggtctcttggaaggggttgattggactgacatctcaatgaaacttagcaaactggtacaatctggagttgccgaatatgtcgcgccgttggcgttgttatcgccggagtgggtgccgacttgggtctggaagttcaCTCTCTCTCTCTCTCTCTCT
c159073.graph_c1	1067	perfect_SSR_2	(TA)8	1	16	TATATATATATATATAttgttgctcaaatgttgtggctatatccatcaggaccatcactgtgtccgcaaattagccactcaagtcttcttctgacctgaaataaagttgcacatacctgctgaaagagaggctgtgctgttaaatggttaacaacttcactctattaattgaaatgttaatcatgcatattgtcttgtgactctttcaaacatatgatgtgttagaataaagaaacattgtttccctgtattatttacatgttctccagcactccacacaacgtcagcattcatgttgtgaattccgtactgccca
c159097.graph_c0	1656	perfect_SSR_2	(GA)9	1	18	GAGAGAGAGAGAGAGAGAggatcatcgaccatgtcattctcgttcttcaagccttcgaggcctaaaaccccacaagagctcgtgagagcgatcaaggacagcctcttggccctcgacaccaaaaccgttgccgaagttaaatccctcgaaaaggctttggaagaagttgagaagaatttcgtggcaatgagaataatgctttgtggagatggggaggttgaaccgaacatggatcaagtttcgcagttgaccattgaaatctgcaaagatgatgttattcctcttatcattcacaagttgcctatattagggtgggag
c159097.graph_c0	1656	perfect_SSR_1	(T)10	1407	1416	tctaagtcataacctgtatgtatatatgctctcttcaactccaaaccccaacaagaaagggaaaaaaaaattgcacaagaaggaaaataaattagaaagaatgaaactgggagagaagaaaagctagaaagagaaattatgcaatggacttgcagaagtggtgtgagatatgaaatattgaaattgtttgctgtgttatgttgaggatacaattctgatttaaatcaaagttacatccgattgttgctttgagttgtgtataattagctatggtggcaaataatctttatatttgtctacTTTTTTTTTTcctcattggaaacctcaacccccttcccaacctctttccttctccaccttccctttctcctgttattacccagtcggccagtccaaagc…
c159104.graph_c0	2428	perfect_SSR_2	(TA)6	57	68	atggagtttgttgttactgatgaacttgtcctttttgaatggaaggtagatgtgtgTATATATATATAaaccaaacccacaaaatactataagtctacacctaccatgcttccttattccttcaatccacttaaacatgatttacccaagatgtgtgcatagaaaaggataatgagaagaatcaaccgactttagggaacttcatctttttgctatagactcggctattttctttgagaggcaataggcagttgactgaatagtgatcatggaattgacaccaaccgcactgggaagaacactagcatcgcagacaaacagaccttctgcttcccaactctccgcattctgatcaactgctccttcct
c159109.graph_c0	6361	perfect_SSR_2	(AT)10	5937	5956	gttcttcccacccggggagagttgatgtaacctagggttccatctatttactattagtatttttattttatttttttccctttgtttctttagttacgtactgccatgtcggtacgtattgcagtgtacgtaattgattggggcaaggccattgggcggacatttttttttatatcttaatcacgttcagtccgcgtggcatggtactatctcctataaaagcccacctaagtctctcataaatcacactgaatccgaacgatatagtaaagtacaaacttcgtactcgagtttactcacATATATATATATATATATATagtcttttcattacttggatgctggtgatcattactcattagggtgtatattctatatgcatatatatcttatctagca…
c159117.graph_c0	2208	perfect_SSR_2	(GA)10	1	20	GAGAGAGAGAGAGAGAGAGAagaaatgttggctatatttcacaaggcgtttgctaatccaccagaggagcttaacagtcctcaatctcacaaatgttctaagaaaccaaagcttccggaagagactcttaaagagttcctatctgctcatcccaataacactttctctatgaactttggagatgcggctgtgctcgcctacgttcagcatgacaaaccttactctccaaaccaaaggctgttttgtgggtttgatgatatatactgcctcttcatgggaagcttgaacaacctatgctcgctgatcaaacaatatggact
c159117.graph_c0	2208	compound_SSR	(T)10c(A)12ccaaaactggttttcgtttttaaaaaactgaaaactcaaaacaggaaacgttaccatgcgagccctaagtgttcatgtttttaattattcctggc(T)17	1022	1156	actccagggttaacagcattcctcgtgtgggaagtgaaaccaattggactgactggaacacacaatagctcaaatgttaagggctcgtttggtaacgttgtcgttttctgttttctgtttttgttttcgttttttttaaaaacgaaaattgaaaacacgttgggtaacgtttttgttttctgtttttaaaaaacgttttcaaattttgggtaaaaaatgaaaacaacaaaaagtcgttttgagtttcctgtttttgtttttttaaaaaaaaatcaacaatgttaccaaacaagtttttgcTTTTTTTTTTcAAAAAAAAAAAAccaaaactggttttcgtttttaaaaaactgaaaactcaaaacaggaaacgttaccatgcgagccctaagtgttcat…
c159117.graph_c0	2208	perfect_SSR_1	(T)10	1687	1696	gaaatgaataaatttatgattttaagcattattttcaaattgagcacatttatatgtaaatgcaatcattcaagagtatatctttttctctgttttttctcttgggttagatgctctgtaattgcattccaggatatccaaaacaggaccttattgaatggcaaaaatggtcaatgctgctttcctaacaagggcaaagctagttaaggcagtgaacaaagagatttaattggtttgattcaacatgcgactattttctacggtggcggattcaggatttggtgcgaaaggggggagaaaTTTTTTTTTTggtcatttatatatattttttatttttaagtgagacagatagtcgaacgagtagttgtggcaaattagatatagacattgtttatctcc…
c159169.graph_c0	1321	perfect_SSR_2	(GA)6	1309	1320	taatcagtgggaaaggtattgctggtgtaggagatgagcatacaagttttaccaacagctccgtcgccgacagtgacgcacttgatgaacctagacgcactcattttctttgccggcgacgataatttggatacttggtctcctcttctttgggtctaactatacatcggagttcaaagaaaacattcgcattactcaaacaaacaaccctaccactactataaaccctaatttagatactataatttggatacttacagaagacctaacagccaggcccattgttgatcaatcgagatcGAGAGAGAGAGAg
c159188.graph_c0	1293	perfect_SSR_2	(GA)9	1	18	GAGAGAGAGAGAGAGAGAatggaggaggaacagatcaagcaaggtaacactagtaacagcattaattctatatgtgatccaccgacggaccgtccggttcgtgtttacgcagacggaatttacgacctcttccacttcggccatgctcgttctcttgagcaggccaagaagctgtttccaaacacttatttgcttgttggatgctgcaatgatgaagtgacccacatgtacaagggaaaaactgtcatgaccgataaggagcgctatgaatctctccgtcactgcaggtgggttgatgaagtaatacctgatgcaccg
c159227.graph_c0	2259	perfect_SSR_2	(TC)9	2241	2258	gagccgcagaccgttgagaagtggatgactgctacggtcaccgagatgagtactgtggcacgtaccgacatgccacttgcggattcggacttttcttctgacgacgacgacgaagatgctattgtggataagatgctcgcgggcgagacgctcactttgggcgagaattatgttgaggatgaggaggatatgcatgggcaaggacattcgagctgggagtggggatctccattcaagttcccctggtaatttactttcttcttcctctgcttctattttctcccccctttctctttcttaTCTCTCTCTCTCTCTCTCt
c159246.graph_c0	2617	perfect_SSR_3	(ACA)8	1	24	ACAACAACAACAACAACAACAACAtcaacaagcacagcagcagcaacaacagcagcgaagagatgggacccacctcttgaacggttcggccaatgggcttgttggaaacgaccctcttataagacagaaccccggtgcaaatgccttggccgcaaagatgtacgaggaaagactgaaactaccacatcagagggattctttggatgatgcggctatgaagcaaagatacggggagaatgtgggccagcttttggattcaagtcacgcatctatattgaagtcagctggagcggctggccagccttcagggcaagtgctgcacgg
c159246.graph_c0	2617	perfect_SSR_1	(T)10	2347	2356	aaggaatgtgtgttcatgagctgagttgcaatggaaacaaattccattcgtgtgttttccatcctacatatccgtcattgctggtcattggctgttaccagtcccttgagctttggaacatgagtgagaacaagacaatgacactttcggcacacgaaggactaattgctgcattggctgtctcaaccgtgacgggtttggttgcttcagctagccacgacaagattgttaagctctggaagtgacactctctgctttgttgtgagtgaccaccctattacaaaaactgctgctgctgcaTTTTTTTTTTggtatcccaagtagttctttttatggcagtgcctcaccatgtgctagtagttttgtgtctggaaagctctcaaaatcttctttattgtg…
c159255.graph_c0	1005	perfect_SSR_1	(A)11	1	11	AAAAAAAAAAAttaaaactctactatacccaaaaaaaattatccccaaatcgacagagaaagaagagaaaaagcaggtcaaggaagggtttgagatctctgtgaaacttggctaacaatggcgatgaggagcttctacaacgagatcaagggtttgaaggtgaaggacttgccggcgcatctgaagccggttttgaccatcggtaacgccaagaatgcgatcaaaaggggcttagacaactacaacgccaagtacattcagaccagttcgatcgatccactccttcacgtctgcttcggtggaatgatctt
c159334.graph_c0	1405	perfect_SSR_1	(A)10	68	77	atacaatttagcattacttatctatattatatatgaaaaaggatgaaacaacagggggaacacacacAAAAAAAAAAgatgatctgcaatcaatagttgttcatcttaacagtctagttatacaaactgggattgagaacaagcaacctgaaggcttatactcattctatagttggctagacaaatcaagtaaaaggagtcaaactcaaaacaaatgcaaaattaatagcaatcatttttcggagttcaacaaaaaagaataaagcagttgactacgatacatacatcaaatacagcacagggtctgaagcaggttttcattcagcatcacttggatgacgaatcagcatctagcattgtggtgttttcatcacgtt
c159376.graph_c0	1841	perfect_SSR_2	(GA)6	1	12	GAGAGAGAGAGAgggagagaggaggggaagacttgtgtcgaaaatggcgttggccttcgatgagtttgggaggccgttcataataataaaggagcaagaacagaagagcagattgagaggtctggatgctcagcgatctaacatttctgctggaaaggcagtcgctcgaatccttcggacctctctcggccccaagggcatggacaagatgctccagagccccgacggcgaagtcaccatcacaaatgatggtgcaacaatcttggagcagatggatgttgacaatcaaattgcaaagctaatggttgaatt
c159401.graph_c0	1681	perfect_SSR_1	(A)16	257	272	ggggctgataaaaaaatgaggttaagaattccctccaaatttagcatatgatgaacctgcgaaaggacagactcactctccgaatcagaggcatgaaggagaccctcgccacccatctttggcccccataacaaatttgaattctattactttgaatccacaaagttctgcaagcgttttctagggtttgttcccctagaattcgcttcaatccttcttaaacattttctctaatatttgtaaattcataatctcgAAAAAAAAAAAAAAAAgaaggtcaaagcaattgattctgaacccttatgttcagctaaacgggtaccttcagtctgcagatgagcctaccgaatggggttgaaattttcaaaacaggggccagggaaggccggaaacctgagt…
c159408.graph_c1	1045	perfect_SSR_1	(T)12	978	989	ctctggaatagaggagcttccaaagctacaattactgcttattggtccgatataggtctcaaaccaacgaccgtggtcgaagcacgagatttatgggcacattccactcaaaagtcagtgaaggaccaacactcggctgatgtggattcccacgattgtaagatgtatgtcttaactccaaaatgagtgattttcttttggggagagagagtgagaaagagagtgagagagagaactttcaaactattattaagcttatgcgtgattatgcatgatgatgtaatgccacggttaaaacccTTTTTTTTTTTTaaacgttatacatttaattagtcgtatatgttaaataacaaaatgctatacttata
c159437.graph_c1	1085	perfect_SSR_4	(TATG)5	1	20	TATGTATGTATGTATGTATGtatctacagatacatattgatatgtacatgtttcctctttgagagagattcagttgtgtccatactgtccaatagatattgtacctaagaaaaaccatattctcatattagagtacttgtttgggtaaagaagactttatattattggttacaaaggaagtctttaaaatcaactggtctttgatttttggtgtgtgaacatgtaaggttttattagatgaggcaagttccttgtgaacttgttaatcttcggaccaaacaactttgacttgcgatgtatagttcattcgaggttcaact
c159437.graph_c1	1085	perfect_SSR_2	(AT)6	1073	1084	taacaccttttttatatggagaattagaggtgagaatttatttggacaaaccaaatgggtttataaagactagagtgtgcaaatttatgcatactccttacgtggtttaaaactggcacccaaccagtaacattgaaattttgatcaaactatttttccaaatagtttcaaaagaaaaatgacaaaggttttatcattaacacaattaatgatagagtttgcattgtgttaatgataagttttggataaaattactttattaattttttggttttaacttagagattataacacacacacATATATATATATa
c159440.graph_c1	1043	perfect_SSR_2	(AT)7	1024	1037	acgatttagatttgccacaagacaccccaaaggacagaggataagagagatcaccagattgagaatagagagaaaagccctcactttatatagtttatacccccatagaaagaagatcatgtaccaacaatttctcaaagatgatccaaaaccgtaagattagagatatttgacaaagaacaaaagcaaatcaaaagcaaattaaagaaattgaagcactcgtacctattgttgaattaatcgatcggcaagcgtcgaaataaagcgtatggtaaggccatgggaggagccttgtcctacATATATATATATATagagag
c159457.graph_c0	1687	perfect_SSR_1	(T)10	1471	1480	accactgaccattactacaacatgaacgtgtgatacgattgttaaaagcactagaaaactgcatttgagaagcatagagcaaaattaatgacagaattgcccctttttattttctttgctgttctagcacatctcacatgtctcctctcaaaccaatccctttgatttcacatttgataagcaactatcaagcttcccaccatcaccgaaatgtttttaatcattttcaacattggattgccaatcaaaacaccattgttgagccattttgctttgcagaggtcgaaagctaactcagaaTTTTTTTTTTcgcagataaaagggctttgtgggtgtggtacttgtcggaggactgtgcggagggttggccttgacaatttggggggctaggcgaatttt…
c159461.graph_c0	1039	perfect_SSR_2	(CT)7	226	239	tgccgtccaacgcattgaacacgatcaaatcactcttgtcgcagaccccttcaggcccaccattggcctcgtataacaacgaagaattccccgtctgtgacacacccctccctccctccaccacacttgattctttttttcccccaagtcacgtcagcatccttggacagaccaattctcagctcactgtttccaatccaaacccacctgaacgcccctcttctcCTCTCTCTCTCTCTacctaggtaggaagaaatagaatatctcaccgaccaccactaccacccacccccacacataccccaccactacctccatcatgtccgcaggagcaccagcaccaccgacgatcacagtgcacgcgccgggatcagcagcggcagcaccgacaccggccct…
c159481.graph_c0	2561	perfect_SSR_2	(TC)9	1	18	TCTCTCTCTCTCTCTCTCtaaagtcacgcagaagacgacgtttctcgctttcagagctcttatacaaagtttcgaggagttgaagaaggcatttggaggagagaaaatttgaaaagaatgaataattcagtttcggaacagagcttttacattgaaagtgacgatgaggatgaagagaaagaatttgacaaaggcgaagatgatgggaacgattcagattcctctaattcttcgaatgataaccggcagcagagcaaacccaattctgtgaacaacgcatggcctcaaagttacaggcaatcaatagatctctatagt
c159481.graph_c0	2561	perfect_SSR_1	(A)12	1866	1877	ggccttgattggatctttactcacaatgcttgtaactttgatacttccttgtgcttgtttcctgagcatcttgagggggaaaattactcgttttcaggcatcggcttgtatattcattattgtggtgggcatggtatcgtcagtctttggcacctattcagcattgtcaaagattgttgagaacctgggctgaagtttttggttctctctctttaacagtgagaaacatctttcagtatgttgttgttttcatgatatatatgactggtcagtggtcactgagtttgtctagcttcaaggAAAAAAAAAAAAtttcctgtgttctttcatttctcatcttgagccaatttaagatatgtaatactcacttcagtgatgtttctttgttggatggatctt…
c159481.graph_c0	2561	perfect_SSR_1	(A)11	2436	2446	atttaccctttgtcctttaaggaaagtaagggatttcaaaggaaagtgtattttgttggcgaggaaaacagaaataagatgaaaaaaataataaaataaacaaatttttttgtagttcaattcattatccatttcttgattttacattattcgagcgggaaatgaaagctaaagtcggtttttccctttacttttccttcaataaattgaactccaaaagacagtgaagacaccctatttttgcccaaataaaaggaaaaaagaaagaaaaatgtttatttttgtcaaaaaaaatgatttAAAAAAAAAAAtgcaaatttatttcaggtcaagatcaaaagttttgcaaaaaaaatcgcaatgaaaaaatcagcataattgtgtggactgttcacgcct…
c159495.graph_c0	1680	perfect_SSR_2	(GA)8	55	70	gagagaaacgagaaacgagagagaaagagagacaagaagcgagagagaaagaacGAGAGAGAGAGAGAGAtacgaacctggagagatcgcagtcgcaggcttcgcagctgcaaatcgcctctttcttcttctcaattttgggctgagcataactacactcttgatcatatcagtagttctgcttcttgtgttctgtgtcgtgaggaagtttgagaatggaagggagggaggttgtcaacccgaaaaagaatggaggtgggacccgacagtgctccatatgcaacctaagaagggctgccctcaagagacctaaaacccttgaacagatttgcagggagtgcttttatatagtgtttgaagaggagatcca
c159495.graph_c0	1680	perfect_SSR_2	(TG)6	1522	1533	atttctagccagaaatggtgtaaagcctgtgttttgctggagggattgaatcgaggtttgccaaagttgggcattgggcgaagtagaggtgttaataacgcttctagcaaggatattgaacaagctaatggaacgaagaatatccagagcaaacaatgtggaactttggacttctgaggtaacttatacaactcgctgtcagctcgatgaactctatgaattggaatcttactcaaatcatcttatcgaatgctaagaagttaaattgttgatttttccacaatactttgggtgtgtgtaTGTGTGTGTGTGcctcgttattttctgctatcgcttgggatcatgcttgtgaggcattggctgccattatattttaaactgtagtttgttgtaccgaca…
c159528.graph_c0	1588	perfect_SSR_3	(GGC)5	809	823	ttcacaaaggtccgcatgaagaaggctgagaaggaggaacgcgaaagggagctgcgcgccctgtcagacaccggaggaccatcgggccaccagaagctccaggtctgcgacgtgtgcggcgcctatctgagtcgtctggacaatgatcgccgattagcagaccacttctacggaaagatgcatctcggctatgcgcagatgcgcaagtcgtacgagtccctgcaaaaagagctcaagggccgcgcccctccccgcgacgcatacccttcacaaggcgacgaccgagcagcaggcagctggGGCGGCGGCGGCGGCtacgggggaggtggtggcggatacggcggccgcggggggcgccgtggccgtggcggcagaagaggtggatggtaattgtccttc…
c159539.graph_c0	1465	perfect_SSR_2	(TC)7	1341	1354	ctccaacaattcttcgtctattccgtggttgattacctggaggaagccccaatccttgcaggccatatcaaactttttaagctcttcctcatccccagttgagagtaatgacaaatccaggattggaatttcgtcagaaggagcatagacttttgctgtgtcttcttccttcttgaggtatctttttggaacagttgaagggtttgatttcaatatctcctgaacacttgcaaagggtactgcctgattcaacaattcctgaatctcgtcgtgaccggaggaatcaccatgtgcaaccatTCTCTCTCTCTCTCccaactttttaatttgcccaactttttaatttgcttctttattacaaatttacactattatatagatattttcccacttgtggtt…
c159557.graph_c0	1812	perfect_SSR_2	(AG)10	1790	1809	aatcttagtctcgatatctggtgtctgatcaatatattgcatggcttgctgaaccattgcagttacagcctgcttcaactgaccgcgtcgcttggacaacaaaacaatctggtcattgagggtcttccaagcacgagcttcgatgcaaagttgcagaatatcagtcgccgccttcttcgttccggccacatcgccggcgagtctcatctgcttctccacattcaacagcgactctattgccgcatccaaattacctccactttccatcttcaacaaacagatgaatcgatcagtagttgtAGAGAGAGAGAGAGAGAGAGctg
c159567.graph_c0	1601	perfect_SSR_3	(GGT)5	1266	1280	ttccgcgtaaccccagatcataatcgcccacgagttcgaatccttaacggtcattttatcgaacacattgcgggcgtcctcaattagcccacacgtgatatacatcaacaagacgcgattaatcaaagccaaacaaggtcttacgccgctccgtttgatatgggtgtgaagctgaatagctccggtggggtcccgagtggagatgatctccttgatgagagaaatgtagatgtcaatgggtattgaaagcccaaggatgtccattaacctcaaaacatcggtggtggcggcggtagcggcGGTGGTGGTGGTGGTattccaccaactagtactgctagccttgggtggtgtaattacttgttctattcttgtgggtggtcgttgaaggggtagctgaat…
c159573.graph_c0	1153	perfect_SSR_2	(AT)10	90	109	aaacaagcttcctcacagtctcattgtacacactttccaacagctccaatatactacccatttcaacatagacagttaaacacaaatacATATATATATATATATATATctgcatcagatctccgttgcttgttgccagcagcctcctagcctagggaatatgattaggctcttcaaagtgaaagaaaaacagagggcagaacattccaatggaacatcaccaatcaagaagcaaagtgcaggagaattacgtcttcatagagatatcagcgagctcaacctaccgaaaagttgtaacatagcatttcctaatggcaaggatgacctgatgaactttgaggttacagtacgacctgatgaaggatactacttaggcggtacattcctgttctcattcca…
c159576.graph_c0	1031	perfect_SSR_2	(TC)6	420	431	ttaattttatcactcgtcgcaatgtagctccatggacaactggaatggaatagtttttgggtccatctcactcgatgacattcgcccactgcctttgtggaatggaatagtaatatttttgggtccaacccacttgatggcatatccccaatgtctttgtggaatggaatcaaagggcttgtgagtaatatggttctttgttttatacgagtatttcttcctccttaaatgaaattggccttagccaaaaaaataaaataaaataaagtgttccaacttctcttcagggtttcatttcttTCTCTCTCTCTCttccactacttttagagagagaaagagctacctacgcacagagagtgaggcgatatgggaacgattctgacttctttgttcagcggc…
c159576.graph_c0	1031	perfect_SSR_2	(TA)11	914	935	caaagattccccccaactgatggtgattgatttcgctgcatcatggtgtgggccctgcaagttcatggaaccggcgatccacgcgatggcttccaagttcgccgaagtcaatttcgttaagatcgatgtcgatgaattgtctgatgtggcgcaggagtttggtgttcaagcaatgccgactttcgtgttgataaagcaaggaaaggaaatcgatagggtgattggggcgaagaaggatgagcttgagaagaagatcgagaaacatagggaggtccctaaattcgctgcttgatttttcatTATATATATATATATATATATAgggagaggatcttaagtgcagtgggcagagtgcactggctattaagcctaaaaaaatccgcgtgctgcctcgctgac…
c159633.graph_c0	1059	perfect_SSR_3	(CTC)7	256	276	aaaatgcgctccttccaattctaccctgtccagataatctggttcaatattccacgttgaaaagaattttactccgccactccaccacgttgttgtacagttgtacttgtaaaagttttgccgaccgaaaagttactccctttgacacttgtatttctttctttcacttcttcatctaccaaagctaaagcagagtcacacactgaaaccaacagctctgtatccatggcgactcttcatttcatcttcttctctCTCCTCCTCCTCCTCCTCCTCtcacctctctcctctgcaaaccctaacccccattcgaattcatcaacaccatcagcccacaccgagctcaccaagtacggctttcccatcggattgctccccaccgacatcctcacctacact…
c159683.graph_c0	4058	compound_SSR	(A)13gatacatgtgaccatgttcagactaggagatccacacagct(AC)6	365	430	aaatggcacaacattttaacattgttacaacattttagcagcaaaacctcatagaagatccctggatatcacaacaaaaataacaaaaacgaagttgataattgctcacccatccgcggtcttcacttttagtcttggagagaagatagtcaaactgctctagctctcaagctttaatatgataaagagtggtggtgggggtggagaaatgaatccaacggacaaatgtctttagatttacttttcagttaagccaaaccactcacatgtggtggttgaatccaacatgagaaaatcactAAAAAAAAAAAAAgatacatgtgaccatgttcagactaggagatccacacagctACACACACACACatgcacacgtatattcgtaccctcatacacaca…
c159683.graph_c0	4058	perfect_SSR_2	(GA)9	4041	4058	aacttgggtgagaagttaatggattgtgacgcacctgttgttgttgttcagtgagctttttcctcagtgagttacggcgattcgattggcggccaaaatgagctgaaattcgaaaatttctcgaaaatagtgggcaggtagggaatttggaggtgggtatgtgtagccttagtgagtttttgtttctccatgatgtaagagaaagtttaggagagaaaattgaaatcctagagagaagttgtgggttgcttgggattgtagggttgagaagttccatggattaagaaaggagctaacattGAGAGAGAGAGAGAGAGA
c159703.graph_c0	1187	perfect_SSR_1	(A)11	81	91	ttttaaacaatcagcttaaaaggagataaaattcctttttcacattttctaaaaattcctctgatgacttaagataatttAAAAAAAAAAAtcaacaaacaaataggtaataaaactaaaaaataacaacatatgaaatgaaattaagaactcacttgtctcgcaggaacaatcccttccgaaacacactcgttagagttaggtacttccacagctttattttcctctcttattgatctaaagaaaggattttgtgattttgcctcgctttcagcttcctcattaacgtcatttttactattagccttcaaataattttccttcgccataaacggattgaaagtcgacaatcccttgatatttccaccactagcatcagcaattagcttaa
c159752.graph_c0	1180	perfect_SSR_2	(AG)9	1162	1179	agtgcaagctggaactcttccttgtgaataagcccatcatctattatggaactgcttaatttcttgaatagctcatacaaggcctctacttcattaacggtgaaaggtgtttcggcagcaagaacacttggctcctcgtaacctggtgttcttttggtcttcttggagtacccgcagcccatcaaagcaaggattgcacaaaatctttgacaatcaataggaccatgctactgtaccttcctaatcagcccaccttagttcaagcggcagaagtcttctaaattgggaaagatttgtcacAGAGAGAGAGAGAGAGAGa
c159787.graph_c0	1435	perfect_SSR_2	(AG)7	49	62	ttctccattccccctcccccctcttctctcacactctcgcacacacacAGAGAGAGAGAGAGatgagtaagctgaactcatcgagctcggaattggacttggatcgacccaacgtcgaagattacctcccctctggatccattcaagagccccacggcgagctccgcctgcgtgatttgattgacatttcgcccactctcacagaggcggctggtgccattattgatgactctttcacgcgttgtttcaagtcaaatcctccggaaccctggaactggaatgtctatttgtttccactgtggtgcttaggactggtagttagatatgggattcttttccccttaagggttcttgtattgaca
c159787.graph_c0	1435	perfect_SSR_1	(A)13	1379	1391	ggatggatatttgaagtactctcgacctagccctaagcacagggagcggaagcaacagagctttgcagagtcagtgctgcggcgcctggaggaaaaataatcaatggatatgtattctttcaatggatatatgtgttctttctttatttcttcctcaccggttagattgcatgtagcacttgtagctatctgaatacaagtaagtatattcactgcttcaccagaaatcatttttgtttgcataaatattttctttgatgacttgcacgatgtgaactaggattggaaccaacaaataatAAAAAAAAAAAAAgtgtgcttgtaaaccttctcctaaacttagttgcttttcttaag
c159812.graph_c0	2325	perfect_SSR_2	(TA)6	258	269	ttgttagtgcccctagcattgcccgaccccaaaacccatgaagttcataatcttacgaattttgcggctgaagtgaaggattcttgaagtgaattagtcgttgaacacattcctgatcgtaagaggctggtcggatttggggaaggtggtaaggttttgtacctagactatagatggaatacactcttatacgatcccaatacccatgaaattgagaattttcatctcttggacctgtggtgagaacaataatctatTATATATATATAaagtctaaagcaaatgaagcctctacattgagccacctcatctgcaaggaaatcctatgtggcagttccctgttatttccctcaactttgctttgtgattcactgcaactcaactcttccacttcttgat…
c159820.graph_c0	1039	perfect_SSR_2	(TC)10	1	20	TCTCTCTCTCTCTCTCTCTCcctacaaactcagaattttagggtttggaaaatggcaatggctgggcgtatcagatcaagcctccctctcttccagaagattctgaggtgcgattctctctctacccagcgatcagctcttcaacgaacactcttgtgccctacattcacaaatcccgagttctcacgtaattatgcaactgcatctccaccaaaggaagagaaaattaaggtgcctctgtctctgtttggggtttctggaaactattcctctgctttgtaccttgcagcggtaaaatccaatacattggacaaggttga
c159837.graph_c0	1158	perfect_SSR_1	(A)11	199	209	ccatatattggtcaattgtctttgcgcatacaactcattacgcgaatcattgtggaatcatatttattttttatttagccagactaagaatcactctgcagttgcttgttgatctccaggatcctctcatctaaagtggtacagcagagcccattcatccggcaccagcccccgtttaccgtcattaccgtcatcaagAAAAAAAAAAAtgcatccatcatgctagactagagcatcaaaacagtgctctaataccgtccaggcaccctgagaacctggccagggtagatcatatccgggttatcaatgccattgtgccgggcaatctcctcataggaggtgccatagcgggcagcaatgccacggagcgtgtctccctgctgcaccgtgatggtgtgg…
c159838.graph_c0	2504	perfect_SSR_1	(T)10	2320	2329	ctacgcacacctttttgatgcaaatgcaatatgcaatgcgaaacacgattttttggtgactcccagaacaggaggtggatgactttatcttggttgacacgacacggggtcttctacaacacatttcttttttatagcataagcagaactggagggaaaaagcctttttcttttctcttttctgctatttatgtagcttggacggagtgctatggtatgcatgcctcgggtatatttggacaatttggttgtttttgtgcgtcaggttcaatgctgctacaggaattgtcctcttttctcTTTTTTTTTTggacagggcatagggtgaagaaatggaaaggaaggaaaggcaaagctttttttgtatgtgcgacgaagggcgtttttcctttttttcat…
c159874.graph_c0	1672	perfect_SSR_6	(TCCATA)7	1631	1672	ataattttccctttccctttccctttccctttccacccgctgttattgctattattattctcatcctcattatcctcctcctccttgaagtcaatcttgtaccatttgtttctaccaagatcagatctaggggaatccatacaattgcgtaaacagagatatacagatgagagattgtttccctctccctgatctctatgtctatccaggggaatccatgaccaccccgacaatgcctcctccggcggcttcttcactgcctcaactatccagggttcataaaacatccgatcttccacgTCCATATCCATATCCATATCCATATCCATATCCATATCCATA
c159885.graph_c0	1353	perfect_SSR_2	(AC)7	1	14	ACACACACACACACatatatacatctaatacactagctaagttgctaaacatgtttactttcaaccacttaagcctttctactcagagagatgtatatatccaaattagagtttgctcaaatcacttatatacataaaaacatagtagattcatactacagtgtgcttcaatgaaaaaaaatcatcactttcactttcctcctctgtccagtcttcttcttcctcatcatcactatcacaaaattctgaaatcctcgtaaactcggttctcaatccaacaagttcgtccattagactatctaaattcaactcgc
c159910.graph_c0	2210	perfect_SSR_2	(AG)10	1	20	AGAGAGAGAGAGAGAGAGAGacagtaccccaaaagagtatagattcagaagggcatagaaatggccgcctctgcttcatcaagccttctctcagctccagctctcaagaaaacttctttctcatggaagctctcgacttccgctgcattcggcgtcggcctcgccctcccccgccgcagacggccggctaccccgatctttgtcgtggtggctatggacgcaaaaccgacggtcctcgtcgccgagaagctcggagaggccggactcaatctattgaaggacttcgcgaacgttgattgctcgtacaatttgagtcccga
c159937.graph_c0	1313	perfect_SSR_1	(A)11	1	11	AAAAAAAAAAActtaaaaccccattctctagctttaccaatctcacaaatccccattccttctacatgactccttccctataaatacatagcataactttgtgtcacaaacaacttgaatatccacacaccaaactaaaactttgagccatgtccatgtccatcacagggctctcagagccagataattttcacaagcagcctttccaccttaggaccgactccggtgagctcgacgtttttgaggcggcccgatacttctccggtgccaccgagactttcgccgagaagatcaagagagaagagaaacag
c159937.graph_c0	1313	perfect_SSR_1	(T)16	1135	1150	agaaatttaaattcaccattggatttcctgagaaaaaaagggatttttgtaatgggttttctgagaaagataggatttgggctgataaatatccatcagaagagaaagaattcagaaatttcattgaggttgatgatgatggtggagatagtgactcaagctctgatttgtttgaattacaaaactgtgatttgggttattattctagtgatttacctgtttatgagaccacccatatggatacaatcaagagaggtgcaccaatttccaatgcccaaaaatagaaaatatttctacaaaTTTTTTTTTTTTTTTTcatttataggaactaggaagttgtatattgttgtgtatttatatgtgcgtgtacatatgtaccctgtgcttctattttcaata…
c160012.graph_c0	1181	perfect_SSR_3	(AGA)6	1063	1080	acagagtaatttagtgtatcatttaatcaaattggtgggtgaagactatcgttcgactcaataccaaataacgattcgactcagtgagtctgataacagaatgggttttatgggttctgctgaatcggccgagttgatgggttgtttgaagaggttggaggagagtaaagagaggctggtggctctgttcgtgaacagacatagaaatgatgggttttgggatctggtgagccatacaaagattaagcttcggaagttgaaggaagatagagaaagaggaaggttgatgtggattgagagAGAAGAAGAAGAAGAAGAaagtgagtcaactcggtttgatggacgatttgggggaccgagtccggtgctacggttggcatataattacgcgtggaccgg…
c160021.graph_c0	1429	perfect_SSR_2	(TA)7	72	85	agtgtgttaataagtgttagtgaaagttatttgtgcccctagcaaaacccctaaaactattcttgcctctcTATATATATATATAaagagccagccaaacaagttactcctagtaagagttttgttcatatcatagtcagcattaatcctttcatctctaagcctacttgaaaatggccacatctagcaaagttttggatttggtggaagaggaaaaccgagaagctccgatccacggagacattttagaggcaattttctcgcacgtgcccctggttgatctcgtggccgcttcgcacgtgtccaggccttgggaacgcgcggtgcgttcgtctctccgaaactcgaacccactcaagccatggctagtggtccacaggcagag
c160035.graph_c0	3138	perfect_SSR_1	(T)10	283	292	tttttgagagtcacaaaaagattttttttcctcagtgatacaaataattatacattgtgcattttaacatacaccagttacagttacagacttatctcccaaatgcttagatgataatttacatgttttgtgtaaattatattcatgaggctcaacaatcagccttcccttccaattataaaatgtgcatctctctgagtttacagtctcccctaaatccaactactcttccaacaaatatcataagcctgccaaaaagaacacctcatcctgattttgtgaTTTTTTTTTTcttttttaaaaactcgaatcttgtattaataacaatatgctaattatatacgacaaaataatgtaattatctaggcagttgtaagaaggcttaagacacaaagaagt…
c160035.graph_c0	3138	perfect_SSR_2	(AT)8	487	502	gcatctctctgagtttacagtctcccctaaatccaactactcttccaacaaatatcataagcctgccaaaaagaacacctcatcctgattttgtgattttttttttcttttttaaaaactcgaatcttgtattaataacaatatgctaattatatacgacaaaataatgtaattatctaggcagttgtaagaaggcttaagacacaaagaagtagagagaggaagtagctgaattatgtataccatttttacttgaatgttgtgtttgtaacatctctctctgctgaaaccttggtgttgATATATATATATATATagaggttttgcactagcaatgttgattcttattctatcaagatcacccccaaatttatcatcacacaactttgtttgcctgaa…
c160035.graph_c0	3138	perfect_SSR_1	(A)20	3024	3043	ttctggaattccataatgttctcaatgctccaaaacccctcttcctcgcagttacatcggggaaactcattgtcactggccgaaacatagaacagaagagacaaaatcaagaacatagatgctaatgtctttagcattgcatccaatgatctgatttctaatccatttatgatctaattttgagtcccgttgattgatttttgagattagggccaaaatagagaattccaattgaaaattttacaacatcaatacacaagcttttggatacacctggggaaaccaagtcaccggtgacccAAAAAAAAAAAAAAAAAAAAtagtaagcaaaacatgcaaattaacgaaaaacaaaaacggaccagaaggatgtaagaaagatgatagagaaaaacaaga…
c160045.graph_c0	1800	perfect_SSR_2	(AG)10	1	20	AGAGAGAGAGAGAGAGAGAGaacacactccaaaattcactagggtcgtttgtcttcgaaaggctctggcacagctctagcctcagtgagtttggcatattttctatgccttatctctctagcataaagaacccaaaagatcaaagagagcaatagtgcagatgacaccatggccaacccaatgaagatccacttgctatgtagcctcagaccaggacagtgatctttacttatgcctgtgagcgtgtctctaacaaaagagcaatctagtagcccaacaaggaatgggctgtagctactcaagccatggctcacattgac
c160056.graph_c0	1823	perfect_SSR_1	(T)10	1427	1436	atccctcatcatctcacgcttaaaaccctcaccaccaccacaatcgtccccatttctctgcaaatcgacctccttcgccatcatctgctgattctggacaccattgctgctgatgctgtgctgaatttgagtcgtcggtgttgttgttttcctctgttgctgatgaccgatcatgtgaaaattctgatcatttgaccttaccgtagccgtagggttagtgttgttctgatgagtcgactcagtccgattcgatgagtcgtcgttcatcccaccattctcagcaaccgccatgatcgaaccTTTTTTTTTTccccaaaaactcgaatgtttttttctgctttctgtataatttattttccaataaaccaaacagaaaatttatataccgcaaaaggatgt…
c160056.graph_c0	1823	perfect_SSR_2	(GA)8	1746	1761	ctcgaatgtttttttctgctttctgtataatttattttccaataaaccaaacagaaaatttatataccgcaaaaggatgtgaaattataaaaacacaaatagagaacctgatcggtctaaatcgcttatagattgattagagacaaaaacgcagaaaatgtgtaaaacagtgcacaaactgtgggacctattattttactgatttaacagctagagaatatagattattgattgacagaaagaaagaaaaattttagagctttagagagagaactgtgaagagagaagttctatagagatGAGAGAGAGAGAGAGAaaatgtccgctttcgctactccacctttttggaccttgtccacaacgtccaaaatgacgaaa
c160074.graph_c0	1234	perfect_SSR_1	(T)10	1115	1124	taggaaaatgctcactggtctccacaagtctccttcgcgctgcttctaccattgctgcttccttgagacacagagcatactctgcttcctcttggcgtgttaaatacccagattttgaaaaccctaatgggatttttttactcttctcctcaatctccaaaccctttcttcttttccctctcctcttccttctcactcctccaaacacacccttccattctctctcactctcactctcactcactctcaaagtcccaacagaccaaaaaccagagagctagccatcccttaaaactagcaTTTTTTTTTTcccactacctgcttattgggaattgtaggatgggaagaaatggaggaggtgacgatatatatgaccaaactctgagactgagagtggtc…
c160076.graph_c0	3798	perfect_SSR_3	(CAC)5	3558	3572	gaggcctagatggtccaccagcagagggtactaccccacgtccaccacccagactgctgctgccaccacggcgctggggagctcctcttggcagttgctgactccccctgccttgatgatgataatcagtaggtgctccatgaaactgctgaggtggcattccaccacgcggtggtcctccacctccgcggccaccatatcctccgcgacctccgtgctgagactggggactataacctcttcctcctccttggtatcctactccctgctgctgtggctgttgtgctggtgggcgttgggCACCACCACCACCACgtcctccactagtttcctgagactcagaactctcccccccaccaggaagttcggttctcctcttcctcaccattgttgtaactc…
c160076.graph_c0	3798	perfect_SSR_2	(AG)8	3760	3775	tccgcgacctccgtgctgagactggggactataacctcttcctcctccttggtatcctactccctgctgctgtggctgttgtgctggtgggcgttgggcaccaccaccaccacgtcctccactagtttcctgagactcagaactctcccccccaccaggaagttcggttctcctcttcctcaccattgttgtaactcaaaaccgcctggaaaaccacttcgtctagtgtaaagcaaaggctgaaaaagggcactcgtaccaaccagagccggagagagaaaagaaatactactgtactgtAGAGAGAGAGAGAGAGaatgaagacgaaggaaggaatca
c160106.graph_c0	1985	perfect_SSR_2	(GA)9	1968	1985	ctaaccaccaccaaaccatcttttgatgatgaagatattgattgtcaataacaatacatccaagttacactacaatgagtttggatgtgagttaaatcctctttcttctctaatatagggacatatgaatgagtcaaatgatcaaacctgagtgagatcacgactcaggtctatcctagtgtcctgttcggcggcggctaagaagcttggcatcaagaggcaagacattggcaccgatgagagagtatagagtgatcaaaataagaagctttgggcctttgaccatggcagcagcgagagGAGAGAGAGAGAGAGAGA
c160116.graph_c0	2041	perfect_SSR_2	(AG)6	1841	1852	tcagtctcactctcagtcagatataaagccaactaacatgtctaaagcttcacacccctctggatgaagaataataagcaatagaataatctactttctttttcagtccacctcaaaaggcaaactcttatagtaaaatttgcttaaattacagaccagatctgagtagagcaccccccaagatctgatctttttcacaattgcagagcggccaaacaacccaatgccctaaagaatcaaaatcagctgaattgttcaggaaaaacaggatcaaatcgatcagatctcactccaaaacctAGAGAGAGAGAGaaagagaatttcagaacacaaattttctacgaaatgtagcaatttttgaagagaaattgaatgaacttaactactagagagcagaaa…
c160116.graph_c0	2041	perfect_SSR_2	(CT)8	2025	2040	ctgatctttttcacaattgcagagcggccaaacaacccaatgccctaaagaatcaaaatcagctgaattgttcaggaaaaacaggatcaaatcgatcagatctcactccaaaacctagagagagagagaaagagaatttcagaacacaaattttctacgaaatgtagcaatttttgaagagaaattgaatgaacttaactactagagagcagaaagagaagtgagagaaacacacacagctgtctctcgctttgcgtccgcttccacttgttaatatacaatctcaccaatccatcaaccCTCTCTCTCTCTCTCTc
c160117.graph_c0	1016	perfect_SSR_2	(CA)8	14	29	gttcccactgaatCACACACACACACACAagaaaataaagcaggaattagaaaactacttagatgatatattcaatatttcaaacacactcaagaaatcccattaatcctgcaacatggttcaaccactggggaggacataacaaatatggagaagccataaaaaggtaaaaggatgagctttatgaagcattcctcttgagactttcttcacttccaacgtgaggacgcgacattacaaactatatatgttgcatattgtatatgcaatacggttcgcattgaatcttacataatccttaaaactagaaataggtaccttccggaggc
c160131.graph_c0	2158	perfect_SSR_1	(T)12	87	98	gtgcaaaattgtctcattaacctcaaccctgacgcggaatccaagtcagggaggaccgctagcggccctgtagaattagttttctcTTTTTTTTTTTTggcctgcgtcaacgccccccgggctatgcagtgtttctcatgtcttcgtcaaaaaagatgaaatagaaaaaggagagaagaagaaagggaaaaaaaaacaccaaaaatacagaagcaggcgctctggttttccaatcttgtcccgaaattttttctaatactcgacctgtaagtgaaaaagcaaaagaaaaatatgccttatccaggtgaatgtatttcttccaatttatcccatttcccaatatttgcatccgaacgaaacagcaatgctgaagcataaagaaaactcaagcaggatcc
c160131.graph_c0	2158	perfect_SSR_1	(A)12	406	417	gtcaacgccccccgggctatgcagtgtttctcatgtcttcgtcaaaaaagatgaaatagaaaaaggagagaagaagaaagggaaaaaaaaacaccaaaaatacagaagcaggcgctctggttttccaatcttgtcccgaaattttttctaatactcgacctgtaagtgaaaaagcaaaagaaaaatatgccttatccaggtgaatgtatttcttccaatttatcccatttcccaatatttgcatccgaacgaaacagcaatgctgaagcataaagaaaactcaagcaggatcccattccgAAAAAAAAAAAAgcctccgggctgtcgcttccacctcttttttttgttcttttttcttctcttaatggtgcaggatggttctgtaaaaagagctcccga…
c160131.graph_c0	2158	perfect_SSR_1	(A)10	872	881	gagacttgatataaagccaaagaaatgtgaaaacaagcacacactccatgcaataacagtccgtaatacaagaaaaaaggacagtggccccatgtaaatagacgcctcccataatttgcactcatcagaacgttcagacgggctaaaaccggtaaaaagagcaaaagacggcgatcaaatgcaacataggcgcttaaaccaaagctgcttaccctcgcaagaacaatgttggcaatgcttgctgggaattctattgatcttatttctccattttaaagcttttttctttttttctttcttAAAAAAAAAAttccatccttcgctgcccaacggcgttgcgctcagccgggccaccgaaggctttcgccgttctcatcatcgtcgttcactatacagtct…
c160169.graph_c0	2168	perfect_SSR_2	(GA)10	1	20	GAGAGAGAGAGAGAGAGAGAatgttgtcgtcatcggtggtagagtttacttcacaggaaagcaatcacgatcaggaaggcaacgaacggcgtgattttgtcctcctctcaaatccaacggctacaaatctgtcactccctgctgagactttcctgaaagcggctctctctctcaaagaccaggtggtacaagtgacgtggaagggaggttgcggagcagtacatggcaataattgtacggacgcaactgtctacacgggtctgctagggacagctttcaccagcttgcggtcgtaccagatcacgggtagtcagcaggat
c160169.graph_c0	2168	perfect_SSR_1	(T)13	1591	1603	agtgagaactaagaaaaatattgtataggagagttaagagtttgagttatgttactagatactacttggtaacatgtatataagcacgttgtaagtcttttcgatgtgaggtggtccgacattcaatacagagtgtaatgtttccatcttaattcttctcaagtttctgtttggtttgcgaatttagagaaaagaaaattgctttacgaattacgagtgtcatcttccattaccctcgctaaactcacgaaccaaacataagacttaactatgccaagtacccaagttgaactttaaaacTTTTTTTTTTTTTaaggataatttagagcttagaacaattgcattaacagacttctgatctctaggcagctcattttcaattttttggtagaagggact…
c160187.graph_c0	1187	perfect_SSR_2	(GA)9	1	18	GAGAGAGAGAGAGAGAGAggaattgaattactcaattacctaacaagtgagatctttggagagagaaagagattagaaagaaacaaaagaaatgattcatcatcttgtcgttacacaatcatcgccggtgctcctacaatcacattctccccctagacctaggggagtgccaggaaatataatgttcaagtgttcctctgagcaccatttatccagtaaggttgtggccagacatgtattgtcaggacttgctgcatcttttatattgttatctcaaacaaaccaggttgttgcagcggatcttcctcatcaccaaaa
c160187.graph_c0	1187	perfect_SSR_2	(TG)8	1172	1187	tacctggcaaactttgggtatgaaccaagcaaaattaaggacacaccacaagattgtgaggtgaagtctaatagtcagctggcggctatgatgtccatgtctgggatgcaaaaggctctcacaaatcaattcccagatcttggattgaaggcttctgttgaatttaacccattcacaagtgtatttgacacactaaaaaagctagttgagctttatttcaagcagtgattgtgatgtgtcaatatgcagtgtgctgttgaaaacttttagttttcctcttaataaaagtaggcttcttctTGTGTGTGTGTGTGTG
c160213.graph_c0	2311	perfect_SSR_1	(T)11	1	11	TTTTTTTTTTTgggcactgttagaaacattaaattagtcaagtacaacattaaaaaataactaatcatgtactataacaagtacaaccatggatagagctgaactatgcctcttgaaaagcttcagatgaattctgcatataatgtcatcaagaatgtaggctcatttggtaccaccactcatttggtgccgaactggatcttaggcacttccattgcataggtcgagtgtttgaccccatcgcttccccttgtaataaaataaaaataaaataaaagatgaagaagaagaatgtaggctcgtttggagtt
c160213.graph_c0	2311	perfect_SSR_2	(AC)7	2293	2306	ggctagggtttgggagagctcgtctaggtcggaaaggttagaggagatgaacttgaaggtgttgttggtgttgaagcagccgtctctgtagcggttgttgagcaggcgatggacggtggcgaagtctcttttccggccggcggcattgatgaggtcgtcatagtaggcggaggttggttcgtccgggaaagggttagggttagggttttgggtgctgaggaagtgagagaaaatgtagcggagagatggggttttgggggtgactgtgcgaagggctcgcatggttttagggtttaacagACACACACACACACagaga
c160257.graph_c0	1421	compound_SSR	(T)14ggcacagattggttacaatacggcgtatagtttattctgtctctcgaattttggcacactcggtttgca(T)10	1256	1348	tgtacaggacaagggtgggaatgacaagaaaactaccaggattgggaggcaaatgaaaaaggcaaaagtggagactgatacaagaaatatcagagaaatgttttccaaggcctcaaaaagggggaaatgaactattcaacttgattaaatggagccaacacattttactattattaattattccagtgttttatatttatgcctgcatgactgcatgtcgtaccattagtgtcgaaattaattctatttagatggatattgaccgatgctcttgtgtaattcaagggaactgagttttcgTTTTTTTTTTTTTTggcacagattggttacaatacggcgtatagtttattctgtctctcgaattttggcacactcggtttgcaTTTTTTTTTTcttcgt…
c160261.graph_c0	6611	perfect_SSR_3	(AAT)7	1	21	AATAATAATAATAATAATAATactaataatagtaatactataggaaaatggatgaggaggctagggttttggggaacattaatccttcgcccgaggaggatgtgaggccttcctactggctggacgcctgtgaagatatctcatgtgatctcatcgatctcgacctcccgtcctcctcttctgctgttcctcaagctgatgtagatggtacagagggcggtcttgacacttgttttttcagaggaatcgatggaattctcgaaagcatcaagaatggtggcgttttggtggagaataataatgctgttggccattgcctgt
c160261.graph_c0	6611	perfect_SSR_3	(AGG)5	334	348	aatactataggaaaatggatgaggaggctagggttttggggaacattaatccttcgcccgaggaggatgtgaggccttcctactggctggacgcctgtgaagatatctcatgtgatctcatcgatctcgacctcccgtcctcctcttctgctgttcctcaagctgatgtagatggtacagagggcggtcttgacacttgttttttcagaggaatcgatggaattctcgaaagcatcaagaatggtggcgttttggtggagaataataatgctgttggccattgcctgtttgatgttaaacAGGAGGAGGAGGAGGatgttgataatgatgatgatgctggtggtggtgttaaagatattatgctagttacttgtgataataacaatggtagtattacaa…
c160286.graph_c0	1009	perfect_SSR_3	(GTT)5	803	817	tgacgtctacccttcttttgatgaatttcaataactacagacttcttgaccttctttactttcttaacttgctttctcttttgatgaatttcaacaatgactgtctttttagttttcttctctttttgtctctttgtttgatgaacttcaataacaacagttttctttttttccttctttttctttgcacaacatgatccagaaccacatgggaatttaaatggtggaattttaatagtaattggttgtggttgatattggacttgtggttgaggagcttgaataataattggttgactaGTTGTTGTTGTTGTTccagcagcagaagcagcagcagatgcggatgatgatgatgaagcgcttccacctcctaaaccactaattccattcaaatttaaa…
c160304.graph_c0	3377	perfect_SSR_1	(T)13	136	148	tgttaaatgacccacccaatttctatctacacccacattatgcaatcaggagtacattcatcatctcttattgtacatatggatgtgggagagaagtaattttcacatatggatgtgacagagaagtaattttcaTTTTTTTTTTTTTggcggttgtatttagcaactctcccattaacaaataaattagatggctagctagaacaagaaagaattatgagaccctattattgacttccatattttacatgcttttttggatctcctcagtcaatgtgttgagtgccactctccattcggggcttctggactcgctgcacaatattctgtgcatgatttttaattcttcggtattagccttattcaacaatcctcggagcacggattgtagctcgtcat…
c160304.graph_c0	3377	perfect_SSR_3	(GAA)5	1143	1157	ttaaataaaggcccaaggaggccagcatccaagatttctgatgtatagctgcatgtttttcttggatcaagcaaactaaagtacattacacggctcttaaacccttttgggaatattgccttcttgttgcaccacaaccttccatgcaccacagatccataagtaatagggtcagcgcaagaattcaaattttggatgggtccagtttgaccattttttatttcagttttcagtggaatcagatgaggcagagaaaatagatcaaccccaaacaacttattgttaacatccattgaacatGAAGAAGAAGAAGAAgggtggtgatctttgtttgaaagaacatgtgaaattgcggagttacaatcacttccgagtcttgtgatatttgcttctcttggt…
c160335.graph_c0	2224	perfect_SSR_3	(TGG)5	6	20	ggtttTGGTGGTGGTGGTGGggttccgaagaagaagtagccaaataatttaaagaaacattcaccaacatcaaatttcgtctttggaccctggctcatcacagacaaggaaaaccaggataaaaatgttcacatcattggttattcaaaataggaagaaagaacacgaggataaaaatctaagctaggatcatttaggttcagtaataaatctaagctagggaatccttacgttcggtcaattcccactagcatcatattccttcaaaagtttagttacacagaatcccagagtcgagcgttgcgtacaagtctcattaa
c160338.graph_c0	1597	perfect_SSR_1	(A)15	166	180	aagattgcaaaagttcagtggcattcaaaacatcaaaactacaggtctagcacaattaacagcacacctctcaccgaggaagaaattcaaacagtacaaaatttctctccaccagagagaagaagacacacttgtacgtctttcaaatcatcaacatttcttagcAAAAAAAAAAAAAAAtcatcaacatttagccgaaacaaaacaattatgatagcgagagaaacatcttcatacaacttgttaagaacatacaacattagggaacccgaaaacgggtcatttgaaacataagcaatgacttactcttcttcttcatcgagcatttggacaacgtgtgcaacgccctcagcaagctccttctgaatcagaccgtcaggcatatcaaatgtcctcctc…
c160345.graph_c0	1724	perfect_SSR_1	(A)13	10	22	tttttttttAAAAAAAAAAAAAttcctacagatataacagtattttgttcatgataagcagtaaaacttgtccaaagagcttgttcagacccagacttgaatttaaaacctgtcagctgtcattacttcaggttgagattcaccatgctttcttgcaaggtaaggaccccttctaacagattcatgcaacttagtagctattccggcaagagcgtggtcaccgactactttactcgatgacatcaaagccttgtggattgcctggcaacaattatgtctagcttccatacctatcttagtggtttcagtgtacgtgtcagcc
c160345.graph_c0	1724	perfect_SSR_2	(GA)9	1707	1724	aatctgcccccaggccaatcacgacaaaaggcatataatgtgggatgagaaaggctccatattttgtactaaatatcctttccagacaaccaaccaaagcattttcaagaccaggtacatcagctttggtctgtaaggcattgatgataacaggaagagggaatcgatcaagaaaatcatttgctgaagcatcagaatcgaagcctagattatatgcgaagtctgaagctgcggccagcaactgtgtggtgtcctcaacagagtattcttcatccatggctggcttgccaccgaagtcagGAGAGAGAGAGAGAGAGA
c160398.graph_c0	1175	perfect_SSR_1	(A)13	3	15	gcAAAAAAAAAAAAAcacgaaattactcagaaattttgatggcaaaactgtacatttgatgtaatttaaagctgctgttgtgttttttctctttcacatcttggttgagagaaacaaaggagcaatgttttataatttgctgttgtaataatgcattttctgaaacctgaagcaaagaggctgcaaatttctgatccatttgatttttcatcaaaatgaacatttcttttagaacccatcattcatgtttcatctgatgcataatgtctttttctggaatatctctgtttgagatggaaactaggtgggcagctt
c160429.graph_c0	1248	perfect_SSR_3	(TTG)6	1	18	TTGTTGTTGTTGTTGTTGctgatattgatagtcttgagcttgcaccttcggtggagtttgggtcttcaccagtgggctttggctttctccttgtgtgttatgattcacaataatttcaactagatctttgagacctttgaagccatttcccttgccaatagtgacattgagctctagtggaagatacccctttgaataccagtcgtccatagttcttcctgagaaaggaccttggaacttgccctcgagatcgacatatgaccatactttgtcatcgtaattgggagagaaatacttgaatacgatgcttgggggcaa
c160521.graph_c0	1208	perfect_SSR_2	(GA)6	895	906	cacctcaatatattgaatcaaagttgcaacattcgaatctacaaggccagacaagcttaacatggtatcagagacttgtttacagagaaggacacgccaggtgtctggtggggtctcgagtgcttttgggttgtgttgccggagttcgcaaagcaagaggaggaggaggacggcgtcgaggtcccggagcttgatggatgtggcggagtagattggtggggtggtgttggtttgtaagaagtaggtgaggtgtgagagggtgaacaggaggtggcgggagatgaggagggacttgtggtgGAGAGAGAGAGAgtcgaggtgatggagagagagggtgaagagggtgggggaggagagaagggtggtgaggcggcggaggtggcggtggaagagggtgga…
c160541.graph_c0	1366	perfect_SSR_1	(T)19	1	19	TTTTTTTTTTTTTTTTTTTctcttttagaatcttacttctagtggtacaagttcaaatacaaatggagagaacagagagccattgactccaacccaagaaaccatatagatcttttatttttggatgttcagaaaaatagtaggtccaaataaggagttactaagaactacttaaaactcagccacctccgtacgatcaaaatagcaaccggtaggacctccctgaggaagaagagccgccatgacggaacctttagctccctcctcgactgtcattgttcccgtatgccagtttatatccgtatctacgtatccagga
c160558.graph_c0	1797	perfect_SSR_2	(TC)6	1751	1762	tcttcttctttccaagagtgaccgctgctttaatcagagctatgtgatcaaattgtgtaggtggaaaagctagaagaatgtcagaagcaggagaagtcccagcattttcaaccttcaatgtcaagtaaacccggacaatgtgtgaagtcaagtcaattctgcgttcggcgttgacgatctgaagctccggcggggatagagaagacgatccgacgagtaatgagaggagggtcgcgattgagaaaagtagggctagtcgaagcctgagcagagcttccatggccgtctcttctctccctaTCTCTCTCTCTCaccagtttgatacttttgacgatgtgtggaagaag
c160568.graph_c0	1431	perfect_SSR_2	(GA)9	1	18	GAGAGAGAGAGAGAGAGAgcacaagaactagttacaaagctcacgtgcaattcccaacctagagtttggaacatcaaacataatcctaaggttttgctgctgcaagttggctatgacattcaacaccgagttcacattgttcggagccgccgccattgccaaacacgccactgacccggaactgctatggatcatactgttctccatcggcaatttcaaatccaacccggtaaaatggagtgttatcacgggcgccaattcttcgtttgttgctgcaaaacatgtatcaaatgcacccaagggcgagaacggtccttt
c160577.graph_c0	1385	perfect_SSR_2	(TC)8	7	22	tctctgTCTCTCTCTCTCTCTCcgttcatatctcttcctttaaagagtgtgtgtgattttgatcagattggtggaatcatatggtaataacacacaaacatagagcaattgaatcctctgtcgccatattcaaacttctgtgtatgggattcaaaggatttgtgagattttcgtgtttttttttcctttcgttttggaaattagtagtgccttattgttgtggtgtttctaagaatctgaacaacaaggaaatggaattgaagaatatgattgctttggtttctcggactggaaggcatttgcaacgttacaataaaggccg
c160577.graph_c0	1385	perfect_SSR_2	(TA)6	946	957	atgtgcgggaaagaacatgggtataacatcgctgcattttgtgactaattggtggttgtttcaatatattcttgcattattaaattaattttgttattatgctgatattggtttctttatagatgagcgtcaaagaagccagagaagtttgtcaacatgggtggatgaagcaagcattagacaagttagttgaacgtctcgaatctgaacaaaagcatgagaagaaagaagtgagaccctgttcgttaacgttgcggccgagtaaatgcaacttgtaaataagaaattgctgaaggagatTATATATATATAatccgctgtatattaggtgctggaagactccgtagaatcaagactgtcaacaaagagtgagctgccaaggctagtatattaattagg…
c160604.graph_c0	1112	perfect_SSR_1	(T)10	11	20	tttttttttgTTTTTTTTTTcttcgtgttgggggttttcgtgtcgcgtgtgtttacatgagttttgaatacagaggtggggattatctaggttcgtgtacattttataaaaaaacaaaaaaaaatcctgctttgtaatttgaatccgagatggatacaagttttttgaggattgtgatcagattctttgacaaattttatcaacgatatcttcttcatggtttgagttgaggctgaaagtccagtcggattcttatgctctcaatttgctcacggatatgttgatggattcatgtcatttggggataaatttatatattt
c160626.graph_c0	1113	perfect_SSR_1	(A)11	146	156	gaaccatttcatgcatcgatagattcaaatcatgataataagaacctcctatgttaggtaacatagttaattaactaaataaaataaaagcttgctagaagatggtaatcacacctaacaaagtcaacatcagcaagaaagggggAAAAAAAAAAAttctgggcactaatctaaaccaaagaacaatacaacaggaacaaagaaaatttaattcaagagtaatctttccatagcctctgggtacagacttcaggagagcagtcacttccctgcccaaataaagagatcagcccccaaaaaaaggaacataaagttattatattaacacgaagcttcgagaaagaaagacgagttgtacaacctacatggtccacaaaagaaagttattaatatttacaa…
c160643.graph_c0	1668	compound_SSR	(GA)9ccgagacctatagccaaggcatagccaattgaccagcctactcaggtctcctgctgaattttctctcgtaataaaaccccaccc(T)10	1	112	GAGAGAGAGAGAGAGAGAccgagacctatagccaaggcatagccaattgaccagcctactcaggtctcctgctgaattttctctcgtaataaaaccccacccTTTTTTTTTTctcgccagccaaacagaattgaaagagctctaaacaattgatttattctattactgattactgaagagtttctgatggattatcgcatttttttctcactttctctgtgtttcctctcgctgtgccctgatctctctcattccgctattcattttaatggatggctcggagataagaaaacacaaggatcgatgattagaatgacgactggtgcttcgtctgccgcttttgatcctactcgggtcactcaactctcttggcatcccagggcattcatctataggggg…
c160697.graph_c0	1035	perfect_SSR_1	(A)13	611	623	taaattgtagaatgtacaatgatcattacaatgaaagcataattggtttgcaaaaaagaaattatttagatggaattttatttacacattaaatattatgcagtgcccatattatattgccacacttcaatagaacaaatcttgattgctattcaggaaaccgtaaaacctattttatttttttttccccccgaaaaatggttaattatgaagcattgtacagagcacaagggtaaaccccaggatattacaattgagcacaaatcatgctaggaaagatagaagccaaatttggggaacAAAAAAAAAAAAAgaaaaccaaaaacaactctatctaaactagctaccattagccaagaggctaaaacaatgcccaaaacaaattaacaatgaaaacaa…
c160718.graph_c0	1325	perfect_SSR_2	(AG)7	1	14	AGAGAGAGAGAGAGtagagagagaccaaaaggagtgggtctgagttcttcaatggcctttgctcactacctactcgccgtccctgtcgaaacatcaattcctcacaaaacttcgattctaaactcgtcttcgtcttctctaactctttcttcttcagttgcactttattcactcaactccaagcctcgtacgctctctctatttcccagactctgtctaattggacacaaagctaaggctaagccagaagaatctgaagtcagtttggctgcagatgctttctctcatttcaagcatgtgcttctaccaatcac
[truncated: 13,628 more rows]

## Sheet: Distribution
Table S11 Characterization and distribution of SSRs identified in Hydrangea in the study
[truncated: 85 more rows]
