# Supplementary material for: Global Transcriptome Analysis Reveals Distinct Aluminum-Tolerance Pathways in the Al-Accumulating Species Hydrangea macrophylla and Marker Identification
Source: PLoS One. 2015 Dec 14;10(12):e0144927. doi: 10.1371/journal.pone.0144927 (PMC4682798; doi:10.1371/journal.pone.0144927)
Supplement: S12 Table — (XLSX) [file pone.0144927.s012.xlsx]

## Sheet: SNP_ALL
S12 Table. All the SNPs detected in the study
#GeneID	Position	Reference allele	VarAllele	Reads
c102084.graph_c0	26	T	C	41
c102127.graph_c1	593	G	A	61
c104590.graph_c1	467	T	C	12
c104616.graph_c0	458	C	G	17
c104616.graph_c0	461	C	T	16
c114940.graph_c0	240	A	T	57
c116405.graph_c0	209	G	T	14
c116975.graph_c0	610	C	A	18
c116975.graph_c0	622	C	A	18
c116975.graph_c0	624	T	C	20
c116975.graph_c0	634	T	A	19
c116975.graph_c0	638	T	A	19
c117008.graph_c0	425	G	C	21
c117134.graph_c0	85	C	T	16
c121387.graph_c0	421	G	A	16
c121388.graph_c0	421	G	A	16
c122141.graph_c0	398	T	C	22
c122208.graph_c1	420	A	G	30
c122707.graph_c0	110	T	A	33
c123146.graph_c2	498	C	G	58
c123146.graph_c2	14	G	A	57
c123146.graph_c2	16	G	C	55
c123146.graph_c2	17	T	C	58
c123146.graph_c2	493	T	C	66
c123146.graph_c2	499	T	C	55
c123146.graph_c2	501	T	A	53
c123149.graph_c0	498	C	G	58
c123149.graph_c0	504	G	T	51
c123149.graph_c0	17	T	C	58
c123149.graph_c0	499	T	C	55
c123149.graph_c0	501	T	A	53
c123238.graph_c0	129	C	T	63
c123238.graph_c0	145	T	C	79
c123247.graph_c0	226	G	A	74
c123247.graph_c0	371	G	T	38
c123291.graph_c1	103	A	T	60
c123291.graph_c1	203	G	A	76
c123293.graph_c0	103	A	T	64
c123293.graph_c0	203	G	A	78
c123296.graph_c0	38	T	A	36
c123300.graph_c0	103	A	T	65
c123300.graph_c0	407	C	T	38
c123378.graph_c0	101	A	G	78
c123378.graph_c0	115	A	C	87
c123378.graph_c0	132	A	C	99
c123378.graph_c0	218	A	G	80
c123378.graph_c0	281	A	C	88
c123378.graph_c0	136	C	G	99
c123378.graph_c0	135	G	T	98
c123378.graph_c0	107	T	A	83
c123378.graph_c0	124	T	G	96
c123378.graph_c0	294	T	G	89
c123381.graph_c0	135	G	T	99
c123381.graph_c0	124	T	G	97
c123394.graph_c0	101	A	G	83
c123394.graph_c0	115	A	C	91
c123725.graph_c0	54	A	C	11
c123725.graph_c0	90	A	G	23
c123725.graph_c0	127	A	T	21
c123725.graph_c0	145	A	T	21
c123725.graph_c0	162	A	T	19
c123725.graph_c0	166	A	G	20
c123725.graph_c0	167	A	G	20
c123725.graph_c0	175	A	G	20
c123725.graph_c0	182	A	G	26
c123725.graph_c0	240	A	C	34
c123725.graph_c0	263	A	G	32
c123725.graph_c0	282	A	C	29
c123725.graph_c0	290	A	C	15
c123725.graph_c0	312	A	T	19
c123725.graph_c0	326	A	C	19
c123725.graph_c0	349	A	T	21
c123725.graph_c0	141	C	T	21
c123725.graph_c0	186	C	T	30
c123725.graph_c0	218	C	A	38
c123725.graph_c0	237	C	T	35
c123725.graph_c0	248	C	T	33
c123725.graph_c0	308	C	A	16
c123725.graph_c0	313	C	A	19
c123725.graph_c0	375	C	A	17
c123725.graph_c0	55	G	A	12
c123725.graph_c0	124	G	T	24
c123725.graph_c0	160	G	A	19
c123725.graph_c0	161	G	T	19
c123725.graph_c0	250	G	C	33
c123725.graph_c0	270	G	T	28
c123725.graph_c0	345	G	T	21
c123725.graph_c0	374	G	A	17
c123725.graph_c0	378	G	T	17
c123725.graph_c0	62	T	C	14
c123725.graph_c0	79	T	C	22
c123725.graph_c0	92	T	G	23
c123725.graph_c0	100	T	A	23
c123725.graph_c0	105	T	A	24
c123725.graph_c0	117	T	G	24
c123725.graph_c0	120	T	G	25
c123725.graph_c0	155	T	C	21
c123725.graph_c0	159	T	C	19
c123725.graph_c0	164	T	C	22
c123725.graph_c0	190	T	A	34
c123725.graph_c0	197	T	C	39
c123725.graph_c0	198	T	C	39
c123725.graph_c0	201	T	C	39
c123725.graph_c0	208	T	A	38
c123725.graph_c0	219	T	C	38
c123725.graph_c0	221	T	G	37
c123725.graph_c0	272	T	G	30
c123725.graph_c0	296	T	G	13
c123725.graph_c0	317	T	A	19
c123725.graph_c0	372	T	C	20
c123949.graph_c0	206	C	T	27
c123949.graph_c0	269	T	C	23
c123974.graph_c0	153	A	C	30
c123974.graph_c0	163	A	G	39
c123974.graph_c0	207	A	T	56
c123974.graph_c0	220	A	C	52
c123974.graph_c0	256	A	C	47
c123974.graph_c0	266	A	C	44
c123974.graph_c0	287	A	C	48
c123974.graph_c0	325	A	T	57
c123974.graph_c0	329	A	G	57
c123974.graph_c0	346	A	T	71
c123974.graph_c0	369	A	C	64
c123974.graph_c0	141	C	A	25
c123974.graph_c0	162	C	A	36
c123974.graph_c0	188	C	G	55
c123974.graph_c0	195	C	A	54
c123974.graph_c0	205	C	T	57
c123974.graph_c0	248	C	T	47
c123974.graph_c0	297	C	G	54
c123974.graph_c0	299	C	G	55
c123974.graph_c0	333	C	G	62
c123974.graph_c0	335	C	T	62
c123974.graph_c0	124	G	T	18
c123974.graph_c0	149	G	C	29
c123974.graph_c0	224	G	C	51
c123974.graph_c0	226	G	T	50
c123974.graph_c0	313	G	C	60
c123974.graph_c0	316	G	A	57
c123974.graph_c0	327	G	C	58
c123974.graph_c0	348	G	C	72
c123974.graph_c0	352	G	A	69
c123974.graph_c0	354	G	A	69
c123974.graph_c0	363	G	T	71
c123974.graph_c0	406	G	A	47
c123974.graph_c0	234	T	C	51
c123974.graph_c0	298	T	A	54
c123974.graph_c0	357	T	C	70
c123974.graph_c0	372	T	G	63
c123974.graph_c0	409	T	G	50
c123974.graph_c0	410	T	G	50
c124479.graph_c0	710	A	T	18
c124479.graph_c0	709	G	C	18
c124479.graph_c0	712	G	A	18
c124479.graph_c0	711	T	A	18
c124564.graph_c0	14	C	T	27
c124564.graph_c0	16	T	C	26
c124564.graph_c0	17	T	A	26
c124620.graph_c0	182	A	C	26
c124620.graph_c0	194	A	G	27
c124620.graph_c0	198	A	C	24
c124620.graph_c0	208	A	C	28
c124620.graph_c0	62	C	A	33
c124620.graph_c0	146	C	A	31
c124620.graph_c0	188	C	A	27
c124620.graph_c0	205	C	T	28
c124620.graph_c0	57	G	C	32
c124620.graph_c0	139	G	C	33
c124620.graph_c0	55	T	A	27
c124620.graph_c0	73	T	C	34
c124620.graph_c0	206	T	G	28
c124637.graph_c0	12	A	C	27
c124637.graph_c0	13	A	G	27
c124637.graph_c0	16	A	G	28
c124637.graph_c0	23	A	T	26
c124637.graph_c0	45	A	G	27
c124637.graph_c0	75	A	T	20
c124637.graph_c0	91	A	G	24
c124637.graph_c0	103	A	C	21
c124637.graph_c0	109	A	G	20
c124637.graph_c0	112	A	G	20
c124637.graph_c0	113	A	C	21
c124637.graph_c0	127	A	G	21
c124637.graph_c0	161	A	T	19
c124637.graph_c0	183	A	T	13
c124637.graph_c0	28	C	A	25
c124637.graph_c0	63	C	T	27
c124637.graph_c0	66	C	G	23
c124637.graph_c0	70	C	A	23
c124637.graph_c0	108	C	G	21
c124637.graph_c0	187	C	G	14
c124637.graph_c0	9	G	C	29
c124637.graph_c0	35	G	C	23
c124637.graph_c0	90	G	A	24
c124637.graph_c0	93	G	C	24
c124637.graph_c0	130	G	A	20
c124637.graph_c0	15	T	G	28
c124637.graph_c0	37	T	A	24
c124637.graph_c0	52	T	G	28
c124637.graph_c0	85	T	A	23
c124637.graph_c0	118	T	G	22
c124637.graph_c0	128	T	C	20
c124637.graph_c0	129	T	G	20
c124637.graph_c0	132	T	G	20
c124637.graph_c0	143	T	G	19
c124637.graph_c0	147	T	G	18
c124637.graph_c0	165	T	C	18
c124637.graph_c0	166	T	A	18
c124637.graph_c0	175	T	G	17
c124641.graph_c0	7	A	G	29
c124641.graph_c0	13	A	G	27
c124641.graph_c0	22	A	C	27
c124641.graph_c0	39	A	G	24
c124641.graph_c0	55	A	G	29
c124641.graph_c0	59	A	C	27
c124641.graph_c0	69	A	G	23
c124641.graph_c0	72	A	G	23
c124641.graph_c0	75	A	T	20
c124641.graph_c0	88	A	C	24
c124641.graph_c0	102	A	G	23
c124641.graph_c0	103	A	C	22
c124641.graph_c0	74	C	T	22
c124641.graph_c0	83	C	G	24
c124641.graph_c0	1	G	C	28
c124641.graph_c0	42	G	C	26
c124641.graph_c0	46	G	C	27
c124641.graph_c0	58	G	C	28
c124641.graph_c0	80	G	T	24
c124641.graph_c0	93	G	C	24
c124641.graph_c0	96	G	T	25
c124641.graph_c0	10	T	G	28
c124641.graph_c0	24	T	G	26
c124641.graph_c0	25	T	A	25
c124641.graph_c0	29	T	C	24
c124641.graph_c0	41	T	A	25
c124641.graph_c0	78	T	A	23
c124641.graph_c0	79	T	C	24
c124641.graph_c0	205	T	A	13
c124641.graph_c0	67	A	T	32
c124641.graph_c0	73	A	C	35
c124641.graph_c0	140	A	G	35
c124641.graph_c0	166	A	T	28
c124641.graph_c0	221	A	T	30
c124641.graph_c0	273	A	G	29
c124641.graph_c0	101	C	A	34
c124641.graph_c0	128	C	T	33
c124641.graph_c0	133	C	A	33
c124641.graph_c0	43	G	C	28
c124641.graph_c0	87	G	A	26
c124641.graph_c0	91	G	A	27
c124641.graph_c0	109	G	A	34
c124641.graph_c0	112	G	A	34
c124641.graph_c0	118	G	T	35
c124641.graph_c0	119	G	T	35
c124641.graph_c0	126	G	A	33
c124641.graph_c0	135	G	C	35
c124641.graph_c0	152	G	C	35
c124641.graph_c0	154	G	C	36
c124641.graph_c0	164	G	A	29
c124641.graph_c0	178	G	T	28
c124641.graph_c0	187	G	C	30
c124641.graph_c0	279	G	C	28
c124641.graph_c0	284	G	A	27
c124641.graph_c0	62	T	A	33
c124641.graph_c0	206	T	G	30
c124641.graph_c0	207	T	C	30
c124641.graph_c0	224	T	A	32
c124641.graph_c0	232	T	C	33
c124641.graph_c0	235	T	C	33
c124643.graph_c0	13	A	G	27
c124643.graph_c0	22	A	C	27
c124643.graph_c0	23	A	T	26
c124643.graph_c0	27	A	G	25
c124643.graph_c0	32	A	T	24
c124643.graph_c0	45	A	G	27
c124643.graph_c0	88	A	C	24
c124643.graph_c0	91	A	G	24
c124643.graph_c0	101	A	C	26
c124643.graph_c0	103	A	C	22
c124643.graph_c0	146	A	T	19
c124643.graph_c0	164	A	G	19
c124643.graph_c0	33	C	T	23
c124643.graph_c0	43	C	G	26
c124643.graph_c0	66	C	G	23
c124643.graph_c0	74	C	T	22
c124643.graph_c0	169	C	G	19
c124643.graph_c0	9	G	C	29
c124643.graph_c0	17	G	A	27
c124643.graph_c0	35	G	C	23
c124643.graph_c0	50	G	A	28
c124643.graph_c0	140	G	A	21
c124643.graph_c0	180	G	A	14
c124643.graph_c0	10	T	G	28
c124643.graph_c0	14	T	A	27
c124643.graph_c0	25	T	A	25
c124643.graph_c0	29	T	C	24
c124643.graph_c0	37	T	A	24
c124643.graph_c0	41	T	A	25
c124643.graph_c0	85	T	A	23
c124643.graph_c0	94	T	A	24
c124643.graph_c0	132	T	G	21
c124643.graph_c0	143	T	G	20
c124643.graph_c0	153	T	G	19
c124643.graph_c0	162	T	G	19
c124643.graph_c0	178	T	G	15
c124643.graph_c0	125	C	A	38
c124643.graph_c0	138	G	A	35
c124643.graph_c0	139	G	C	35
c124667.graph_c0	12	A	C	28
c124667.graph_c0	13	A	G	28
c124667.graph_c0	16	A	G	29
c124667.graph_c0	20	A	T	28
c124667.graph_c0	27	A	G	26
c124667.graph_c0	32	A	T	25
c124667.graph_c0	39	A	G	25
c124667.graph_c0	45	A	G	28
c124667.graph_c0	55	A	G	30
c124667.graph_c0	69	A	G	24
c124667.graph_c0	87	A	G	25
c124667.graph_c0	91	A	G	25
c124667.graph_c0	103	A	C	23
c124667.graph_c0	109	A	G	25
c124667.graph_c0	51	C	G	29
c124667.graph_c0	64	C	G	25
c124667.graph_c0	70	C	A	24
c124667.graph_c0	154	C	G	25
c124667.graph_c0	9	G	C	30
c124667.graph_c0	42	G	C	27
c124667.graph_c0	24	T	G	27
c124667.graph_c0	25	T	A	26
c124667.graph_c0	67	T	A	23
c124667.graph_c0	118	T	G	27
c124667.graph_c0	41	A	T	32
c124667.graph_c0	50	A	G	30
c124667.graph_c0	124	A	T	38
c124667.graph_c0	155	T	G	42
c124727.graph_c0	156	A	C	74
c124727.graph_c0	176	A	C	61
c124727.graph_c0	194	A	G	64
c124727.graph_c0	160	C	G	69
c124727.graph_c0	165	C	G	65
c124727.graph_c0	198	C	T	58
c124727.graph_c0	155	G	A	73
c124727.graph_c0	161	G	T	69
c124727.graph_c0	153	T	C	76
c124727.graph_c0	158	T	A	69
c124727.graph_c0	162	T	C	69
c124727.graph_c0	164	T	A	66
c124727.graph_c0	172	T	C	65
c124727.graph_c0	192	T	C	67
c124727.graph_c0	201	T	C	58
c124727.graph_c0	205	T	C	59
c124727.graph_c0	206	T	G	58
c124727.graph_c0	214	T	G	56
c124729.graph_c0	155	G	A	74
c124729.graph_c0	158	T	A	70
c124729.graph_c0	162	T	C	70
c124729.graph_c0	201	T	C	59
c124750.graph_c0	176	A	C	64
c124753.graph_c0	188	A	C	12
c124753.graph_c0	161	G	T	73
c124779.graph_c0	181	G	A	11
c124805.graph_c0	272	A	T	20
c124805.graph_c0	274	A	T	20
c124805.graph_c0	275	A	C	22
c124805.graph_c0	350	A	G	33
c124805.graph_c0	368	A	T	36
c124805.graph_c0	396	A	G	43
c124805.graph_c0	453	A	G	48
c124805.graph_c0	236	C	A	17
c124805.graph_c0	295	C	A	28
c124805.graph_c0	321	C	G	31
c124805.graph_c0	340	C	G	32
c124805.graph_c0	346	C	A	31
c124805.graph_c0	354	C	G	33
c124805.graph_c0	358	C	T	33
c124805.graph_c0	361	C	T	32
c124805.graph_c0	363	C	G	35
c124805.graph_c0	390	C	A	43
c124805.graph_c0	391	C	A	42
c124805.graph_c0	405	C	A	42
c124805.graph_c0	454	C	A	48
c124805.graph_c0	462	C	G	52
c124805.graph_c0	312	G	A	33
c124805.graph_c0	316	G	T	33
c124805.graph_c0	330	G	T	35
c124805.graph_c0	386	G	C	43
c124805.graph_c0	414	G	A	49
c124805.graph_c0	463	G	C	51
c124805.graph_c0	464	G	C	49
c124805.graph_c0	281	T	A	25
c124805.graph_c0	283	T	G	24
c124805.graph_c0	294	T	C	28
c124805.graph_c0	297	T	C	29
c124805.graph_c0	355	T	A	33
c124805.graph_c0	356	T	A	33
c124805.graph_c0	365	T	C	36
c124805.graph_c0	374	T	G	41
c124805.graph_c0	398	T	A	43
c125005.graph_c0	376	G	T	15
c125046.graph_c0	271	T	C	14
c125257.graph_c0	307	A	T	42
c125881.graph_c0	458	G	A	49
c125887.graph_c0	613	A	G	34
c125887.graph_c0	621	A	C	36
c125887.graph_c0	646	A	G	31
c125887.graph_c0	649	C	G	32
c125887.graph_c0	670	C	T	35
c125887.graph_c0	675	C	A	35
c125887.graph_c0	688	C	G	32
c125887.graph_c0	691	C	T	32
c125887.graph_c0	524	G	T	51
c125887.graph_c0	527	G	T	51
c125887.graph_c0	638	G	A	32
c125887.graph_c0	657	G	A	32
c125887.graph_c0	687	G	A	32
c125887.graph_c0	616	T	A	35
c125887.graph_c0	668	T	G	32
c125887.graph_c0	674	T	C	33
c125887.graph_c0	676	T	G	35
c125887.graph_c0	684	T	C	35
c125887.graph_c0	686	T	G	33
c125950.graph_c0	609	G	A	16
c125954.graph_c0	162	A	T	29
c125954.graph_c0	189	A	G	30
c125954.graph_c0	225	A	G	32
c125954.graph_c0	338	A	C	31
c125954.graph_c0	388	A	C	31
c125954.graph_c0	390	A	G	29
c125954.graph_c0	402	A	G	25
c125954.graph_c0	481	A	G	22
c125954.graph_c0	483	A	C	22
c125954.graph_c0	177	C	G	29
c125954.graph_c0	346	C	T	33
c125954.graph_c0	400	C	T	24
c125954.graph_c0	407	G	C	25
c125954.graph_c0	441	G	T	23
c125954.graph_c0	473	G	T	21
c125954.graph_c0	331	T	C	28
c125954.graph_c0	380	T	A	33
c125954.graph_c0	394	T	A	24
c125954.graph_c0	395	T	C	24
c125954.graph_c0	445	T	C	22
c125954.graph_c0	466	T	C	21
c126363.graph_c0	224	A	C	76
c126363.graph_c0	94	C	G	90
c126363.graph_c0	248	C	A	86
c126363.graph_c0	267	C	A	90
c126363.graph_c0	90	T	A	86
c126363.graph_c0	216	T	C	80
c126363.graph_c0	240	T	A	89
c126363.graph_c0	246	T	A	89
c126363.graph_c0	271	T	G	91
c126364.graph_c0	242	A	T	88
c126364.graph_c0	122	C	T	79
c126364.graph_c0	128	C	T	76
c126364.graph_c0	147	C	T	96
c126364.graph_c0	196	C	G	93
c126364.graph_c0	278	C	G	91
c126364.graph_c0	72	T	C	89
c126364.graph_c0	90	T	A	88
c126364.graph_c0	125	T	C	76
c126364.graph_c0	214	T	A	85
c126364.graph_c0	228	T	A	81
c126364.graph_c0	255	T	G	91
c126364.graph_c0	265	T	A	92
c126399.graph_c0	21	A	T	44
c126399.graph_c0	22	A	T	47
c126399.graph_c0	25	C	G	48
c126399.graph_c0	29	G	T	48
c126399.graph_c0	46	G	C	80
c126568.graph_c0	34	A	T	100
c126568.graph_c0	55	A	T	96
c126568.graph_c0	57	A	T	95
c126568.graph_c0	47	C	T	97
c126568.graph_c0	52	C	T	96
c126568.graph_c0	53	C	A	96
c126568.graph_c0	61	G	A	100
c126568.graph_c0	31	T	A	94
c126568.graph_c0	45	T	A	97
c126568.graph_c0	46	T	A	97
c126568.graph_c0	49	T	A	97
c126568.graph_c0	50	T	A	96
c126568.graph_c0	60	T	G	99
c126611.graph_c0	5	A	G	78
c126611.graph_c0	8	C	T	77
c126611.graph_c0	58	C	A	79
c126611.graph_c0	1	G	C	80
c126611.graph_c0	13	G	C	75
c126611.graph_c0	14	G	T	75
c126611.graph_c0	19	G	T	67
c126611.graph_c0	9	T	G	77
c126611.graph_c0	23	T	C	68
c126611.graph_c0	24	T	G	67
c126611.graph_c0	32	T	G	71
c126611.graph_c1	5	A	G	78
c126611.graph_c1	10	C	A	81
c126611.graph_c1	1	G	C	80
c126611.graph_c1	13	G	C	79
c126611.graph_c1	9	T	G	78
c126681.graph_c0	108	C	A	94
c126778.graph_c0	28	G	T	20
c126778.graph_c0	35	G	A	21
c126778.graph_c0	53	G	A	22
c126778.graph_c0	93	G	A	33
c126778.graph_c0	100	G	A	34
c126778.graph_c0	132	G	T	34
c126778.graph_c0	50	T	G	22
c126778.graph_c0	147	T	A	41
c126778.graph_c0	167	T	G	50
c126939.graph_c0	94	A	G	61
c126939.graph_c0	97	A	G	61
c126939.graph_c0	134	A	C	50
c126939.graph_c0	140	A	G	48
c126939.graph_c0	153	A	C	55
c126939.graph_c0	154	A	C	54
c126939.graph_c0	159	A	T	53
c126939.graph_c0	162	A	T	50
c126939.graph_c0	165	A	T	53
c126939.graph_c0	172	A	C	54
c126939.graph_c0	179	A	C	53
c126939.graph_c0	181	A	T	48
c126939.graph_c0	182	A	C	48
c126939.graph_c0	185	A	C	47
c126939.graph_c0	190	A	G	46
c126939.graph_c0	192	A	C	46
c126939.graph_c0	207	A	C	44
c126939.graph_c0	208	A	T	42
c126939.graph_c0	209	A	C	43
c126939.graph_c0	214	A	C	41
c126939.graph_c0	216	A	G	41
c126939.graph_c0	221	A	C	40
c126939.graph_c0	222	A	G	40
c126939.graph_c0	226	A	G	43
c126939.graph_c0	253	A	G	31
c126939.graph_c0	254	A	G	29
c126939.graph_c0	281	A	T	28
c126939.graph_c0	304	A	T	35
c126939.graph_c0	324	A	T	32
c126939.graph_c0	327	A	T	29
c126939.graph_c0	342	A	G	30
c126939.graph_c0	345	A	C	29
c126939.graph_c0	90	C	T	64
c126939.graph_c0	93	C	T	61
c126939.graph_c0	99	C	G	61
c126939.graph_c0	148	C	A	52
c126939.graph_c0	157	C	T	54
c126939.graph_c0	158	C	A	53
c126939.graph_c0	161	C	A	52
c126939.graph_c0	164	C	A	52
c126939.graph_c0	167	C	G	54
c126939.graph_c0	173	C	A	54
c126939.graph_c0	176	C	A	54
c126939.graph_c0	177	C	G	54
c126939.graph_c0	191	C	G	46
c126939.graph_c0	210	C	G	44
c126939.graph_c0	225	C	G	41
c126939.graph_c0	239	C	G	37
c126939.graph_c0	273	C	G	24
c126939.graph_c0	300	C	A	35
c126939.graph_c0	310	C	A	34
c126939.graph_c0	325	C	A	32
c126939.graph_c0	331	C	A	28
c126939.graph_c0	340	C	T	30
c126939.graph_c0	344	C	T	30
c126939.graph_c0	86	G	C	63
c126939.graph_c0	87	G	A	64
c126939.graph_c0	96	G	T	61
c126939.graph_c0	145	G	C	52
c126939.graph_c0	152	G	T	53
c126939.graph_c0	160	G	C	52
c126939.graph_c0	169	G	T	54
c126939.graph_c0	171	G	A	54
c126939.graph_c0	183	G	T	48
c126939.graph_c0	189	G	T	44
c126939.graph_c0	194	G	C	46
c126939.graph_c0	200	G	C	47
c126939.graph_c0	203	G	A	47
c126939.graph_c0	227	G	C	42
c126939.graph_c0	232	G	C	41
c126939.graph_c0	234	G	T	40
c126939.graph_c0	250	G	A	33
c126939.graph_c0	275	G	C	24
c126939.graph_c0	286	G	A	29
c126939.graph_c0	292	G	C	30
c126939.graph_c0	294	G	C	32
c126939.graph_c0	301	G	T	35
c126939.graph_c0	302	G	A	35
c126939.graph_c0	308	G	C	35
c126939.graph_c0	311	G	A	33
c126939.graph_c0	312	G	A	33
c126939.graph_c0	317	G	A	34
c126939.graph_c0	318	G	A	33
c126939.graph_c0	321	G	T	33
c126939.graph_c0	85	T	A	61
c126939.graph_c0	92	T	A	63
c126939.graph_c0	105	T	G	62
c126939.graph_c0	112	T	C	66
c126939.graph_c0	141	T	A	47
c126939.graph_c0	168	T	G	54
c126939.graph_c0	175	T	C	54
c126939.graph_c0	178	T	G	52
c126939.graph_c0	186	T	G	45
c126939.graph_c0	187	T	A	45
c126939.graph_c0	197	T	G	46
c126939.graph_c0	201	T	G	47
c126939.graph_c0	212	T	A	41
c126939.graph_c0	220	T	C	41
c126939.graph_c0	223	T	G	40
c126939.graph_c0	231	T	A	41
c126939.graph_c0	237	T	A	39
c126939.graph_c0	241	T	G	37
c126939.graph_c0	314	T	C	34
c126939.graph_c0	330	T	G	27
c126939.graph_c0	339	T	G	30
c126941.graph_c0	355	A	T	100
c126941.graph_c0	363	A	T	98
c126941.graph_c0	376	A	T	97
c126941.graph_c0	418	A	T	94
c126941.graph_c0	423	A	C	85
c126941.graph_c0	437	A	G	67
c126941.graph_c0	472	A	T	81
c126941.graph_c0	484	A	T	78
c126941.graph_c0	488	A	C	85
c126941.graph_c0	495	A	C	89
c126941.graph_c0	507	A	T	82
c126941.graph_c0	526	A	T	88
c126941.graph_c0	527	A	G	90
c126941.graph_c0	529	A	G	91
c126941.graph_c0	532	A	T	96
c126941.graph_c0	538	A	G	96
c126941.graph_c0	569	A	G	94
c126941.graph_c0	371	C	A	100
c126941.graph_c0	490	C	A	86
c126941.graph_c0	491	C	A	86
c126941.graph_c0	494	C	G	89
c126941.graph_c0	506	C	G	83
c126941.graph_c0	511	C	T	84
c126941.graph_c0	525	C	T	87
c126941.graph_c0	544	C	T	92
c126941.graph_c0	557	C	T	95
c126941.graph_c0	566	C	T	93
c126941.graph_c0	586	C	T	83
c126941.graph_c0	587	C	T	85
c126941.graph_c0	366	G	T	97
c126941.graph_c0	422	G	C	88
c126941.graph_c0	424	G	T	85
c126941.graph_c0	439	G	A	65
c126941.graph_c0	483	G	C	80
c126941.graph_c0	487	G	C	82
c126941.graph_c0	493	G	T	86
c126941.graph_c0	497	G	A	89
c126941.graph_c0	502	G	T	85
c126941.graph_c0	505	G	T	84
c126941.graph_c0	520	G	A	83
c126941.graph_c0	521	G	A	87
c126941.graph_c0	524	G	A	87
c126941.graph_c0	533	G	C	98
c126941.graph_c0	543	G	A	92
c126941.graph_c0	562	G	A	93
c126941.graph_c0	368	T	A	98
c126941.graph_c0	375	T	C	97
c126941.graph_c0	377	T	C	100
c126941.graph_c0	421	T	C	91
c126941.graph_c0	470	T	C	78
c126941.graph_c0	482	T	C	80
c126941.graph_c0	486	T	C	80
c126941.graph_c0	489	T	A	86
c126941.graph_c0	496	T	G	89
c126941.graph_c0	498	T	A	88
c126941.graph_c0	499	T	C	86
c126941.graph_c0	501	T	G	86
c126941.graph_c0	504	T	G	84
c126941.graph_c0	508	T	C	82
c126941.graph_c0	509	T	C	82
c126941.graph_c0	519	T	C	83
c126941.graph_c0	522	T	A	87
c126941.graph_c0	531	T	C	94
c126941.graph_c0	565	T	C	95
c126941.graph_c0	582	T	C	86
c127052.graph_c0	59	C	A	63
c127052.graph_c0	94	C	A	100
c127052.graph_c0	71	T	A	73
c127103.graph_c0	110	A	T	99
c127103.graph_c0	130	A	T	94
c127103.graph_c0	2	C	T	99
c127103.graph_c0	108	C	G	98
c127103.graph_c0	235	C	A	81
c127103.graph_c0	176	T	A	80
c127103.graph_c0	216	T	A	71
c127148.graph_c0	787	A	G	99
c127148.graph_c0	789	A	T	98
c127148.graph_c0	792	A	G	97
c127148.graph_c0	793	A	G	97
c127148.graph_c0	795	A	C	97
c127148.graph_c0	797	A	G	96
c127148.graph_c0	851	A	T	76
c127148.graph_c0	854	A	T	76
c127148.graph_c0	857	A	G	74
c127148.graph_c0	842	C	A	76
c127148.graph_c0	849	C	T	76
c127148.graph_c0	853	C	G	76
c127148.graph_c0	861	C	T	67
c127148.graph_c0	796	G	A	97
c127148.graph_c0	844	G	A	76
c127148.graph_c0	847	G	A	76
c127148.graph_c0	858	G	A	72
c127148.graph_c0	863	G	C	67
c127148.graph_c0	726	T	C	83
c127148.graph_c0	729	T	C	84
c127148.graph_c0	775	T	A	73
c127148.graph_c0	845	T	G	76
c127148.graph_c0	846	T	G	76
c127148.graph_c0	848	T	G	76
c127148.graph_c0	850	T	G	76
c127148.graph_c0	852	T	G	76
c127148.graph_c0	856	T	C	75
c127148.graph_c0	859	T	G	72
c127148.graph_c0	860	T	G	70
c127148.graph_c0	864	T	A	65
c127267.graph_c0	89	A	T	69
c127267.graph_c0	92	A	G	70
c127267.graph_c0	94	A	G	70
c127267.graph_c0	98	A	G	70
c127267.graph_c0	102	A	C	64
c127267.graph_c0	105	A	G	64
c127267.graph_c0	106	A	C	63
c127267.graph_c0	110	A	T	62
c127267.graph_c0	111	A	C	62
c127267.graph_c0	117	A	C	67
c127267.graph_c0	121	A	C	66
c127267.graph_c0	124	A	G	68
c127267.graph_c0	128	A	G	60
c127267.graph_c0	135	A	G	60
c127267.graph_c0	141	A	G	60
c127267.graph_c0	144	A	T	59
c127267.graph_c0	146	A	C	57
c127267.graph_c0	147	A	T	54
c127267.graph_c0	153	A	T	53
c127267.graph_c0	154	A	T	51
c127267.graph_c0	160	A	G	56
c127267.graph_c0	161	A	C	56
c127267.graph_c0	162	A	T	56
c127267.graph_c0	163	A	G	57
c127267.graph_c0	165	A	C	57
c127267.graph_c0	166	A	G	56
c127267.graph_c0	169	A	G	56
c127267.graph_c0	170	A	C	57
c127267.graph_c0	173	A	C	53
c127267.graph_c0	174	A	C	54
c127267.graph_c0	176	A	T	53
c127267.graph_c0	177	A	C	51
c127267.graph_c0	184	A	G	49
c127267.graph_c0	186	A	G	50
c127267.graph_c0	188	A	T	52
c127267.graph_c0	190	A	G	58
c127267.graph_c0	196	A	T	61
c127267.graph_c0	199	A	G	63
c127267.graph_c0	200	A	T	64
c127267.graph_c0	207	A	G	65
c127267.graph_c0	214	A	G	64
c127267.graph_c0	215	A	G	58
c127267.graph_c0	222	A	C	58
c127267.graph_c0	223	A	G	57
c127267.graph_c0	224	A	C	55
c127267.graph_c0	235	A	T	49
c127267.graph_c0	241	A	G	52
c127267.graph_c0	242	A	C	53
c127267.graph_c0	248	A	T	56
c127267.graph_c0	249	A	C	56
c127267.graph_c0	250	A	G	56
c127267.graph_c0	253	A	G	56
c127267.graph_c0	254	A	T	50
c127267.graph_c0	255	A	C	52
c127267.graph_c0	257	A	T	53
c127267.graph_c0	258	A	T	52
c127267.graph_c0	259	A	G	50
c127267.graph_c0	260	A	G	49
c127267.graph_c0	262	A	G	48
c127267.graph_c0	263	A	G	48
c127267.graph_c0	268	A	T	48
c127267.graph_c0	279	A	C	45
c127267.graph_c0	282	A	T	40
c127267.graph_c0	284	A	C	40
c127267.graph_c0	285	A	C	41
c127267.graph_c0	298	A	G	30
c127267.graph_c0	300	A	C	28
c127267.graph_c0	307	A	T	26
c127267.graph_c0	311	A	G	28
c127267.graph_c0	316	A	G	28
c127267.graph_c0	319	A	G	28
c127267.graph_c0	322	A	G	30
c127267.graph_c0	328	A	G	29
c127267.graph_c0	330	A	G	28
c127267.graph_c0	335	A	G	31
c127267.graph_c0	342	A	G	34
c127267.graph_c0	343	A	G	34
c127267.graph_c0	347	A	G	35
c127267.graph_c0	355	A	G	33
c127267.graph_c0	361	A	G	29
c127267.graph_c0	366	A	T	27
c127267.graph_c0	370	A	G	27
c127267.graph_c0	375	A	T	27
c127267.graph_c0	385	A	G	26
c127267.graph_c0	388	A	G	25
c127267.graph_c0	389	A	G	25
c127267.graph_c0	393	A	G	22
c127267.graph_c0	402	A	G	22
c127267.graph_c0	108	C	G	62
c127267.graph_c0	114	C	G	67
c127267.graph_c0	115	C	T	66
c127267.graph_c0	125	C	G	65
c127267.graph_c0	132	C	A	65
c127267.graph_c0	138	C	G	60
c127267.graph_c0	149	C	T	56
c127267.graph_c0	156	C	A	52
c127267.graph_c0	168	C	G	56
c127267.graph_c0	171	C	G	54
c127267.graph_c0	179	C	G	48
c127267.graph_c0	182	C	G	52
c127267.graph_c0	185	C	A	49
c127267.graph_c0	189	C	G	53
c127267.graph_c0	191	C	A	59
c127267.graph_c0	193	C	G	61
c127267.graph_c0	194	C	A	61
c127267.graph_c0	195	C	G	61
c127267.graph_c0	204	C	T	64
c127267.graph_c0	206	C	A	65
c127267.graph_c0	216	C	A	58
c127267.graph_c0	228	C	T	56
c127267.graph_c0	233	C	T	50
c127267.graph_c0	277	C	G	44
c127267.graph_c0	278	C	T	45
c127267.graph_c0	287	C	T	40
c127267.graph_c0	290	C	G	39
c127267.graph_c0	294	C	A	30
c127267.graph_c0	296	C	G	30
c127267.graph_c0	297	C	A	30
c127267.graph_c0	299	C	G	30
c127267.graph_c0	301	C	G	27
c127267.graph_c0	305	C	G	27
c127267.graph_c0	315	C	G	28
c127267.graph_c0	325	C	A	29
c127267.graph_c0	326	C	G	29
c127267.graph_c0	327	C	G	30
c127267.graph_c0	338	C	T	31
c127267.graph_c0	345	C	G	35
c127267.graph_c0	348	C	T	33
c127267.graph_c0	349	C	G	35
c127267.graph_c0	352	C	G	33
c127267.graph_c0	356	C	T	31
c127267.graph_c0	358	C	G	29
c127267.graph_c0	364	C	G	29
c127267.graph_c0	365	C	G	29
c127267.graph_c0	367	C	G	27
c127267.graph_c0	368	C	A	27
c127267.graph_c0	372	C	A	27
c127267.graph_c0	373	C	G	27
c127267.graph_c0	382	C	T	27
c127267.graph_c0	405	C	T	23
c127267.graph_c0	407	C	G	25
c127267.graph_c0	93	G	C	70
c127267.graph_c0	96	G	A	70
c127267.graph_c0	97	G	T	70
c127267.graph_c0	100	G	C	68
c127267.graph_c0	101	G	A	64
c127267.graph_c0	107	G	A	63
c127267.graph_c0	130	G	C	61
c127267.graph_c0	155	G	A	52
c127267.graph_c0	158	G	A	54
c127267.graph_c0	181	G	C	52
c127267.graph_c0	219	G	C	58
c127267.graph_c0	246	G	T	54
c127267.graph_c0	265	G	T	49
c127267.graph_c0	267	G	T	48
c127267.graph_c0	270	G	T	47
c127267.graph_c0	272	G	C	45
c127267.graph_c0	273	G	C	45
c127267.graph_c0	276	G	C	44
c127267.graph_c0	337	G	T	30
c127267.graph_c0	339	G	T	31
c127267.graph_c0	354	G	C	33
c127267.graph_c0	360	G	C	29
c127267.graph_c0	369	G	C	27
c127267.graph_c0	85	T	G	69
c127267.graph_c0	90	T	A	70
c127267.graph_c0	95	T	G	70
c127267.graph_c0	109	T	G	62
c127267.graph_c0	116	T	G	67
c127267.graph_c0	118	T	C	67
c127267.graph_c0	119	T	A	67
c127267.graph_c0	120	T	C	67
c127267.graph_c0	123	T	C	68
c127267.graph_c0	127	T	G	62
c127267.graph_c0	131	T	C	63
c127267.graph_c0	133	T	C	63
c127267.graph_c0	134	T	G	63
c127267.graph_c0	139	T	G	60
c127267.graph_c0	140	T	A	60
c127267.graph_c0	145	T	G	58
c127267.graph_c0	150	T	A	51
c127267.graph_c0	152	T	A	47
c127267.graph_c0	157	T	G	52
c127267.graph_c0	167	T	G	56
c127267.graph_c0	172	T	G	54
c127267.graph_c0	175	T	A	53
c127267.graph_c0	180	T	C	53
c127267.graph_c0	202	T	C	64
c127267.graph_c0	203	T	C	64
c127267.graph_c0	205	T	A	65
c127267.graph_c0	209	T	G	65
c127267.graph_c0	210	T	A	65
c127267.graph_c0	212	T	G	65
c127267.graph_c0	213	T	A	64
c127267.graph_c0	217	T	C	57
c127267.graph_c0	220	T	C	58
c127267.graph_c0	221	T	G	57
c127267.graph_c0	226	T	C	54
c127267.graph_c0	230	T	A	55
c127267.graph_c0	231	T	A	54
c127267.graph_c0	232	T	C	52
c127267.graph_c0	234	T	C	50
c127267.graph_c0	238	T	C	51
c127267.graph_c0	245	T	G	53
c127267.graph_c0	252	T	G	56
c127267.graph_c0	264	T	G	47
c127267.graph_c0	266	T	C	48
c127267.graph_c0	269	T	G	47
c127267.graph_c0	274	T	A	45
c127267.graph_c0	280	T	G	44
c127267.graph_c0	283	T	G	40
c127267.graph_c0	288	T	C	39
c127267.graph_c0	295	T	G	30
c127267.graph_c0	309	T	A	27
c127267.graph_c0	314	T	G	28
c127267.graph_c0	331	T	G	28
c127267.graph_c0	332	T	G	28
c127267.graph_c0	340	T	G	33
c127267.graph_c0	341	T	A	34
c127267.graph_c0	344	T	C	35
c127267.graph_c0	357	T	G	31
c127267.graph_c0	362	T	G	29
c127267.graph_c0	380	T	C	27
c127267.graph_c0	387	T	C	25
c127293.graph_c0	148	A	C	98
c127293.graph_c0	150	T	G	97
c127378.graph_c0	7	A	G	22
c127378.graph_c0	28	A	T	82
c127378.graph_c0	31	A	T	85
c127378.graph_c0	40	A	C	90
c127378.graph_c0	56	A	G	95
c127378.graph_c0	30	C	T	85
c127378.graph_c0	62	C	A	97
c127378.graph_c0	8	G	A	23
c127378.graph_c0	20	G	C	79
c127378.graph_c0	35	T	A	86
c127378.graph_c0	46	T	C	92
c127526.graph_c0	3	A	G	85
c127640.graph_c0	2	G	A	26
c128018.graph_c0	13	A	T	11
c128018.graph_c0	12	C	A	11
c128025.graph_c0	17	T	G	13
c128187.graph_c0	138	A	C	27
c128187.graph_c0	139	A	T	27
c128187.graph_c0	205	A	T	36
c128187.graph_c0	227	A	G	34
c128187.graph_c0	244	A	G	38
c128187.graph_c0	250	A	T	37
c128187.graph_c0	268	A	C	37
c128187.graph_c0	279	A	G	38
c128187.graph_c0	311	A	G	44
c128187.graph_c0	352	A	G	53
c128187.graph_c0	355	A	G	53
c128187.graph_c0	361	A	G	53
c128187.graph_c0	377	A	T	56
c128187.graph_c0	190	C	G	37
c128187.graph_c0	224	C	A	34
c128187.graph_c0	228	C	G	32
c128187.graph_c0	315	C	G	49
c128187.graph_c0	363	C	G	52
c128187.graph_c0	81	G	T	26
c128187.graph_c0	253	G	A	36
c128187.graph_c0	261	G	C	36
c128187.graph_c0	267	G	C	37
c128187.graph_c0	283	G	T	37
c128187.graph_c0	291	G	T	40
c128187.graph_c0	304	G	A	37
c128187.graph_c0	350	G	T	50
c128187.graph_c0	59	T	C	27
c128187.graph_c0	75	T	G	28
c128187.graph_c0	82	T	C	26
c128187.graph_c0	236	T	C	35
c128187.graph_c0	292	T	C	40
c128187.graph_c0	293	T	C	40
c128187.graph_c0	331	T	G	50
c128187.graph_c0	349	T	C	51
c128385.graph_c0	129	C	T	91
c128385.graph_c0	158	C	T	92
c128389.graph_c0	126	C	A	96
c128389.graph_c0	158	C	T	92
c128623.graph_c0	210	G	A	24
c128941.graph_c0	1	A	T	11
c128941.graph_c0	117	A	C	55
c128941.graph_c0	130	A	G	55
c128941.graph_c0	150	A	C	60
c128941.graph_c0	132	G	T	54
c128941.graph_c0	137	T	A	57
c128941.graph_c0	139	T	C	60
c128941.graph_c0	151	T	A	60
c129333.graph_c0	21	A	G	48
c129333.graph_c0	23	A	G	48
c129333.graph_c0	118	G	C	18
c129333.graph_c0	329	G	T	26
c129333.graph_c0	332	G	T	26
c129333.graph_c0	55	T	A	50
c129333.graph_c0	189	T	C	33
c129337.graph_c0	21	A	G	48
c129337.graph_c0	30	A	G	43
c129337.graph_c0	33	A	C	41
c129337.graph_c0	38	A	G	41
c129337.graph_c0	68	C	A	51
c129337.graph_c0	74	C	A	47
c129337.graph_c0	206	C	A	35
c129337.graph_c0	118	G	C	18
c129337.graph_c0	55	T	A	50
c129337.graph_c0	90	T	A	44
c129342.graph_c1	21	A	G	48
c129342.graph_c1	33	A	C	41
c129342.graph_c1	118	G	C	18
c129342.graph_c1	183	G	A	33
c129410.graph_c0	67	G	C	46
c129410.graph_c0	95	G	C	53
c129410.graph_c0	106	T	G	52
c129587.graph_c0	200	G	A	99
c129849.graph_c0	202	G	A	88
c129849.graph_c0	164	T	C	100
c129859.graph_c0	32	C	T	100
c129859.graph_c0	17	T	A	84
c129866.graph_c0	18	T	A	84
c129900.graph_c0	123	C	T	37
c129900.graph_c0	57	A	G	83
c129900.graph_c0	58	A	T	82
c129900.graph_c0	68	A	T	79
c129900.graph_c0	59	C	T	83
c129900.graph_c0	60	G	C	83
c129900.graph_c0	45	T	C	80
c129900.graph_c0	69	T	C	79
c130074.graph_c0	485	G	C	91
c130089.graph_c0	39	G	T	35
c130197.graph_c0	15	A	G	14
c130197.graph_c0	18	G	A	14
c130197.graph_c0	12	T	A	14
c130205.graph_c0	4	G	T	15
c130205.graph_c0	12	T	A	14
c130211.graph_c0	15	A	G	15
c130286.graph_c2	4	C	T	45
c130435.graph_c0	127	A	T	86
c130435.graph_c0	129	A	T	92
c130435.graph_c0	122	G	C	95
c130435.graph_c0	153	T	G	100
c130435.graph_c0	157	T	C	100
c130586.graph_c0	26	T	C	40
c130586.graph_c0	34	T	G	56
c130671.graph_c0	37	A	T	74
c130671.graph_c0	44	A	T	75
c130671.graph_c0	193	A	C	53
c130671.graph_c0	49	C	T	79
c130671.graph_c0	30	G	C	73
c130671.graph_c0	4	T	A	63
c130671.graph_c0	33	T	A	74
c130671.graph_c0	83	T	A	66
c130671.graph_c0	288	T	A	30
c130671.graph_c0	395	T	A	42
c130705.graph_c0	34	A	T	74
c130705.graph_c0	44	A	T	75
c130705.graph_c0	14	C	T	70
c130705.graph_c0	1	T	G	65
c130719.graph_c0	20	A	G	73
c130719.graph_c0	14	C	T	71
c130730.graph_c1	402	A	G	60
c130730.graph_c1	331	C	T	82
c130730.graph_c1	363	C	T	79
c130756.graph_c0	418	G	T	78
c130756.graph_c0	432	T	A	69
c131585.graph_c0	95	A	C	20
c131609.graph_c0	108	C	G	20
c132967.graph_c0	5	A	T	27
c132967.graph_c0	7	A	G	27
c132967.graph_c0	9	A	T	26
c132967.graph_c0	23	A	C	27
c132967.graph_c0	37	A	G	23
c132967.graph_c0	29	C	A	26
c132967.graph_c0	4	G	C	28
c132967.graph_c0	25	T	G	27
c132987.graph_c0	218	A	G	27
c132987.graph_c0	215	C	A	27
c132987.graph_c0	202	T	G	27
c132987.graph_c0	212	T	G	27
c132987.graph_c0	214	T	G	27
c132987.graph_c0	223	T	A	29
c132987.graph_c1	197	A	T	28
c132987.graph_c1	239	A	G	28
c132987.graph_c1	226	C	A	29
c132987.graph_c1	228	C	T	30
c132987.graph_c1	343	C	A	37
c132987.graph_c1	223	T	A	29
c132987.graph_c1	254	T	A	27
c132987.graph_c1	265	T	C	23
c133001.graph_c0	254	T	A	35
c133015.graph_c0	561	A	G	17
c133305.graph_c0	345	G	C	15
c133320.graph_c0	12	A	T	15
c133320.graph_c0	67	A	C	39
c133320.graph_c0	74	A	G	44
c133320.graph_c0	95	C	T	49
c133320.graph_c0	104	C	G	52
c133320.graph_c0	209	C	G	59
c133320.graph_c0	393	C	T	12
c133320.graph_c0	15	T	G	15
c133320.graph_c0	42	T	A	31
c133320.graph_c0	200	T	C	55
c133320.graph_c0	257	T	A	47
c133328.graph_c0	200	C	T	12
c133954.graph_c0	155	A	G	38
c133954.graph_c0	149	G	A	38
c133967.graph_c0	384	A	T	19
c133967.graph_c0	395	A	C	21
c133967.graph_c0	405	A	T	22
c133967.graph_c0	406	A	T	22
c133967.graph_c0	393	C	G	21
c133967.graph_c0	403	C	T	22
c133967.graph_c0	402	T	A	23
c133967.graph_c0	407	T	C	22
c133967.graph_c1	405	A	T	23
c133967.graph_c1	507	A	T	15
c133967.graph_c1	509	A	G	15
c133967.graph_c1	551	A	T	19
c133967.graph_c1	553	A	G	21
c133967.graph_c1	514	C	A	16
c133967.graph_c1	544	G	T	18
c133967.graph_c1	402	T	A	24
c133967.graph_c1	407	T	C	23
c133967.graph_c1	443	T	C	18
c133967.graph_c1	510	T	A	14
c133967.graph_c1	517	T	A	16
c133967.graph_c1	521	T	C	16
c133967.graph_c1	522	T	A	16
c133967.graph_c1	554	T	G	21
c133967.graph_c1	562	T	C	21
c133981.graph_c0	683	A	T	14
c134230.graph_c0	16	A	C	18
c134230.graph_c0	18	A	T	18
c134230.graph_c0	28	A	C	15
c134230.graph_c0	32	A	C	14
c134230.graph_c0	1	G	A	20
c134230.graph_c0	27	T	A	15
c134230.graph_c0	29	T	C	14
c134488.graph_c0	520	G	A	11
c134490.graph_c0	375	G	C	42
c134701.graph_c0	316	A	C	86
c134701.graph_c0	303	C	G	85
c134701.graph_c0	405	C	A	37
c134701.graph_c0	171	G	T	80
c134701.graph_c0	239	G	C	83
c134701.graph_c0	392	G	T	44
c134708.graph_c0	239	G	C	85
c134796.graph_c0	30	A	C	18
c134796.graph_c0	74	A	C	24
c134796.graph_c0	406	A	G	12
c134796.graph_c0	431	A	G	13
c134796.graph_c0	7	C	A	16
c134796.graph_c0	13	C	T	15
c134796.graph_c0	438	C	G	12
c134796.graph_c0	439	C	T	12
c134796.graph_c0	1	G	A	16
c134796.graph_c0	400	G	T	11
c134796.graph_c0	423	G	T	12
c134796.graph_c0	398	T	C	11
c134800.graph_c0	16	C	T	15
c134816.graph_c0	2	A	T	16
c134816.graph_c0	1	G	A	16
c134816.graph_c0	4	G	C	16
c134816.graph_c0	8	T	G	16
c134816.graph_c0	20	T	G	17
c134836.graph_c0	2	A	T	16
c134836.graph_c0	12	A	T	15
c134836.graph_c0	11	C	A	16
c134836.graph_c0	8	T	G	16
c135227.graph_c0	133	A	C	60
c135227.graph_c0	175	T	A	60
c135228.graph_c0	152	A	G	61
c135228.graph_c0	179	G	A	64
c135228.graph_c0	102	T	A	78
c135228.graph_c0	222	T	A	43
c135230.graph_c0	133	A	C	63
c135230.graph_c0	179	G	A	65
c135467.graph_c0	83	A	T	25
c135522.graph_c0	185	A	C	23
c135522.graph_c0	348	C	T	23
c135522.graph_c0	213	G	A	23
c135522.graph_c0	187	T	A	22
c135522.graph_c0	277	T	C	29
c135522.graph_c0	294	T	A	25
c135603.graph_c1	129	A	T	35
c135603.graph_c1	309	A	T	54
c135603.graph_c1	331	A	T	60
c135603.graph_c1	367	G	T	57
c135603.graph_c1	313	T	G	63
c135609.graph_c0	349	G	C	87
c135609.graph_c0	350	G	C	89
c135609.graph_c0	334	T	C	93
c135609.graph_c0	311	C	G	60
c135704.graph_c0	25	A	G	14
c135704.graph_c0	29	A	T	14
c135704.graph_c0	31	A	T	14
c135704.graph_c0	34	A	T	15
c135704.graph_c0	38	A	T	15
c135704.graph_c0	39	A	C	17
c135704.graph_c0	43	A	T	16
c135704.graph_c0	55	A	T	14
c135704.graph_c0	65	A	G	15
c135704.graph_c0	159	A	G	18
c135704.graph_c0	162	A	C	18
c135704.graph_c0	185	A	T	19
c135704.graph_c0	21	C	T	12
c135704.graph_c0	35	C	A	15
c135704.graph_c0	118	C	T	14
c135704.graph_c0	142	C	T	14
c135704.graph_c0	144	C	A	15
c135704.graph_c0	308	C	T	18
c135704.graph_c0	319	C	A	21
c135704.graph_c0	322	C	T	19
c135704.graph_c0	374	C	T	17
c135704.graph_c0	18	G	A	13
c135704.graph_c0	19	G	A	12
c135704.graph_c0	20	G	T	12
c135704.graph_c0	24	G	T	13
c135704.graph_c0	33	G	T	14
c135704.graph_c0	37	G	T	15
c135704.graph_c0	57	G	A	14
c135704.graph_c0	59	G	T	14
c135704.graph_c0	188	G	A	19
c135704.graph_c0	209	G	T	22
c135704.graph_c0	214	G	A	20
c135704.graph_c0	262	G	T	20
c135704.graph_c0	17	T	C	13
c135704.graph_c0	22	T	C	12
c135704.graph_c0	32	T	C	14
c135704.graph_c0	42	T	G	17
c135704.graph_c0	61	T	A	14
c135704.graph_c0	79	T	C	12
c135704.graph_c0	102	T	G	12
c135704.graph_c0	114	T	A	14
c135704.graph_c0	153	T	A	16
c135704.graph_c0	163	T	A	18
c135704.graph_c0	203	T	A	21
c135704.graph_c0	224	T	G	17
c135704.graph_c0	301	T	C	19
c135704.graph_c0	318	T	C	20
c135704.graph_c0	335	T	A	19
c135777.graph_c1	179	A	C	16
c135777.graph_c1	46	C	T	15
c135777.graph_c1	57	C	G	15
c135777.graph_c1	188	G	T	15
c135777.graph_c1	157	T	A	17
c135794.graph_c0	302	G	T	16
c135896.graph_c0	661	A	C	11
c135896.graph_c0	667	A	C	11
c135896.graph_c0	673	A	T	11
c135896.graph_c0	660	C	G	11
c135896.graph_c0	663	C	A	11
c135896.graph_c0	668	C	G	11
c135896.graph_c0	669	C	G	11
c135896.graph_c0	666	T	G	11
c135916.graph_c0	313	A	T	11
c136104.graph_c0	39	A	C	22
c136104.graph_c0	60	A	G	20
c136104.graph_c0	75	A	C	17
c136104.graph_c0	89	A	T	21
c136104.graph_c0	94	A	T	18
c136104.graph_c0	100	A	G	20
c136104.graph_c0	118	A	G	25
c136104.graph_c0	119	A	T	26
c136104.graph_c0	146	A	G	31
c136104.graph_c0	149	A	G	31
c136104.graph_c0	159	A	G	33
c136104.graph_c0	163	A	T	34
c136104.graph_c0	167	A	G	35
c136104.graph_c0	173	A	G	37
c136104.graph_c0	189	A	C	33
c136104.graph_c0	194	A	G	34
c136104.graph_c0	261	A	G	27
c136104.graph_c0	263	A	C	26
c136104.graph_c0	7	C	A	27
c136104.graph_c0	121	C	T	31
c136104.graph_c0	152	C	A	31
c136104.graph_c0	158	C	A	33
c136104.graph_c0	172	C	T	38
c136104.graph_c0	195	C	T	34
c136104.graph_c0	253	C	T	30
c136104.graph_c0	16	G	T	25
c136104.graph_c0	72	G	C	18
c136104.graph_c0	74	G	C	17
c136104.graph_c0	82	G	A	21
c136104.graph_c0	84	G	T	21
c136104.graph_c0	93	G	T	19
c136104.graph_c0	140	G	C	32
c136104.graph_c0	153	G	A	31
c136104.graph_c0	155	G	C	32
c136104.graph_c0	169	G	A	36
c136104.graph_c0	178	G	T	37
c136104.graph_c0	180	G	C	36
c136104.graph_c0	181	G	T	34
c136104.graph_c0	183	G	C	33
c136104.graph_c0	188	G	C	33
c136104.graph_c0	190	G	A	33
c136104.graph_c0	192	G	A	33
c136104.graph_c0	198	G	T	34
c136104.graph_c0	23	T	C	23
c136104.graph_c0	32	T	C	23
c136104.graph_c0	36	T	C	21
c136104.graph_c0	46	T	A	24
c136104.graph_c0	59	T	G	20
c136104.graph_c0	77	T	G	17
c136104.graph_c0	81	T	G	20
c136104.graph_c0	83	T	G	21
c136104.graph_c0	85	T	C	21
c136104.graph_c0	109	T	G	25
c136104.graph_c0	156	T	G	34
c136104.graph_c0	160	T	A	33
c136104.graph_c0	161	T	G	33
c136104.graph_c0	162	T	A	34
c136104.graph_c0	164	T	G	34
c136104.graph_c0	165	T	C	34
c136104.graph_c0	170	T	A	36
c136104.graph_c0	174	T	A	37
c136104.graph_c0	175	T	C	37
c136104.graph_c0	177	T	A	37
c136104.graph_c0	185	T	C	33
c136104.graph_c0	187	T	A	33
c136104.graph_c0	196	T	A	34
c136104.graph_c0	197	T	C	34
c136104.graph_c0	199	T	C	34
c136104.graph_c0	205	T	C	32
c136104.graph_c0	226	T	A	26
c136253.graph_c0	68	A	C	22
c136289.graph_c0	1	C	T	17
c136289.graph_c0	7	C	T	17
c136289.graph_c0	13	C	G	15
c136289.graph_c0	22	C	G	16
c136289.graph_c0	27	C	A	16
c136289.graph_c0	29	C	G	16
c136289.graph_c0	37	C	A	19
c136289.graph_c0	21	G	C	16
c136289.graph_c0	54	G	A	19
c136306.graph_c0	10	T	G	17
c136306.graph_c0	19	T	A	16
c136309.graph_c0	10	T	G	17
c136703.graph_c0	106	A	C	55
c136703.graph_c0	191	A	C	60
c136703.graph_c0	331	A	T	52
c136703.graph_c0	34	C	T	28
c136703.graph_c0	153	C	T	52
c136703.graph_c0	181	C	G	66
c136703.graph_c0	184	C	A	61
c136703.graph_c0	214	C	A	65
c136703.graph_c0	33	G	A	28
c136703.graph_c0	139	G	C	44
c136703.graph_c0	305	G	T	55
c136703.graph_c0	315	G	T	50
c136703.graph_c0	175	T	A	59
c136703.graph_c0	343	T	G	46
c136714.graph_c0	340	A	C	51
c136714.graph_c0	401	A	G	34
c136714.graph_c0	33	G	A	28
c136714.graph_c0	135	G	C	45
c136714.graph_c0	150	G	C	53
c136714.graph_c0	148	T	A	53
c136714.graph_c0	176	T	C	61
c137044.graph_c0	466	G	A	34
c137325.graph_c0	450	A	G	21
c137325.graph_c0	303	C	A	29
c137325.graph_c0	309	C	A	28
c137325.graph_c0	430	C	G	24
c137325.graph_c0	328	T	G	30
c137325.graph_c0	399	T	G	27
c137325.graph_c0	483	T	A	24
c137327.graph_c0	306	A	T	30
c137327.graph_c0	450	A	G	21
c137327.graph_c0	474	T	A	23
c137327.graph_c0	483	T	A	24
c137342.graph_c1	480	C	A	26
c137342.graph_c1	529	C	A	18
c137342.graph_c1	461	T	G	26
c137342.graph_c1	483	T	A	26
c137342.graph_c1	525	T	C	20
c137475.graph_c0	67	A	C	28
c137475.graph_c0	76	A	C	29
c137475.graph_c0	86	A	T	36
c137475.graph_c0	93	A	G	36
c137475.graph_c0	201	A	C	24
c137475.graph_c0	92	C	T	36
c137475.graph_c0	129	C	A	36
c137475.graph_c0	262	C	T	19
c137475.graph_c0	266	G	A	21
c137475.graph_c0	261	T	C	17
c137486.graph_c0	67	A	C	28
c137486.graph_c0	76	A	C	29
c137486.graph_c0	84	A	T	36
c137486.graph_c0	86	A	T	36
c137486.graph_c0	137	G	T	35
c137486.graph_c0	88	T	G	36
c137587.graph_c0	275	C	T	49
c137643.graph_c0	329	C	G	59
c137770.graph_c0	2	G	C	40
c137796.graph_c0	216	A	C	75
c137796.graph_c0	218	A	C	74
c137796.graph_c0	223	A	G	76
c137796.graph_c0	225	A	C	78
c137796.graph_c0	238	A	G	77
c137796.graph_c0	242	A	G	78
c137796.graph_c0	268	A	G	67
c137796.graph_c0	303	A	C	58
c137796.graph_c0	305	A	G	57
c137796.graph_c0	314	A	G	55
c137796.graph_c0	316	A	G	56
c137796.graph_c0	275	C	G	67
c137796.graph_c0	222	G	T	77
c137796.graph_c0	309	G	C	56
c137796.graph_c0	190	T	G	85
c137796.graph_c0	207	T	C	85
c137796.graph_c0	239	T	G	76
c137796.graph_c0	241	T	A	76
c137796.graph_c0	244	T	G	73
c137796.graph_c0	249	T	G	67
c137796.graph_c0	273	T	C	66
c137796.graph_c0	274	T	A	65
c137796.graph_c0	277	T	C	63
c137800.graph_c0	216	A	C	75
c137800.graph_c0	238	A	G	77
c137800.graph_c0	242	A	G	78
c137800.graph_c0	305	A	G	57
c137800.graph_c0	316	A	G	56
c137800.graph_c0	275	C	G	67
c137800.graph_c0	130	T	G	64
c137800.graph_c0	190	T	G	85
c137800.graph_c0	239	T	G	76
c137800.graph_c0	249	T	G	67
c137800.graph_c0	273	T	C	66
c137806.graph_c0	218	A	C	76
c137806.graph_c0	223	A	G	78
c137806.graph_c0	268	A	G	69
c137806.graph_c0	314	A	G	56
c137806.graph_c0	316	A	G	57
c137806.graph_c0	317	A	C	57
c137806.graph_c0	341	A	G	49
c137806.graph_c0	309	G	C	57
c137806.graph_c0	190	T	G	86
c137817.graph_c0	317	A	C	58
c137817.graph_c0	134	T	A	66
c137817.graph_c0	273	T	C	71
c137819.graph_c0	130	T	G	70
c137819.graph_c0	134	T	A	71
c137911.graph_c0	58	G	T	11
c138398.graph_c0	55	A	T	28
c138398.graph_c0	59	A	C	28
c138398.graph_c0	60	A	T	28
c138398.graph_c0	65	A	C	28
c138398.graph_c0	68	A	C	26
c138398.graph_c0	78	A	G	24
c138398.graph_c0	79	A	T	24
c138398.graph_c0	82	A	C	24
c138398.graph_c0	84	A	G	25
c138398.graph_c0	89	A	C	27
c138398.graph_c0	101	A	T	24
c138398.graph_c0	58	C	A	29
c138398.graph_c0	67	C	A	27
c138398.graph_c0	96	C	A	25
c138398.graph_c0	20	G	C	17
c138398.graph_c0	73	G	T	26
c138398.graph_c0	88	G	A	27
c138398.graph_c0	98	G	A	25
c138398.graph_c0	38	T	C	27
c138398.graph_c0	72	T	A	26
c138398.graph_c0	75	T	A	26
c138398.graph_c0	107	T	A	23
c138398.graph_c0	108	T	G	23
c138398.graph_c0	120	T	A	26
c138407.graph_c0	11	A	C	21
c138407.graph_c0	13	A	C	21
c138407.graph_c0	14	A	C	21
c138407.graph_c0	48	A	C	24
c138407.graph_c0	53	A	T	29
c138407.graph_c0	59	A	C	30
c138407.graph_c0	60	A	T	30
c138407.graph_c0	12	C	T	21
c138407.graph_c0	49	G	T	25
c138407.graph_c0	22	T	G	16
c138407.graph_c0	30	T	A	25
c138407.graph_c0	38	T	C	27
c138532.graph_c0	85	A	G	28
c138532.graph_c0	201	T	A	14
c138670.graph_c1	231	A	T	27
c138670.graph_c1	213	C	A	30
c138670.graph_c1	230	G	T	27
c138676.graph_c0	142	A	C	49
c138676.graph_c0	162	C	T	44
c138676.graph_c0	120	G	C	47
c138676.graph_c0	242	T	G	33
c138681.graph_c0	77	A	C	49
c138681.graph_c0	114	C	G	46
c138681.graph_c0	168	C	G	48
c138681.graph_c0	91	T	A	39
c138823.graph_c0	189	T	C	11
c138913.graph_c0	195	A	G	16
c138913.graph_c0	196	A	C	16
c138913.graph_c0	341	A	G	11
c138913.graph_c0	359	A	G	13
c138913.graph_c0	374	A	T	15
c138913.graph_c0	391	A	C	17
c138913.graph_c0	420	A	G	14
c138913.graph_c0	204	C	G	15
c138913.graph_c0	236	C	A	16
c138913.graph_c0	348	C	A	12
c138913.graph_c0	363	C	G	13
c138913.graph_c0	398	C	A	14
c138913.graph_c0	354	G	C	13
c138913.graph_c0	206	T	G	16
c138913.graph_c0	209	T	A	17
c138913.graph_c0	215	T	A	17
c138913.graph_c0	365	T	G	13
c138913.graph_c0	388	T	G	17
c138913.graph_c0	390	T	A	17
c138913.graph_c0	394	T	C	17
c139099.graph_c0	178	A	C	32
c139099.graph_c0	189	A	C	31
c139099.graph_c0	435	A	C	46
c139099.graph_c0	472	A	T	43
c139099.graph_c0	121	C	A	29
c139099.graph_c0	214	G	C	37
c139099.graph_c0	455	T	C	44
c139630.graph_c1	319	A	C	24
c140188.graph_c0	260	A	T	34
c140754.graph_c0	28	A	T	48
c140754.graph_c0	29	A	T	47
c140754.graph_c0	32	A	T	48
c140754.graph_c0	44	A	G	55
c140754.graph_c0	49	A	C	53
c140754.graph_c0	58	A	C	57
c140754.graph_c0	95	A	G	51
c140754.graph_c0	337	A	G	42
c140754.graph_c0	419	A	T	33
c140754.graph_c0	92	G	C	54
c140754.graph_c0	203	G	T	37
c140754.graph_c0	323	G	A	40
c140754.graph_c0	338	G	C	43
c140754.graph_c0	262	T	A	62
c140754.graph_c0	350	T	G	35
c140754.graph_c0	352	T	A	34
c140761.graph_c0	311	A	G	51
c140761.graph_c0	124	G	C	52
c140761.graph_c0	136	G	A	49
c140761.graph_c0	82	T	G	56
c140835.graph_c0	88	A	T	13
c140835.graph_c0	146	A	T	13
c140835.graph_c0	184	A	G	12
c140835.graph_c0	327	A	C	20
c140835.graph_c0	343	A	T	13
c140835.graph_c0	349	A	T	13
c140835.graph_c0	462	A	C	26
c140835.graph_c0	464	A	C	24
c140835.graph_c0	472	A	T	27
c140835.graph_c0	476	A	C	27
c140835.graph_c0	485	A	C	31
c140835.graph_c0	510	A	G	28
c140835.graph_c0	511	A	T	27
c140835.graph_c0	529	A	G	35
c140835.graph_c0	538	A	G	34
c140835.graph_c0	547	A	C	33
c140835.graph_c0	554	A	T	34
c140835.graph_c0	558	A	G	33
c140835.graph_c0	576	A	C	27
c140835.graph_c0	587	A	C	24
c140835.graph_c0	599	A	G	24
c140835.graph_c0	601	A	G	22
c140835.graph_c0	604	A	C	22
c140835.graph_c0	668	A	G	32
c140835.graph_c0	672	A	T	32
c140835.graph_c0	674	A	C	32
c140835.graph_c0	683	A	T	30
c140835.graph_c0	696	A	T	30
c140835.graph_c0	698	A	G	30
c140835.graph_c0	700	A	G	30
c140835.graph_c0	702	A	C	30
c140835.graph_c0	78	C	G	13
c140835.graph_c0	246	C	G	15
c140835.graph_c0	266	C	A	13
c140835.graph_c0	331	C	A	18
c140835.graph_c0	406	C	T	22
c140835.graph_c0	412	C	T	24
c140835.graph_c0	414	C	G	25
c140835.graph_c0	432	C	T	26
c140835.graph_c0	446	C	G	28
c140835.graph_c0	447	C	G	27
c140835.graph_c0	457	C	T	27
c140835.graph_c0	495	C	G	29
c140835.graph_c0	545	C	G	34
c140835.graph_c0	557	C	A	33
c140835.graph_c0	560	C	G	33
c140835.graph_c0	569	C	G	30
c140835.graph_c0	610	C	T	21
c140835.graph_c0	623	C	G	13
c140835.graph_c0	633	C	G	15
c140835.graph_c0	635	C	A	15
c140835.graph_c0	642	C	G	12
c140835.graph_c0	646	C	G	22
c140835.graph_c0	658	C	G	31
c140835.graph_c0	662	C	A	31
c140835.graph_c0	663	C	A	32
c140835.graph_c0	667	C	A	32
c140835.graph_c0	670	C	A	32
c140835.graph_c0	680	C	A	30
c140835.graph_c0	688	C	T	30
c140835.graph_c0	701	C	A	30
c140835.graph_c0	703	C	T	30
c140835.graph_c0	704	C	T	31
c140835.graph_c0	707	C	T	31
c140835.graph_c0	708	C	T	31
c140835.graph_c0	213	G	C	12
c140835.graph_c0	303	G	A	19
c140835.graph_c0	339	G	T	13
c140835.graph_c0	449	G	A	26
c140835.graph_c0	469	G	A	26
c140835.graph_c0	470	G	T	25
c140835.graph_c0	478	G	T	28
c140835.graph_c0	481	G	A	29
c140835.graph_c0	482	G	A	29
c140835.graph_c0	492	G	C	29
c140835.graph_c0	514	G	T	25
c140835.graph_c0	539	G	T	33
c140835.graph_c0	631	G	A	14
c140835.graph_c0	639	G	A	14
c140835.graph_c0	697	G	T	30
c140835.graph_c0	81	T	G	13
c140835.graph_c0	186	T	A	12
c140835.graph_c0	288	T	G	16
c140835.graph_c0	426	T	A	25
c140835.graph_c0	441	T	C	27
c140835.graph_c0	448	T	C	27
c140835.graph_c0	466	T	A	26
c140835.graph_c0	468	T	C	26
c140835.graph_c0	477	T	C	28
c140835.graph_c0	486	T	C	30
c140835.graph_c0	523	T	G	35
c140835.graph_c0	543	T	G	34
c140835.graph_c0	555	T	C	34
c140835.graph_c0	563	T	C	32
c140835.graph_c0	585	T	C	24
c140835.graph_c0	627	T	A	11
c140835.graph_c0	660	T	A	31
c140835.graph_c0	661	T	A	31
c140835.graph_c0	693	T	G	30
c140835.graph_c0	694	T	G	30
c141251.graph_c2	35	C	T	31
c141251.graph_c2	12	T	G	25
c141251.graph_c2	60	T	A	40
c141251.graph_c3	1	G	C	20
c141251.graph_c3	5	G	A	21
c141284.graph_c0	4	G	T	21
c141284.graph_c0	263	G	A	97
c141325.graph_c0	497	A	G	47
c141325.graph_c0	501	A	C	47
c141325.graph_c0	503	A	C	48
c141325.graph_c0	565	A	T	40
c141325.graph_c0	712	A	T	27
c141325.graph_c0	724	A	G	24
c141325.graph_c0	737	A	T	22
c141325.graph_c0	750	A	T	21
c141325.graph_c0	467	C	G	38
c141325.graph_c0	479	C	G	41
c141325.graph_c0	549	C	T	47
c141325.graph_c0	632	C	G	30
c141325.graph_c0	656	C	T	28
c141325.graph_c0	691	C	T	34
c141325.graph_c0	713	C	A	27
c141325.graph_c0	718	C	A	26
c141325.graph_c0	492	G	A	43
c141325.graph_c0	498	G	A	47
c141325.graph_c0	522	G	A	42
c141325.graph_c0	525	G	A	43
c141325.graph_c0	531	G	A	46
c141325.graph_c0	575	G	A	36
c141325.graph_c0	595	G	C	28
c141325.graph_c0	604	G	T	29
c141325.graph_c0	643	G	T	28
c141325.graph_c0	673	G	T	30
c141325.graph_c0	678	G	A	30
c141325.graph_c0	699	G	T	29
c141325.graph_c0	702	G	T	28
c141325.graph_c0	706	G	T	28
c141325.graph_c0	723	G	T	24
c141325.graph_c0	745	G	C	21
c141325.graph_c0	476	T	G	41
c141325.graph_c0	489	T	A	41
c141325.graph_c0	490	T	C	41
c141325.graph_c0	506	T	G	43
c141325.graph_c0	554	T	A	46
c141325.graph_c0	559	T	A	43
c141325.graph_c0	570	T	A	38
c141325.graph_c0	635	T	G	29
c141325.graph_c0	649	T	G	27
c141325.graph_c0	693	T	A	33
c141326.graph_c0	498	G	A	47
c141326.graph_c0	522	G	A	42
c141326.graph_c0	525	G	A	43
c141326.graph_c0	489	T	A	41
c141326.graph_c0	490	T	C	41
c141326.graph_c0	506	T	G	43
c141344.graph_c0	559	A	T	17
c141344.graph_c0	501	C	A	18
c141344.graph_c0	470	G	A	15
c141659.graph_c2	660	C	A	29
c141659.graph_c2	785	C	G	11
c141659.graph_c2	821	C	T	11
c141659.graph_c2	655	G	C	29
c141659.graph_c2	768	G	T	11
c141659.graph_c2	820	G	T	11
c141677.graph_c0	214	T	C	52
c141731.graph_c0	506	G	A	71
c141807.graph_c0	23	A	T	39
c141807.graph_c0	19	G	T	38
c141807.graph_c0	18	T	A	38
c142886.graph_c0	250	G	T	36
c143676.graph_c0	50	A	C	22
c143676.graph_c0	72	A	T	16
c143676.graph_c0	78	A	C	15
c143676.graph_c0	103	A	C	17
c143676.graph_c0	111	A	T	20
c143676.graph_c0	161	A	T	22
c143676.graph_c0	183	A	T	22
c143676.graph_c0	336	A	G	18
c143676.graph_c0	375	A	T	17
c143676.graph_c0	41	C	A	25
c143676.graph_c0	79	C	T	15
c143676.graph_c0	117	C	T	21
c143676.graph_c0	133	C	T	20
c143676.graph_c0	172	C	T	20
c143676.graph_c0	240	C	A	20
c143676.graph_c0	324	C	G	18
c143676.graph_c0	334	C	A	19
c143676.graph_c0	349	C	T	14
c143676.graph_c0	351	C	T	13
c143676.graph_c0	388	C	G	17
c143676.graph_c0	84	G	A	16
c143676.graph_c0	126	G	T	21
c143676.graph_c0	131	G	A	20
c143676.graph_c0	257	G	A	21
c143676.graph_c0	134	T	G	21
c143676.graph_c0	289	T	G	24
c143676.graph_c0	307	T	G	20
c143676.graph_c0	317	T	A	17
c143676.graph_c0	364	T	A	15
c143676.graph_c0	381	T	G	18
c143720.graph_c0	96	T	G	15
c143720.graph_c0	99	T	A	15
c143730.graph_c0	80	A	C	15
c143966.graph_c0	86	A	T	23
c143966.graph_c0	36	C	G	26
c143966.graph_c0	67	C	A	24
c143966.graph_c0	61	G	A	24
c143966.graph_c0	71	G	C	24
c143966.graph_c0	89	G	A	23
c143966.graph_c0	33	T	G	28
c143966.graph_c0	54	T	G	27
c143966.graph_c0	55	T	G	26
c143966.graph_c0	72	T	C	24
c143966.graph_c0	74	T	A	24
c143966.graph_c0	79	T	C	24
c143966.graph_c0	88	T	G	23
c143975.graph_c0	91	A	C	22
c143975.graph_c0	60	C	T	24
c143975.graph_c0	101	C	A	22
c143984.graph_c0	279	C	G	35
c144041.graph_c0	734	T	C	38
c145172.graph_c0	477	A	T	17
c145214.graph_c0	170	A	T	13
c145347.graph_c0	46	C	T	12
c145724.graph_c1	277	G	A	54
c145749.graph_c0	378	C	T	52
c147022.graph_c1	40	G	T	14
c150583.graph_c1	511	C	T	14
c150987.graph_c0	184	C	T	14
c150987.graph_c0	182	G	A	13
c150987.graph_c0	191	G	A	15
c151200.graph_c0	2	A	C	43
c151200.graph_c0	5	A	C	43
c151200.graph_c0	51	A	G	42
c151200.graph_c0	45	C	G	44
c151200.graph_c0	4	G	A	42
c151200.graph_c0	21	G	A	41
c151200.graph_c0	30	G	C	40
c151200.graph_c0	53	G	T	39
c151200.graph_c0	101	G	T	43
c151200.graph_c0	119	G	A	51
c151200.graph_c0	127	G	T	49
c151200.graph_c0	206	G	C	31
c151200.graph_c0	15	T	G	40
c151200.graph_c0	16	T	G	40
c151200.graph_c0	20	T	A	41
c151200.graph_c0	32	T	C	40
c151200.graph_c0	129	T	A	48
c151200.graph_c0	158	T	A	46
c154729.graph_c1	228	C	A	17
c154729.graph_c1	220	G	A	16
c154729.graph_c1	331	G	T	19
c154729.graph_c1	224	T	G	17
c154736.graph_c0	313	A	T	16
c154736.graph_c0	382	A	T	23
c154736.graph_c0	342	T	A	23
c154736.graph_c0	356	T	A	24
c154736.graph_c0	395	T	C	21
c155444.graph_c0	368	C	A	43
c155444.graph_c0	387	G	A	38
c155561.graph_c0	143	A	T	99
c155686.graph_c0	507	C	G	20
c155769.graph_c0	28	A	T	26
c155769.graph_c0	29	A	G	26
c155769.graph_c0	39	A	C	31
c155769.graph_c0	331	A	T	24
c155769.graph_c0	59	C	A	30
c155769.graph_c0	11	G	C	27
c155769.graph_c0	15	G	T	27
c155769.graph_c0	27	G	T	26
c155769.graph_c0	81	G	A	33
c155769.graph_c0	90	G	A	31
c155769.graph_c0	99	G	A	33
c155769.graph_c0	117	G	T	33
c155769.graph_c0	145	T	A	28
c155769.graph_c1	4	A	G	27
c155769.graph_c1	12	A	C	27
c155769.graph_c1	22	A	C	26
c155769.graph_c1	28	A	T	26
c155769.graph_c1	31	A	G	26
c155769.graph_c1	37	A	T	26
c155769.graph_c1	82	A	T	34
c155769.graph_c1	9	C	T	28
c155769.graph_c1	14	C	G	27
c155769.graph_c1	151	G	A	28
c155769.graph_c1	152	T	G	29
c155769.graph_c1	181	T	C	25
c155772.graph_c0	4	A	G	27
c155772.graph_c0	10	A	G	28
c155772.graph_c0	12	A	C	27
c155772.graph_c0	28	A	T	26
c155772.graph_c0	29	A	G	26
c155772.graph_c0	39	A	C	31
c155772.graph_c0	59	C	A	30
c155772.graph_c0	333	C	T	26
c155772.graph_c0	1	G	T	22
c155772.graph_c0	15	G	T	27
c155772.graph_c0	81	G	A	33
c155772.graph_c0	90	G	A	31
c155772.graph_c0	147	G	A	25
c155772.graph_c0	151	G	A	28
c155772.graph_c0	20	T	C	26
c155772.graph_c0	181	T	C	26
c155783.graph_c0	10	A	G	28
c155783.graph_c0	12	A	C	27
c155783.graph_c0	13	A	T	28
c155783.graph_c0	28	A	T	26
c155783.graph_c0	80	A	C	34
c155783.graph_c0	82	A	T	34
c155783.graph_c0	2	C	G	23
c155783.graph_c0	26	C	T	26
c155783.graph_c0	90	G	A	31
c155783.graph_c0	151	G	A	28
c155822.graph_c0	22	A	C	27
c155822.graph_c0	23	A	T	27
c155822.graph_c0	43	A	T	31
c155822.graph_c0	46	A	T	35
c155822.graph_c0	49	A	T	35
c155822.graph_c0	54	A	G	32
c155822.graph_c0	102	A	G	37
c155822.graph_c0	190	A	G	28
c155822.graph_c0	13	C	T	29
c155822.graph_c0	19	C	A	28
c155822.graph_c0	42	C	G	31
c155822.graph_c0	116	C	T	35
c155822.graph_c0	37	G	T	27
c155822.graph_c0	94	G	T	35
c155822.graph_c0	114	G	A	35
c155822.graph_c0	35	T	C	28
c155822.graph_c0	50	T	C	36
c155882.graph_c0	2	A	G	25
c155882.graph_c0	69	A	G	38
c155882.graph_c0	128	A	G	37
c155882.graph_c0	156	A	T	32
c155882.graph_c0	68	C	G	37
c155882.graph_c0	75	C	A	38
c155882.graph_c0	133	C	T	37
c155882.graph_c0	18	G	C	29
c155882.graph_c0	24	G	C	28
c155882.graph_c0	89	G	C	39
c155882.graph_c0	126	G	T	37
c155882.graph_c0	6	T	C	30
c155882.graph_c0	78	T	A	40
c155882.graph_c0	79	T	C	40
c155882.graph_c0	90	T	A	37
c157551.graph_c0	98	A	T	50
c157551.graph_c0	78	C	G	44
c157551.graph_c0	106	G	A	81
c157551.graph_c0	124	G	A	100
c157551.graph_c0	123	T	A	100
c157556.graph_c0	98	A	T	51
c157556.graph_c0	78	C	G	45
c157556.graph_c0	120	T	C	95
c157762.graph_c0	470	C	G	17
c157762.graph_c0	505	G	A	15
c157762.graph_c0	511	G	T	14
c157762.graph_c0	501	T	G	15
c157762.graph_c0	502	T	G	15
c158127.graph_c0	71	A	G	92
c158132.graph_c0	53	C	G	95
c158132.graph_c0	77	C	T	91
c158132.graph_c0	48	G	A	95
c158132.graph_c0	70	G	A	92
c158132.graph_c0	83	T	A	85
c158132.graph_c0	210	T	A	83
c158136.graph_c0	62	A	C	90
c158136.graph_c0	77	C	T	91
c158136.graph_c0	79	G	T	90
c158136.graph_c0	128	T	A	74
c158186.graph_c0	10	A	C	93
c158186.graph_c0	6	G	C	95
c158186.graph_c0	21	T	G	97
c158234.graph_c0	557	C	T	98
c158242.graph_c0	295	A	G	31
c158242.graph_c0	259	C	T	28
c158285.graph_c0	676	A	G	80
c158285.graph_c0	687	A	G	77
c158285.graph_c0	688	A	T	76
c158285.graph_c0	691	A	T	75
c158285.graph_c0	693	A	T	73
c158285.graph_c0	662	C	T	79
c158285.graph_c0	686	C	T	78
c158285.graph_c0	680	G	A	80
c158285.graph_c0	695	G	C	69
c158285.graph_c0	661	T	C	79
c158285.graph_c0	682	T	C	78
c158285.graph_c0	690	T	A	76
c158285.graph_c0	692	T	C	73
c158285.graph_c0	694	T	G	71
c158285.graph_c0	696	T	C	53
c158447.graph_c0	314	A	T	70
c158447.graph_c0	330	A	C	75
c158447.graph_c0	331	A	C	74
c158447.graph_c0	343	A	G	83
c158447.graph_c0	345	A	C	78
c158447.graph_c0	356	A	G	80
c158447.graph_c0	361	A	G	75
c158447.graph_c0	364	A	C	76
c158447.graph_c0	367	A	C	80
c158447.graph_c0	370	A	C	80
c158447.graph_c0	372	A	G	80
c158447.graph_c0	376	A	C	86
c158447.graph_c0	379	A	T	81
c158447.graph_c0	382	A	C	83
c158447.graph_c0	384	A	G	81
c158447.graph_c0	387	A	G	82
c158447.graph_c0	395	A	C	78
c158447.graph_c0	424	A	C	75
c158447.graph_c0	442	A	G	71
c158447.graph_c0	480	A	T	86
c158447.graph_c0	481	A	C	88
c158447.graph_c0	484	A	G	96
c158447.graph_c0	486	A	C	96
c158447.graph_c0	488	A	G	94
c158447.graph_c0	491	A	T	99
c158447.graph_c0	569	A	T	98
c158447.graph_c0	576	A	C	91
c158447.graph_c0	583	A	G	89
c158447.graph_c0	591	A	G	84
c158447.graph_c0	598	A	G	92
c158447.graph_c0	602	A	C	98
c158447.graph_c0	658	A	G	100
c158447.graph_c0	661	A	G	100
c158447.graph_c0	665	A	G	98
c158447.graph_c0	677	A	T	97
c158447.graph_c0	678	A	C	98
c158447.graph_c0	690	A	T	87
c158447.graph_c0	693	A	T	88
c158447.graph_c0	695	A	T	80
c158447.graph_c0	698	A	C	80
c158447.graph_c0	699	A	T	60
c158447.graph_c0	701	A	T	55
c158447.graph_c0	706	A	C	45
c158447.graph_c0	708	A	G	39
c158447.graph_c0	711	A	C	32
[truncated: 25,818 more rows]
